# Supplementary material for: Proteomic Characterisation of the Salt Gland-Enriched Tissues of the Mangrove Tree Species Avicennia officinalis
Source: PLoS One. 2015 Jul 20;10(7):e0133386. doi: 10.1371/journal.pone.0133386 (PMC4508094; doi:10.1371/journal.pone.0133386)
Supplement: S1 Table — (XLSX) [file pone.0133386.s001.xlsx]

## Sheet:  S1 Table
S1 Table. List of proteins identified in epidermal tissues of A. officinalis (first biological replicate) using AB SCIEX ProteinPilotTM Software 4.2, with false discovery rate (FDR) set at 1%.
No.	gi Accession Number	Swissprot ID	Contig Number	Unused ProtScore*	Total ProtScore*	% Coverage*	Peptides (95%)*	Protein Description	Species
1	gi|171854667	Q6WAU0	CL3783.Contig5_All	4.19	4.19	14.3	3	(+)-pulegone reductase	Mentha piperita
2	gi|115511406	F6HDT7	CL3774.Contig2_All	4.49	4.49	33.5	4	1,2-dihydroxy-3-keto-5-methylthiopentene dioxygenase 2	Vitis vinifera
3	gi|125620176	Q96539	CL15062.Contig1_All	5.15	5.15	58.8	4	10 kDa chaperonin	Brassica napus
4	gi|118486279	Q8LAH7	CL2868.Contig3_All	2.59	2.59	27.9	1	12-oxophytodienoate reductase 1	Arabidopsis thaliana
5	gi|224102617	Q84QK0	CL5224.Contig4_All	4.35	4.35	19.7	2	12-oxophytodienoate reductase 1	Oryza sativa subsp. japonica
6	gi|4454097	P14009	Unigene27733_All	2.87	2.87	21.6	2	14 kDa proline-rich protein DC2.15	Daucus carota
7	gi|297816972	P42856	CL13717.Contig3_All	6.79	8.86	34.6	5	14 kDa zinc-binding protein	Zea mays
8	gi|297737985	P42856	CL5341.Contig4_All	3.87	3.87	34.2	2	14 kDa zinc-binding protein	Zea mays
9	gi|224139616	P42855	Unigene17065_All	1.61	1.61	26	1	14 kDa zinc-binding protein	Brassica juncea
10	gi|225439125	P42856	Unigene28391_All	9.88	9.88	50	6	14 kDa zinc-binding protein	Zea mays
11	gi|350536755	P42652	CL1962.Contig1_All	8.06	21.43	59.2	15	14-3-3 protein 4	Solanum lycopersicum
12	gi|8515888	P42652	Unigene55294_All	44.21	44.21	63	32	14-3-3 protein 4	Solanum lycopersicum
13	gi|255564764	P93214	CL13072.Contig1_All	2	23.74	61.3	19	14-3-3 protein 9	Solanum lycopersicum
14	gi|15778154	P93214	CL1962.Contig3_All	29.48	32.16	61.2	23	14-3-3 protein 9	Solanum lycopersicum
15	gi|42491254	O65352	CL16276.Contig6_All	4	19.47	57.8	15	14-3-3-like protein	Helianthus annuus
16	gi|42491254	P93784	CL16276.Contig4_All	23.32	36.19	58.8	26	14-3-3-like protein 16R	Solanum tuberosum
17	gi|3912949	O49996	CL15843.Contig3_All	2.27	6.48	42.9	6	14-3-3-like protein D	Nicotiana tabacum
18	gi|224111004	Q84MB3	Unigene3106_All	4.04	4.04	25.4	2	1-aminocyclopropane-1-carboxylate oxidase homolog 1	Arabidopsis thaliana
19	gi|3914394	Q42908	Unigene11247_All	20.82	20.82	35.6	11	2,3-bisphosphoglycerate-independent phosphoglycerate mutase	Mesembryanthemum crystallinum
20	gi|255550363	O65282	CL15579.Contig4_All	4	10	44.4	5	20 kDa chaperonin	Arabidopsis thaliana
21	gi|255550363	O65282	Unigene34811_All	13.97	13.97	56	9	20 kDa chaperonin	Arabidopsis thaliana
22	gi|359491781	P32765	CL7769.Contig1_All	20.13	20.72	64.6	17	21 kDa seed protein	Theobroma cacao
23	gi|297742784	P32765	CL7769.Contig2_All	37.83	37.83	63.6	28	21 kDa seed protein	Theobroma cacao
24	--|	P32765	CL7769.Contig5_All	2	2	18.2	2	21 kDa seed protein	Theobroma cacao
25	gi|225428111	Q39227	CL1182.Contig2_All	2	2	12.6	1	24-methylenesterol C-methyltransferase 2	Arabidopsis thaliana
26	gi|297739444	Q9SEI2	CL647.Contig4_All	4.04	4.04	12.6	2	26S protease regulatory subunit 6A homolog A	Arabidopsis thaliana
27	gi|356570019	P54778	Unigene31748_All	7	11.08	27.2	9	26S protease regulatory subunit 6B homolog	Solanum tuberosum
28	gi|225441955	Q9FXT9	CL4161.Contig2_All	15.53	17.56	57	10	26S protease regulatory subunit 7	Oryza sativa subsp. japonica
29	gi|115444937	Q9C5U3	CL1829.Contig4_All	5.51	7.64	36.1	7	26S protease regulatory subunit 8 homolog A	Arabidopsis thaliana
30	gi|224080385	Q9MAK9	CL13190.Contig1_All	13.51	15.53	44.5	9	26S protease regulatory subunit S10B homolog B	Arabidopsis thaliana
31	gi|225465653		CL3375.Contig2_All	4.01	4.01	22.1	2	26S proteasome non-ATPase regulatory subunit 1	Vitis vinifera
32	gi|225427065		CL5165.Contig2_All	10.6	10.6	21	6	26S proteasome non-ATPase regulatory subunit 13-like isoform 1	Vitis vinifera
33	gi|224136700	Q9LT08	CL5021.Contig4_All	7.7	7.7	32.1	6	26S proteasome non-ATPase regulatory subunit 14	Arabidopsis thaliana
34	gi|225446449	Q9SIV2	Unigene13198_All	22.87	22.87	30.6	14	26S proteasome non-ATPase regulatory subunit 2 1A	Arabidopsis thaliana
35	gi|225465653	Q6XJG8	CL10519.Contig1_All	12.47	12.47	18.2	9	26S proteasome non-ATPase regulatory subunit 2 1B	Arabidopsis thaliana
36	gi|225428067	Q06364	CL3374.Contig3_All	14.89	14.89	26.2	9	26S proteasome non-ATPase regulatory subunit 3	Daucus carota
37	gi|3914467	P93768	Unigene16875_All	2	2	30.3	1	26S proteasome non-ATPase regulatory subunit 3	Nicotiana tabacum
38	gi|225457441	Q93Y35	CL2888.Contig4_All	6.41	6.41	29.3	4	26S proteasome non-ATPase regulatory subunit 6	Arabidopsis thaliana
39	gi|225440638	O24412	CL12088.Contig1_All	4	4	24.1	3	26S proteasome non-ATPase regulatory subunit 7	Arabidopsis thaliana
40	gi|18424049		CL14718.Contig2_All	0.74	0.74	26.9	1	26S proteasome non-ATPase regulatory subunit 9	Arabidopsis thaliana
41	gi|77745479	Q9SZD4	CL1426.Contig4_All	10.07	11.96	29.5	6	26S proteasome regulatory subunit 4 homolog A	Arabidopsis thaliana
42	gi|359480888	P19682	CL1930.Contig8_All	2	2	15.8	1	28 kDa ribonucleoprotein	Nicotiana sylvestris
43	gi|94466659	Q43349	CL14674.Contig2_All	4.01	4.01	54.9	3	29 kDa ribonucleoprotein	Arabidopsis thaliana
44	gi|255581121	Q43349	Unigene26179_All	1.38	1.38	18.8	2	29 kDa ribonucleoprotein	Arabidopsis thaliana
45	gi|238013684	Q6ER94	Unigene18233_All	1.32	8.79	37	4	2-Cys peroxiredoxin BAS1	Oryza sativa subsp. japonica
46	gi|255578581	Q9C5R8	CL2386.Contig2_All	8.98	8.98	36.4	4	2-Cys peroxiredoxin BAS1-like, chloroplastic	Arabidopsis thaliana
47	gi|255562381	O50044	CL3372.Contig6_All	2	2	8.8	2	2-dehydro-3-deoxyphosphooctonate aldolase	Pisum sativum
48	gi|225462809	Q9LF46	CL1808.Contig2_All	22.02	22.02	33.6	15	2-hydroxyacyl-CoA lyase	Arabidopsis thaliana
49	gi|224142221	Q9LVC8	CL14980.Contig3_All	2.05	2.05	22.8	1	2-methoxy-6-polyprenyl-1,4-benzoquinol methylase	Arabidopsis thaliana
50	gi|255575120		CL4063.Contig3_All	23.55	25.63	30.3	19	2-oxoglutarate dehydrogenase	Ricinus communis
51	gi|255575120		CL7186.Contig3_All	4	4	29.2	2	2-oxoglutarate dehydrogenase	Ricinus communis
52	gi|350538091	O04059	CL2261.Contig1_All	7.52	7.52	22.3	5	3,4-dihydroxy-2-butanone kinase	Solanum lycopersicum
53	gi|255582939	Q9ASV6	Unigene27698_All	2	2	7.2	1	30S ribosomal protein S20	Arabidopsis thaliana
54	gi|356573261	P19683	CL14332.Contig2_All	1.36	1.36	10.5	1	31 kDa ribonucleoprotein	Nicotiana sylvestris
55	gi|297739851	Q04836	CL8526.Contig4_All	2.54	2.54	9.8	2	31 kDa ribonucleoprotein	Arabidopsis thaliana
56	gi|359479205	Q04836	CL10963.Contig1_All	5.83	5.83	20	3	31 kDa ribonucleoprotein, chloroplastic	Arabidopsis thaliana
57	gi|225463276	P19684	CL1857.Contig3_All	6	6	19.5	3	33 kDa ribonucleoprotein	Nicotiana sylvestris
58	gi|356555696		CL7222.Contig1_All	2	2	23.1	1	39S ribosomal protein L46	Glycine max
59	gi|359491523	Q9SUC0	CL11790.Contig2_All	4.32	4.32	25.9	3	3-hydroxyisobutyrate dehydrogenase	Arabidopsis thaliana
60	gi|225444069	Q9SUC0	CL2116.Contig11_All	5.3	5.3	27.9	4	3-hydroxyisobutyrate dehydrogenase	Arabidopsis thaliana
61	gi|359484336	Q9SUC0	CL4548.Contig4_All	7.45	7.45	32.8	5	3-hydroxyisobutyrate dehydrogenase	Arabidopsis thaliana
62	gi|350538457	Q9SUC0	Unigene24264_All	5.15	5.15	45.3	4	3-hydroxyisobutyrate dehydrogenase	Arabidopsis thaliana
63	gi|6014701	Q9LKJ1	CL10292.Contig8_All	2.21	2.21	26.9	2	3-hydroxyisobutyryl-CoA hydrolase 1	Arabidopsis thaliana
64	gi|359484612	Q9T0K7	CL11067.Contig4_All	8.11	8.11	29.4	4	3-hydroxyisobutyryl-CoA hydrolase-like protein 3	Arabidopsis thaliana
65	gi|3021506	P29696	Unigene8021_All	9.94	9.94	33.5	10	3-isopropylmalate dehydrogenase	Solanum tuberosum
66	gi|147866537	Q56WD9	Unigene31737_All	12.8	12.8	33	7	3-ketoacyl-CoA thiolase 2	Arabidopsis thaliana
67	gi|225424552	P28643	CL10860.Contig5_All	4.11	4.11	15.1	3	3-oxoacyl-[acyl-carrier-protein] reductase	Cuphea lanceolata
68	gi|225425854	P28643	CL1194.Contig6_All	1.09	1.09	7.3	2	3-oxoacyl-[acyl-carrier-protein] reductase	Cuphea lanceolata
69	gi|2921209	P52410	CL7540.Contig2_All	2.53	2.53	13.7	2	3-oxoacyl-[acyl-carrier-protein] synthase I	Arabidopsis thaliana
70	gi|16751569	P11043	CL8808.Contig2_All	2	2	16.5	1	3-phosphoshikimate 1-carboxyvinyltransferase	Petunia hybrida
71	gi|302143790	Q9AYP4	CL15053.Contig3_All	14.1	14.1	45.3	11	40S ribosomal protein S10	Oryza sativa subsp. japonica
72	gi|81074037	Q9AYP4	Unigene2907_All	4	8	66.1	5	40S ribosomal protein S10	Oryza sativa subsp. japonica
73	gi|225453951	P62302	CL852.Contig2_All	1.78	1.78	26.5	2	40S ribosomal protein S13	Glycine max
74	gi|83284009	P19950	CL8784.Contig5_All	9.79	9.79	42.7	7	40S ribosomal protein S14	Zea mays
75	gi|313586483	Q945U1	CL913.Contig2_All	0.46	0.46	21.2	1	40S ribosomal protein S15	Elaeis oleifera
76	gi|192910724	Q9AT34	CL8294.Contig3_All	1.02	1.02	16.9	2	40S ribosomal protein S15a	Daucus carota
77	gi|116778782	P46293	CL9138.Contig4_All	8.01	8.01	40.9	4	40S ribosomal protein S16	Gossypium hirsutum
78	gi|330318591	P49215	CL15813.Contig2_All	11.17	11.17	47.9	9	40S ribosomal protein S17	Solanum lycopersicum
79	gi|255566712	P34788	CL8467.Contig4_All	4	4	38.2	2	40S ribosomal protein S18	Arabidopsis thaliana
80	gi|255570268	Q9SGA6	Unigene20805_All	0.34	6.88	58.9	4	40S ribosomal protein S19-1	Arabidopsis thaliana
81	gi|255570268	Q9SGA6	Unigene31110_All	9.98	9.98	55.9	7	40S ribosomal protein S19-1	Arabidopsis thaliana
82	gi|15241768	P49200	Unigene37667_All	2	2	18.6	1	40S ribosomal protein S20-1	Arabidopsis thaliana
83	gi|307136141	P49688	CL900.Contig1_All	11.34	11.34	39.3	7	40S ribosomal protein S2-3	Arabidopsis thaliana
84	gi|255543244	Q9M2F1	Unigene31078_All	2.44	2.44	33.7	1	40S ribosomal protein S27-2	Arabidopsis thaliana
85	gi|118488288	Q9M339	CL2489.Contig1_All	3.09	3.5	35.6	4	40S ribosomal protein S3-2	Arabidopsis thaliana
86	gi|225442156	Q9FJA6	CL16283.Contig1_All	9.55	9.55	42.3	12	40S ribosomal protein S3-3	Arabidopsis thaliana
87	gi|326488521	P33444	CL10662.Contig1_All	3.13	3.14	30.3	2	40S ribosomal protein S3a	Catharanthus roseus
88	gi|1350984	P49198	Unigene21351_All	4.01	9.12	55	8	40S ribosomal protein S3a	Helianthus annuus
89	gi|269849762	P33444	Unigene4032_All	9.18	9.18	38.9	10	40S ribosomal protein S3a	Catharanthus roseus
90	gi|269849762	P33444	Unigene4033_All	4	9.18	37	7	40S ribosomal protein S3a	Catharanthus roseus
91	gi|356559288	P46300	CL3342.Contig1_All	7.4	7.4	43.4	8	40S ribosomal protein S4	Solanum tuberosum
92	gi|224125756	Q8VYK6	CL3342.Contig4_All	2	5.8	43.8	5	40S ribosomal protein S4-3	Arabidopsis thaliana
93	gi|40748265	O65731	Unigene31365_All	3.64	3.64	32.7	3	40S ribosomal protein S5	Cicer arietinum
94	gi|192913036	Q9M3V8	CL2823.Contig7_All	2	10	47	5	40S ribosomal protein S6	Asparagus officinalis
95	gi|192913036	Q9M3V8	CL2823.Contig8_All	12	12	47.8	6	40S ribosomal protein S6	Asparagus officinalis
96	gi|20139964	Q9ZNS1	CL3945.Contig4_All	2	2	15.6	1	40S ribosomal protein S7	Avicennia marina
97	gi|20139964	Q9ZNS1	Unigene36537_All	18.91	18.91	61.7	13	40S ribosomal protein S7	Avicennia marina
98	gi|115446173	P49199	CL15462.Contig2_All	2	4	20.7	2	40S ribosomal protein S8	Oryza sativa subsp. japonica
99	gi|224127352	P49199	CL15462.Contig3_All	4	4	25.2	2	40S ribosomal protein S8	Oryza sativa subsp. japonica
100	gi|225452773	Q9FLF0	CL5422.Contig3_All	12.66	12.66	40.9	9	40S ribosomal protein S9-2	Arabidopsis thaliana
101	gi|146403788	Q9FLF0	CL5422.Contig6_All	4.66	11.51	46	10	40S ribosomal protein S9-2	Arabidopsis thaliana
102	gi|78191420	O80377	CL3982.Contig1_All	14.73	14.73	32.5	11	40S ribosomal protein SA	Daucus carota
103	gi|255565356	Q8RXD9	CL1063.Contig3_All	14.78	14.78	27.3	8	4-alpha-glucanotransferase DPE2	Arabidopsis thaliana
104	gi|224089891	Q8RXD9	Unigene56887_All	4	4	27.8	2	4-alpha-glucanotransferase DPE2	Arabidopsis thaliana
105	gi|225459832	Q84P21	CL2929.Contig6_All	10.83	10.83	19.8	7	4-coumarate--CoA ligase-like 5	Arabidopsis thaliana
106	gi|225446639	Q9LE95	CL13158.Contig1_All	2.02	2.02	26.7	1	50S ribosomal protein L1	Spinacia oleracea
107	gi|297740749	Q0P3L5	CL13662.Contig2_All	0.36	0.36	25.3	1	50S ribosomal protein L14	Ostreococcus tauri
108	gi|334700317	A7M999	CL8104.Contig1_All	2	2	40	1	50S ribosomal protein L14	Cuscuta reflexa
109	gi|255566195	A0T0I4	CL6692.Contig1_All	0.36	0.36	8.5	1	50S ribosomal protein L22	Phaeodactylum tricornutum (strain CCAP 1055/1)
110	gi|359476745		Unigene29197_All	4	4	23.4	2	50S ribosomal protein L25-like	Vitis vinifera
111	gi|330318596	Q9FJP3	Unigene25886_All	1.59	1.59	15	2	50S ribosomal protein L29	Arabidopsis thaliana
112	gi|225460702		CL9523.Contig2_All	2	2	14.9	1	5'-3' exonuclease-like	Vitis vinifera
113	gi|113473614	Q42662	CL1451.Contig1_All	60.55	60.55	43.9	45	5-methyltetrahydropteroyltriglutamate--homocysteine methyltransferase	Solenostemon scutellarioides
114	gi|8134569	Q42662	CL1451.Contig5_All	2.96	28.16	58.2	20	5-methyltetrahydropteroyltriglutamate--homocysteine methyltransferase	Solenostemon scutellarioides
115	gi|113473614	Q42699	Unigene10298_All	2	18.31	34.5	14	5-methyltetrahydropteroyltriglutamate--homocysteine methyltransferase	Catharanthus roseus
116	gi|225440310	Q9FIZ7	Unigene28844_All	9.53	9.53	14.1	6	5-oxoprolinase	Arabidopsis thaliana
117	gi|374095605	Q9FIZ7	Unigene8415_All	2.45	6.69	24.5	3	5-oxoprolinase	Arabidopsis thaliana
118	gi|225448367	P50346	Unigene928_All	23.09	23.09	42.2	12	60S acidic ribosomal protein P0	Glycine max
119	gi|255548029	P52855	Unigene31454_All	9.27	9.27	65.2	5	60S acidic ribosomal protein P1	Zea mays
120	gi|297734823	O24415	CL5641.Contig2_All	16.58	16.58	55.2	11	60S acidic ribosomal protein P2B	Zea mays
121	gi|24473796	O24415	Unigene27711_All	8.4	10.44	50	8	60S acidic ribosomal protein P2B	Zea mays
122	gi|313586525	Q9SPB3	Unigene18531_All	2.07	2.07	36.8	3	60S ribosomal protein L10	Vitis riparia
123	gi|356550103	P59231	Unigene31310_All	4.04	4.04	28.2	4	60S ribosomal protein L10a-3	Arabidopsis thaliana
124	gi|255576756	P41127	CL5487.Contig4_All	8.68	8.68	36.7	10	60S ribosomal protein L13-1	Arabidopsis thaliana
125	gi|255576756	P41127	Unigene49178_All	2.01	8.53	42.5	8	60S ribosomal protein L13-1	Arabidopsis thaliana
126	gi|255554134	Q9FKC0	Unigene13615_All	4.01	8.14	40.3	7	60S ribosomal protein L13a-4	Arabidopsis thaliana
127	gi|313586505	Q9FKC0	Unigene2560_All	8.18	8.18	37.9	8	60S ribosomal protein L13a-4	Arabidopsis thaliana
128	gi|76161008	Q9T043	Unigene2813_All	5.35	5.35	58.2	6	60S ribosomal protein L14-2	Arabidopsis thaliana
129	gi|224063657	O82528	CL14456.Contig2_All	5.33	5.33	38.7	4	60S ribosomal protein L15	Petunia hybrida
130	gi|147838177	P51413	CL550.Contig2_All	3.92	3.92	33.3	2	60S ribosomal protein L17-2	Arabidopsis thaliana
131	gi|296083341	P42791	Unigene34658_All	6.55	6.55	56.5	4	60S ribosomal protein L18-2	Arabidopsis thaliana
132	gi|76573357	Q9ATF5	CL7649.Contig1_All	2.19	2.19	42.7	3	60S ribosomal protein L18a	Castanea sativa
133	gi|255564186	Q9M9W1	CL13043.Contig3_All	2	2	31	1	60S ribosomal protein L22-2	Arabidopsis thaliana
134	gi|255564186	Q9M9W1	CL13043.Contig5_All	6.02	6.03	38.9	3	60S ribosomal protein L22-2	Arabidopsis thaliana
135	gi|224110420	Q9M9W1	CL8148.Contig1_All	4.01	4.01	58.1	2	60S ribosomal protein L22-2	Arabidopsis thaliana
136	gi|225435084	Q07761	CL14261.Contig2_All	2.33	2.33	48.4	2	60S ribosomal protein L23a	Nicotiana tabacum
137	gi|225449635	Q07761	CL14629.Contig1_All	2	2.33	32.9	2	60S ribosomal protein L23a	Nicotiana tabacum
138	gi|224134781	P50888	Unigene25667_All	2.01	2.01	44.6	1	60S ribosomal protein L24	Hordeum vulgare
139	gi|64420807	P51414	CL8881.Contig3_All	2	2	47.4	1	60S ribosomal protein L26-1	Arabidopsis thaliana
140	gi|225423704	P51419	Unigene37661_All	0.86	0.86	38.5	2	60S ribosomal protein L27-3	Arabidopsis thaliana
141	gi|225452340	P49637	CL5504.Contig1_All	2	6	22.6	3	60S ribosomal protein L27a-3	Arabidopsis thaliana
142	gi|225452340	P49637	Unigene13734_All	6.51	6.51	36.3	4	60S ribosomal protein L27a-3	Arabidopsis thaliana
143	gi|76573317	O82204	Unigene24268_All	6.86	6.86	64.8	4	60S ribosomal protein L28-1	Arabidopsis thaliana
144	gi|359486157	P22738	CL3940.Contig7_All	2	2.9	28.9	2	60S ribosomal protein L3	Arabidopsis thaliana
145	gi|296081197	P35684	Unigene9908_All	6.09	6.09	25.5	7	60S ribosomal protein L3	Oryza sativa subsp. japonica
146	gi|224116704	P49211	CL11691.Contig5_All	0.69	0.69	33.1	1	60S ribosomal protein L32-1	Arabidopsis thaliana
147	gi|225439761	Q9XF97	CL3738.Contig2_All	13.18	13.18	46	7	60S ribosomal protein L4	Prunus armeniaca
148	gi|225439761	Q9XF97	CL3738.Contig3_All	10.62	12.51	57.5	8	60S ribosomal protein L4	Prunus armeniaca
149	gi|296084316	Q6UNT2	CL5107.Contig1_All	17.47	17.47	37.9	12	60S ribosomal protein L5	Cucumis sativus
150	gi|296084316	Q6UNT2	CL5107.Contig4_All	3.89	14.82	30.6	8	60S ribosomal protein L5	Cucumis sativus
151	gi|255544260	P34091	CL14045.Contig2_All	4.95	4.95	28	4	60S ribosomal protein L6	Mesembryanthemum crystallinum
152	gi|255544260	Q9FZ76	Unigene6103_All	0.92	0.92	19.8	1	60S ribosomal protein L6-1	Arabidopsis thaliana
153	gi|359483254	P60040	CL8433.Contig3_All	6.94	8.13	39.9	5	60S ribosomal protein L7-2	Arabidopsis thaliana
154	gi|225447408	P29766	CL11837.Contig1_All	7.61	7.61	24.6	6	60S ribosomal protein L8	Solanum lycopersicum
155	gi|225447408	P29766	CL11837.Contig2_All	2.05	6.11	32.3	5	60S ribosomal protein L8	Solanum lycopersicum
156	gi|307135913	P49209	CL3673.Contig3_All	2	23.95	73.7	17	60S ribosomal protein L9-1	Arabidopsis thaliana
157	gi|307135913	Q9SZX9	CL3673.Contig1_All	30.15	30.15	82.5	23	60S ribosomal protein L9-2	Arabidopsis thaliana
158	gi|225434528	Q9MB58	CL3047.Contig5_All	4.45	4.45	16.7	3	6-phosphofructo-2-kinase/fructose-2,6-bisphosphatase	Arabidopsis thaliana
159	gi|224094979	Q8VYN6	CL669.Contig4_All	2	2.08	18.3	1	6-phosphofructokinase 5	Arabidopsis thaliana
160	gi|255550894	Q9M076	CL2440.Contig22_All	4.13	4.13	26.8	2	6-phosphofructokinase 6	Arabidopsis thaliana
161	gi|356515641	Q9C5J7	CL2440.Contig18_All	1.4	1.4	32.4	1	6-phosphofructokinase 7	Arabidopsis thaliana
162	gi|302796870	Q9C5J7	Unigene8249_All	1.16	1.22	17.6	1	6-phosphofructokinase 7	Arabidopsis thaliana
163	gi|255579936		CL13641.Contig3_All	3.82	9.73	36.2	7	6-phosphogluconate dehydrogenase	Ricinus communis
164	gi|255579936		CL13641.Contig5_All	12.94	12.94	35.5	10	6-phosphogluconate dehydrogenase	Ricinus communis
165	gi|225455268	A2Z3C4	Unigene21050_All	1.6	1.6	8.3	1	6-phosphogluconolactonase 4	Oryza sativa subsp. indica
166	gi|225455268	Q69NG5	CL1783.Contig2_All	6.03	6.03	22.2	4	6-phosphogluconolactonase 4, chloroplastic	Oryza sativa subsp. japonica
167	gi|224113247	Q9LDU6	CL14402.Contig4_All	2	2	5.8	1	7-dehydrocholesterol reductase	Arabidopsis thaliana
168	gi|75324836	Q6V4H0	CL1876.Contig1_All	6.25	6.32	39.8	5	8-hydroxygeraniol dehydrogenase	Catharanthus roseus
169	gi|75324836	Q6V4H0	CL3872.Contig2_All	19.07	19.07	49	16	8-hydroxygeraniol dehydrogenase	Catharanthus roseus
170	gi|57229665	Q6V4H0	CL9245.Contig5_All	6.79	6.79	26.3	6	8-hydroxygeraniol dehydrogenase	Catharanthus roseus
171	gi|224112851	Q9M3B9	Unigene32279_All	2	2	16.7	1	ABC transporter B family member 20	Arabidopsis thaliana
172	gi|356568961	Q9M3B9	Unigene49384_All	1.03	1.03	34.8	1	ABC transporter B family member 20	Arabidopsis thaliana
173	gi|255584390	Q9LVM1	CL12689.Contig2_All	0.91	0.91	8.9	2	ABC transporter B family member 25	Arabidopsis thaliana
174	gi|359490880	Q9FNU2	Unigene11240_All	1.18	1.19	10.4	2	ABC transporter B family member 25	Oryza sativa subsp. japonica
175	gi|225443996	Q42093	CL728.Contig10_All	3.32	3.32	11.5	2	ABC transporter C family member 2	Arabidopsis thaliana
176	gi|255571320	Q42093	CL728.Contig9_All	2.01	2.02	19	1	ABC transporter C family member 2	Arabidopsis thaliana
177	gi|397770484	Q9FJH6	Unigene15060_All	4	4	25.2	2	ABC transporter F family member 1	Arabidopsis thaliana
178	gi|255552969	Q9M1H3	Unigene32800_All	4.88	4.88	18.4	4	ABC transporter F family member 4	Arabidopsis thaliana
179	gi|255569405	Q8RXN0	CL4681.Contig3_All	6.01	6.01	18.6	3	ABC transporter G family member 11	Arabidopsis thaliana
180	gi|296090419	Q7PC87	CL4209.Contig1_All	4	15.09	44.4	8	ABC transporter G family member 34	Arabidopsis thaliana
181	gi|297737725	Q9ZU35	Unigene20687_All	2	2	50.5	1	ABC transporter G family member 7	Arabidopsis thaliana
182	gi|224138116	Q8VZS8	CL10741.Contig2_All	12.56	12.56	32.5	7	Abscisic acid receptor PYL1	Arabidopsis thaliana
183	gi|225428560	Q9M7Q4	CL988.Contig2_All	4.24	4.24	16.8	2	ABSCISIC ACID-INSENSITIVE 5-like protein 5	Arabidopsis thaliana
184	gi|4107276	B9DGD6	CL1482.Contig5_All	0.86	0.86	15.4	1	Acetate--CoA ligase ACS	Arabidopsis thaliana
185	gi|308513348	Q8S4Y1	CL1838.Contig2_All	5.43	5.43	16.3	4	Acetyl-CoA acetyltransferase	Arabidopsis thaliana
186	gi|388502144	Q9FIK7	CL1838.Contig5_All	2.62	2.62	19	2	Acetyl-CoA acetyltransferase	Arabidopsis thaliana
187	gi|225459364	Q38970	CL247.Contig1_All	10.55	10.55	15.4	7	Acetyl-CoA carboxylase 1	Arabidopsis thaliana
188	gi|21535791	Q38970	CL3057.Contig1_All	6	6	15.4	3	Acetyl-CoA carboxylase 1	Arabidopsis thaliana
189	gi|224082300	Q9CAQ2	Unigene2486_All	2	2	13.6	1	Acetyltransferase At1g77540	Arabidopsis thaliana
190	gi|255553426		CL12535.Contig2_All	2	2	10.1	1	Acetyltransferase complex ard1 subunit	Ricinus communis
191	gi|297799070	P27061	CL11511.Contig1_All	2.94	2.94	13.5	2	Acid phosphatase 1	Solanum lycopersicum
192	gi|359483145	P27061	Unigene22746_All	6.05	6.05	28.6	4	Acid phosphatase 1	Solanum lycopersicum
193	gi|224116850	P36908	CL9440.Contig3_All	4.79	4.79	33.5	3	Acidic endochitinase	Cicer arietinum
194	gi|359478816	Q9SCQ7	CL13444.Contig1_All	5.81	5.81	25.2	3	Acidic leucine-rich nuclear phosphoprotein 32-related protein	Arabidopsis thaliana
195	gi|338762840	Q9SCQ7	Unigene34683_All	1.49	1.49	16.7	1	Acidic leucine-rich nuclear phosphoprotein 32-related protein	Arabidopsis thaliana
196	gi|225436892	Q6YSF3	Unigene8354_All	4	4	30.3	2	Acidic leucine-rich nuclear phosphoprotein 32-related protein 1	Oryza sativa subsp. japonica
197	gi|285309967	O04916	CL2995.Contig22_All	4	4	22.9	2	Aconitate hydratase	Solanum tuberosum
198	gi|171854675	P49608	CL2995.Contig26_All	2	2	29.8	1	Aconitate hydratase	Cucurbita maxima
199	gi|255566397	Q9SIB9	CL2995.Contig20_All	37.56	37.56	34.9	36	Aconitate hydratase 2	Arabidopsis thaliana
200	gi|255566397	Q9SIB9	CL2995.Contig43_All	2	8.37	56.8	9	Aconitate hydratase 2	Arabidopsis thaliana
201	gi|285309969	Q94A28	CL2995.Contig3_All	0.99	1	14.3	1	Aconitate hydratase 3	Arabidopsis thaliana
202	gi|374432927	O65314	CL4871.Contig2_All	2	2.03	52	2	Actin	Scherffelia dubia
203	gi|399514682	P46258	Unigene53862_All	0.44	4.91	45.3	5	Actin-3	Pisum sativum
204	gi|300429861	P81228	Unigene18830_All	7.32	18.06	53.1	10	Actin-66	Solanum tuberosum
205	gi|386870479	P53492	CL653.Contig2_All	41.07	41.07	56.2	27	Actin-7	Arabidopsis thaliana
206	gi|300429861	P93371	Unigene27146_All	2	4.06	39.8	4	Actin-93	Nicotiana tabacum
207	gi|20137323	P93092	CL1965.Contig2_All	6	6	44.8	4	Acyl carrier protein 1	Casuarina glauca
208	gi|76573351	O80800	CL2188.Contig2_All	2	2	35.7	1	Acyl carrier protein 2	Arabidopsis thaliana
209	gi|296089272	Q9LK39	CL5204.Contig2_All	0.9	0.9	13.4	1	Acyl-activating enzyme 16	Arabidopsis thaliana
210	gi|359490812	Q9SM23	CL7075.Contig1_All	0.73	0.73	18	1	Acyl-CoA-binding domain-containing protein 1	Arabidopsis thaliana
211	gi|225450825	Q9MA55	CL11216.Contig4_All	2.08	2.08	18.2	2	Acyl-CoA-binding domain-containing protein 4	Arabidopsis thaliana
212	gi|225448900	Q9MA55	CL9046.Contig2_All	2.14	2.14	5.9	2	Acyl-CoA-binding domain-containing protein 4	Arabidopsis thaliana
213	gi|224138380	O04066	Unigene290_All	12.55	12.55	57.8	7	Acyl-CoA-binding protein	Ricinus communis
214	gi|225446509	P0CZ23	CL1048.Contig1_All	8	8	14	4	Acyl-coenzyme A oxidase 3	Arabidopsis thaliana
215	gi|255582668	Q96329	CL3679.Contig1_All	0.49	0.49	20	1	Acyl-coenzyme A oxidase 4	Arabidopsis thaliana
216	gi|356514471	P31166	Unigene9906_All	4.86	4.86	41.1	4	Adenine phosphoribosyltransferase 1	Arabidopsis thaliana
217	gi|225449016	Q9LZG0	CL2497.Contig1_All	3.66	5.81	25.9	5	Adenosine kinase 2	Arabidopsis thaliana
218	gi|464734	P35007	CL1768.Contig3_All	4	4	14.9	2	Adenosylhomocysteinase	Catharanthus roseus
219	gi|225466049	O24464	CL10009.Contig1_All	0.81	0.81	33.2	2	Adenylate kinase	Prunus armeniaca
220	gi|115485231	Q08480	CL13896.Contig2_All	3.31	12.81	46.5	8	Adenylate kinase B	Oryza sativa subsp. japonica
221	gi|115485231	Q08480	CL13896.Contig3_All	13.47	13.47	50.6	10	Adenylate kinase B	Oryza sativa subsp. japonica
222	gi|225435480	P27081	CL1588.Contig3_All	14.67	14.67	34	19	ADP,ATP carrier protein	Solanum tuberosum
223	gi|225435480	P27081	Unigene14843_All	4.46	12.59	32	15	ADP,ATP carrier protein	Solanum tuberosum
224	gi|147802592	O49447	CL2469.Contig3_All	4.12	6.22	24.4	6	ADP,ATP carrier protein 3	Arabidopsis thaliana
225	gi|255553691	O49447	Unigene6526_All	8.05	10.74	39	9	ADP,ATP carrier protein 3	Arabidopsis thaliana
226	gi|147858134	O48649	CL9331.Contig2_All	2	4	12.5	2	ADP-ribosylation factor 1	Salix bakko
227	gi|371501270	O48649	CL9331.Contig3_All	4.16	4.16	19.6	3	ADP-ribosylation factor 1	Salix bakko
228	gi|356553280	O48649	Unigene11591_All	0.68	0.69	4.3	1	ADP-ribosylation factor 1	Salix bakko
229	gi|357485863	P51823	Unigene29036_All	13.74	13.74	57.2	9	ADP-ribosylation factor 2	Oryza sativa subsp. japonica
230	gi|359484370	Q8RXE7	Unigene4379_All	4.83	4.83	19.2	3	ADP-ribosylation factor GTPase-activating protein AGD14	Arabidopsis thaliana
231	gi|76573333	Q9M354	CL842.Contig4_All	0.42	0.42	17.6	1	ADP-ribosylation factor GTPase-activating protein AGD6	Arabidopsis thaliana
232	gi|359482440	Q9LDV4	CL449.Contig26_All	4.01	4.01	19.2	2	Alanine aminotransferase 2	Arabidopsis thaliana
233	gi|359495900		Unigene6780_All	2	2	64.5	1	Alanine aminotransferase 2 isoform 2	Vitis vinifera
234	gi|193290720	Q940M2	CL10799.Contig1_All	0.47	0.47	7.5	1	Alanine-glyoxylate aminotransferase 2 homolog 1	Arabidopsis thaliana
235	gi|225423779	P36428	CL6767.Contig4_All	8	8	20.4	5	Alanine-tRNA ligase	Arabidopsis thaliana
236	gi|225438277	P48977	CL11444.Contig2_All	6	6	16.9	3	Alcohol dehydrogenase	Malus domestica
237	gi|359477028	P25141	CL4413.Contig3_All	2.05	2.05	6	1	Alcohol dehydrogenase 1	Petunia hybrida
238	gi|269838652	P14675	CL4413.Contig1_All	11.81	11.81	29.3	7	Alcohol dehydrogenase 3	Solanum tuberosum
239	gi|242063486	P93629	CL1196.Contig1_All	9.7	9.7	24.5	6	Alcohol dehydrogenase class-3	Zea mays
240	gi|359489892	Q8LEB2	Unigene32271_All	0.35	0.35	5.6	1	Alcohol dehydrogenase-like 6	Arabidopsis thaliana
241	gi|225459818	Q9FH04	CL4987.Contig6_All	2	2	4.3	1	Alcohol dehydrogenase-like 7	Arabidopsis thaliana
242	gi|225431946	Q0WSF1	CL9472.Contig2_All	2	2	13.7	1	Aldehyde dehydrogenase 22A1	Arabidopsis thaliana
243	gi|225457075	Q9SU63	Unigene33792_All	15.54	32.35	42.1	23	Aldehyde dehydrogenase family 2 member B4	Arabidopsis thaliana
244	gi|223452696	Q8S528	CL8874.Contig3_All	59.45	59.45	59.2	52	Aldehyde dehydrogenase family 2 member B7	Arabidopsis thaliana
245	gi|255546541	Q56YU0	CL13289.Contig1_All	3.08	3.08	21.1	3	Aldehyde dehydrogenase family 2 member C4	Arabidopsis thaliana
246	gi|224119508	Q9SYG7	CL12585.Contig1_All	2.76	2.76	11.8	3	Aldehyde dehydrogenase family 7 member B4	Arabidopsis thaliana
247	gi|151301848	Q7XT99	CL12766.Contig2_All	4.13	4.13	15.2	5	Aldo-keto reductase 2	Oryza sativa subsp. japonica
248	gi|297823651	Q0PGJ6	CL5791.Contig3_All	4.87	4.87	39.2	6	Aldo-keto reductase family 4 member C9	Arabidopsis thaliana
249	gi|46389755		Unigene36606_All	1.17	1.17	11.3	1	ALG2-interacting protein X	Nicotiana tabacum
250	gi|152955872		CL1060.Contig3_All	2.01	2.01	19.9	1	Alkaline invertase	Triticum aestivum
251	gi|224107899	O49434	Unigene16425_All	21.37	21.37	39.3	17	Allantoate deiminase	Arabidopsis thaliana
252	gi|377552569	Q93ZC5	Unigene7265_All	4	4	24.9	2	Allene oxide cyclase 4	Arabidopsis thaliana
253	gi|20160362	P48417	CL3915.Contig3_All	0.82	0.82	9.4	2	Allene oxide synthase	Linum usitatissimum
254	gi|19568935	Q9LMI0	CL4088.Contig5_All	2.76	2.76	14	2	Alpha,alpha-trehalose-phosphate synthase [UDP-forming] 7	Arabidopsis thaliana
255	gi|224054576	P18573	CL11184.Contig1_All	4.31	4.31	10.8	2	Alpha/beta-gliadin MM1	Triticum aestivum
256	gi|350537551	P80607	CL522.Contig2_All	0.98	2	14.3	1	Alpha-1,4-glucan-protein synthase [UDP-forming]	Zea mays
257	gi|225456339	P80607	CL522.Contig6_All	14.45	14.45	36.6	9	Alpha-1,4-glucan-protein synthase [UDP-forming]	Zea mays
258	gi|225423424	Q8RU27	CL522.Contig5_All	4.08	13.04	38.1	8	Alpha-1,4-glucan-protein synthase [UDP-forming] 2	Solanum tuberosum
259	--|	Q8RU27	Unigene15978_All	2	2	48.3	1	Alpha-1,4-glucan-protein synthase [UDP-forming] 2	Solanum tuberosum
260	gi|297734087	Q8RU27	Unigene2501_All	2	2.72	22.7	3	Alpha-1,4-glucan-protein synthase [UDP-forming] 2	Solanum tuberosum
261	gi|224099000	Q8RU27	Unigene25390_All	0.35	0.35	10.7	1	Alpha-1,4-glucan-protein synthase [UDP-forming] 2	Solanum tuberosum
262	gi|224107747	Q42656	CL11018.Contig2_All	1.15	1.15	12.5	1	Alpha-galactosidase	Coffea arabica
263	gi|255578361		Unigene32259_All	0.89	0.89	16.7	1	Alpha-galactosidase/alpha-n-acetylgalactosaminidase	Ricinus communis
264	gi|225434692	P32811	Unigene22024_All	6.51	6.51	19.8	8	Alpha-glucan phosphorylase, H isozyme	Solanum tuberosum
265	gi|384383722	Q9AWA5	Unigene25547_All	2	2	11.2	1	Alpha-glucan water dikinase	Solanum tuberosum
266	gi|147765429	O04893	CL10583.Contig3_All	12.01	12.01	21.8	7	Alpha-glucosidase	Spinacia oleracea
267	gi|2648032	O04931	CL14985.Contig1_All	9.35	9.35	26.9	5	Alpha-glucosidase	Beta vulgaris
268	gi|225442044	Q9SA98	CL3011.Contig1_All	1.11	1.13	13.9	1	Alpha-ketoglutarate-dependent dioxygenase alkB	Arabidopsis thaliana
269	gi|224086707	Q9SG80	CL230.Contig3_All	4.85	4.85	18.8	4	Alpha-L-arabinofuranosidase 1	Arabidopsis thaliana
270	gi|297741733	Q9SG80	Unigene34092_All	4	4	8.8	3	Alpha-L-arabinofuranosidase 1	Arabidopsis thaliana
271	gi|224104699	Q8GW72	CL2268.Contig1_All	2.01	2.01	16.3	4	Alpha-L-fucosidase 1	Arabidopsis thaliana
272	gi|350538359		Unigene691_All	26.07	26.07	33.4	18	Alpha-mannosidase precursor	Solanum lycopersicum
273	gi|225450035		CL4345.Contig3_All	4.05	6.06	14.2	5	Alpha-N-acetylglucosaminidase-like	Vitis vinifera
274	gi|356540024	Q9M5P8	CL12166.Contig3_All	6	6	26.6	3	Alpha-soluble NSF attachment protein	Solanum tuberosum
275	gi|8919178	Q9S7Y7	Unigene14403_All	1.36	1.36	14.3	1	Alpha-xylosidase	Arabidopsis thaliana
276	gi|225452328		Unigene18997_All	11.42	11.42	20.8	8	Altered inheritance of mitochondria protein 32	Vitis vinifera
277	gi|356566086	O80874	CL10630.Contig1_All	0.51	0.51	7.8	2	Alternative NAD(P)H dehydrogenase 2	Arabidopsis thaliana
278	gi|283488059	Q41266	CL10144.Contig1_All	5.4	5.4	19.4	3	Alternative oxidase 2	Glycine max
279	gi|37983539	P52418	CL6127.Contig2_All	2.55	2.55	8.9	2	Amidophosphoribosyltransferase	Glycine max
280	gi|225459515		CL3962.Contig3_All	18.87	18.87	46.5	12	Aminoacylase-1 isoform 1	Vitis vinifera
281	gi|225444472	P54260	CL8046.Contig2_All	6.73	6.73	19.4	5	Aminomethyltransferase	Solanum tuberosum
282	gi|225444472	P49363	CL8046.Contig3_All	2.68	2.68	13.5	2	Aminomethyltransferase	Flaveria pringlei
283	gi|356511482		CL4429.Contig10_All	8.97	8.97	46.8	6	Aminopeptidase N-like	Glycine max
284	gi|359474188		CL4429.Contig4_All	13.49	13.49	19.4	8	Aminopeptidase N-like	Vitis vinifera
285	gi|296083176	O80452	CL9701.Contig2_All	2.01	2.01	20.1	1	AMP deaminase	Arabidopsis thaliana
286	gi|29826242	Q9SAR5	CL1534.Contig2_All	11.9	11.9	31	9	Ankyrin repeat domain-containing protein 2	Arabidopsis thaliana
287	gi|224066943	Q9XEE2	CL6641.Contig1_All	19.11	19.11	53.4	12	Annexin D2	Arabidopsis thaliana
288	gi|224053304	Q9SE45	CL10116.Contig1_All	8.03	8.03	37.2	4	Annexin D3	Arabidopsis thaliana
289	gi|225449855	Q9ZVJ6	CL14981.Contig2_All	9.72	9.72	36.5	9	Annexin D4	Arabidopsis thaliana
290	gi|225424468	Q9C9X3	CL9693.Contig1_All	2	4	34.4	2	Annexin D5	Arabidopsis thaliana
291	gi|225424468	Q9C9X3	CL9693.Contig3_All	7.09	7.09	36.5	6	Annexin D5	Arabidopsis thaliana
292	gi|224093760	Q9LX07	Unigene33334_All	4	10	16.1	5	Annexin D7	Arabidopsis thaliana
293	gi|224094703	Q40287	CL9502.Contig4_All	1.18	3.06	12.2	3	Anthocyanidin 3-O-glucosyltransferase 5	Manihot esculenta
294	gi|224094703	Q40287	CL9502.Contig6_All	6.3	6.3	12.4	4	Anthocyanidin 3-O-glucosyltransferase 5	Manihot esculenta
295	gi|225459075	O23917	CL262.Contig3_All	3.96	4	5.5	2	Anthranilate N-benzoyltransferase protein 2	Dianthus caryophyllus
296	gi|225426434	P48261	CL8707.Contig1_All	1.12	1.12	17	1	Anthranilate synthase component II	Cyanophora paradoxa
297	gi|224090823	Q9ZUI6	Unigene48671_All	0.36	0.36	21.7	1	AP-1 complex subunit gamma-2	Arabidopsis thaliana
298	gi|225470599		CL259.Contig1_All	4.15	4.15	13.1	2	AP-1 complex subunit mu-1	Vitis vinifera
299	gi|42573598		Unigene22440_All	2	2	29.9	1	AP-2 complex subunit mu-1	Arabidopsis thaliana
300	gi|359474753	Q8L7A9	CL3257.Contig2_All	1.41	1.41	7.5	1	AP-4 complex subunit epsilon	Arabidopsis thaliana
301	gi|225458187		Unigene1529_All	4.58	4.58	26.4	2	AP-4 complex subunit mu-1	Vitis vinifera
302	gi|359483518		CL12388.Contig1_All	3.74	3.74	33.3	3	Apoptosis inhibitor 5-like	Vitis vinifera
303	gi|359483518		Unigene17188_All	4	4.01	28.5	2	Apoptosis inhibitor 5-like	Vitis vinifera
304	gi|307645736	P80595	Unigene10573_All	2	2	30.5	2	Apyrase	Solanum tuberosum
305	gi|117622284	P80595	Unigene14991_All	2	2	10.1	2	Apyrase	Solanum tuberosum
306	gi|50345961	Q7XSQ9	CL16514.Contig4_All	4	21.02	39.5	12	Aquaporin PIP1-2	Oryza sativa subsp. japonica
307	gi|2440044	Q08733	CL16514.Contig3_All	33.7	33.7	50	24	Aquaporin PIP1-3	Arabidopsis thaliana
308	gi|13486938	P43287	Unigene2839_All	4	4.01	25.3	2	Aquaporin PIP2-2	Arabidopsis thaliana
309	gi|17940742	Q7XLR1	Unigene32737_All	4	4	29.6	7	Aquaporin PIP2-6	Oryza sativa subsp. japonica
310	gi|104391599	Q9ATM4	Unigene15385_All	22.78	22.78	40.1	12	Aquaporin PIP2-7	Zea mays
311	gi|2306917	P93004	Unigene26133_All	0.44	0.47	31.8	2	Aquaporin PIP2-7	Arabidopsis thaliana
312	gi|171190270	Q9ZVX8	CL5324.Contig5_All	2.27	19.47	56.2	11	Aquaporin PIP2-8	Arabidopsis thaliana
313	gi|264820921	P50156	CL198.Contig2_All	7.51	7.51	14.9	5	Aquaporin TIP1-1	Oryza sativa subsp. japonica
314	gi|162809290	P50156	Unigene9725_All	15.93	15.93	18.4	17	Aquaporin TIP1-1	Oryza sativa subsp. japonica
315	gi|255544704	Q9SEE9	CL7525.Contig3_All	2.25	2.25	40.2	1	Arginine/serine-rich protein 45	Arabidopsis thaliana
316	gi|76573355	Q9SEE9	Unigene6247_All	6.07	6.07	44.1	4	Arginine/serine-rich protein 45	Arabidopsis thaliana
317	gi|76573355	Q9SEE9	Unigene8359_All	2	4.25	29.7	2	Arginine/serine-rich protein 45	Arabidopsis thaliana
318	gi|225470972	P92964	CL4001.Contig1_All	2.02	2.02	33.5	1	Arginine/serine-rich-splicing factor RSP31	Arabidopsis thaliana
319	gi|225453750	P92966	CL2394.Contig22_All	5.11	5.11	17.7	4	Arginine/serine-rich-splicing factor RSP41	Arabidopsis thaliana
320	gi|225459083	P22675	CL4640.Contig2_All	8	8	24.2	4	Argininosuccinate lyase	Chlamydomonas reinhardtii
321	gi|255541428		CL8427.Contig3_All	4.09	4.09	16.4	4	Arsenical pump-driving atpase	Ricinus communis
322	gi|241898892	Q8W4Y5	Unigene32979_All	2	2	27.5	1	ASC1-like protein	Solanum lycopersicum
323	gi|22208544	Q43011	CL14924.Contig1_All	2.71	2.71	38.3	2	Asparagine synthetase [glutamine-hydrolyzing]	Oryza sativa subsp. japonica
324	gi|359484512	Q9SW96	CL4386.Contig1_All	4.28	4.28	23.9	2	Asparagine-tRNA ligase	Arabidopsis thaliana
325	gi|225429870	Q9SW96	CL11235.Contig2_All	19.64	19.64	39.7	13	Asparagine--tRNA ligase	Arabidopsis thaliana
326	gi|297793179	Q9SW96	Unigene10035_All	1.42	1.42	20.7	1	Asparagine--tRNA ligase	Arabidopsis thaliana
327	gi|255545444	Q5F4K8	CL11714.Contig2_All	2	2	16.5	1	Aspartate aminotransferase	Pinus pinaster
328	gi|224143559	P28734	CL4492.Contig6_All	6.46	6.46	28	5	Aspartate aminotransferase	Daucus carota
329	gi|225446660	P46643	CL9329.Contig2_All	4.84	4.85	11.9	3	Aspartate aminotransferase	Arabidopsis thaliana
330	gi|366984548	P37833	Unigene34988_All	7.63	7.64	38.8	5	Aspartate aminotransferase	Oryza sativa subsp. japonica
331	gi|356524623		CL15899.Contig2_All	6	6	26.7	3	Aspartate-semialdehyde dehydrogenase-like	Glycine max
332	gi|109675118	O04057	CL16023.Contig1_All	4	6.14	11.8	4	Aspartic proteinase	Cucurbita pepo
333	gi|225436397	Q9S9K4	Unigene3607_All	2	2	29.6	1	Aspartic proteinase-like protein 2	Arabidopsis thaliana
334	gi|225438529	Q9SJ12	CL1590.Contig4_All	5.11	9.33	57.2	5	ATP synthase 24 kDa subunit	Arabidopsis thaliana
335	gi|255582813	Q9SJ12	Unigene31124_All	15.57	15.57	56.4	10	ATP synthase 24 kDa subunit	Arabidopsis thaliana
336	gi|225440308	P80497	Unigene6240_All	2	2	33.3	1	ATP synthase 6 kDa subunit	Solanum tuberosum
337	gi|416681	P32980	CL13869.Contig1_All	10.72	10.72	44.3	7	ATP synthase delta chain	Nicotiana tabacum
338	gi|22797539	Q2L911	CL16119.Contig1_All	3.91	3.91	44.7	4	ATP synthase epsilon chain	Gossypium hirsutum
339	gi|356548953	P29790	CL4539.Contig2_All	15.45	15.45	42.1	11	ATP synthase gamma chain	Nicotiana tabacum
340	gi|225452226		Unigene15455_All	1.55	1.56	16.4	1	ATP synthase mitochondrial F1 complex assembly factor 2	Vitis vinifera
341	gi|357497745	P09003	CL11206.Contig1_All	4	4	22.2	2	ATP synthase protein MI25	Nicotiana tabacum
342	gi|391348916	Q06735	CL3892.Contig6_All	11.59	11.59	55.2	9	ATP synthase subunit alpha	Beta vulgaris
343	gi|118485650	P31853	Unigene24314_All	8.15	8.15	41.3	6	ATP synthase subunit b'	Spinacia oleracea
344	gi|225424142	P17614	CL2634.Contig3_All	10.66	62.42	63.6	55	ATP synthase subunit beta	Nicotiana plumbaginifolia
345	gi|225424142	P19023	CL2634.Contig5_All	66.9	66.9	61.7	56	ATP synthase subunit beta	Zea mays
346	gi|255577651	Q9FT52	CL12501.Contig2_All	11.76	11.76	60.7	9	ATP synthase subunit d	Arabidopsis thaliana
347	gi|2493046	Q40089	CL7437.Contig2_All	6.89	6.89	26.1	4	ATP synthase subunit delta'	Ipomoea batatas
348	gi|543867	P26360	Unigene17767_All	15.61	15.61	44.4	10	ATP synthase subunit gamma	Ipomoea batatas
349	gi|297826751	Q96250	Unigene40339_All	0.35	0.36	25.6	1	ATP synthase subunit gamma	Arabidopsis thaliana
350	gi|114682	P22778	CL327.Contig3_All	2	9.83	50	8	ATP synthase subunit O	Ipomoea batatas
351	gi|114682	P22778	CL327.Contig6_All	10.01	10.01	32.2	8	ATP synthase subunit O	Ipomoea batatas
352	gi|14190495	Q96251	Unigene43123_All	0.41	0.41	20.4	1	ATP synthase subunit O	Arabidopsis thaliana
353	gi|359489404		CL5684.Contig2_All	2	2	17.9	1	ATPase ASNA1 homolog	Vitis vinifera
354	gi|225454791		Unigene6969_All	3.38	3.38	47.1	2	ATPase family AAA domain-containing protein 3-B	Vitis vinifera
355	gi|255543008	Q2QZ86	CL3295.Contig2_All	3.89	3.89	13.7	3	ATP-citrate synthase alpha chain protein 2	Oryza sativa subsp. japonica
356	gi|225431960	Q9FGX1	CL9541.Contig3_All	3.79	3.79	20.1	2	ATP-citrate synthase beta chain protein 2	Arabidopsis thaliana
357	gi|399213	P31542	CL4594.Contig1_All	27.19	27.19	31.7	15	ATP-dependent Clp protease ATP-binding subunit clpA homolog CD4B	Solanum lycopersicum
358	gi|225453100	Q9SXJ6	Unigene7021_All	1.64	1.64	7.7	1	ATP-dependent Clp protease proteolytic subunit 3	Arabidopsis thaliana
359	gi|388491004	Q94B60	Unigene1073_All	8.6	8.6	21.9	5	ATP-dependent Clp protease proteolytic subunit 4	Arabidopsis thaliana
360	gi|225470285	Q9XJ36	CL9051.Contig4_All	2.28	2.28	22.8	3	ATP-dependent Clp protease proteolytic subunit-related protein 2	Arabidopsis thaliana
361	gi|356572984	Q8L770	CL15129.Contig2_All	3.1	3.1	22.3	3	ATP-dependent Clp protease proteolytic subunit-related protein 3	Arabidopsis thaliana
362	gi|359495737	Q8LB10	Unigene17958_All	3.89	3.89	15.3	2	ATP-dependent Clp protease proteolytic subunit-related protein 4	Arabidopsis thaliana
363	gi|224065699	O82150	Unigene48003_All	9.75	9.75	24.5	8	ATP-dependent zinc metalloprotease FTSH	Nicotiana tabacum
364	gi|225434891	Q8VZI8	Unigene7960_All	4.75	4.75	30.4	3	ATP-dependent zinc metalloprotease FTSH 10	Arabidopsis thaliana
365	gi|225446693	Q655S1	CL8541.Contig1_All	18	18	37.6	12	ATP-dependent zinc metalloprotease FTSH 2	Oryza sativa subsp. japonica
366	gi|255550758	O80983	Unigene33059_All	7.78	7.78	21.4	4	ATP-dependent zinc metalloprotease FTSH 4	Arabidopsis thaliana
367	gi|255539340	Q940Y3	CL15815.Contig2_All	1.74	1.74	20.3	1	AT-rich interactive domain-containing protein 3	Arabidopsis thaliana
368	gi|359476996	Q940Y3	CL166.Contig6_All	2	2	27	1	AT-rich interactive domain-containing protein 3	Arabidopsis thaliana
369	gi|224101827	Q9S7Z8	CL16429.Contig8_All	3.52	3.52	15.2	3	Auxin efflux carrier component 3	Arabidopsis thaliana
370	gi|359488327	Q9SRU2	CL1771.Contig1_All	4.13	4.13	9.9	3	Auxin transport protein BIG	Arabidopsis thaliana
371	gi|255584677	Q94BT2	Unigene34588_All	2.13	2.13	14.6	3	Auxin-induced in root cultures protein 12	Arabidopsis thaliana
372	gi|62526583	Q05349	CL13800.Contig3_All	2.01	2.01	25.6	1	Auxin-repressed 12.5 kDa protein	Fragaria ananassa
373	gi|4530584		Unigene13648_All	8.08	8.08	36	6	B12D protein	Ipomoea batatas
374	gi|359482848	Q9FHB0	CL15791.Contig1_All	2	2	16.7	1	B3 domain-containing protein At5g60140	Arabidopsis thaliana
375	gi|350535316	Q94A43	CL2755.Contig2_All	20.08	20.08	24	12	BES1/BZR1 homolog protein 2	Arabidopsis thaliana
376	gi|91940112	Q8VXX9	Unigene26185_All	2	2	22.1	1	Bet1-like protein At4g14600	Arabidopsis thaliana
377	gi|224074998	Q9SUS3	Unigene7541_All	4.26	4.26	11.9	2	Beta-adaptin-like protein B	Arabidopsis thaliana
378	gi|68300884	Q9LIR6	Unigene15729_All	2	2	5.3	1	Beta-amylase 1	Arabidopsis thaliana
379	gi|225431898	Q9FGY1	Unigene5775_All	111.2	111.2	62	135	Beta-D-xylosidase 1	Arabidopsis thaliana
380	gi|224054312	Q9LXD6	Unigene1696_All	6.9	6.9	68	6	Beta-D-xylosidase 3	Arabidopsis thaliana
381	gi|255545664	Q9SGZ5	CL10703.Contig2_All	2	2.02	28.7	1	Beta-D-xylosidase 7	Arabidopsis thaliana
382	gi|255545664	Q9SGZ5	CL10703.Contig5_All	2.41	2.44	23.1	1	Beta-D-xylosidase 7	Arabidopsis thaliana
383	gi|371917286	Q9SGZ5	CL1364.Contig4_All	3.47	3.48	14.1	2	Beta-D-xylosidase 7	Arabidopsis thaliana
384	gi|224066931	Q9SGZ5	Unigene9709_All	2	2	39.6	1	Beta-D-xylosidase 7	Arabidopsis thaliana
385	gi|294612074	P26792	CL4099.Contig1_All	3.09	3.09	16	2	Beta-fructofuranosidase, insoluble isoenzyme 1	Daucus carota
386	gi|294612070	P80065	CL6803.Contig7_All	12.77	12.77	25.5	8	Beta-fructofuranosidase, soluble isoenzyme I	Daucus carota
387	gi|359480881	Q5N8X6	CL15876.Contig1_All	2	2	17.9	1	Beta-galactosidase 3	Oryza sativa subsp. japonica
388	gi|359474925	Q9SCV9	Unigene180_All	13.22	13.22	15.2	7	Beta-galactosidase 3	Arabidopsis thaliana
389	gi|359478691	Q9SCV4	CL15160.Contig1_All	2.37	2.37	33.3	2	Beta-galactosidase 8	Arabidopsis thaliana
390	gi|332105893	Q9SCV3	CL4444.Contig2_All	14.16	14.16	33.9	9	Beta-galactosidase 9	Arabidopsis thaliana
391	gi|25989474	Q5Z9Z0	CL7750.Contig7_All	21.96	21.96	33.5	17	Beta-glucosidase 24	Oryza sativa subsp. japonica
392	gi|355525386	Q9FIW4	Unigene37475_All	6	7.7	48.7	6	Beta-glucosidase 42	Arabidopsis thaliana
393	gi|11414908	O04895	CL9168.Contig2_All	13.82	13.82	28.6	8	Betaine aldehyde dehydrogenase	Amaranthus hypochondriacus
394	gi|225434674	A5JTQ3	CL14392.Contig1_All	6.28	6.28	17.9	4	Beta-xylosidase/alpha-L-arabinofuranosidase 2	Medicago sativa subsp. varia
395	gi|359477469	Q94A20	Unigene20593_All	0.86	0.86	10.5	1	BI1-like protein	Arabidopsis thaliana
396	gi|225462464	Q5JJY5	CL3578.Contig7_All	1	1	7.4	1	Bidirectional sugar transporter SWEET2a	Oryza sativa subsp. japonica
397	gi|281193024	Q9SQT8	CL4180.Contig13_All	2.79	2.79	14.5	2	Bifunctional 3-dehydroquinate dehydratase/shikimate dehydrogenase	Arabidopsis thaliana
398	gi|359480239		CL398.Contig2_All	2.02	2.02	10.6	2	Bifunctional aminoacyl-tRNA synthetase-like	Vitis vinifera
399	gi|356572846		Unigene32555_All	0.76	0.78	19.1	2	Bifunctional aminoacyl-tRNA synthetase-like	Glycine max
400	gi|302798485	E9L7A5	CL4670.Contig13_All	4.74	4.74	19.2	3	Bifunctional aspartate aminotransferase and glutamate/aspartate-prephenate aminotransferase	Petunia hybrida
401	gi|224132262	P37142	Unigene2214_All	3.42	3.42	11.5	2	Bifunctional aspartokinase/homoserine dehydrogenase	Daucus carota
402	gi|225461486	E0CSI1	CL2803.Contig2_All	2	2	20.9	1	Bifunctional methylthioribulose-1-phosphate dehydratase/enolase-phosphatase E1 1	Vitis vinifera
403	gi|255556850	Q84UV8	CL6644.Contig2_All	4	4	33.7	2	Bifunctional monodehydroascorbate reductase and carbonic anhydrase nectarin-3	Nicotiana langsdorffii x Nicotiana sanderae
404	gi|359473070		Unigene3692_All	2.62	2.62	8.1	2	Bifunctional purine biosynthesis protein PurH-like	Vitis vinifera
405	gi|224120334	Q949Y3	Unigene22040_All	6.81	6.81	16.7	4	Bifunctional purple acid phosphatase 26	Arabidopsis thaliana
406	gi|225447199	Q9MAU5	CL11178.Contig1_All	3.08	3.08	11.3	2	BPI/LBP family protein At1g04970	Arabidopsis thaliana
407	gi|225456262		Unigene37594_All	0.96	0.96	29.5	2	Brain protein 44-like protein isoform 1	Vitis vinifera
408	gi|255542556	Q8W0Z7	CL16571.Contig1_All	4.02	8.14	58.1	5	Branched-chain-amino-acid aminotransferase-like protein 1	Arabidopsis thaliana
409	gi|359487776	Q8W0Z7	CL4961.Contig1_All	21.26	21.26	48.3	17	Branched-chain-amino-acid aminotransferase-like protein 1	Arabidopsis thaliana
410	gi|255558673	Q94F62	CL1394.Contig13_All	2	2	12.2	1	BRASSINOSTEROID INSENSITIVE 1-associated receptor kinase 1	Arabidopsis thaliana
411	gi|226001033	P35694	CL13313.Contig1_All	2.13	2.13	36.8	2	Brassinosteroid-regulated protein BRU1	Glycine max
412	gi|359484996	P35694	Unigene10933_All	8.7	13.93	32.5	22	Brassinosteroid-regulated protein BRU1	Glycine max
413	gi|225453926		CL13242.Contig2_All	2.54	2.54	8.6	1	Brefeldin A-inhibited guanine nucleotide-exchange protein 1-like	Vitis vinifera
414	gi|356572078	Q9ZVT9	CL12272.Contig1_All	4.09	4.09	14.3	2	C2 and GRAM domain-containing protein At1g03370	Arabidopsis thaliana
415	gi|255541548	Q9ZVT9	CL12668.Contig3_All	8.93	8.93	17.6	5	C2 and GRAM domain-containing protein At1g03370	Arabidopsis thaliana
416	gi|225453378	Q9FGS8	CL2630.Contig6_All	2	2	18.9	1	C2 and GRAM domain-containing protein At5g50170	Arabidopsis thaliana
417	gi|356525902		CL8979.Contig2_All	6.05	6.05	15.1	3	C2 domain-containing protein C31G5.15-like	Glycine max
418	gi|255541686	Q8RX88	CL7325.Contig5_All	13.57	13.57	16.5	8	CAAX prenyl protease 1 homolog	Arabidopsis thaliana
419	gi|97974184	Q8W013	CL12346.Contig2_All	5.6	5.6	16.9	3	Caffeic acid 3-O-methyltransferase	Catharanthus roseus
420	gi|359493096	Q43609	Unigene7977_All	15.43	15.43	33.9	15	Caffeic acid 3-O-methyltransferase	Prunus dulcis
421	gi|157955933	Q75LU8	CL4667.Contig2_All	2	2	10.7	1	Calcineurin B-like protein 3	Oryza sativa subsp. japonica
422	gi|255561949		CL28.Contig4_All	3.31	3.31	23.2	2	Calcium ion binding protein	Ricinus communis
423	gi|255542263		Unigene10026_All	16.6	16.6	53.3	10	Calcium ion binding protein	Arabidopsis lyrata subsp. lyrata
424	gi|350528638		Unigene25128_All	3.8	3.8	27.6	2	Calcium ion binding protein	Prunus salicina
425	gi|375313028	Q9FN48	CL5799.Contig2_All	2.04	2.04	24.7	1	Calcium sensing receptor	Arabidopsis thaliana
426	gi|48209896	Q94AZ4	CL5812.Contig2_All	4.11	4.11	39.3	3	Calcium-binding protein CML13	Arabidopsis thaliana
427	gi|255587064	Q8W4L0	Unigene189_All	5.84	5.84	29.4	3	Calcium-binding protein CML49	Arabidopsis thaliana
428	gi|16215471	Q06850	CL10366.Contig3_All	1.37	1.37	12.3	1	Calcium-dependent protein kinase 1	Arabidopsis thaliana
429	gi|267631890	Q9ZSA2	CL855.Contig6_All	4	4	32.9	2	Calcium-dependent protein kinase 21	Arabidopsis thaliana
430	gi|114804153	Q42479	CL14.Contig7_All	4.39	4.39	12	3	Calcium-dependent protein kinase 3	Arabidopsis thaliana
431	gi|224145672	P28583	CL274.Contig2_All	2.39	2.39	15.5	1	Calcium-dependent protein kinase SK5	Glycine max
432	gi|357482603	Q37145	CL3936.Contig2_All	2	2	23.1	1	Calcium-transporting ATPase 1	Arabidopsis thaliana
433	gi|359478773	Q9AUE0	CL15661.Contig3_All	2.85	2.85	13	4	Callose synthase 1	Arabidopsis thaliana
434	gi|359491162	Q9SJM0	CL813.Contig2_All	2	2	8.9	1	Callose synthase 10	Arabidopsis thaliana
435	gi|357474347	Q9S9U0	Unigene29042_All	0.51	0.51	13.4	1	Callose synthase 11	Arabidopsis thaliana
436	gi|225462902	P27161	Unigene2789_All	2	12.02	32.9	11	Calmodulin	Solanum lycopersicum
437	gi|3121848	P93087	Unigene7853_All	15.37	15.37	52.4	13	Calmodulin	Capsicum annuum
438	gi|1698548		Unigene31449_All	0.77	0.77	14.1	1	Calmodulin-binding protein	Nicotiana tabacum
439	gi|371486267	Q6NPP4	Unigene32501_All	4	4	17.4	2	Calmodulin-binding transcription activator 2	Arabidopsis thaliana
440	gi|365927830	Q9FYG2	CL1047.Contig2_All	2	2	9.8	1	Calmodulin-binding transcription activator 4	Arabidopsis thaliana
441	gi|224083856	O23320	CL3636.Contig1_All	2.22	2.22	15.4	2	Calmodulin-like protein 8	Arabidopsis thaliana
442	gi|350539281	Q39817	CL11555.Contig1_All	32.64	32.64	46.8	23	Calnexin homolog	Glycine max
443	gi|233955399	P93508	CL3408.Contig2_All	18.62	18.62	42.8	13	Calreticulin	Ricinus communis
444	gi|233955399	P93508	Unigene11512_All	4.71	13.84	35.3	11	Calreticulin	Ricinus communis
445	gi|297735242	O04153	CL5881.Contig3_All	16.12	18.12	37.1	13	Calreticulin-3	Arabidopsis thaliana
446	gi|225425676	O22914	Unigene27520_All	2	2	20.9	1	Calvin cycle protein CP12-1	Arabidopsis thaliana
447	gi|21535793	P51201	CL2251.Contig2_All	5.75	5.75	17.8	4	Carbamoyl-phosphate synthase small chain	Porphyra purpurea
448	gi|350537679	P27141	CL170.Contig8_All	6.2	6.2	28.5	3	Carbonic anhydrase	Nicotiana tabacum
449	gi|387157284	P17067	CL7670.Contig1_All	3.16	3.17	17.2	3	Carbonic anhydrase	Pisum sativum
450	gi|255541376	Q0ZPV7	CL7886.Contig1_All	2.02	4.41	55.7	3	Carboxylesterase 1	Actinidia eriantha
451	gi|82697977	Q9SMN0	Unigene35426_All	8.85	8.85	42.5	5	Carboxylesterase 12	Arabidopsis thaliana
452	gi|15237783	Q9LT10	Unigene20623_All	2	2	17	1	Carboxylesterase 18	Arabidopsis thaliana
453	gi|255555507	Q9SX78	CL9066.Contig1_All	1.14	1.14	18	1	Carboxylesterase 2	Arabidopsis thaliana
454	gi|225428747	Q9SX78	Unigene34741_All	8.01	8.01	26.1	4	Carboxylesterase 2	Arabidopsis thaliana
455	gi|147794997	O64640	CL14069.Contig2_All	4.11	4.11	18	2	Carboxylesterase 8	Arabidopsis thaliana
456	gi|53748437	O64640	CL7886.Contig2_All	30.63	30.63	56.1	23	Carboxylesterase 8	Arabidopsis thaliana
457	gi|255567721		CL12512.Contig4_All	10.13	10.13	30.1	6	Carboxymethylenebutenolidase	Ricinus communis
458	gi|148886630	O49290	Unigene13940_All	6.01	6.01	34.5	4	Carboxyvinyl-carboxyphosphonate phosphorylmutase	Arabidopsis thaliana
459	gi|294679657	Q8LP17	CL2381.Contig2_All	4	4.05	55.2	2	Carotenoid 9,10(9',10')-cleavage dioxygenase 1	Pisum sativum
460	gi|294679657	Q8LP17	CL2381.Contig6_All	26.44	26.44	39.1	17	Carotenoid 9,10(9',10')-cleavage dioxygenase 1	Pisum sativum
461	gi|294679657	Q94IR2	CL6110.Contig3_All	6.38	6.38	26.3	4	Carotenoid 9,10(9',10')-cleavage dioxygenase 1	Phaseolus vulgaris
462	gi|225438980	O64816	CL136.Contig4_All	0.37	0.37	15.2	1	Casein kinase II subunit alpha	Arabidopsis thaliana
463	gi|78893689	Q9AXH0	Unigene19043_All	12.26	12.26	44.3	10	Catalase	Avicennia marina
464	gi|78893689	Q9AXH0	Unigene24890_All	26.34	26.34	74.3	23	Catalase	Avicennia marina
465	gi|386870489	P17598	Unigene26161_All	2.24	2.24	43.2	2	Catalase isozyme 1	Gossypium hirsutum
466	gi|255578147	Q84MA5	CL4241.Contig2_All	10	10	24.7	5	Cationic amino acid transporter 1	Arabidopsis thaliana
467	gi|359489192	Q9C5D6	Unigene47963_All	1.7	1.7	6	1	Cationic amino acid transporter 9	Arabidopsis thaliana
468	gi|359480896	Q9LT02	CL9420.Contig4_All	2.68	2.68	17.2	2	Cation-transporting ATPase	Arabidopsis thaliana
469	gi|255574194	Q9LF97	Unigene12023_All	3.22	3.22	38	2	CBS domain-containing protein CBSCBSPB3	Arabidopsis thaliana
470	gi|118162023	Q9LEV3	CL12513.Contig1_All	3.07	5.89	19.5	4	CBS domain-containing protein CBSX3	Arabidopsis thaliana
471	gi|118162023	Q9LEV3	Unigene2541_All	17.01	17.01	32.6	12	CBS domain-containing protein CBSX3	Arabidopsis thaliana
472	gi|356562973		CL5991.Contig5_All	0.7	0.7	14	1	CCR4-NOT transcription complex subunit 10-like	Glycine max
473	gi|147790753	Q9FG23	CL1515.Contig1_All	2.06	2.06	17.3	1	CDK5RAP3-like protein	Arabidopsis thaliana
474	gi|225453042	P92948	CL10151.Contig2_All	10.04	10.04	21.9	5	Cell division cycle 5-like protein	Arabidopsis thaliana
475	gi|239819394	P54774	CL206.Contig1_All	26.77	26.77	33.9	17	Cell division cycle protein 48 homolog	Glycine max
476	gi|255556938	P54774	Unigene18212_All	4.39	26	40.4	17	Cell division cycle protein 48 homolog	Glycine max
477	gi|359477392	O80891	CL8675.Contig4_All	2.01	2.01	22.8	1	Cellulose synthase-like protein B4	Arabidopsis thaliana
478	gi|356535446	O80891	Unigene37579_All	4	4	21.4	2	Cellulose synthase-like protein B4	Arabidopsis thaliana
479	gi|297737189	Q570S7	CL339.Contig8_All	1.56	1.56	21	1	Cellulose synthase-like protein G1	Arabidopsis thaliana
480	gi|339715868	Q6BEH3	CL8695.Contig1_All	2.66	2.66	22.8	3	Chalcone-flavonone isomerase	Eustoma exaltatum subsp. russellianum
481	gi|122238705	Q2PF16	CL8138.Contig3_All	8.17	8.17	36.9	7	Chalcone--flavonone isomerase	Verbena hybrida
482	gi|356507345	Q8VYJ7	CL12701.Contig1_All	9.46	9.46	25.3	6	Chaperone protein ClpB4	Arabidopsis thaliana
483	gi|255587278	Q38813	Unigene10123_All	2	2	37.3	1	Chaperone protein dnaJ 1	Arabidopsis thaliana
484	gi|225426989	Q39079	Unigene36280_All	1.38	1.38	21.6	1	Chaperone protein dnaJ 13	Arabidopsis thaliana
485	gi|225437515	Q94AW8	CL7408.Contig3_All	0.65	0.65	20.1	1	Chaperone protein dnaJ 3	Arabidopsis thaliana
486	gi|225464625	Q6XL73	CL14380.Contig1_All	6.08	6.08	12.1	3	Chaperone protein dnaJ 39	Arabidopsis thaliana
487	gi|224132004	P21238	CL9520.Contig3_All	2.14	24.07	48.7	17	Chaperonin 60 subunit alpha 1	Arabidopsis thaliana
488	gi|225435794	Q9LJE4	CL9892.Contig3_All	15.84	15.95	27.6	11	Chaperonin 60 subunit beta 2	Arabidopsis thaliana
489	gi|225435794	Q9LJE4	Unigene34958_All	4	4	29.1	2	Chaperonin 60 subunit beta 2	Arabidopsis thaliana
490	gi|255554262	P29197	CL16515.Contig1_All	5.44	5.44	32.3	5	Chaperonin CPN60	Arabidopsis thaliana
491	gi|359477860	Q05046	CL9633.Contig2_All	33.09	33.09	76.7	27	Chaperonin CPN60-2	Cucurbita maxima
492	gi|461736	Q05046	CL9633.Contig4_All	10.33	18.06	72.7	13	Chaperonin CPN60-2	Cucurbita maxima
493	gi|297743087	Q93ZM7	CL7866.Contig3_All	2	2	28.7	1	Chaperonin CPN60-like 2	Arabidopsis thaliana
494	gi|1773014	Q96282	CL9466.Contig3_All	2.04	2.04	11.1	2	Chloride channel protein CLC-c	Arabidopsis thaliana
495	gi|255569585	P27489	CL9712.Contig2_All	10	10.25	29.4	7	Chlorophyll a-b binding protein 13	Solanum lycopersicum
496	gi|237651899	P27493	CL11012.Contig2_All	38.61	38.61	64.4	32	Chlorophyll a-b binding protein 21	Nicotiana tabacum
497	gi|237651899	P27493	Unigene27453_All	5.47	36.53	58.2	32	Chlorophyll a-b binding protein 21	Nicotiana tabacum
498	gi|255581778	P12062	Unigene2687_All	9.02	17.63	49.8	22	Chlorophyll a-b binding protein 37	Petunia sp.
499	gi|225449078	P12360	Unigene24112_All	8.7	8.7	30.7	6	Chlorophyll a-b binding protein 6A	Solanum lycopersicum
500	gi|356501755	P27522	CL8047.Contig1_All	11.23	11.23	32.7	7	Chlorophyll a-b binding protein 8	Solanum lycopersicum
501	gi|110377772	P27524	CL5155.Contig5_All	9.06	9.88	41.6	9	Chlorophyll a-b binding protein CP24 10A	Solanum lycopersicum
502	gi|225459918	Q9XF89	CL11288.Contig2_All	10.82	10.82	36	8	Chlorophyll a-b binding protein CP26	Arabidopsis thaliana
503	gi|225459918	Q9XF89	Unigene24296_All	18.93	18.93	74.1	15	Chlorophyll a-b binding protein CP26	Arabidopsis thaliana
504	gi|110377766	Q9XF88	CL12772.Contig1_All	28.75	28.75	43.6	22	Chlorophyll a-b binding protein CP29.2	Arabidopsis thaliana
505	gi|225437124	O22527	CL8699.Contig2_All	0.35	0.35	22.5	1	Chlorophyllase-1	Arabidopsis thaliana
506	gi|77744911		CL12000.Contig2_All	2.21	2.21	17.3	2	Chloroplast lipocalin	Ipomoea nil
507	gi|255546463	Q8H0W1	CL7634.Contig2_All	2	2	14.8	1	Chloroplast processing peptidase	Arabidopsis thaliana
508	gi|224066507	Q9LYA9	CL14277.Contig2_All	11.98	11.98	26.2	10	Chloroplast stem-loop binding protein of 41 kDa a	Arabidopsis thaliana
509	gi|118489564	Q9SA52	CL2311.Contig13_All	1.51	6.45	37.7	4	Chloroplast stem-loop binding protein of 41 kDa b	Arabidopsis thaliana
510	gi|118489564	Q9SA52	CL2311.Contig7_All	8.22	8.22	41.6	5	Chloroplast stem-loop binding protein of 41 kDa b	Arabidopsis thaliana
511	gi|225432918	Q9FYT6	Unigene698_All	0.65	0.65	14.2	1	Chloroplastic group IIA intron splicing facilitator CRS1	Zea mays
512	gi|359477431	Q7G8Y3	CL4527.Contig5_All	2.05	2.05	15.3	1	Chromatin-remodeling complex ATPase chain	Oryza sativa subsp. japonica
513	gi|328930000	Q9S9N9	CL13629.Contig1_All	1.75	1.75	16.7	1	Cinnamoyl-CoA reductase 1	Arabidopsis thaliana
514	gi|225426492	Q9CAI3	CL13136.Contig3_All	8.5	8.5	16.6	5	Cinnamyl alcohol dehydrogenase 1	Arabidopsis thaliana
515	gi|225446893	P49299	CL12032.Contig2_All	2.61	2.61	37.2	2	Citrate synthase	Cucurbita maxima
516	gi|332348715	O80433	CL6274.Contig3_All	13.52	13.52	28	9	Citrate synthase	Daucus carota
517	gi|224138682	P49299	CL6298.Contig3_All	14.84	14.84	26.5	10	Citrate synthase	Cucurbita maxima
518	gi|225446893	P49299	CL16467.Contig2_All	2.01	2.01	13.1	1	Citrate synthase, glyoxysomal	Cucurbita maxima
519	gi|225430302	Q8LF20	CL6019.Contig5_All	2	2	44.9	1	Clathrin assembly protein At2g25430	Arabidopsis thaliana
520	gi|225430302	Q8S9J8	CL6019.Contig2_All	2	2	19.3	1	Clathrin assembly protein At4g32285	Arabidopsis thaliana
521	gi|255582313	Q9ZVN6	CL14596.Contig1_All	1.4	1.4	17.7	1	Clathrin coat assembly protein AP180	Arabidopsis thaliana
522	gi|396580947	Q0WNJ6	CL15958.Contig3_All	3.07	5.3	28	3	Clathrin heavy chain 1	Arabidopsis thaliana
523	gi|6016683	Q0WNJ6	CL2734.Contig3_All	26.14	28.49	36.9	18	Clathrin heavy chain 1	Arabidopsis thaliana
524	gi|255574808	Q2QYW2	CL16554.Contig1_All	29.41	29.41	32.8	20	Clathrin heavy chain 2	Oryza sativa subsp. japonica
525	gi|225434540	Q2QYW2	CL16554.Contig3_All	0.9	1.64	23.9	2	Clathrin heavy chain 2	Oryza sativa subsp. japonica
526	gi|356495434	Q0WLB5	Unigene37999_All	8.42	19.31	35.4	12	Clathrin heavy chain 2	Arabidopsis thaliana
527	gi|359496589	Q9SKU1	Unigene10883_All	4.08	4.08	12.3	4	Clathrin light chain 1	Arabidopsis thaliana
528	gi|225435800	A9LNK9	CL2016.Contig9_All	0.62	0.62	7.9	1	Cleavage and polyadenylation specificity factor CPSF30	Arabidopsis thaliana
529	gi|363808208	Q8GW78	CL7514.Contig1_All	0.93	0.93	31.5	1	Clp protease-related protein At4g12060	Arabidopsis thaliana
530	gi|147837826	Q8GW78	CL7514.Contig2_All	2	2	10.6	1	Clp protease-related protein At4g12060	Arabidopsis thaliana
531	gi|224119200	Q94A40	CL4580.Contig4_All	2.43	6.81	19	3	Coatomer subunit alpha-1	Arabidopsis thaliana
532	gi|225458111	Q94A40	CL4580.Contig5_All	15.31	15.31	19.4	9	Coatomer subunit alpha-1	Arabidopsis thaliana
533	gi|356526157	Q9CAA0	Unigene12005_All	0.67	0.67	26.3	1	Coatomer subunit beta'-1	Arabidopsis thaliana
534	gi|225429750	Q9SV21	CL3548.Contig3_All	9.8	9.8	17.4	6	Coatomer subunit beta-1	Arabidopsis thaliana
535	gi|356556032	Q9C827	CL2269.Contig2_All	2	2	27	1	Coatomer subunit beta'-2	Arabidopsis thaliana
536	gi|255574556	Q9C827	CL2269.Contig4_All	2	6	12.3	4	Coatomer subunit beta'-2	Arabidopsis thaliana
537	gi|297743300	Q9C827	CL2269.Contig9_All	6.02	6.02	16.6	4	Coatomer subunit beta'-2	Arabidopsis thaliana
538	gi|297737988	Q93Y22	CL15707.Contig4_All	2.55	2.56	26	3	Coatomer subunit delta	Arabidopsis thaliana
539	gi|359473067	Q0DJ99	Unigene48079_All	0.45	0.45	10.4	1	Coatomer subunit delta-2	Oryza sativa subsp. japonica
540	gi|356545247	Q0WW26	CL2656.Contig9_All	2	2	18.2	1	Coatomer subunit gamma	Arabidopsis thaliana
541	gi|359475304	Q6Z382	CL2656.Contig6_All	2	2	16.7	1	Coatomer subunit gamma-2	Oryza sativa subsp. japonica
542	gi|356545247	Q6Z382	CL2656.Contig8_All	0.46	0.46	12.6	1	Coatomer subunit gamma-2	Oryza sativa subsp. japonica
543	gi|350534688	Q940S5	Unigene25441_All	1.64	1.64	18	1	Coatomer subunit zeta-1	Arabidopsis thaliana
544	gi|255553161	Q5NA06	Unigene671_All	0.56	0.56	19.1	1	Coatomer subunit zeta-3	Oryza sativa subsp. japonica
545	gi|255566201		CL6055.Contig3_All	6.43	6.43	52.3	3	Co-chaperone protein HscB	Ricinus communis
546	gi|225443738	Q9LQI7	CL4927.Contig19_All	2	2	15.9	1	Complex I intermediate-associated protein 30	Arabidopsis thaliana
547	gi|225443738	Q9LQI7	CL4927.Contig4_All	1.34	1.34	17.8	1	Complex I intermediate-associated protein 30	Arabidopsis thaliana
548	gi|255557423		CL10043.Contig1_All	1.57	1.63	7.6	1	Conserved hypothetical protein	Ricinus communis
549	gi|255557423		CL10043.Contig6_All	3.58	3.58	12.8	2	Conserved hypothetical protein	Ricinus communis
550	gi|255573421		CL12145.Contig2_All	2.01	2.01	24.9	1	Conserved hypothetical protein	Ricinus communis
551	gi|255580086		CL13335.Contig1_All	11.74	11.74	41.9	9	Conserved hypothetical protein	Ricinus communis
552	gi|255586109		CL14347.Contig3_All	1.09	1.09	5.8	1	Conserved hypothetical protein	Ricinus communis
553	gi|255576298		CL14363.Contig1_All	4	4	11.1	2	Conserved hypothetical protein	Ricinus communis
554	gi|255555255		CL2284.Contig1_All	0.76	0.76	7.2	1	Conserved hypothetical protein	Ricinus communis
555	gi|255568653		CL3208.Contig3_All	3.66	3.66	12.6	2	Conserved hypothetical protein	Ricinus communis
556	gi|255543525		CL3332.Contig3_All	5.18	5.18	19.8	4	Conserved hypothetical protein	Ricinus communis
557	gi|255547704		CL3692.Contig1_All	0.59	0.59	21.5	1	Conserved hypothetical protein	Ricinus communis
558	gi|255543323		CL6045.Contig3_All	0.46	0.46	16.2	1	Conserved hypothetical protein	Ricinus communis
559	gi|255574131		CL6130.Contig3_All	6	6	53.1	3	Conserved hypothetical protein	Ricinus communis
560	gi|255552065		CL6915.Contig9_All	2	2	7.7	1	Conserved hypothetical protein	Ricinus communis
561	gi|255547874		CL7317.Contig2_All	2	2	17.1	1	Conserved hypothetical protein	Ricinus communis
562	gi|255537233		CL8956.Contig1_All	1.42	1.42	12.8	2	Conserved hypothetical protein	Ricinus communis
563	gi|255548305		Unigene11759_All	2	2	21	1	Conserved hypothetical protein	Ricinus communis
564	gi|255580088		Unigene13636_All	2.45	2.45	22.1	3	Conserved hypothetical protein	Ricinus communis
565	gi|255584563		Unigene16923_All	2	2	12.7	1	Conserved hypothetical protein	Ricinus communis
566	gi|255584394		Unigene19645_All	0.44	0.44	28.9	1	Conserved hypothetical protein	Ricinus communis
567	gi|255545130		Unigene26526_All	7.85	7.85	28	5	Conserved hypothetical protein	Ricinus communis
568	gi|255547169		Unigene27752_All	2.1	2.1	48.4	2	Conserved hypothetical protein	Ricinus communis
569	gi|255556892		Unigene4412_All	2	2	9.3	1	Conserved hypothetical protein	Ricinus communis
570	gi|255548449		Unigene47040_All	6.32	6.32	31.6	7	Conserved hypothetical protein	Ricinus communis
571	gi|255573913		Unigene48547_All	2	2	14.7	1	Conserved hypothetical protein	Ricinus communis
572	gi|255541158		Unigene6184_All	2.05	2.05	8.6	2	Conserved hypothetical protein	Ricinus communis
573	gi|255545480		Unigene6602_All	1.24	1.24	26.2	1	Conserved hypothetical protein	Ricinus communis
574	gi|255561286		Unigene7671_All	1.08	1.08	12.6	1	Conserved hypothetical protein	Ricinus communis
575	gi|359484460		Unigene42306_All	1.32	1.32	13.9	1	Conserved oligomeric Golgi complex subunit 3-like	Vitis vinifera
576	gi|186528371		Unigene8999_All	2	2	34.4	1	COP1-interactive protein 1	Arabidopsis thaliana
577	gi|271278821	P45432	CL4809.Contig3_All	4	4	15.8	2	COP9 signalosome complex subunit 1	Arabidopsis thaliana
578	gi|255583651	Q8W207	CL4547.Contig2_All	2.7	2.71	18.7	2	COP9 signalosome complex subunit 2	Arabidopsis thaliana
579	gi|225462922	Q8W207	CL6827.Contig4_All	4.98	4.98	32.5	5	COP9 signalosome complex subunit 2	Arabidopsis thaliana
580	gi|192912954	Q8L5U0	CL12650.Contig3_All	6.54	6.54	24.1	3	COP9 signalosome complex subunit 4	Arabidopsis thaliana
581	gi|225463552	Q8W206	CL8925.Contig1_All	2.01	2.01	6.1	1	COP9 signalosome complex subunit 6a	Arabidopsis thaliana
582	gi|329025154	Q94JU3	CL2525.Contig4_All	1.54	1.54	15.9	1	COP9 signalosome complex subunit 7	Arabidopsis thaliana
583	gi|359486235	Q8L5Y6	CL2730.Contig5_All	0.74	5.35	19	6	Cullin-associated NEDD8-dissociated protein 1	Arabidopsis thaliana
584	gi|356563692	Q8L5Y6	Unigene4348_All	6	6	26.9	4	Cullin-associated NEDD8-dissociated protein 1	Arabidopsis thaliana
585	gi|317376147	A5BJL8	Unigene25813_All	2.53	2.53	23.9	3	Cyanate hydratase	Vitis vinifera
586	gi|225443670	O04147	CL3541.Contig3_All	1.07	1.07	8.9	1	Cyclic phosphodiesterase	Arabidopsis thaliana
587	gi|222617082	Q2QQS5	CL8943.Contig5_All	0.63	0.63	18.3	1	Cyclin-T1-4	Oryza sativa subsp. japonica
588	gi|21552979	Q9SE33	Unigene25846_All	2	2	13.4	1	Cysteine and histidine-rich domain-containing protein RAR1	Arabidopsis thaliana
589	gi|359495657	O49543	Unigene12329_All	4.02	4.02	27	3	Cysteine desulfurase 1	Arabidopsis thaliana
590	gi|8347420	Q40143	Unigene22421_All	12.35	12.35	29.7	9	Cysteine proteinase 3	Solanum lycopersicum
591	gi|18307510	Q06445	Unigene13811_All	7.03	7.03	47.9	6	Cysteine proteinase inhibitor	Vigna unguiculata
592	gi|225440171	Q41906	Unigene27704_All	2	2	20.6	2	Cysteine proteinase inhibitor 3	Arabidopsis thaliana
593	gi|255580698	Q41916	Unigene9986_All	6.39	6.39	46.4	4	Cysteine proteinase inhibitor 5	Arabidopsis thaliana
594	gi|13183179	Q8H0X6	CL11302.Contig2_All	2.39	2.41	16.3	2	Cysteine proteinase inhibitor 6	Arabidopsis thaliana
595	gi|118485910	P43296	CL7372.Contig1_All	10.88	10.88	38.6	11	Cysteine proteinase RD19a	Arabidopsis thaliana
596	gi|146216004	P43297	CL10015.Contig1_All	45.42	45.43	41.2	60	Cysteine proteinase RD21a	Arabidopsis thaliana
597	gi|146216004	P43297	CL10015.Contig2_All	12.5	16.12	31.4	13	Cysteine proteinase RD21a	Arabidopsis thaliana
598	gi|224085750	P43297	CL5468.Contig1_All	10.28	11.12	16.4	8	Cysteine proteinase RD21a	Arabidopsis thaliana
599	gi|158263556	O81154	CL1169.Contig1_All	2.01	4.02	27.2	3	Cysteine synthase	Solanum tuberosum
600	gi|158263556	O81154	CL1169.Contig4_All	8.98	8.98	35.4	7	Cysteine synthase	Solanum tuberosum
601	gi|158263556	O81154	CL1169.Contig5_All	6	7.58	30.5	4	Cysteine synthase	Solanum tuberosum
602	gi|225434133	O81155	CL13834.Contig2_All	6	6	26	3	Cysteine synthase	Solanum tuberosum
603	gi|225466204	Q9CAL3	CL14803.Contig3_All	4.96	4.96	18.6	3	Cysteine-rich receptor-like protein kinase 2	Arabidopsis thaliana
604	gi|18076585	Q8S9L6	CL2840.Contig9_All	15.04	15.04	22.8	8	Cysteine-rich receptor-like protein kinase 29	Arabidopsis thaliana
605	gi|18076583	Q8S9L6	CL9653.Contig1_All	2	2	9.9	1	Cysteine-rich receptor-like protein kinase 29	Arabidopsis thaliana
606	gi|359496172		CL1856.Contig5_All	2	2	14.2	1	Cysteinyl-tRNA synthetase-like	Vitis vinifera
607	gi|2647949	P49098	Unigene31319_All	4	4	13.7	3	Cytochrome b5	Nicotiana tabacum
608	gi|2695711	Q42342	CL126.Contig1_All	3.52	3.52	29.9	4	Cytochrome b5 isoform A	Arabidopsis thaliana
609	gi|399920236	Q42342	CL15483.Contig4_All	4	4	23.9	2	Cytochrome b5 isoform A	Arabidopsis thaliana
610	gi|50844679	O48845	Unigene2495_All	4	4	23.3	2	Cytochrome b5 isoform B	Arabidopsis thaliana
611	gi|357514461	Q9ZNV4	CL758.Contig7_All	2	2	52.6	1	Cytochrome B5 isoform C	Arabidopsis thaliana
612	gi|225461287	P30361	Unigene2569_All	10.71	10.71	26.1	7	Cytochrome b6-f complex iron-sulfur subunit 1	Nicotiana tabacum
613	gi|1174870	P46270	Unigene6598_All	6.59	6.59	69.4	4	Cytochrome b-c1 complex subunit 9	Solanum tuberosum
614	gi|225460127	Q0DI31	Unigene20350_All	3.32	3.32	13.9	2	Cytochrome c	Oryza sativa subsp. japonica
615	gi|391348927	P93285	CL14449.Contig5_All	5.02	5.02	13.5	3	Cytochrome c oxidase subunit 2	Arabidopsis thaliana
616	gi|82623399	Q9LW15	CL11899.Contig2_All	2	4	32.3	2	Cytochrome c oxidase subunit 5b-1	Arabidopsis thaliana
617	gi|255553065	Q9LW15	Unigene623_All	6.03	6.03	38.9	3	Cytochrome c oxidase subunit 5b-1	Arabidopsis thaliana
618	gi|359488616	P25076	CL6791.Contig2_All	5.23	22.34	52.9	18	Cytochrome c1-1, heme protein	Solanum tuberosum
619	gi|7547401	P25076	Unigene28593_All	32.22	32.22	52.5	25	Cytochrome c1-1, heme protein	Solanum tuberosum
620	gi|365927742	Q50EK0	CL6067.Contig1_All	1.74	1.74	11.8	1	Cytochrome P450 716B2	Picea sitchensis
621	gi|225438886	Q9FG65	CL1453.Contig1_All	6.76	6.83	21.9	3	Cytochrome P450 81D1	Arabidopsis thaliana
622	gi|359492639	Q43068	CL12711.Contig1_All	4.47	4.47	10.9	4	Cytochrome P450 82A1	Pisum sativum
623	gi|255580539	Q9SZ46	CL14620.Contig1_All	6.19	6.19	26.2	4	Cytochrome P450 82C4	Arabidopsis thaliana
624	gi|255557971	Q9SRQ1	CL6050.Contig4_All	2.38	2.39	25.3	2	Cytochrome P450 89A9	Arabidopsis thaliana
625	gi|18000070	P98188	CL8687.Contig2_All	4.02	4.16	20.2	2	Cytochrome P450 94A2	Vicia sativa
626	gi|22651521	O48922	Unigene10434_All	9.75	9.75	19	6	Cytochrome P450 98A2	Glycine max
627	gi|17978831	O48922	Unigene15718_All	2.18	2.18	23.2	2	Cytochrome P450 98A2	Glycine max
628	gi|359486476		Unigene30441_All	45.52	45.52	40.2	25	Cytosolic endo-beta-N-acetylglucosaminidase-like	Vitis vinifera
629	gi|356527081	A8IZG4	CL7908.Contig3_All	4.61	4.61	11	2	Cytosolic iron-sulfur protein assembly protein CIAO1 homolog	Chlamydomonas reinhardtii
630	gi|224120802	P52839	Unigene4281_All	7.64	7.64	19.9	6	Cytosolic sulfotransferase 12	Arabidopsis thaliana
631	gi|224100535	O04130	CL14501.Contig1_All	10.01	10.01	22.5	5	D-3-phosphoglycerate dehydrogenase	Arabidopsis thaliana
632	gi|225443272	O04130	CL14501.Contig2_All	2	2	26.7	1	D-3-phosphoglycerate dehydrogenase	Arabidopsis thaliana
633	gi|225428898	O04130	Unigene48644_All	2	2	22.5	1	D-3-phosphoglycerate dehydrogenase	Arabidopsis thaliana
634	gi|359473412	Q9SSR1	CL8702.Contig4_All	2.03	2.03	37.5	1	DCC family protein At1g52590	Arabidopsis thaliana
635	gi|350538981		CL8381.Contig2_All	3.24	3.24	18.7	2	D-cysteine desulfhydrase	Solanum lycopersicum
636	gi|255563717	Q94C53	Unigene24875_All	2	2	18.8	1	DDRGK domain-containing protein 1	Arabidopsis thaliana
637	gi|255572963	Q5QMN3	CL4508.Contig2_All	6.66	6.66	26.1	7	DEAD-box ATP-dependent RNA helicase 20	Oryza sativa subsp. japonica
638	gi|225441549	Q84W89	CL7004.Contig3_All	3.05	5.28	22.2	6	DEAD-box ATP-dependent RNA helicase 37	Arabidopsis thaliana
639	gi|295687237	Q93ZG7	CL4422.Contig1_All	4.09	4.32	22.7	3	DEAD-box ATP-dependent RNA helicase 38	Arabidopsis thaliana
640	gi|359477631	Q9SQV1	CL15311.Contig2_All	2	4	15.9	5	DEAD-box ATP-dependent RNA helicase 40	Arabidopsis thaliana
641	gi|255569516	Q8H0U8	CL15592.Contig2_All	2	2	27.2	1	DEAD-box ATP-dependent RNA helicase 42	Arabidopsis thaliana
642	gi|225424679	Q8H0U8	CL4755.Contig11_All	1.52	1.52	14.4	1	DEAD-box ATP-dependent RNA helicase 42	Arabidopsis thaliana
643	gi|359496286	Q8H0U8	CL6668.Contig3_All	0.76	0.76	21.3	1	DEAD-box ATP-dependent RNA helicase 42	Arabidopsis thaliana
644	gi|224124014	Q8H0U8	CL9873.Contig3_All	3.29	3.31	29.2	2	DEAD-box ATP-dependent RNA helicase 42	Arabidopsis thaliana
645	gi|225446899	Q9LUW5	CL1202.Contig3_All	2	2	17.4	1	DEAD-box ATP-dependent RNA helicase 53	Arabidopsis thaliana
646	gi|225430261	Q9LFN6	Unigene145_All	2	2.02	50	1	DEAD-box ATP-dependent RNA helicase 56	Arabidopsis thaliana
647	gi|225430261	Q9LFN6	Unigene7469_All	14.96	14.96	20.3	8	DEAD-box ATP-dependent RNA helicase 56	Arabidopsis thaliana
648	gi|224156267	Q9LFN6	Unigene7992_All	2	2.02	50	1	DEAD-box ATP-dependent RNA helicase 56	Arabidopsis thaliana
649	gi|225454138	Q8RXK6	CL8970.Contig1_All	8.25	8.25	32.3	5	DEAD-box ATP-dependent RNA helicase 8	Arabidopsis thaliana
650	gi|225433894	B9DFG3	CL12081.Contig1_All	4.41	4.41	10.7	3	DEAD-box ATP-dependent RNA helicase ISE2	Arabidopsis thaliana
651	gi|255572771		CL2026.Contig6_All	0.57	0.57	9.6	1	Defective in cullin neddylation protein	Ricinus communis
652	gi|332071128	Q9SMC4	Unigene15364_All	1.52	1.52	18.8	1	Defender against cell death 1	Solanum lycopersicum
653	gi|149275423	Q9SYS6	CL15685.Contig3_All	2	2	15.3	1	Dehydration-responsive element-binding protein 1C	Arabidopsis thaliana
654	gi|157497151	A8CVF3	CL1503.Contig4_All	38.29	38.29	62.6	35	Dehydrin DHN1	Avicennia marina
655	gi|350539107		Unigene27963_All	2	2.01	16	2	Dehydroquinate synthase	Solanum lycopersicum
656	gi|147861641	P93472	CL15457.Contig3_All	11.52	11.52	27.2	7	Delta(24)-sterol reductase	Pisum sativum
657	gi|149938952	Q8VZC3	CL3739.Contig1_All	31.01	31.01	28.3	20	Delta-1-pyrroline-5-carboxylate dehydrogenase 12A1	Arabidopsis thaliana
658	gi|6225816	O04015	CL659.Contig3_All	7.75	7.75	16	4	Delta-1-pyrroline-5-carboxylate synthase	Actinidia deliciosa
659	gi|225437290		Unigene4506_All	1.4	1.4	9.7	1	Dephospho-CoA kinase domain-containing protein	Vitis vinifera
660	gi|358248830	Q9ZS88	Unigene3998_All	1.42	1.42	13.9	1	Derlin-2.2	Arabidopsis thaliana
661	gi|350535092	P46519	Unigene24894_All	2	2	27.3	1	Desiccation protectant protein Lea14 homolog	Glycine max
662	gi|159507449	Q9LQK0	Unigene7394_All	0.66	0.66	16.5	1	Developmentally regulated G-protein 1	Arabidopsis thaliana
663	gi|359485049	Q39017	CL6258.Contig7_All	2.48	2.48	11.3	1	Diacylglycerol kinase 1	Arabidopsis thaliana
664	gi|295640957	Q9ASU1	CL13708.Contig5_All	0.71	0.71	5.1	1	Diacylglycerol O-acyltransferase 2	Arabidopsis thaliana
665	gi|225428408	Q949X7	CL1833.Contig2_All	2	2	9.3	1	Diaminopimelate decarboxylase 1	Arabidopsis thaliana
666	gi|22121982	Q9FMF7	CL5919.Contig1_All	2	2	3.4	1	Dicarboxylate transporter 2.1	Arabidopsis thaliana
667	gi|225458585	P51103	CL10175.Contig2_All	2	2	11.5	1	Dihydroflavonol-4-reductase	Callistephus chinensis
668	gi|225453897	P51103	CL1530.Contig6_All	2.01	2.01	24.3	2	Dihydroflavonol-4-reductase	Callistephus chinensis
669	gi|10444388	Q9M5K3	CL1766.Contig4_All	17.85	17.85	41.9	15	Dihydrolipoyl dehydrogenase 1	Arabidopsis thaliana
670	gi|359486892	Q0WQF7	CL13831.Contig4_All	10.98	10.98	27.2	7	Dihydrolipoyllysine-residue acetyltransferase component 1 of pyruvate dehydrogenase complex, mitochondrial	Arabidopsis thaliana
671	gi|225442225	Q5M729	CL5659.Contig2_All	33.02	33.02	39.2	19	Dihydrolipoyllysine-residue acetyltransferase component 3 of pyruvate dehydrogenase complex, mitochondrial	Arabidopsis thaliana
672	gi|255578100	Q8H107	CL7587.Contig1_All	25.81	25.81	50.1	18	Dihydrolipoyllysine-residue succinyltransferase component of 2-oxoglutarate dehydrogenase complex 2, mitochondrial	Arabidopsis thaliana
673	gi|255578100	Q8H107	CL7587.Contig2_All	2	20.3	33.2	14	Dihydrolipoyllysine-residue succinyltransferase component of 2-oxoglutarate dehydrogenase complex 2, mitochondrial	Arabidopsis thaliana
674	gi|297811343		CL7056.Contig4_All	0.65	0.66	10.7	1	Dihydropyrimidinase	Arabidopsis lyrata subsp. lyrata
675	gi|339431373	Q8W474	Unigene7357_All	2.01	2.23	15.3	1	Disease resistance protein At1g58390	Arabidopsis thaliana
676	gi|224083436	Q42484	CL4995.Contig3_All	2.01	2.01	13.9	1	Disease resistance protein RPS2	Arabidopsis thaliana
677	gi|224105209	P13240	CL13947.Contig2_All	0.59	0.59	13	1	Disease resistance response protein 206	Pisum sativum
678	gi|111073733	P13240	Unigene10059_All	2.8	2.8	28.7	2	Disease resistance response protein 206	Pisum sativum
679	gi|111073733	P13240	Unigene20752_All	8.42	8.42	42.5	7	Disease resistance response protein 206	Pisum sativum
680	gi|111073733	P13240	Unigene20849_All	4.01	4.01	32.6	2	Disease resistance response protein 206	Pisum sativum
681	gi|111073733	P13240	Unigene8094_All	11.01	11.01	38.2	11	Disease resistance response protein 206	Pisum sativum
682	gi|350535589	Q9FJB5	CL1233.Contig2_All	4.97	4.99	14.9	4	Disease resistance RPP8-like protein 3	Arabidopsis thaliana
683	gi|225439315	Q94AX4	CL1486.Contig14_All	1.77	1.78	10.6	2	D-lactate dehydrogenase [cytochrome]	Arabidopsis thaliana
684	gi|225448823	Q6QNU4	CL8584.Contig1_All	14.01	14.01	25	7	DNA damage-binding protein 1	Solanum lycopersicum
685	gi|374095609	O49552	CL10616.Contig1_All	2.66	2.66	14	4	DNA damage-binding protein 1b	Arabidopsis thaliana
686	gi|359494241		CL5759.Contig3_All	8.46	8.46	27.1	6	DNA damage-inducible protein 1-like	Vitis vinifera
687	gi|255565715		CL811.Contig10_All	2	4	12.8	2	DNA helicase	Ricinus communis
688	gi|359476152	O04716	CL6065.Contig5_All	4.78	4.78	26.4	3	DNA mismatch repair protein MSH6	Arabidopsis thaliana
689	gi|325189336	Q38861	Unigene17011_All	2	2	40.5	1	DNA repair helicase XPB1	Arabidopsis thaliana
690	gi|255576447	Q40742	CL2413.Contig7_All	2.81	2.81	7.6	5	DNA repair protein RAD23	Oryza sativa subsp. japonica
691	gi|255576447	Q40742	CL2413.Contig8_All	8.09	8.09	17.7	4	DNA repair protein RAD23	Oryza sativa subsp. japonica
692	gi|187369233	P30181	CL5843.Contig8_All	2	2	15.4	1	DNA topoisomerase 1	Arabidopsis thaliana
693	gi|106879563		CL706.Contig11_All	4.86	4.86	74.8	3	DNA-binding protein	Plantago major
694	gi|9651810		Unigene24177_All	2	2	18.6	1	DNA-binding protein p24	Solanum tuberosum
695	gi|224072783	Q00874	Unigene20573_All	1.46	1.46	30	1	DNA-damage-repair/toleration protein DRT100	Arabidopsis thaliana
696	gi|88604736	Q00874	Unigene31342_All	4.01	4.01	18	2	DNA-damage-repair/toleration protein DRT100	Arabidopsis thaliana
697	gi|356573087	Q05212	Unigene22448_All	5.31	5.31	33.1	3	DNA-damage-repair/toleration protein DRT102	Arabidopsis thaliana
698	gi|188532151	P18616	Unigene37935_All	0.32	0.32	25.9	0	DNA-directed RNA polymerase II subunit RPB1	Arabidopsis thaliana
699	gi|225464023	P38420	CL15954.Contig2_All	2	2	7.9	1	DNA-directed RNA polymerase II subunit RPB2	Arabidopsis thaliana
700	gi|70794966	Q42877	CL1627.Contig5_All	2	2	22	1	DNA-directed RNA polymerase II subunit RPB2	Solanum lycopersicum
701	gi|225445342		CL13252.Contig2_All	0.85	3.21	10.5	2	dnaJ homolog subfamily C member 13-like	Vitis vinifera
702	gi|225445342		CL3178.Contig3_All	4.97	4.97	11	3	dnaJ homolog subfamily C member 13-like	Vitis vinifera
703	gi|34811738	P43644	CL3319.Contig4_All	0.73	0.73	28.5	1	DnaJ protein homolog ANJ1	Atriplex nummularia
704	gi|351724545	P43644	CL5610.Contig2_All	6	6	25.6	3	DnaJ protein homolog ANJ1	Atriplex nummularia
705	gi|225428556		CL10086.Contig3_All	4.23	4.23	19	2	Dolichyl-diphosphooligosaccharide-protein glycosyltransferase 48 kDa subunit	Vitis vinifera
706	gi|225428556		CL2938.Contig3_All	1.46	1.46	20.7	1	Dolichyl-diphosphooligosaccharide-protein glycosyltransferase 48 kDa subunit	Vitis vinifera
707	gi|356545281		CL6563.Contig2_All	5.78	5.79	22.2	5	Dolichyl-diphosphooligosaccharide-protein glycosyltransferase 48 kDa subunit-like	Glycine max
708	gi|225449032		Unigene7826_All	4.37	4.37	45	3	Dolichyl-diphosphooligosaccharide-protein glycosyltransferase subunit 1	Vitis vinifera
709	gi|359480291		CL9971.Contig1_All	24.46	24.46	32.1	19	Dolichyl-diphosphooligosaccharide-protein glycosyltransferase subunit 2-like	Vitis vinifera
710	gi|359491801		CL7334.Contig8_All	9.68	9.68	18.6	5	Dolichyl-diphosphooligosaccharide-protein glycosyltransferase subunit STT3-like	Vitis vinifera
711	gi|255551477	Q67XQ0	CL5223.Contig2_All	6.58	6.58	30	6	DUF21 domain-containing protein At4g14240	Arabidopsis thaliana
712	gi|255554048	Q8W486	Unigene11233_All	2	2	13.3	1	DUF246 domain-containing protein At1g04910	Arabidopsis thaliana
713	gi|295824575		CL14386.Contig2_All	0.56	0.56	6.9	1	DUF300 family protein	Nicotiana tabacum
714	gi|224144970	Q6AWX0	CL10449.Contig1_All	8.84	8.84	20.2	5	D-xylose-proton symporter-like 2	Arabidopsis thaliana
715	gi|225465253	Q9SE83	CL3377.Contig1_All	2	2	32.1	1	Dynamin-2A	Arabidopsis thaliana
716	gi|225460010	Q9LQ55	CL6439.Contig1_All	4	4	16.6	2	Dynamin-2B	Arabidopsis thaliana
717	gi|255571115	Q9FNX5	CL16331.Contig4_All	2.28	5.12	23.5	3	Dynamin-related protein 1E	Arabidopsis thaliana
718	gi|255571115	Q9FNX5	CL16331.Contig7_All	8.86	8.86	22.9	5	Dynamin-related protein 1E	Arabidopsis thaliana
719	gi|255584037	Q8S944	CL3590.Contig4_All	4.59	4.59	16.8	3	Dynamin-related protein 3A	Arabidopsis thaliana
720	gi|90995393	Q39828	CL150.Contig4_All	6	6.74	20.5	4	Dynamin-related protein 5A	Glycine max
721	gi|225438373		CL10303.Contig1_All	0.75	0.75	8.6	1	E3 ubiquitin-protein ligase HERC1	Vitis vinifera
722	gi|359476350		CL4009.Contig2_All	4.05	4.05	10.3	3	E3 ubiquitin-protein ligase HERC2-like	Vitis vinifera
723	gi|225447437		Unigene8095_All	1.48	1.48	9.5	2	E3 ubiquitin-protein ligase HERC2-like	Vitis vinifera
724	gi|359496309	Q84JU6	CL263.Contig1_All	0.77	0.77	11.5	1	E3 ubiquitin-protein ligase HOS1	Arabidopsis thaliana
725	gi|225457493	P0CH30	CL14381.Contig2_All	3.24	3.24	14.7	3	E3 ubiquitin-protein ligase RING1	Gossypium hirsutum
726	gi|224070176	Q9FKW0	Unigene2519_All	2	2	27.8	1	E3 ubiquitin-protein ligase RING1a	Arabidopsis thaliana
727	gi|359482107		CL6231.Contig1_All	2.01	2.01	7	1	E3 ubiquitin-protein ligase UBR2-like	Vitis vinifera
728	gi|255572860	Q8GY23	CL11441.Contig2_All	6.19	6.19	24.5	5	E3 ubiquitin-protein ligase UPL1	Arabidopsis thaliana
729	gi|359492508	Q8H0T4	CL15498.Contig1_All	4	4	12.3	2	E3 ubiquitin-protein ligase UPL2	Arabidopsis thaliana
730	gi|359492508	Q8H0T4	CL6487.Contig1_All	11.9	11.9	13.7	6	E3 ubiquitin-protein ligase UPL2	Arabidopsis thaliana
731	gi|225444938		Unigene34289_All	2.71	2.71	15.8	2	Ectonucleotide pyrophosphatase/phosphodiesterase family member 3	Vitis vinifera
732	gi|224142303	Q9ZP41	Unigene17260_All	0.71	0.71	24.8	1	EG45-like domain containing protein	Citrus jambhiri
733	gi|297821401	Q9SIZ9	Unigene17794_All	4	4	32.8	3	Elicitor peptide 6	Arabidopsis thaliana
734	gi|29243204	O64937	CL16488.Contig3_All	40.04	40.04	59.5	38	Elongation factor 1-alpha	Oryza sativa subsp. japonica
735	gi|356527880	P54959	CL1801.Contig3_All	2	2	17.7	1	Elongation factor 1-alpha	Blastocystis hominis
736	gi|29243204	O64937	Unigene29454_All	10.6	36.56	53.2	35	Elongation factor 1-alpha	Oryza sativa subsp. japonica
737	gi|255564428	P29545	Unigene17026_All	14.04	14.04	39.5	9	Elongation factor 1-beta	Oryza sativa subsp. japonica
738	gi|48209911	Q9SCX3	Unigene16898_All	9.51	12.73	68.8	9	Elongation factor 1-beta 2	Arabidopsis thaliana
739	gi|224995910	P93447	CL3147.Contig3_All	11.12	11.12	29.1	8	Elongation factor 1-delta	Pimpinella brachycarpa
740	gi|359493457	Q6YW46	CL4249.Contig1_All	1.44	9.01	32.4	10	Elongation factor 1-gamma 2	Oryza sativa subsp. japonica
741	gi|175363751	Q6YW46	CL4249.Contig2_All	15.93	15.93	44	14	Elongation factor 1-gamma 2	Oryza sativa subsp. japonica
742	gi|224081451	O23755	CL3760.Contig3_All	2	16.93	45	13	Elongation factor 2	Beta vulgaris
743	gi|224081451	O23755	CL3760.Contig4_All	9.92	25.72	44.6	19	Elongation factor 2	Beta vulgaris
744	gi|255565836	O23755	CL3760.Contig6_All	40.12	40.12	37.6	30	Elongation factor 2	Beta vulgaris
745	gi|296084568	O23755	CL7225.Contig4_All	4.84	4.84	12.2	3	Elongation factor 2	Beta vulgaris
746	gi|255537029	P34811	CL9337.Contig1_All	3.43	3.43	14.6	3	Elongation factor G	Glycine max
747	gi|350539363	B9SEZ6	CL12077.Contig3_All	2.01	2.01	60.4	1	Elongation factor Ts	Ricinus communis
748	gi|255567660	Q9ZT91	CL3007.Contig3_All	17.81	17.81	30.3	14	Elongation factor Tu	Arabidopsis thaliana
749	gi|356525780	Q20EU5	CL847.Contig1_All	10.39	10.39	22.5	7	Elongation factor Tu	Oltmannsiellopsis viridis
750	gi|68566313	P68158	Unigene32910_All	6	6	15.2	3	Elongation factor Tu	Nicotiana tabacum
751	gi|106879642		Unigene24353_All	2.22	2.22	16.2	2	Embryo-specific protein 3	Plantago major
752	gi|255567666	Q9ZT66	Unigene31226_All	22.12	22.12	39.3	13	Endo-1,3;1,4-beta-D-glucanase	Zea mays
753	gi|255579669		Unigene48370_All	3.72	3.72	9.2	2	Endomembrane protein emp70	Ricinus communis
754	gi|147858184	Q9XES1	CL2554.Contig2_All	14.26	14.26	16.9	9	Endoplasmic reticulum-type calcium-transporting ATPase 4	Arabidopsis thaliana
755	gi|462013	P35016	CL10577.Contig2_All	24.89	24.9	47.9	20	Endoplasmin homolog	Catharanthus roseus
756	gi|365189290	P35016	CL10577.Contig3_All	0.68	3.77	21.1	6	Endoplasmin homolog	Catharanthus roseus
757	gi|260505494	Q9STX5	CL12798.Contig2_All	15.33	17.76	26.3	8	Endoplasmin homolog	Arabidopsis thaliana
758	gi|359485756	Q9STX5	CL8984.Contig2_All	22.91	28.71	37.7	17	Endoplasmin homolog	Arabidopsis thaliana
759	gi|365189292	P35016	CL9020.Contig2_All	61.17	61.17	62.4	45	Endoplasmin homolog	Catharanthus roseus
760	gi|365189292	P35016	CL9020.Contig3_All	2.08	4.34	52	4	Endoplasmin homolog	Catharanthus roseus
761	gi|365189292	P35016	CL9020.Contig4_All	2.02	11.72	60.3	8	Endoplasmin homolog	Catharanthus roseus
762	gi|462013	P35016	Unigene693_All	2	6.46	44.8	9	Endoplasmin homolog	Catharanthus roseus
763	gi|296089027	Q8LMR2	Unigene16003_All	2	2	28	1	Endoribonuclease Dicer homolog 1	Oryza sativa subsp. japonica
764	gi|225462062	Q9LTT8	CL4033.Contig2_All	20.12	20.12	24.2	11	Enhancer of mRNA-decapping protein 4	Arabidopsis thaliana
765	gi|350538295	P26300	CL784.Contig1_All	43.76	43.76	45.5	30	Enolase	Solanum lycopersicum
766	gi|350538295	P26300	CL784.Contig2_All	11.02	42.73	43.3	27	Enolase	Solanum lycopersicum
767	gi|25989478	P80030	Unigene17749_All	14.03	14.03	28.3	11	Enoyl-[acyl-carrier-protein] reductase [NADH]	Brassica napus
768	gi|25989478	P80030	Unigene60198_All	4	6	43	4	Enoyl-[acyl-carrier-protein] reductase [NADH]	Brassica napus
769	gi|147770366	Q9FG71	Unigene18624_All	4	4	36	2	ER membrane protein complex subunit 8/9 homolog	Arabidopsis thaliana
770	gi|297823825		CL4844.Contig9_All	6	6	29.5	3	Esterase/lipase/thioesterase family protein	Arabidopsis lyrata subsp. lyrata
771	gi|297819370		Unigene20173_All	0.46	0.46	25.3	1	Esterase/lipase/thioesterase family protein	Arabidopsis lyrata subsp. lyrata
772	gi|321158521	Q9LW49	Unigene8098_All	0.84	0.84	4.6	1	Ethylene-responsive transcription factor 4	Nicotiana sylvestris
773	gi|295855146	O22174	Unigene14578_All	2	4	26.8	4	Ethylene-responsive transcription factor ERF008	Arabidopsis thaliana
774	gi|359484301	Q40467	CL15970.Contig2_All	22.08	22.08	44.7	15	Eukaryotic initiation factor 4A-14	Nicotiana tabacum
775	gi|225464928	P41380	CL10502.Contig2_All	2.48	5.18	32.3	3	Eukaryotic initiation factor 4A-3	Nicotiana plumbaginifolia
776	gi|224119542	Q03387	CL14574.Contig3_All	2	2	17.1	1	Eukaryotic initiation factor iso-4F subunit p82-34	Triticum aestivum
777	gi|147833057	Q03387	CL3669.Contig3_All	9.73	11.92	25.7	10	Eukaryotic initiation factor iso-4F subunit p82-34	Triticum aestivum
778	gi|82623383	P35614	CL12438.Contig1_All	5.61	5.61	17.2	3	Eukaryotic peptide chain release factor subunit 1-3	Arabidopsis thaliana
779	gi|255576103	P56331	CL2066.Contig1_All	2	2	37.9	1	Eukaryotic translation initiation factor 1A	Onobrychis viciifolia
780	gi|225448536		Unigene11416_All	2.03	2.03	22.7	1	Eukaryotic translation initiation factor 2 subunit alpha	Vitis vinifera
781	gi|82621136	O24473	Unigene7604_All	9.94	9.94	25.4	6	Eukaryotic translation initiation factor 2 subunit beta	Triticum aestivum
782	gi|225450669	Q40554	Unigene5802_All	6.65	6.65	25.8	7	Eukaryotic translation initiation factor 3 subunit A	Nicotiana tabacum
783	gi|225430549	P56821	CL8530.Contig1_All	11.4	11.4	28.9	8	Eukaryotic translation initiation factor 3 subunit B	Nicotiana tabacum
784	gi|356524672	O49160	CL13207.Contig2_All	2.05	2.05	19.3	1	Eukaryotic translation initiation factor 3 subunit C	Arabidopsis thaliana
785	gi|225441573	Q9XHM1	CL16466.Contig1_All	2.2	2.2	15	2	Eukaryotic translation initiation factor 3 subunit C	Medicago truncatula
786	gi|34978809	Q9XHM1	Unigene15540_All	2	2	45.5	1	Eukaryotic translation initiation factor 3 subunit C	Medicago truncatula
787	gi|356534704		CL906.Contig3_All	4.01	4.01	17	2	Eukaryotic translation initiation factor 3 subunit E-like	Glycine max
788	gi|225449198	O04202	Unigene6252_All	4.09	4.09	14.8	3	Eukaryotic translation initiation factor 3 subunit F	Arabidopsis thaliana
789	gi|225433688	Q9C5Z2	CL6732.Contig3_All	6.49	6.5	25.2	5	Eukaryotic translation initiation factor 3 subunit H	Arabidopsis thaliana
790	gi|15225954	Q38884	CL12769.Contig3_All	2.04	2.04	18.9	1	Eukaryotic translation initiation factor 3 subunit I	Arabidopsis thaliana
791	gi|356563065	Q38884	CL8054.Contig1_All	3	3	17.4	2	Eukaryotic translation initiation factor 3 subunit I	Arabidopsis thaliana
792	gi|297828347	Q38884	Unigene43512_All	2.04	2.04	44.7	1	Eukaryotic translation initiation factor 3 subunit I	Arabidopsis thaliana
793	gi|225450960		CL860.Contig7_All	4	4	27.4	2	Eukaryotic translation initiation factor 3 subunit J	Vitis vinifera
794	gi|225444609	Q94HF1	Unigene13385_All	5.68	5.68	26	3	Eukaryotic translation initiation factor 3 subunit K	Oryza sativa subsp. japonica
795	gi|356515579		CL4932.Contig1_All	8.13	8.13	24.9	5	Eukaryotic translation initiation factor 3 subunit L-like	Glycine max
796	gi|225451753		CL3032.Contig4_All	0.52	0.52	19.9	1	Eukaryotic translation initiation factor 3 subunit M-like	Vitis vinifera
797	gi|297735255	P48724	CL5753.Contig2_All	4.03	4.03	22	2	Eukaryotic translation initiation factor 5	Phaseolus vulgaris
798	gi|224146166	Q9S825	CL5753.Contig1_All	2.39	2.4	21.7	2	Eukaryotic translation initiation factor 5-2	Arabidopsis thaliana
799	gi|20138704	Q9AXJ4	CL8033.Contig8_All	6.96	6.96	38.8	4	Eukaryotic translation initiation factor 5A	Manihot esculenta
800	gi|33325123	Q9AXJ4	Unigene31035_All	0.86	5.36	43.8	3	Eukaryotic translation initiation factor 5A	Manihot esculenta
801	gi|192910692	P24922	CL8033.Contig4_All	4.17	6.22	31.5	4	Eukaryotic translation initiation factor 5A-2	Nicotiana plumbaginifolia
802	gi|255583438	Q9M060	CL5563.Contig2_All	2.03	2.03	13.3	1	Eukaryotic translation initiation factor 6-2	Arabidopsis thaliana
803	gi|296081171	Q8S3U9	CL5581.Contig2_All	4	4	18	2	Exocyst complex component 2	Arabidopsis thaliana
804	gi|225429246		CL10639.Contig3_All	4.02	4.02	12.6	2	Exocyst complex component 3	Vitis vinifera
805	gi|225464400		Unigene32581_All	2.57	2.57	11.1	1	Exocyst complex component 7	Vitis vinifera
806	gi|351630231	Q0DHB7	CL7386.Contig8_All	1.63	1.65	11.4	3	Expansin-A4	Oryza sativa subsp. japonica
807	gi|351630231	O22874	CL7386.Contig4_All	5.64	5.64	24.3	7	Expansin-A8	Arabidopsis thaliana
808	gi|350535206		CL875.Contig4_All	6	6	14.1	3	Exportin 1	Vitis vinifera
809	gi|359489899		CL875.Contig1_All	0.35	2.61	21.7	2	Exportin-1 isoform 3	Vitis vinifera
810	gi|359489740	Q9ZPY7	CL3757.Contig1_All	4.21	4.21	14.1	3	Exportin-2	Arabidopsis thaliana
811	gi|225433707	Q9ZPY7	CL6532.Contig4_All	2	2	16.7	1	Exportin-2	Arabidopsis thaliana
812	gi|224105725	P13983	CL4472.Contig2_All	0.43	0.43	25.4	1	Extensin	Nicotiana tabacum
813	gi|225430918	P13983	CL8421.Contig2_All	0.4	0.42	8	1	Extensin	Nicotiana tabacum
814	gi|224092282	P24152	CL887.Contig6_All	1.16	1.16	15.7	1	Extensin	Sorghum bicolor
815	gi|255571404	P13983	Unigene25690_All	2	2	19.8	1	Extensin	Nicotiana tabacum
816	gi|255545216	P13983	Unigene31355_All	0.42	0.42	24.3	2	Extensin	Nicotiana tabacum
817	gi|225450263	P14918	Unigene4385_All	12.25	12.25	19.6	6	Extensin	Zea mays
818	gi|359487575	Q7X923	Unigene32039_All	2	2	13.9	1	FACT complex subunit SPT16	Oryza sativa subsp. japonica
819	gi|224071579	Q93YR3	Unigene27713_All	16.89	16.89	25	11	FAM10 family protein At4g22670	Arabidopsis thaliana
820	gi|55710092	O24241	CL2335.Contig1_All	4.04	4.04	27.6	2	Farnesyl pyrophosphate synthase 1	Parthenium argentatum
821	gi|359480755	P57681	CL9344.Contig2_All	9.22	9.22	26.9	7	Farnesylcysteine lyase	Arabidopsis thaliana
822	gi|225426641		CL12340.Contig3_All	4	4	15.3	2	FAS-associated factor 2-B-like	Vitis vinifera
823	gi|359489366	O22126	Unigene46572_All	4	4	39.4	2	Fasciclin-like arabinogalactan protein 8	Arabidopsis thaliana
824	gi|255553599	Q9ZWA8	Unigene27724_All	2	2	18.1	1	Fasciclin-like arabinogalactan protein 9	Arabidopsis thaliana
825	gi|147807580	Q8RWD6	Unigene32361_All	2.19	2.19	12.8	1	F-box protein At5g39450	Arabidopsis thaliana
826	gi|193290694	Q43155	CL3129.Contig3_All	13.15	13.15	17	10	Ferredoxin-dependent glutamate synthase	Spinacia oleracea
827	gi|225431122	O04977	CL1891.Contig2_All	20.96	20.96	44.1	17	Ferredoxin--NADP reductase, leaf-type isozyme, chloroplastic	Nicotiana tabacum
828	gi|359486141	Q3KTM0	Unigene1251_All	2.77	2.77	9	2	Ferric reduction oxidase 7	Arabidopsis thaliana
829	gi|224062756	Q9CAP9	Unigene25700_All	2.1	2.11	26.6	2	Filament-like plant protein 1	Arabidopsis thaliana
830	gi|225436805	Q9FVQ0	CL1014.Contig1_All	3.4	3.4	13.1	2	Flavin-containing monooxygenase YUCCA10	Arabidopsis thaliana
831	gi|225438595	Q9SD85	CL14503.Contig1_All	2.27	2.27	19.3	1	Flavonoid 3'-monooxygenase	Arabidopsis thaliana
832	gi|359477208	O04425	CL2518.Contig7_All	0.74	0.74	9.6	1	Flowering time control protein FCA	Arabidopsis thaliana
833	gi|225438970		CL2668.Contig1_All	8.88	8.88	31.6	7	Formamidase isoform 1	Vitis vinifera
834	gi|26454627	Q07511	CL4926.Contig2_All	44.73	44.73	54.8	37	Formate dehydrogenase	Solanum tuberosum
835	gi|224052994	P28723	CL15342.Contig3_All	15.23	15.23	26.1	9	Formate-tetrahydrofolate ligase	Spinacia oleracea
836	gi|359480839		CL7838.Contig8_All	8	8	21.8	5	Formation of crista junctions protein 1-like	Vitis vinifera
837	gi|255553877		Unigene29663_All	4	4	14.7	2	Formiminotransferase-cyclodeaminase	Ricinus communis
838	gi|225446357	Q9C6S1	Unigene16767_All	2	2	9.6	1	Formin-like protein 14	Arabidopsis thaliana
839	gi|225423539	Q9C6S1	Unigene22324_All	28.07	28.07	76.2	21	Formin-like protein 14	Arabidopsis thaliana
840	gi|356501499	Q9FLQ7	CL7015.Contig3_All	2.37	2.37	17.8	2	Formin-like protein 20	Arabidopsis thaliana
841	gi|255551719	Q9FLQ7	CL9407.Contig1_All	2	2	11	1	Formin-like protein 20	Arabidopsis thaliana
842	gi|255545216	Q9FLQ7	Unigene27641_All	10.31	10.31	26.5	8	Formin-like protein 20	Arabidopsis thaliana
843	gi|359472706	Q7G6K7	CL7344.Contig9_All	2	2	16.1	1	Formin-like protein 3	Oryza sativa subsp. japonica
844	gi|225431591	Q84ZL0	CL11121.Contig3_All	0.78	0.78	19	1	Formin-like protein 5	Oryza sativa subsp. japonica
845	gi|255555335	Q6ZCX3	CL99.Contig12_All	3.6	3.6	21.5	2	Formin-like protein 6	Oryza sativa subsp. japonica
846	gi|356536045	Q6ZCX3	Unigene21300_All	5.48	5.48	26.7	6	Formin-like protein 6	Oryza sativa subsp. japonica
847	gi|147833687	A2WXV8	CL3125.Contig2_All	3.34	3.34	21.4	2	Fructokinase-1	Oryza sativa subsp. japonica
848	gi|33329198	Q42896	CL10632.Contig1_All	13.26	13.26	49.1	9	Fructokinase-2	Solanum lycopersicum
849	gi|33329200	Q7XJ81	CL10632.Contig3_All	7.31	12.24	46.6	8	Fructokinase-2	Solanum habrochaites
850	gi|350534424	Q9M1B9	CL10600.Contig2_All	0.82	0.84	15.4	2	Fructokinase-4	Arabidopsis thaliana
851	gi|359494696	Q42796	CL15393.Contig2_All	2	2	8.9	1	Fructose-1,6-bisphosphatase	Glycine max
852	gi|255583346	P46276	CL6647.Contig3_All	2.05	2.05	27.1	2	Fructose-1,6-bisphosphatase	Solanum tuberosum
853	gi|356568028	Q42796	Unigene13431_All	4	4	11.2	2	Fructose-1,6-bisphosphatase	Glycine max
854	gi|3915687	P22418	Unigene32063_All	4	4	85.7	2	Fructose-1,6-bisphosphatase	Spinacia oleracea
855	gi|224056853	P46256	Unigene21704_All	6.08	11.08	31	8	Fructose-bisphosphate aldolase	Pisum sativum
856	gi|354464671	Q944G9	CL14005.Contig2_All	20.62	20.62	28.6	14	Fructose-bisphosphate aldolase 2	Arabidopsis thaliana
857	gi|334847978	Q9ZU52	CL13213.Contig4_All	2.01	2.11	19.3	2	Fructose-bisphosphate aldolase 3	Arabidopsis thaliana
858	gi|82941449	P17784	CL7517.Contig2_All	39.04	39.04	49.7	31	Fructose-bisphosphate aldolase cytoplasmic isozyme	Oryza sativa subsp. japonica
859	gi|225424144	P43394	CL8927.Contig5_All	0.54	0.54	13.8	1	Fruit protein pKIWI502	Actinidia deliciosa
860	gi|224068388	P93033	CL8444.Contig4_All	8.01	8.01	30.7	4	Fumarate hydratase 1	Arabidopsis thaliana
861	gi|222423016	P93033	Unigene28888_All	5.08	5.08	65.7	4	Fumarate hydratase 1	Arabidopsis thaliana
862	gi|359495555		CL6789.Contig3_All	8.02	8.03	24.5	6	Fumarylacetoacetase-like	Vitis vinifera
863	gi|255551813		CL15845.Contig1_All	2	2	18.1	1	Fumarylacetoacetate hydrolase	Ricinus communis
864	gi|32400332	Q75W17	CL7104.Contig2_All	25.41	25.41	32.7	16	Furcatin hydrolase	Viburnum furcatum
865	gi|255556438	Q9SEE5	Unigene14635_All	11.96	11.96	26	6	Galactokinase	Arabidopsis thaliana
866	gi|255556438	Q9SEE5	Unigene35913_All	2	5.61	18.4	3	Galactokinase	Arabidopsis thaliana
867	gi|224086589	Q84P54	CL7964.Contig2_All	13.01	13.01	27.8	8	Gamma aminobutyrate transaminase 1	Solanum lycopersicum
868	gi|225458239	Q9FWR5	CL10836.Contig2_All	8	8	37.9	5	Gamma carbonic anhydrase 1	Arabidopsis thaliana
869	gi|225458237	Q9FWR5	Unigene11794_All	2.92	6.66	29.1	6	Gamma carbonic anhydrase 1	Arabidopsis thaliana
870	gi|224082886	Q9FWR5	Unigene49223_All	2	2.52	35.5	3	Gamma carbonic anhydrase 1	Arabidopsis thaliana
871	gi|255538694	Q9C6B3	Unigene11574_All	11.48	11.48	38.3	7	Gamma carbonic anhydrase 2	Arabidopsis thaliana
872	gi|359807119	Q9C6B3	Unigene24064_All	4	10	20.2	6	Gamma carbonic anhydrase 2	Arabidopsis thaliana
873	gi|255540193	Q9SMN1	CL10657.Contig1_All	6.66	6.66	28.1	6	Gamma carbonic anhydrase-like 2	Arabidopsis thaliana
874	gi|255567082	O65355	CL1055.Contig1_All	2.04	2.04	14.1	2	Gamma-glutamyl hydrolase	Arabidopsis thaliana
875	gi|115456667	Q9M8T3	Unigene20715_All	3.12	3.12	25.2	3	Gamma-glutamylcyclotransferase At3g02910	Arabidopsis thaliana
876	gi|225445031		CL7136.Contig6_All	0.63	0.63	10.8	3	Gamma-glutamyltranspeptidase 1	Vitis vinifera
877	gi|225434490		Unigene4774_All	2.56	2.75	11.2	3	Gamma-interferon-inducible lysosomal thiol reductase isoform 1	Vitis vinifera
878	gi|225444207	Q9SPE5	Unigene27430_All	2.08	2.08	31.2	2	Gamma-soluble NSF attachment protein	Arabidopsis thaliana
879	gi|255564879		Unigene6294_All	2.54	2.54	13	1	Ganglioside induced differentiation associated protein	Ricinus communis
880	gi|2501850		CL258.Contig3_All	6	6	18.3	4	GDP dissociation inhibitor	Nicotiana tabacum
881	gi|82623395		CL258.Contig2_All	2	2	12.7	3	GDP dissociation inhibitor 1-like	Solanum tuberosum
882	gi|48093461	Q2R1V8	CL2553.Contig8_All	8.03	8.03	24.6	4	GDP-mannose 3,5-epimerase 2	Oryza sativa subsp. japonica
883	gi|225443843	Q9SHP6	CL876.Contig7_All	3.7	3.7	11.5	2	GDSL esterase/lipase At1g28610	Arabidopsis thaliana
884	gi|147802902	Q9SJB4	CL8836.Contig1_All	2.03	2.03	13.6	1	GDSL esterase/lipase At2g04570	Arabidopsis thaliana
885	gi|225447182	Q9SJB4	Unigene25536_All	2	2	12.2	1	GDSL esterase/lipase At2g04570	Arabidopsis thaliana
886	gi|225424649	Q9LIN2	Unigene17228_All	4	4	17.9	4	GDSL esterase/lipase At3g26430	Arabidopsis thaliana
887	gi|224100141	Q9LIN2	Unigene34676_All	4	4	50	2	GDSL esterase/lipase At3g26430	Arabidopsis thaliana
888	gi|339717983	Q8LB81	CL3928.Contig2_All	2.01	2.01	11.2	2	GDSL esterase/lipase At5g33370	Arabidopsis thaliana
889	gi|153850916	Q9SE96	Unigene9699_All	8	8	42	4	GEM-like protein 1	Arabidopsis thaliana
890	gi|225468805	Q9LYV6	CL9014.Contig2_All	2	2	12	1	GEM-like protein 5	Arabidopsis thaliana
891	gi|147862641	Q9LYC1	Unigene21793_All	9.65	9.65	29.9	6	Gibberellin receptor GID1B	Arabidopsis thaliana
892	gi|255587566	Q8S8F8	CL15304.Contig1_All	11.44	11.44	45.8	6	GLABRA2 expression modulator	Arabidopsis thaliana
893	gi|350534796	P52409	CL6842.Contig2_All	2.01	2.11	11.8	2	Glucan endo-1,3-beta-glucosidase	Triticum aestivum
894	gi|378405175	A7PQW3	Unigene21499_All	5.4	5.4	25.2	4	Glucan endo-1,3-beta-glucosidase	Vitis vinifera
895	gi|359483084	Q93Z08	CL10676.Contig2_All	0.36	0.36	5.2	1	Glucan endo-1,3-beta-glucosidase 6	Arabidopsis thaliana
896	gi|255536825	Q9M069	CL9382.Contig1_All	9.35	9.35	19.9	7	Glucan endo-1,3-beta-glucosidase 7	Arabidopsis thaliana
897	gi|359478001	Q06915	CL14733.Contig3_All	2.17	2.17	7.7	1	Glucan endo-1,3-beta-glucosidase A6	Arabidopsis thaliana
898	gi|51507325	P36401	CL5184.Contig3_All	23.16	23.16	52.3	16	Glucan endo-1,3-beta-glucosidase, acidic isoform PR-Q'	Nicotiana tabacum
899	gi|81075965	P37830	CL3925.Contig19_All	3.82	6.36	56.1	4	Glucose-6-phosphate 1-dehydrogenase	Solanum tuberosum
900	gi|81075965	P37830	CL3925.Contig4_All	13.88	13.88	24.6	8	Glucose-6-phosphate 1-dehydrogenase	Solanum tuberosum
901	gi|224063299	Q9FXM4	CL4740.Contig2_All	4	4	19	3	Glucose-6-phosphate isomerase	Arabidopsis lyrata subsp. petraea
902	gi|225458305	P54237	CL5092.Contig7_All	2.66	2.66	15.3	2	Glucose-6-phosphate isomerase	Clarkia mildrediae
903	gi|225452304	Q93ZC9	Unigene4267_All	2.33	2.33	12.1	1	Glucuronokinase 1	Arabidopsis thaliana
904	gi|255575222	Q07346	CL5320.Contig10_All	55.85	55.85	51	52	Glutamate decarboxylase	Petunia hybrida
905	gi|297737555	Q07346	Unigene18014_All	2	20.6	33.2	20	Glutamate decarboxylase	Petunia hybrida
906	gi|12229785	O04937	CL1021.Contig3_All	7.2	7.2	19.5	4	Glutamate dehydrogenase A	Nicotiana plumbaginifolia
907	gi|12229785	O04937	CL16206.Contig2_All	8.8	8.8	18.5	5	Glutamate dehydrogenase A	Nicotiana plumbaginifolia
908	gi|225445178	Q0JKD0	CL13877.Contig3_All	2	2	21.9	1	Glutamate synthase 1 [NADH]	Oryza sativa subsp. japonica
909	gi|225456404	P31593	Unigene28175_All	2.84	2.84	11.3	3	Glutamate-1-semialdehyde 2,1-aminomutase	Nicotiana tabacum
910	gi|225470587	Q9S7E9	CL5210.Contig1_All	3.41	3.41	23.9	4	Glutamate--glyoxylate aminotransferase 2	Arabidopsis thaliana
911	gi|225451379	P51119	CL2107.Contig2_All	10.55	24.52	49.7	22	Glutamine synthetase cytosolic isozyme 2	Vitis vinifera
912	gi|2213877	P51119	CL2107.Contig3_All	2.03	25.37	50.6	22	Glutamine synthetase cytosolic isozyme 2	Vitis vinifera
913	gi|12802875	P51119	CL2107.Contig4_All	28.39	28.39	40.5	24	Glutamine synthetase cytosolic isozyme 2	Vitis vinifera
914	gi|359487602	P52780	CL15479.Contig1_All	2	2	11.9	1	Glutamine-tRNA ligase	Lupinus luteus
915	gi|225453336	P52780	CL7355.Contig2_All	6.09	6.09	23.1	3	Glutamine--tRNA ligase	Lupinus luteus
916	gi|302143792	Q84WV9	CL2214.Contig7_All	4.2	4.2	27	4	Glutaminyl-peptide cyclotransferase	Arabidopsis thaliana
917	gi|359477374	Q8VZF3	CL14478.Contig2_All	6.09	6.09	14.8	3	Glutamyl endopeptidase	Arabidopsis thaliana
918	gi|147835769	Q8VZF3	CL5137.Contig1_All	1.44	1.44	7.5	2	Glutamyl endopeptidase	Arabidopsis thaliana
919	gi|147861793	Q9LI77	CL12797.Contig3_All	20.12	20.13	32.2	13	Glutamyl-tRNA(Gln) amidotransferase subunit A	Arabidopsis thaliana
920	gi|359475039	B6U151	CL8429.Contig1_All	6	6	35.8	3	Glutamyl-tRNA(Gln) amidotransferase subunit A	Zea mays
921	gi|15637350	Q9ZR41	Unigene22236_All	9.45	9.45	57	6	Glutaredoxin	Solanum lycopersicum
922	gi|255573541	Q8LFQ6	CL15603.Contig2_All	6.45	6.45	36.8	4	Glutaredoxin-C4	Arabidopsis thaliana
923	gi|351725897	Q8L910	CL8125.Contig3_All	4.09	4.09	30.8	4	Glutathione peroxidase 4	Arabidopsis thaliana
924	gi|356528242	Q8LBU2	Unigene20775_All	4.43	4.43	45	2	Glutathione peroxidase 8	Arabidopsis thaliana
925	gi|1708059	P80461	CL1684.Contig1_All	5.02	5.02	26.3	3	Glutathione reductase	Nicotiana tabacum
926	gi|225433440	Q43154	Unigene421_All	20.46	20.46	32.1	14	Glutathione reductase	Spinacia oleracea
927	gi|225462624	Q03666	CL3333.Contig4_All	13.04	13.04	30.1	14	Glutathione S-transferase	Nicotiana tabacum
928	gi|296086756	Q03666	CL3333.Contig5_All	14	14	48.2	12	Glutathione S-transferase	Nicotiana tabacum
929	gi|225436164	P32110	CL5528.Contig1_All	12.61	12.61	41.4	9	Glutathione S-transferase	Glycine max
930	gi|1170094	P46423	CL6386.Contig2_All	6.1	6.1	75	4	Glutathione S-transferase	Hyoscyamus muticus
931	gi|82698815	Q9FRL8	Unigene13695_All	2.2	2.2	27.8	3	Glutathione S-transferase DHAR2	Arabidopsis thaliana
932	gi|255578691	O80852	CL13176.Contig2_All	1.52	1.52	15.6	2	Glutathione S-transferase F9	Arabidopsis thaliana
933	gi|297741498	Q9LZ06	CL44.Contig3_All	2.69	2.69	19.2	3	Glutathione S-transferase L3	Arabidopsis thaliana
934	gi|224074915	Q9ZRT5	CL6533.Contig4_All	8.46	8.46	33.9	9	Glutathione S-transferase T1	Arabidopsis thaliana
935	gi|259479222	Q9FUS8	Unigene27729_All	0.81	0.83	12.2	1	Glutathione S-transferase U17	Arabidopsis thaliana
936	gi|359486147	P57108	CL1146.Contig4_All	4.98	4.98	26.7	4	Glutathione S-transferase zeta class	Euphorbia esula
937	gi|255566325		Unigene22160_All	10	10	40.6	5	Glutathione transferase	Ricinus communis
938	gi|224110696	Q9FQA3	CL14234.Contig2_All	14.21	14.21	60.1	8	Glutathione transferase GST 23	Zea mays
939	gi|283136114	Q9FQA3	CL16374.Contig2_All	6.03	6.03	36.6	3	Glutathione transferase GST 23	Zea mays
940	gi|359495228	P08489	CL12869.Contig3_All	10.21	10.21	22.9	7	Glutenin, high molecular weight subunit PW212	Triticum aestivum
941	gi|225429462	P08489	CL967.Contig2_All	18	18	32.6	10	Glutenin, high molecular weight subunit PW212	Triticum aestivum
942	gi|346682873	Q42671	CL3156.Contig6_All	51.74	51.74	79.8	47	Glyceraldehyde-3-phosphate dehydrogenase	Craterostigma plantagineum
943	gi|346682869	P25856	CL10788.Contig1_All	8.91	8.98	38.1	7	Glyceraldehyde-3-phosphate dehydrogenase A	Arabidopsis thaliana
944	gi|147795191	P12859	CL6783.Contig3_All	2	2.9	28.8	3	Glyceraldehyde-3-phosphate dehydrogenase B	Pisum sativum
945	gi|224086078	P25857	Unigene10153_All	2	2.88	34.1	2	Glyceraldehyde-3-phosphate dehydrogenase B	Arabidopsis thaliana
946	gi|13873334	P13443	Unigene32804_All	9.33	9.33	35.2	5	Glycerate dehydrogenase	Cucumis sativus
947	gi|305379592	P13443	Unigene983_All	3.59	3.59	32	3	Glycerate dehydrogenase	Cucumis sativus
948	gi|225463623		CL14543.Contig1_All	3.87	3.87	18.3	3	Glycerol kinase isoform 1	Vitis vinifera
949	gi|296085983	Q9SS48	CL11947.Contig1_All	15.45	15.45	24.7	8	Glycerol-3-phosphate dehydrogenase SDP6	Arabidopsis thaliana
950	gi|296085983	Q9SS48	Unigene7061_All	2.5	4.64	32.2	3	Glycerol-3-phosphate dehydrogenase SDP6	Arabidopsis thaliana
951	gi|255576268	Q9FJ62	CL7638.Contig1_All	26.25	26.25	27.6	17	Glycerophosphoryl diester phosphodiesterase 1	Arabidopsis thaliana
952	gi|356562626	Q7Y208	CL5716.Contig2_All	2.31	2.31	12.5	1	Glycerophosphoryl diester phosphodiesterase 3	Arabidopsis thaliana
953	gi|118489297	Q9LQL0	Unigene27699_All	6.66	6.66	22.9	7	Glycine cleavage system H protein 2	Arabidopsis thaliana
954	gi|3334200	O49954	CL7157.Contig1_All	4.02	12.14	27.8	11	Glycine dehydrogenase [decarboxylating]	Solanum tuberosum
955	gi|3334200	O49954	CL7157.Contig3_All	20.24	20.24	25	16	Glycine dehydrogenase [decarboxylating]	Solanum tuberosum
956	gi|7024449	P23137	Unigene29202_All	4.51	4.51	51.3	2	Glycine-rich protein	Nicotiana tabacum
957	gi|225448932	Q05966	CL11564.Contig2_All	2	2	19.1	1	Glycine-rich RNA-binding protein 10	Brassica napus
958	gi|225457213	Q05966	Unigene35507_All	6.92	6.92	23.1	5	Glycine-rich RNA-binding protein 10	Brassica napus
959	gi|307940742	Q03250	Unigene25602_All	6.07	6.07	33.2	5	Glycine-rich RNA-binding protein 7	Arabidopsis thaliana
960	gi|225457213	Q43472	CL8336.Contig3_All	5.55	5.55	19.9	3	Glycine-rich RNA-binding protein blt801	Hordeum vulgare
961	gi|6911144	P49310	Unigene28799_All	4	4	35.4	3	Glycine-rich RNA-binding protein GRP1A	Sinapis alba
962	gi|225456501	O23627	CL5594.Contig1_All	12.24	12.24	32.2	9	Glycine--tRNA ligase 1	Arabidopsis thaliana
963	gi|359495862	Q9FFN2	Unigene16999_All	0.41	0.41	8.6	1	Glycosyltransferase At5g03795	Arabidopsis thaliana
964	gi|225431755	Q39659	CL10262.Contig4_All	6.69	6.69	26.4	6	Glyoxysomal fatty acid beta-oxidation multifunctional protein MFP-a	Cucumis sativus
965	gi|225425178	Q39659	Unigene8056_All	4	4	13.5	2	Glyoxysomal fatty acid beta-oxidation multifunctional protein MFP-a	Cucumis sativus
966	gi|255574131	Q8VYU6	CL9689.Contig2_All	2.02	2.02	19.6	1	Golgin candidate 4	Arabidopsis thaliana
967	gi|225465945	B0F9L4	CL2279.Contig1_All	2	4	17	2	Golgin candidate 6	Arabidopsis thaliana
968	gi|225465945	B0F9L4	Unigene29289_All	4.02	4.02	11.6	2	Golgin candidate 6	Arabidopsis thaliana
969	gi|225465945	B0F9L4	Unigene32303_All	2	2	12.1	1	Golgin candidate 6	Arabidopsis thaliana
970	gi|225445585		CL12018.Contig2_All	3.12	3.12	16.2	3	GTPase-activating protein gyp7-like	Vitis vinifera
971	gi|77416955	O04834	CL12132.Contig2_All	12.89	12.89	38.3	8	GTP-binding protein SAR1A	Arabidopsis thaliana
972	gi|6563322	O04266	Unigene25085_All	2.04	10.13	39.4	6	GTP-binding protein SAR1A	Brassica campestris
973	gi|351721140	O64477	Unigene30402_All	2.03	2.03	10.1	1	G-type lectin S-receptor-like serine/threonine-protein kinase At2g19130	Arabidopsis thaliana
974	gi|224113157	O81832	CL3993.Contig2_All	2.01	4.02	12.8	2	G-type lectin S-receptor-like serine/threonine-protein kinase At4g27290	Arabidopsis thaliana
975	gi|225435578	Q39202	CL16541.Contig3_All	2.53	2.53	16.8	2	G-type lectin S-receptor-like serine/threonine-protein kinase RLK1	Arabidopsis thaliana
976	gi|224099309	Q39202	CL2195.Contig2_All	2	2	10.2	1	G-type lectin S-receptor-like serine/threonine-protein kinase RLK1	Arabidopsis thaliana
977	gi|169655944	P49082	Unigene14467_All	4	4	17.3	2	Guanine nucleotide-binding protein alpha-1 subunit	Lotus japonicus
978	gi|359475308	P93398	CL9172.Contig2_All	2	2	7.2	1	Guanine nucleotide-binding protein subunit beta-2	Nicotiana tabacum
979	gi|1749825	P49026	CL617.Contig3_All	2.81	2.98	27.4	5	Guanine nucleotide-binding protein subunit beta-like protein	Nicotiana tabacum
980	gi|1749825	P93340	CL617.Contig5_All	6.9	6.9	19.5	4	Guanine nucleotide-binding protein subunit beta-like protein	Nicotiana plumbaginifolia
981	gi|224090025	Q9LD90	CL15108.Contig3_All	4	4	17.2	2	H/ACA ribonucleoprotein complex subunit 4	Arabidopsis thaliana
982	gi|224090025	Q9LD90	Unigene10595_All	2	4	15.9	2	H/ACA ribonucleoprotein complex subunit 4	Arabidopsis thaliana
983	gi|359482278		Unigene24415_All	2	2	8.8	1	HEAT repeat-containing protein 7A homolog	Vitis vinifera
984	gi|225429228	Q01899	Unigene25754_All	21.18	25.32	36.4	17	Heat shock 70 kDa protein	Phaseolus vulgaris
985	gi|359482944	Q9S7C0	CL14169.Contig1_All	10.37	10.37	24	6	Heat shock 70 kDa protein 14	Arabidopsis thaliana
986	gi|359482944	Q9S7C0	CL4592.Contig2_All	1.18	1.18	18.2	1	Heat shock 70 kDa protein 14	Arabidopsis thaliana
987	gi|359482944	F4HQD4	CL4592.Contig5_All	2.01	2.01	37.7	3	Heat shock 70 kDa protein 15	Arabidopsis thaliana
988	gi|296081939	F4JMJ1	CL2876.Contig1_All	13.17	13.17	40.1	11	Heat shock 70 kDa protein 17	Arabidopsis thaliana
989	gi|224099789	Q9SKY8	CL2714.Contig2_All	4.14	4.14	17.6	2	Heat shock 70 kDa protein 8	Arabidopsis thaliana
990	gi|406870037	P09189	CL2270.Contig2_All	2.78	9.14	76.2	5	Heat shock cognate 70 kDa protein	Petunia hybrida
991	gi|45331281	P09189	CL2270.Contig3_All	6.03	37.06	56	32	Heat shock cognate 70 kDa protein	Petunia hybrida
992	gi|392465167	P27322	CL2270.Contig4_All	12.42	29.94	51.2	24	Heat shock cognate 70 kDa protein	Solanum lycopersicum
993	gi|425194	P09189	Unigene4408_All	45.66	45.66	56	39	Heat shock cognate 70 kDa protein	Petunia hybrida
994	gi|359495606	P36181	Unigene14717_All	91.84	91.84	61.3	82	Heat shock cognate protein 80	Solanum lycopersicum
995	gi|356552478	P36181	Unigene25185_All	3.9	77.59	57.6	71	Heat shock cognate protein 80	Solanum lycopersicum
996	gi|356552478	P36181	Unigene25187_All	8.1	80.9	57.3	75	Heat shock cognate protein 80	Solanum lycopersicum
997	gi|240255879		CL2610.Contig2_All	4.06	4.06	44.8	2	Heat shock factor binding protein	Arabidopsis thaliana
998	gi|240255880		Unigene45020_All	0.33	0.33	15.4	0	Heat shock factor binding protein	Arabidopsis thaliana
999	gi|255584994		CL5511.Contig6_All	1.2	1.2	8.1	1	Heat shock protein 70 (HSP70)-interacting protein	Ricinus communis
1000	gi|260505494	P51819	CL12798.Contig3_All	2	14.78	27.8	7	Heat shock protein 83	Ipomoea nil
1001	gi|1708314	P51819	CL1535.Contig1_All	1.79	26.84	47.2	24	Heat shock protein 83	Ipomoea nil
1002	gi|1708314	P51819	CL1535.Contig2_All	4.01	21.68	42.4	17	Heat shock protein 83	Ipomoea nil
1003	gi|224125136	Q43468	CL13990.Contig1_All	20.66	20.66	46.1	15	Heat shock protein STI	Glycine max
1004	gi|356540381	Q43468	CL13990.Contig2_All	2.09	6.33	53.4	4	Heat shock protein STI	Glycine max
1005	gi|224103187	Q9SZN7	CL10260.Contig2_All	4	4	35.7	2	Heavy metal-associated isoprenylated plant protein 26	Arabidopsis thaliana
1006	gi|257219554	Q9SZN7	CL5517.Contig2_All	2.09	2.09	16.3	2	Heavy metal-associated isoprenylated plant protein 26	Arabidopsis thaliana
1007	gi|225456963	Q9SR77	Unigene21053_All	2.11	2.11	10.3	2	Heme-binding-like protein At3g10130	Arabidopsis thaliana
1008	gi|255542100	Q9FF10	Unigene428_All	7.05	7.05	23.4	5	Heparanase-like protein 1	Arabidopsis thaliana
1009	gi|255563118		Unigene17016_All	2.4	3.35	20.3	4	Heterogeneous nuclear ribonucleoprotein A1	Ricinus communis
1010	gi|11066213	P93834	Unigene6078_All	14.85	14.85	30.2	9	Hexokinase-2	Arabidopsis thaliana
1011	gi|359473388	Q9SSG3	CL6411.Contig8_All	8.02	8.02	10.1	4	HIPL1 protein	Arabidopsis thaliana
1012	gi|33667908	O64644	CL8767.Contig1_All	2	2	31.9	1	Histone deacetylase complex subunit SAP18	Arabidopsis thaliana
1013	gi|269969912	Q6V9I6	CL2139.Contig5_All	2	2	21.2	1	Histone deacetylase HDT1	Solanum chacoense
1014	gi|296089630	Q9M4U4	CL9467.Contig7_All	5.84	5.84	17.1	4	Histone deacetylase HDT3	Zea mays
1015	gi|351723017	Q9C944	CL12770.Contig2_All	16.4	16.4	51.1	11	Histone H2A variant 3	Arabidopsis thaliana
1016	gi|388514875	O65759	Unigene27802_All	7.24	9.36	45.4	8	Histone H2AX	Cicer arietinum
1017	gi|7387726	O22582	Unigene24789_All	11.17	11.17	32.1	11	Histone H2B	Gossypium hirsutum
1018	gi|296083584	Q71H73	CL3893.Contig1_All	1.13	1.13	33.6	2	Histone H3.3	Vitis vinifera
1019	gi|356557465	P0CG89	CL3603.Contig1_All	12.98	12.98	85.3	18	Histone H4	Glycine max
1020	gi|304651500	P40619	Unigene9998_All	4	4	44.8	2	HMG1/2-like protein	Ipomoea nil
1021	gi|224058619	P46606	CL1147.Contig4_All	2	2	16.3	1	Homeobox protein HD1	Brassica napus
1022	gi|365222902	O22300	CL14693.Contig2_All	4.19	4.19	19.6	3	Homeobox protein knotted-1-like LET12	Solanum lycopersicum
1023	gi|350539483	Q0WV12	CL2218.Contig41_All	2.03	2.03	22.4	1	Homeobox-leucine zipper protein ANTHOCYANINLESS 2	Arabidopsis thaliana
1024	gi|359473283	Q02283	Unigene934_All	2	2	15.2	1	Homeobox-leucine zipper protein HAT5	Arabidopsis thaliana
1025	gi|224056539	Q9ZRA2	CL2622.Contig3_All	2	2.01	12.5	1	Homogentisate 1,2-dioxygenase	Arabidopsis thaliana
1026	gi|365222856		CL9306.Contig2_All	2	2	6.9	1	Hop-interacting protein THI002	Solanum lycopersicum
1027	gi|359473854		Unigene32812_All	2.14	2.14	28.7	2	hsp70 nucleotide exchange factor FES1	Vitis vinifera
1028	gi|255540991	Q9S7V4	CL5592.Contig1_All	1.21	1.21	18.3	1	HVA22-like protein a	Arabidopsis thaliana
1029	gi|296088794	Q9S784	CL9896.Contig1_All	2	2	15	1	HVA22-like protein c	Arabidopsis thaliana
1030	gi|255547996		CL4798.Contig3_All	3.54	3.54	25.9	2	Hydrolase, hydrolyzing O-glycosyl compounds	Ricinus communis
1031	gi|76573347	O24496	CL4468.Contig6_All	2.3	2.3	16.7	1	Hydroxyacylglutathione hydrolase	Arabidopsis thaliana
1032	gi|255558692	Q9C8L4	Unigene28322_All	3.44	3.44	12.5	3	Hydroxyacylglutathione hydrolase 3	Arabidopsis thaliana
1033	gi|255552523	O81027	CL1861.Contig11_All	2.02	2.02	24.6	1	Hydroxymethylglutaryl-CoA lyase	Arabidopsis thaliana
1034	gi|257781224	P54873	CL5415.Contig1_All	2.01	2.01	12.2	1	Hydroxymethylglutaryl-CoA synthase	Arabidopsis thaliana
1035	gi|151347473	Q9FM19	Unigene16961_All	8.68	10.02	32.1	6	Hypersensitive-induced response protein 1	Arabidopsis thaliana
1036	gi|297793865	Q9FM19	Unigene2776_All	3.72	6.12	32.2	6	Hypersensitive-induced response protein 1	Arabidopsis thaliana
1037	gi|356572333	Q9CAR7	CL3382.Contig6_All	14.77	14.77	36	10	Hypersensitive-induced response protein 2	Arabidopsis thaliana
1038	gi|356530957	Q9FHM7	CL4513.Contig2_All	2.01	2.01	21.3	2	Hypersensitive-induced response protein 4	Arabidopsis thaliana
1039	gi|53748431		Unigene20581_All	2	2	13.7	1	Hypothetical protein	Plantago major
1040	gi|313586603		Unigene11939_All	2	2	16.4	1	Hypothetical protein 33	Hevea brasiliensis
1041	gi|297832872		CL5703.Contig1_All	2	2	5.8	1	Hypothetical protein ARALYDRAFT_896208	Arabidopsis lyrata subsp. lyrata
1042	gi|357463399		CL6036.Contig1_All	7.38	7.38	43.6	7	Hypothetical protein MTR_3g087510	Medicago truncatula
1043	gi|242051601		CL11522.Contig1_All	4.59	4.59	26.1	3	Hypothetical protein SORBIDRAFT_03g001950	Sorghum bicolor
1044	gi|147823109		CL8804.Contig1_All	1.61	1.63	22.7	2	Hypothetical protein VITISV_015753	Vitis vinifera
1045	gi|147807683		Unigene9716_All	2	2	29	1	Hypothetical protein VITISV_018915	Vitis vinifera
1046	gi|147768778		CL14348.Contig3_All	0.46	0.46	19.8	1	Hypothetical protein VITISV_019556	Vitis vinifera
1047	gi|147810266		CL6232.Contig2_All	2	2	26.9	1	Hypothetical protein VITISV_027853	Vitis vinifera
1048	gi|147833458		Unigene8104_All	2.39	2.39	32.2	3	Hypothetical protein VITISV_029762	Vitis vinifera
1049	gi|147846791		CL13994.Contig2_All	4	4	5.8	2	Hypothetical protein VITISV_032620	Vitis vinifera
1050	gi|147827322		CL7025.Contig1_All	20.6	20.6	34.4	12	Hypothetical protein VITISV_037471	Vitis vinifera
1051	gi|255561803	Q9M647	Unigene11039_All	2	2	6.8	1	IAA-alanine resistance protein 1	Arabidopsis thaliana
1052	gi|225427220	Q8S9S4	CL9679.Contig2_All	9.55	9.55	17.8	6	IAA-amino acid hydrolase ILR1-like 1	Oryza sativa subsp. japonica
1053	gi|225442363	O04373	CL12733.Contig3_All	11.46	11.46	36.1	7	IAA-amino acid hydrolase ILR1-like 4	Arabidopsis thaliana
1054	gi|49524068	O04373	CL2155.Contig4_All	4	4	19	2	IAA-amino acid hydrolase ILR1-like 4	Arabidopsis thaliana
1055	gi|225442363	O04373	Unigene22678_All	2	2	24.3	1	IAA-amino acid hydrolase ILR1-like 4	Arabidopsis thaliana
1056	gi|224138406	Q8H3C9	CL11902.Contig2_All	13.55	13.55	27.4	11	IAA-amino acid hydrolase ILR1-like 7	Oryza sativa subsp. japonica
1057	gi|119866035	O22478	CL1732.Contig3_All	4.99	5	18.3	3	Importin subunit alpha	Solanum lycopersicum
1058	gi|225439482		CL11546.Contig1_All	7.95	7.95	12.2	4	Importin subunit beta-1	Vitis vinifera
1059	gi|225435754		CL9732.Contig1_All	2.13	2.13	7.3	1	Importin-5	Vitis vinifera
1060	gi|359497728	Q9ASS4	CL4159.Contig1_All	2.22	4.31	21	3	Inactive leucine-rich repeat receptor-like protein kinase At5g48380	Arabidopsis thaliana
1061	gi|255552774	O04567	Unigene22230_All	1.41	1.42	8.6	1	Inactive receptor kinase At1g27190	Arabidopsis thaliana
1062	gi|255552774	O04567	Unigene29257_All	2.01	2.01	11.4	1	Inactive receptor kinase At1g27190	Arabidopsis thaliana
1063	gi|225453189	Q9LP77	CL11635.Contig3_All	2.06	2.26	16.2	3	Inactive receptor kinase At1g48480	Arabidopsis thaliana
1064	gi|224135633	Q9LP77	CL4158.Contig2_All	2.02	2.16	23.7	2	Inactive receptor kinase At1g48480	Arabidopsis thaliana
1065	gi|359491530	Q9LP77	CL4158.Contig3_All	0.4	0.49	11.5	2	Inactive receptor kinase At1g48480	Arabidopsis thaliana
1066	gi|255576916	O48788	Unigene6256_All	3.02	3.02	27.5	4	Inactive receptor kinase At2g26730	Arabidopsis thaliana
1067	gi|225445372	O48788	Unigene6372_All	4.36	4.36	34.1	4	Inactive receptor kinase At2g26730	Arabidopsis thaliana
1068	gi|255586379	Q9LVM0	CL2318.Contig1_All	2	2.08	13.8	1	Inactive receptor kinase At5g58300	Arabidopsis thaliana
1069	gi|2208908	Q96303	CL8176.Contig2_All	12.13	12.13	18.1	9	Inorganic phosphate transporter 1-4	Arabidopsis thaliana
1070	gi|357440961	Q8GYF4	CL8176.Contig4_All	6.32	9.73	19.8	7	Inorganic phosphate transporter 1-5	Arabidopsis thaliana
1071	gi|330318641		Unigene34891_All	1.01	1.02	10.8	1	Isochorismatase hydrolase family protein	Camellia sinensis
1072	gi|255575724	Q8LFC0	Unigene3910_All	10.41	10.41	34.5	6	Isocitrate dehydrogenase [NAD] regulatory subunit 1	Arabidopsis thaliana
1073	gi|213493066	P50218	CL2700.Contig8_All	8.32	8.35	23.8	6	Isocitrate dehydrogenase [NADP]	Nicotiana tabacum
1074	gi|252972629	P93147	Unigene9494_All	3.89	3.89	20	2	Isoflavone 2'-hydroxylase	Glycyrrhiza echinata
1075	gi|359474654	P52581	CL13377.Contig3_All	2	2	19.4	1	Isoflavone reductase homolog	Lupinus albus
1076	gi|218963723	P52578	Unigene745_All	22.91	22.91	42.5	19	Isoflavone reductase homolog	Solanum tuberosum
1077	gi|157072591	O48965	CL5492.Contig9_All	2	2	12	1	Isopentenyl-diphosphate Delta-isomerase II	Camptotheca acuminata
1078	gi|317106596		CL12147.Contig2_All	5.61	5.61	23.1	4	JHL20J20.11	Jatropha curcas
1079	gi|255561818	Q9LK31	CL3922.Contig6_All	2	2	7.8	1	Kelch repeat-containing protein At3g27220	Arabidopsis thaliana
1080	gi|193290660	Q01292	CL11224.Contig1_All	6.91	6.91	22.3	5	Ketol-acid reductoisomerase	Spinacia oleracea
1081	gi|359488265	P58223	CL12059.Contig2_All	1.7	1.7	9.1	1	KH domain-containing protein At4g18375	Arabidopsis thaliana
1082	gi|225452863	P58223	CL5213.Contig3_All	2	2	14	1	KH domain-containing protein At4g18375	Arabidopsis thaliana
1083	gi|225445949	P58223	CL9715.Contig7_All	6.23	6.23	20.9	5	KH domain-containing protein At4g18375	Arabidopsis thaliana
1084	gi|225424189	Q9SR40	CL10077.Contig1_All	2	2	14.2	1	Laccase-7	Arabidopsis thaliana
1085	gi|225430251		CL13817.Contig2_All	2	2	22.3	1	Lactation elevated protein 1	Vitis vinifera
1086	gi|359484875		CL7518.Contig7_All	2	2	22.8	1	Lactation elevated protein 1-like	Vitis vinifera
1087	gi|359483362	Q948T6	CL6205.Contig2_All	9.39	9.39	32.2	11	Lactoylglutathione lyase	Oryza sativa subsp. japonica
1088	gi|12744892	O49818	CL698.Contig5_All	8.38	8.38	39.7	5	Lactoylglutathione lyase	Cicer arietinum
1089	gi|359484559	Q8W593	CL9900.Contig1_All	4.26	4.61	25.5	4	Lactoylglutathione lyase	Arabidopsis thaliana
1090	gi|255553801		Unigene12597_All	2.67	2.67	20.5	2	lanC-like protein 2-like (LOC100803464), mRNA	Glycine max
1091	gi|1255951	Q00624	CL3550.Contig2_All	32.16	32.16	48	27	L-ascorbate oxidase homolog	Brassica napus
1092	gi|225459808	Q00624	CL3550.Contig5_All	3.85	5.52	49	4	L-ascorbate oxidase homolog	Brassica napus
1093	gi|42558486	Q05431	CL11942.Contig2_All	41.09	41.09	58.8	40	L-ascorbate peroxidase 1	Arabidopsis thaliana
1094	gi|117067061	Q9FE01	CL11942.Contig3_All	4	4.06	56.7	6	L-ascorbate peroxidase 2	Oryza sativa subsp. japonica
1095	gi|154183757	Q42564	CL950.Contig4_All	8.38	8.52	49.3	6	L-ascorbate peroxidase 3	Arabidopsis thaliana
1096	gi|3202024	Q69SV0	Unigene27834_All	2.56	5.27	27.1	5	L-ascorbate peroxidase 8	Oryza sativa subsp. japonica
1097	gi|359492510	Q42592	CL5714.Contig4_All	8.75	10.24	37.6	8	L-ascorbate peroxidase S	Arabidopsis thaliana
1098	gi|153793260	P46518	CL6883.Contig2_All	8.92	8.92	44.7	7	Late embryogenesis abundant protein Lea14-A	Gossypium hirsutum
1099	gi|225445867	Q42876	CL11386.Contig1_All	1.34	23.3	39	16	Leucine aminopeptidase 2	Solanum lycopersicum
1100	gi|27463709	Q42876	CL11386.Contig2_All	23.31	23.31	41.5	17	Leucine aminopeptidase 2	Solanum lycopersicum
1101	gi|27463709	Q42876	CL11386.Contig4_All	14.94	21.04	36.7	12	Leucine aminopeptidase 2	Solanum lycopersicum
1102	gi|225452376	O65375	CL10718.Contig4_All	0.4	0.49	5.5	1	Leucine-rich repeat extensin-like protein 1	Arabidopsis thaliana
1103	gi|255546868	O65375	Unigene11543_All	1.31	1.35	15.1	2	Leucine-rich repeat extensin-like protein 1	Arabidopsis thaliana
1104	gi|359484368	Q9T0K5	CL14769.Contig1_All	7.62	7.62	13.1	6	Leucine-rich repeat extensin-like protein 3	Arabidopsis thaliana
1105	gi|297739733	Q9T0K5	Unigene34892_All	0.75	0.75	6	1	Leucine-rich repeat extensin-like protein 3	Arabidopsis thaliana
1106	gi|359487233	Q9SN46	Unigene6532_All	8.2	8.2	20.7	4	Leucine-rich repeat extensin-like protein 5	Arabidopsis thaliana
1107	gi|297739430	Q9LT96	CL2581.Contig5_All	2	2	3.5	1	Leucine-rich repeat receptor-like protein kinase At5g49770	Arabidopsis thaliana
1108	gi|359493983	C0LGN2	Unigene56808_All	5.42	5.42	18.2	3	Leucine-rich repeat receptor-like serine/threonine-protein kinase At3g14840	Arabidopsis thaliana
1109	gi|225460189		CL11774.Contig1_All	8.37	8.37	18.8	5	Leucyl-tRNA synthetase	Vitis vinifera
1110	gi|10047219	Q9SU56	Unigene15541_All	6.99	6.99	27	3	L-galactono-1,4-lactone dehydrogenase	Arabidopsis thaliana
1111	gi|14278923	P93149	Unigene22209_All	4	4	17.8	2	Licodione synthase	Glycyrrhiza echinata
1112	gi|225469310	Q1PSI9	Unigene11537_All	7.46	7.46	19.9	7	L-idonate 5-dehydrogenase	Vitis vinifera
1113	gi|22261807	P80471	CL10957.Contig1_All	6.4	6.4	31.7	6	Light-induced protein	Solanum tuberosum
1114	gi|224118150	P80471	Unigene6229_All	5.51	5.51	41.4	3	Light-induced protein	Solanum tuberosum
1115	gi|363805188	Q9MB73	Unigene16030_All	3.2	3.2	11.3	2	Limonoid UDP-glucosyltransferase	Citrus unshiu
1116	gi|225440692	Q9M028	CL12418.Contig2_All	2	2	6.5	1	LIMR family protein At5g01460	Arabidopsis thaliana
1117	gi|187960379	O24370	CL6384.Contig6_All	2.04	2.04	17.6	1	Linoleate 13S-lipoxygenase 2-1	Solanum tuberosum
1118	gi|1117793	Q06327	Unigene35778_All	4	4	30.6	2	Linoleate 9S-lipoxygenase 1	Arabidopsis thaliana
1119	gi|255551451	Q43191	CL56.Contig3_All	2	2	14.6	1	Linoleate 9S-lipoxygenase 5	Solanum tuberosum
1120	gi|98979407	Q43191	Unigene5691_All	27.97	27.97	32.1	17	Linoleate 9S-lipoxygenase 5	Solanum tuberosum
1121	gi|224111206	Q41238	Unigene42_All	2	2	32.2	2	Linoleate 9S-lipoxygenase 6	Solanum tuberosum
1122	gi|296089636	Q8W453	CL8239.Contig1_All	3.4	3.4	22.8	2	Lipid-transfer protein DIR1	Arabidopsis thaliana
1123	gi|225425842	Q9CAG3	CL1079.Contig3_All	2	2	26.7	1	Lipoxygenase 6	Arabidopsis thaliana
1124	gi|359475515	Q93ZN9	CL7513.Contig5_All	6	6	19.2	3	LL-diaminopimelate aminotransferase	Arabidopsis thaliana
1125	gi|356575351	A2YQ56	CL9570.Contig1_All	8.71	9.37	25.4	7	Lon protease homolog	Oryza sativa subsp. indica
1126	gi|225437622	O22898	CL1029.Contig10_All	6.28	8.77	27.1	6	Long chain acyl-CoA synthetase 1	Arabidopsis thaliana
1127	gi|193290710	Q9T0A0	CL1005.Contig3_All	14.7	14.7	24.8	8	Long chain acyl-CoA synthetase 4	Arabidopsis thaliana
1128	gi|193290712	Q9SJD4	CL1619.Contig43_All	2.21	2.21	19.1	1	Long chain acyl-CoA synthetase 8	Arabidopsis thaliana
1129	gi|193290712	Q9SJD4	CL4156.Contig2_All	2	2	16	1	Long chain acyl-CoA synthetase 8	Arabidopsis thaliana
1130	gi|297740564	C0LGE0	CL3330.Contig3_All	20.94	20.94	29.5	13	LRR receptor-like serine/threonine-protein kinase At1g07650	Arabidopsis thaliana
1131	gi|224112549	C0LGG9	Unigene4496_All	2.01	2.01	22	2	LRR receptor-like serine/threonine-protein kinase At1g53440	Arabidopsis thaliana
1132	gi|225447810	C0LGH2	CL11120.Contig8_All	2.53	2.53	24.5	1	LRR receptor-like serine/threonine-protein kinase At1g56130	Arabidopsis thaliana
1133	gi|359485959	C0LGH3	CL2732.Contig3_All	4.65	4.65	25.5	4	LRR receptor-like serine/threonine-protein kinase At1g56140	Arabidopsis thaliana
1134	gi|255571730	C0LGT6	CL11164.Contig3_All	0.92	0.92	26.8	1	LRR receptor-like serine/threonine-protein kinase EFR	Arabidopsis thaliana
1135	gi|359493576	C0LGQ5	Unigene30432_All	6.19	6.19	31.7	5	LRR receptor-like serine/threonine-protein kinase GSO1	Arabidopsis thaliana
1136	gi|359483546	Q9FXF2	Unigene14625_All	2	2	7.6	1	LRR receptor-like serine/threonine-protein kinase RFK1	Arabidopsis thaliana
1137	gi|356508506	P0C895	CL1044.Contig3_All	3.43	3.43	39.1	2	LRR repeats and ubiquitin-like domain-containing protein At2g30105	Arabidopsis thaliana
1138	gi|729623	Q03685	CL1328.Contig2_All	29.82	31.86	40.8	23	Luminal-binding protein 5	Nicotiana tabacum
1139	gi|729623	Q03685	CL1328.Contig7_All	2	4.97	27.8	3	Luminal-binding protein 5	Nicotiana tabacum
1140	gi|6456434	Q8W3Z2	CL2619.Contig1_All	8.19	8.19	20.2	5	Lupeol synthase	Betula platyphylla
1141	gi|6456434	Q8W3Z2	Unigene31445_All	5.49	7.6	14	4	Lupeol synthase	Betula platyphylla
1142	gi|255559605	Q9LRB5	CL2136.Contig1_All	2	2	3.3	1	Lysine histidine transporter 2	Arabidopsis thaliana
1143	gi|255547884	Q9LRB5	Unigene35880_All	4.15	4.15	17.1	3	Lysine histidine transporter 2	Arabidopsis thaliana
1144	gi|359482241	O22719	Unigene8832_All	1.26	1.26	9	1	Lysine histidine transporter-like 3	Arabidopsis thaliana
1145	gi|359487616	Q9ZPI1	CL9567.Contig1_All	9.69	9.69	49.9	5	Lysine-tRNA ligase	Arabidopsis thaliana
1146	gi|359487616	Q9ZPI1	CL9567.Contig2_All	1.38	9.69	44.2	5	Lysine-tRNA ligase	Arabidopsis thaliana
1147	gi|225428159	O23006	CL4487.Contig3_All	2.03	2.03	11.8	1	LysM domain-containing GPI-anchored protein 2	Arabidopsis thaliana
1148	gi|359491464		Unigene29779_All	12	12	60.9	8	Lysosomal alpha-mannosidase	Vitis vinifera
1149	gi|225431838	O50001	CL7410.Contig2_All	23.14	23.14	67.1	25	Major allergen Pru ar 1	Prunus armeniaca
1150	gi|147853972	O24248	CL12477.Contig2_All	8	11.34	23.1	7	Major allergen Pru av 1	Prunus avium
1151	gi|359477157	O24248	Unigene27772_All	10.68	10.69	54.6	6	Major allergen Pru av 1	Prunus avium
1152	gi|255084782	Q39967	Unigene33210_All	15.24	15.24	69.9	10	Major latex allergen Hev b 5	Hevea brasiliensis
1153	gi|224112569	O48905	CL1299.Contig1_All	14.17	14.17	37.1	15	Malate dehydrogenase	Medicago sativa
1154	gi|21388544	P17783	CL6896.Contig2_All	17.38	17.38	43.5	10	Malate dehydrogenase	Citrullus lanatus
1155	gi|5123836	Q9SN86	CL7270.Contig3_All	6.1	6.1	21.4	3	Malate dehydrogenase	Arabidopsis thaliana
1156	gi|255540321	P17815	Unigene12566_All	4.03	4.03	25.8	2	Malate synthase	Ricinus communis
1157	gi|225431409	O82515	Unigene31674_All	2	2	18.5	1	Mannitol dehydrogenase	Medicago sativa
1158	gi|359497141	Q9ZRF1	Unigene7981_All	4.3	4.88	27.2	4	Mannitol dehydrogenase	Fragaria ananassa
1159	gi|224038262	O22287	CL921.Contig3_All	1.51	1.51	21.1	2	Mannose-1-phosphate guanylyltransferase 1	Arabidopsis thaliana
1160	gi|225452648	Q941T9	CL319.Contig7_All	0.37	0.37	5.8	0	Mannose-1-phosphate guanylyltransferase 2	Oryza sativa subsp. japonica
1161	gi|297744835	Q941T9	CL5972.Contig3_All	5.26	5.26	11.6	4	Mannose-1-phosphate guanylyltransferase 2	Oryza sativa subsp. japonica
1162	gi|147863226	Q5H7P5	CL14945.Contig2_All	4.85	4.85	26.9	3	Mannosylglycoprotein endo-beta-mannosidase	Lilium longiflorum
1163	gi|356574941	Q5H7P5	CL3689.Contig2_All	4.68	4.68	58.7	2	Mannosylglycoprotein endo-beta-mannosidase	Lilium longiflorum
1164	gi|359483238	Q9C512	Unigene27363_All	6	6	15.3	3	Mannosyl-oligosaccharide 1,2-alpha-mannosidase MNS1	Arabidopsis thaliana
1165	gi|225425480		CL690.Contig3_All	4	4	9.3	2	Mannosyl-oligosaccharide glucosidase isoform 1	Vitis vinifera
1166	gi|242065722	Q9LW85	CL13159.Contig3_All	7.06	7.06	22.4	4	MAR-binding filament-like protein 1	Arabidopsis thaliana
1167	gi|50881450	P93203	CL14331.Contig2_All	3.85	3.85	34.7	2	MAR-binding filament-like protein 1	Solanum lycopersicum
1168	gi|224058377	Q9LW85	CL9671.Contig2_All	3.18	3.18	31.9	4	MAR-binding filament-like protein 1	Arabidopsis thaliana
1169	gi|224084748	Q9M7J4	CL10603.Contig3_All	1.36	1.36	13.4	1	MAR-binding filament-like protein 1-1	Nicotiana tabacum
1170	gi|224077052	Q9M7J4	CL309.Contig1_All	2.06	2.12	18.6	3	MAR-binding filament-like protein 1-1	Nicotiana tabacum
1171	gi|225449112	Q9M7J4	Unigene11546_All	2.01	2.01	16.3	1	MAR-binding filament-like protein 1-1	Nicotiana tabacum
1172	gi|359474318		CL7659.Contig2_All	0.92	0.93	5.8	1	Maspardin-like	Vitis vinifera
1173	gi|218347123	Q94AH9	CL5192.Contig2_All	2.01	2.01	23.5	1	Mediator of RNA polymerase II transcription subunit 36a	Arabidopsis thaliana
1174	gi|359497352	Q9SB42	CL4472.Contig1_All	8.94	8.94	27	7	Mediator-associated protein 1	Arabidopsis thaliana
1175	gi|255539487	Q9M2Z4	Unigene18930_All	10.01	10.01	35.3	6	Membrane steroid-binding protein 2	Arabidopsis thaliana
1176	gi|255565313	Q9M2Z4	Unigene2583_All	6	6.01	24	6	Membrane steroid-binding protein 2	Arabidopsis thaliana
1177	gi|225430912	Q03943	CL1834.Contig5_All	4.01	4.01	22.7	2	Membrane-associated 30 kDa protein	Pisum sativum
1178	gi|255579318	Q9FV49	CL4231.Contig8_All	7.85	7.85	26.1	4	Methionine aminopeptidase 2A	Arabidopsis thaliana
1179	gi|255576657	Q56Y85	CL2530.Contig2_All	2	2	11.8	1	Methionine aminopeptidase 2B	Arabidopsis thaliana
1180	gi|225433588	Q9ZTS1	CL9725.Contig3_All	14.08	14.08	26.9	7	Methionine-tRNA ligase	Oryza sativa subsp. japonica
1181	gi|359486328	Q9ZTS1	CL1168.Contig16_All	5.67	5.67	29.4	3	Methionine--tRNA ligase	Oryza sativa subsp. japonica
1182	gi|296084849	Q9XI36	CL15994.Contig1_All	2.35	2.35	38.4	2	Methyl-CpG-binding domain-containing protein 10	Arabidopsis thaliana
1183	gi|224285599	Q9XI36	CL15994.Contig4_All	10	10	32.8	5	Methyl-CpG-binding domain-containing protein 10	Arabidopsis thaliana
1184	gi|147766368	Q9XI36	Unigene18268_All	2.01	4.01	66.7	2	Methyl-CpG-binding domain-containing protein 10	Arabidopsis thaliana
1185	gi|224103609	Q9LDD8	CL8267.Contig1_All	2	2	9.4	2	Methylcrotonoyl-CoA carboxylase beta chain	Arabidopsis thaliana
1186	gi|342722655	Q75HE6	CL9983.Contig1_All	14.63	14.63	27.4	10	Methylenetetrahydrofolate reductase	Oryza sativa subsp. japonica
1187	gi|255554609	Q0WM29	CL9896.Contig2_All	16.11	16.11	21.4	9	Methylmalonate-semialdehyde dehydrogenase [acylating]	Arabidopsis thaliana
1188	gi|225429289	Q9C6D2	Unigene33807_All	3.86	3.87	13.3	3	Methylthioribose kinase	Arabidopsis thaliana
1189	gi|297742934	B9HCR2	CL10523.Contig1_All	8.05	8.05	20.7	4	Methylthioribose-1-phosphate isomerase	Populus trichocarpa
1190	gi|225453730	Q93W95	Unigene34909_All	2	2	14.3	1	Methyltransferase PMT13	Arabidopsis thaliana
1191	gi|255585558	Q93YV7	CL15381.Contig2_All	0.8	0.8	9.6	1	Methyltransferase PMT3	Arabidopsis thaliana
1192	gi|356514445	Q9M7N6	Unigene24261_All	2	2	13.6	1	MFP1 attachment factor 1	Solanum lycopersicum
1193	gi|297852306	Q9M7N6	Unigene7850_All	2.05	2.05	19.9	2	MFP1 attachment factor 1	Solanum lycopersicum
1194	gi|255587934		CL10343.Contig2_All	15.23	15.23	45.8	10	Minor allergen Alt a	Ricinus communis
1195	gi|225428553		CL6097.Contig2_All	2.03	2.09	24.2	2	Minor allergen Alt a 7	Vitis vinifera
1196	gi|1762933	P13087	Unigene13584_All	4.87	4.87	27.7	3	Miraculin	Richadella dulcifica
1197	gi|225462634	P13087	Unigene31349_All	0.6	0.6	13	2	Miraculin	Richadella dulcifica
1198	gi|225427213	Q93XM7	CL13870.Contig3_All	8.51	8.51	22.6	6	Mitochondrial carnitine/acylcarnitine carrier-like protein	Arabidopsis thaliana
1199	gi|225426508	Q9XGY5	Unigene14277_All	1.96	2	26.2	1	Mitochondrial import inner membrane translocase subunit Tim13	Oryza sativa subsp. japonica
1200	gi|255567254		CL6740.Contig9_All	2	2	14.7	1	Mitochondrial import inner membrane translocase subunit tim44	Ricinus communis
1201	gi|225461886	Q8VYE2	CL2521.Contig4_All	2.02	2.02	15.1	1	Mitochondrial import inner membrane translocase subunit TIM50	Arabidopsis thaliana
1202	gi|242037191	Q9XGX7	CL15364.Contig2_All	2	2	29	1	Mitochondrial import inner membrane translocase subunit Tim9	Oryza sativa subsp. japonica
1203	gi|225451445	P92792	CL9869.Contig2_All	4.01	4.01	14.8	2	Mitochondrial import receptor subunit TOM20	Solanum tuberosum
1204	gi|224143751	Q10S27	CL6608.Contig4_All	2.02	2.02	21.2	1	Mitochondrial outer membrane protein porin 6	Oryza sativa subsp. japonica
1205	gi|224143751	Q10S27	CL6608.Contig5_All	2	2	12.7	1	Mitochondrial outer membrane protein porin 6	Oryza sativa subsp. japonica
1206	gi|161788876	P42055	CL10752.Contig2_All	35.86	35.86	54	21	Mitochondrial outer membrane protein porin of 34 kDa	Solanum tuberosum
1207	gi|161788876	P42055	Unigene10679_All	12.85	31.66	57.3	18	Mitochondrial outer membrane protein porin of 34 kDa	Solanum tuberosum
1208	gi|1172556	P42056	Unigene1869_All	18.74	20.47	69.1	13	Mitochondrial outer membrane protein porin of 36 kDa	Solanum tuberosum
1209	gi|58979188		CL15264.Contig1_All	4.09	4.09	40.3	2	Mitochondrial prohibitin 1	Petunia x hybrida
1210	gi|224077724	Q8LGI2	CL6763.Contig2_All	2.01	2.01	13.3	1	Mitochondrial saccharopine dehydrogenase-like oxidoreductase At5g39410	Arabidopsis thaliana
1211	gi|225445041	P29677	CL1088.Contig2_All	2	2	30.7	1	Mitochondrial-processing peptidase subunit alpha	Solanum tuberosum
1212	gi|266567	P29677	CL3891.Contig1_All	28.61	28.61	48.3	18	Mitochondrial-processing peptidase subunit alpha	Solanum tuberosum
1213	gi|266567	P29677	CL3891.Contig2_All	8.81	21.45	35.7	15	Mitochondrial-processing peptidase subunit alpha	Solanum tuberosum
1214	gi|13959067	Q42290	CL5074.Contig3_All	26.29	26.29	36.9	16	Mitochondrial-processing peptidase subunit beta	Arabidopsis thaliana
1215	gi|13959067	Q42290	Unigene42049_All	0.47	14.69	26.6	10	Mitochondrial-processing peptidase subunit beta	Arabidopsis thaliana
1216	gi|399106778	Q9LM33	Unigene2778_All	2.12	2.12	24.4	2	Mitogen-activated protein kinase 8	Arabidopsis thaliana
1217	gi|359478277	Q06060	CL9751.Contig2_All	2.01	2.01	36.1	1	Mitogen-activated protein kinase homolog D5	Pisum sativum
1218	gi|315258227	Q40353	CL16557.Contig8_All	2.35	2.35	19	1	Mitogen-activated protein kinase homolog MMK2	Medicago sativa
1219	gi|359490486	Q9FZ36	CL7195.Contig2_All	2	2	12.6	1	Mitogen-activated protein kinase kinase kinase 2	Arabidopsis thaliana
1220	gi|55294668		CL11262.Contig2_All	4.3	4.3	12.6	4	ML domain protein	Nicotiana glauca
1221	gi|53748497	Q9SSK7	Unigene24206_All	2	2	11.1	1	MLP-like protein 34	Arabidopsis thaliana
1222	gi|255581605	Q9ZQ77	CL8677.Contig1_All	2.01	2.01	19.7	2	MO25-like protein At2g03410	Arabidopsis thaliana
1223	gi|255549605	Q39054	Unigene32475_All	2	2	15.3	1	Molybdopterin biosynthesis protein CNX1	Arabidopsis thaliana
1224	gi|255583640	Q9SU40	CL5149.Contig1_All	21.9	21.9	34.4	16	Monocopper oxidase-like protein SKU5	Arabidopsis thaliana
1225	gi|227955705	P92947	CL13960.Contig3_All	2.79	13.56	35.5	9	Monodehydroascorbate reductase	Arabidopsis thaliana
1226	gi|227955705	P92947	CL13960.Contig4_All	16.14	16.14	38.4	10	Monodehydroascorbate reductase	Arabidopsis thaliana
1227	gi|227955705	P92947	CL14026.Contig2_All	4	4.05	76.1	2	Monodehydroascorbate reductase	Arabidopsis thaliana
1228	gi|117067068	Q43497	CL7641.Contig2_All	23.3	23.3	45.3	20	Monodehydroascorbate reductase	Solanum lycopersicum
1229	gi|255539302	Q8LPQ8	CL3583.Contig3_All	2.46	2.46	8.7	4	Monosaccharide-sensing protein 2	Arabidopsis thaliana
1230	gi|255539302	Q8LPQ8	CL3583.Contig5_All	2.04	2.04	16.8	2	Monosaccharide-sensing protein 2	Arabidopsis thaliana
1231	gi|225437910	Q8LBS4	Unigene10023_All	2	2.69	26.9	2	Monothiol glutaredoxin-S12	Arabidopsis thaliana
1232	gi|225442841	Q8LBK6	CL7753.Contig2_All	2	2	5.5	1	Monothiol glutaredoxin-S15	Arabidopsis thaliana
1233	gi|255556037	Q9ZPH2	CL3581.Contig1_All	6.47	6.47	26.8	5	Monothiol glutaredoxin-S17	Arabidopsis thaliana
1234	gi|388518093	Q851Y7	Unigene8344_All	1.16	1.16	20	1	Monothiol glutaredoxin-S7	Oryza sativa subsp. japonica
1235	gi|359806604	Q8GW31	CL15591.Contig3_All	2	2	15.2	1	mRNA-decapping enzyme subunit 2	Arabidopsis thaliana
1236	gi|225454164		Unigene42462_All	1.05	3.38	37	2	Multiple C2 and transmembrane domain-containing protein 1-like	Vitis vinifera
1237	gi|225429694		CL10656.Contig1_All	2.03	2.05	22.5	1	Myosin-H heavy chain-like	Vitis vinifera
1238	gi|224078850	Q94BV7	CL5720.Contig2_All	3.58	3.58	17	2	NAD(P)H dehydrogenase B2	Arabidopsis thaliana
1239	gi|585452	P37225	CL8622.Contig4_All	26.22	26.22	39.8	17	NAD-dependent malic enzyme 59 kDa isoform	Solanum tuberosum
1240	gi|224067419	P37221	Unigene12408_All	2	2	12.2	1	NAD-dependent malic enzyme 62 kDa isoform	Solanum tuberosum
1241	gi|12644540	Q9M9M9	Unigene2877_All	3.17	3.17	37	4	NADH dehydrogenase [ubiquinone] 1 alpha subcomplex subunit 12	Arabidopsis thaliana
1242	gi|224057874	Q9FIJ2	CL6070.Contig2_All	2	4	37.9	2	NADH dehydrogenase [ubiquinone] 1 alpha subcomplex subunit 2	Arabidopsis thaliana
1243	gi|224057874	Q9FIJ2	CL9182.Contig2_All	4.01	4.01	52	2	NADH dehydrogenase [ubiquinone] 1 alpha subcomplex subunit 2	Arabidopsis thaliana
1244	gi|225464631	Q9FLX7	Unigene24271_All	6	6	27.5	3	NADH dehydrogenase [ubiquinone] 1 alpha subcomplex subunit 5	Arabidopsis thaliana
1245	gi|242057475	Q9LHI0	Unigene13352_All	4.34	4.34	33.3	3	NADH dehydrogenase [ubiquinone] 1 alpha subcomplex subunit 6	Arabidopsis thaliana
1246	gi|225437963	Q9SK66	CL3154.Contig1_All	12.08	12.08	49.6	13	NADH dehydrogenase [ubiquinone] 1 alpha subcomplex subunit 9	Arabidopsis thaliana
1247	gi|639834	Q9FNN5	CL1726.Contig2_All	6.01	6.01	23.3	3	NADH dehydrogenase [ubiquinone] flavoprotein 1	Arabidopsis thaliana
1248	gi|225437209	O22769	Unigene29742_All	5.02	5.02	29	4	NADH dehydrogenase [ubiquinone] flavoprotein 2	Arabidopsis thaliana
1249	gi|3122572	Q43644	CL10810.Contig1_All	15.17	15.17	30.3	9	NADH dehydrogenase [ubiquinone] iron-sulfur protein 1	Solanum tuberosum
1250	gi|112253844	P93306	Unigene3709_All	9.08	9.08	41.9	6	NADH dehydrogenase [ubiquinone] iron-sulfur protein 2	Arabidopsis thaliana
1251	gi|9280616	Q95748	Unigene57151_All	9.15	9.15	45.5	7	NADH dehydrogenase [ubiquinone] iron-sulfur protein 3	Arabidopsis thaliana
1252	gi|225454793	Q9M9M6	CL10592.Contig3_All	2	2	38	1	NADH dehydrogenase [ubiquinone] iron-sulfur protein 6	Arabidopsis thaliana
1253	gi|77416915	P80269	CL12768.Contig1_All	2.4	2.4	22.4	2	NADH dehydrogenase [ubiquinone] iron-sulfur protein 8	Solanum tuberosum
1254	gi|356504288	Q9ZNT1	CL5376.Contig7_All	2	2	19.4	1	NADH-cytochrome b5 reductase 1	Arabidopsis thaliana
1255	gi|225445442	P83291	CL11996.Contig2_All	2.79	2.79	37.2	2	NADH-cytochrome b5 reductase-like protein	Arabidopsis thaliana
1256	gi|308943732	Q39173	Unigene28298_All	2.01	2.01	6.1	1	NADP-dependent alkenal double bond reductase P2	Arabidopsis thaliana
1257	gi|356562585	P93338	Unigene11549_All	2.13	2.13	13.9	2	NADP-dependent glyceraldehyde-3-phosphate dehydrogenase	Nicotiana plumbaginifolia
1258	gi|356513167	P34105	CL10672.Contig1_All	8.28	8.28	32.7	7	NADP-dependent malic enzyme	Populus trichocarpa
1259	gi|359475960	P51615	CL2169.Contig9_All	2.15	6.54	17.9	3	NADP-dependent malic enzyme	Vitis vinifera
1260	gi|255546341	P51615	Unigene31204_All	14.47	14.47	28.2	9	NADP-dependent malic enzyme	Vitis vinifera
1261	gi|46403207	P37116	CL8528.Contig2_All	2	2	7.4	1	NADPH-cytochrome P450 reductase	Vigna radiata var. radiata
1262	gi|124484511	Q9M612	CL11649.Contig2_All	6.4	6.4	46.5	5	Nascent polypeptide-associated complex subunit alpha-like protein	Pinus taeda
1263	gi|225429638	Q93XI4	CL9423.Contig1_All	5.7	5.7	25.6	4	N-carbamoylputrescine amidase	Oryza sativa subsp. japonica
1264	gi|225463067		CL7462.Contig2_All	1.43	1.43	17.4	1	NEDD8 ultimate buster 1	Vitis vinifera
1265	gi|225447007	P42744	Unigene22579_All	0.76	0.76	18.8	1	NEDD8-activating enzyme E1 regulatory subunit	Arabidopsis thaliana
1266	gi|255558846	Q304B9	CL780.Contig3_All	2.12	2.12	13.5	1	Neutral ceramidase	Arabidopsis thaliana
1267	gi|225464882		CL11048.Contig4_All	6.08	6.08	16.1	6	Nicalin-1	Vitis vinifera
1268	gi|225438748		CL11602.Contig3_All	2.16	2.16	15.5	1	Nicotinate phosphoribosyltransferase-like	Vitis vinifera
1269	gi|225437641	Q93W77	CL10135.Contig4_All	2	2	14.9	1	NifU-like protein 1	Arabidopsis thaliana
1270	gi|325087305	Q9LIG6	Unigene19080_All	0.36	0.36	7.5	1	NifU-like protein 4	Arabidopsis thaliana
1271	gi|225445144	Q53HY2	CL2764.Contig2_All	0.43	0.43	17.2	1	Ninja-family protein mc410	Nicotiana tabacum
1272	gi|350539707	Q9ZST4	Unigene4844_All	2.01	2.01	28.2	1	Nitrogen regulatory protein P-II homolog	Arabidopsis thaliana
1273	gi|255552957		CL7076.Contig1_All	1.2	1.2	8.9	1	NMDA receptor-regulated protein	Ricinus communis
1274	gi|225437598		CL3841.Contig4_All	10.22	10.22	16.2	8	Nodal modulator 1	Vitis vinifera
1275	gi|15824564		CL5266.Contig3_All	12.2	12.2	31.2	9	Non-cell-autonomous protein pathway1 (NCAPP1)	Nicotiana tabacum
1276	gi|12659322	Q03461	CL128.Contig2_All	6	6	37.4	3	Non-specific lipid-transfer protein 2	Nicotiana tabacum
1277	gi|296087247	Q43681	Unigene31288_All	3.28	3.28	56.8	2	Non-specific lipid-transfer protein AKCS9	Vigna unguiculata
1278	gi|224115622	P10975	CL4746.Contig1_All	1.96	2	5	1	Non-specific lipid-transfer protein C, cotyledon-specific isoform	Ricinus communis
1279	gi|225456106	Q9FLX9	CL4466.Contig2_All	2.7	2.7	18.7	4	Notchless protein homolog	Arabidopsis thaliana
1280	gi|359477203		Unigene13674_All	2	2	12.5	1	Nuclear export mediator factor Nemf-like	Vitis vinifera
1281	gi|357510426		CL10439.Contig2_All	4.02	4.33	13.4	2	Nuclear pore complex protein Nup205	Medicago truncatula
1282	gi|359488807		CL13638.Contig1_All	6	6	27.9	3	Nuclear pore membrane glycoprotein 210-like	Vitis vinifera
1283	gi|77999309	Q8L4B2	Unigene5971_All	2.01	2.01	18.2	1	Nuclear transcription factor Y subunit C-9	Arabidopsis thaliana
1284	gi|297736092	A4GSN8	CL4013.Contig1_All	2.03	2.03	10.7	1	Nuclear-pore anchor	Arabidopsis thaliana
1285	gi|297736092	A4GSN8	CL4013.Contig2_All	1.48	1.48	19.3	1	Nuclear-pore anchor	Arabidopsis thaliana
1286	gi|225458495	Q8GZD4	Unigene16526_All	4	4	11	2	Nucleobase-ascorbate transporter 3	Arabidopsis thaliana
1287	gi|224121656	Q27GI3	Unigene15128_All	2	4	21.2	2	Nucleobase-ascorbate transporter 6	Arabidopsis thaliana
1288	gi|255540763	Q27GI3	Unigene47198_All	4	4	20.3	2	Nucleobase-ascorbate transporter 6	Arabidopsis thaliana
1289	gi|359487861	O04658	CL11590.Contig1_All	8	8	12.3	4	Nucleolar protein 5-1	Arabidopsis thaliana
1290	gi|225456270	O04658	CL4644.Contig3_All	4	4	30	2	Nucleolar protein 5-1	Arabidopsis thaliana
1291	gi|297734387	Q9MAB3	CL1404.Contig1_All	7.31	7.32	34	4	Nucleolar protein 5-2	Arabidopsis thaliana
1292	gi|225454892	Q6Z1C0	CL1081.Contig4_All	3.42	3.42	22.1	3	Nucleolin 1	Oryza sativa subsp. japonica
1293	gi|225461906	Q9FVQ1	CL2557.Contig4_All	4.07	4.07	25.7	4	Nucleolin 1	Arabidopsis thaliana
1294	gi|356566449	Q6Z1C0	Unigene31391_All	2	2	23.8	1	Nucleolin 1	Oryza sativa subsp. japonica
1295	gi|359479205	Q1PEP5	CL10963.Contig3_All	0.88	3.25	17	3	Nucleolin 2	Arabidopsis thaliana
1296	gi|356538573	Q7XTT4	CL1301.Contig9_All	3.41	3.41	26	4	Nucleolin 2	Oryza sativa subsp. japonica
1297	gi|356512681	Q7XTT4	CL14342.Contig3_All	2.01	2.01	8.8	1	Nucleolin 2	Oryza sativa subsp. japonica
1298	gi|224092224	Q7XTT4	CL14996.Contig1_All	2.03	2.03	18.1	1	Nucleolin 2	Oryza sativa subsp. japonica
1299	gi|359480986	Q1PEP5	CL15648.Contig2_All	2	2	8.4	1	Nucleolin 2	Arabidopsis thaliana
1300	gi|255555987	Q7XTT4	Unigene703_All	3.03	3.03	11.3	2	Nucleolin 2	Oryza sativa subsp. japonica
1301	gi|225442511		CL5024.Contig3_All	2	2	20.2	1	Nucleoporin NUP53	Vitis vinifera
1302	gi|284433792	Q96559	Unigene9974_All	10.45	12.18	52.6	8	Nucleoside diphosphate kinase	Helianthus annuus
1303	gi|75283426	Q56E62	CL1720.Contig1_All	12.96	12.96	61.5	9	Nucleoside diphosphate kinase 1	Nicotiana tabacum
1304	gi|75298577	Q852S5	CL15478.Contig1_All	2.03	4.06	12.6	3	Nucleoside diphosphate kinase 2	Nicotiana tabacum
1305	gi|294862567	Q8RXA8	Unigene3775_All	6.02	6.02	49.4	4	Nucleoside diphosphate kinase 4	Spinacia oleracea
1306	gi|225444889		Unigene36603_All	11.18	11.18	48.1	6	Nucleosome assembly protein 1-like 1-like	Vitis vinifera
1307	gi|255562613		Unigene18074_All	2	2	15.9	1	Nucleotide binding protein	Ricinus communis
1308	gi|255537177	Q9SZ63	Unigene10984_All	5.59	5.59	29	3	Nudix hydrolase 14	Arabidopsis thaliana
1309	gi|255566955	Q94A82	CL9120.Contig2_All	0.67	0.67	12.8	1	Nudix hydrolase 19	Arabidopsis thaliana
1310	gi|225439029	Q9CAF2	CL12329.Contig2_All	0.4	0.4	8.1	1	Nudix hydrolase 26, chloroplastic	Arabidopsis thaliana
1311	gi|225444063		CL8211.Contig2_All	12.44	12.44	33.8	7	obg-like ATPase 1	Vitis vinifera
1312	gi|255572579		CL9496.Contig2_All	24.7	24.7	32.1	15	Oligopeptidase A	Ricinus communis
1313	gi|6996560		Unigene20811_All	0.53	0.53	21.7	1	Oligouridylate binding protein	Nicotiana plumbaginifolia
1314	gi|225469071	Q94CD1	Unigene26430_All	2	2	7.6	1	Omega-hydroxypalmitate O-feruloyl transferase	Arabidopsis thaliana
1315	gi|304650830	P31893	CL563.Contig17_All	4.53	4.53	12.9	3	Ornithine aminotransferase	Vigna aconitifolia
1316	gi|115475461		Unigene13333_All	1.57	1.57	44.3	1	Os08g0239000	Oryza sativa subsp. japonica
1317	gi|224120422	O48528	CL8173.Contig2_All	7.14	7.14	22.9	4	Outer envelope pore protein 16-3	Arabidopsis thaliana
1318	gi|224095364	O80565	CL9181.Contig3_All	7.44	7.44	20.8	5	Outer envelope pore protein 37	Arabidopsis thaliana
1319	gi|225456155	Q9LVH5	CL7285.Contig7_All	1.41	1.41	21.2	1	Outer envelope protein 64	Arabidopsis thaliana
1320	gi|255544822	Q9C5J8	CL420.Contig4_All	4	4	16	2	Outer envelope protein 80	Arabidopsis thaliana
1321	gi|358248088	Q3Y8L7	CL5016.Contig2_All	0.72	0.72	18.1	1	Outer row dynein assembly protein 16	Chlamydomonas reinhardtii
1322	gi|384038819	Q40459	CL7703.Contig1_All	34.85	34.85	42.6	24	Oxygen-evolving enhancer protein 1	Nicotiana tabacum
1323	gi|212276009	Q40459	CL7703.Contig3_All	6.01	20.26	44.4	16	Oxygen-evolving enhancer protein 1	Nicotiana tabacum
1324	gi|356526942	P12302	CL14324.Contig2_All	24.05	24.05	46.6	16	Oxygen-evolving enhancer protein 2	Spinacia oleracea
1325	gi|356501429	P29795	Unigene33582_All	6	6	54.4	3	Oxygen-evolving enhancer protein 2	Solanum lycopersicum
1326	gi|225469185	P12301	Unigene32528_All	19.02	19.02	47.8	19	Oxygen-evolving enhancer protein 3	Spinacia oleracea
1327	gi|225434911	Q93Y40	Unigene4491_All	4	4	15.2	2	Oxysterol-binding protein-related protein 3C	Arabidopsis thaliana
1328	gi|192764525		CL2002.Contig6_All	28.34	28.34	32.7	24	PAE	Litchi chinensis
1329	gi|334186642		CL994.Contig10_All	2.01	2.01	30.3	1	Palmitoyl-protein thioesterase	Arabidopsis thaliana
1330	gi|359474403		CL9931.Contig9_All	2.12	2.13	10.4	2	Palmitoyl-protein thioesterase 1-like	Vitis vinifera
1331	gi|225448093		CL3869.Contig4_All	2.01	2.01	26.6	1	Partner of Y14 and mago-like	Vitis vinifera
1332	gi|9794870	Q3YJS9	CL2666.Contig4_All	1.02	1.02	16.9	1	Patatin-3-Kuras 1	Solanum tuberosum
1333	gi|255561582	Q56ZI2	CL3847.Contig3_All	103.2	103.2	64.8	70	Patellin-2	Arabidopsis thaliana
1334	gi|7267559	Q56Z59	CL8154.Contig3_All	33.24	39.38	37.4	27	Patellin-3	Arabidopsis thaliana
1335	gi|224117014	P16273	CL8823.Contig2_All	2.01	2.01	12.1	1	Pathogen-related protein	Hordeum vulgare
1336	gi|255541336	Q42510	CL1632.Contig3_All	0.57	0.57	8.5	0	Pattern formation protein EMB30	Arabidopsis thaliana
1337	gi|24250746	P83948	CL4921.Contig2_All	52.84	52.93	48.9	44	Pectinesterase 3	Citrus sinensis
1338	gi|359477033	Q9LXD9	CL13005.Contig2_All	12.81	12.81	18.9	7	Pectinesterase/pectinesterase inhibitor 51	Arabidopsis thaliana
1339	gi|255550291	Q3E989	CL8834.Contig4_All	78.32	78.32	56.4	91	Pectinesterase/pectinesterase inhibitor 54	Arabidopsis thaliana
1340	gi|359495886	P0C896	CL364.Contig1_All	2	2.01	8.7	1	Pentatricopeptide repeat-containing protein At3g02650	Arabidopsis thaliana
1341	gi|225455374	Q9M3A8	Unigene25285_All	4.02	4.02	17	3	Pentatricopeptide repeat-containing protein At3g49240	Arabidopsis thaliana
1342	gi|156070758	Q9M065	Unigene29178_All	2	2	31.8	1	Pentatricopeptide repeat-containing protein At4g36680	Arabidopsis thaliana
1343	gi|297734081	Q9FME4	CL8424.Contig1_All	2	2	16	1	Pentatricopeptide repeat-containing protein At5g60960	Arabidopsis thaliana
1344	gi|255539649		CL1708.Contig2_All	0.78	0.78	21.5	1	Peptidase	Ricinus communis
1345	gi|18379062		Unigene34656_All	0.34	0.34	27.4	1	Peptide alpha-N-acetyltransferase	Arabidopsis thaliana
1346	gi|352856148	P54153	CL13904.Contig2_All	4.01	4.01	16.6	2	Peptide methionine sulfoxide reductase	Solanum lycopersicum
1347	gi|359493461	Q0WP01	CL937.Contig2_All	2.01	2.01	8.3	1	Peptide/nitrate transporter At1g22540	Arabidopsis thaliana
1348	gi|359491749	Q9LV10	CL6459.Contig2_All	3.6	3.6	14.6	2	Peptide/nitrate transporter At5g62680	Arabidopsis thaliana
1349	gi|377652303		Unigene11444_All	2	2	20.4	1	peptidyl serine alpha-galactosyltransferase	Nicotiana tabacum
1350	gi|224105235	Q39613	CL4584.Contig1_All	24.75	24.75	54.7	18	Peptidyl-prolyl cis-trans isomerase	Catharanthus roseus
1351	gi|118489052	Q39613	CL4584.Contig2_All	6.69	21.23	61.6	16	Peptidyl-prolyl cis-trans isomerase	Catharanthus roseus
1352	--|	Q39613	Unigene15093_All	4	4	72	3	Peptidyl-prolyl cis-trans isomerase	Catharanthus roseus
1353	gi|359475799	Q8LDP4	CL13647.Contig2_All	2.01	2.01	24.2	1	Peptidyl-prolyl cis-trans isomerase CYP19-4	Arabidopsis thaliana
1354	gi|255569359	Q8LDP4	Unigene37103_All	2.12	2.12	58.5	2	Peptidyl-prolyl cis-trans isomerase CYP19-4	Arabidopsis thaliana
1355	gi|224054542	Q9SP02	Unigene37932_All	4	4	18.9	2	Peptidyl-prolyl cis-trans isomerase CYP20-1	Arabidopsis thaliana
1356	gi|210062274	Q9ASS6	CL12749.Contig2_All	2.87	2.87	30.7	2	Peptidyl-prolyl cis-trans isomerase CYP20-2	Arabidopsis thaliana
1357	gi|225452484	Q9SSA5	CL2457.Contig8_All	2.03	2.03	44.5	1	Peptidyl-prolyl cis-trans isomerase CYP38	Arabidopsis thaliana
1358	gi|355329950	Q9C566	CL10490.Contig3_All	2	2	10.6	1	Peptidyl-prolyl cis-trans isomerase CYP40	Arabidopsis thaliana
1359	gi|224053655	Q9SCY2	Unigene25676_All	2	2	8.5	1	Peptidyl-prolyl cis-trans isomerase FKBP13	Arabidopsis thaliana
1360	gi|118489502	Q38935	Unigene4691_All	8.01	8.01	50.3	4	Peptidyl-prolyl cis-trans isomerase FKBP15-1	Arabidopsis thaliana
1361	gi|225441076	Q9SR70	Unigene48679_All	2	2	13.4	1	Peptidyl-prolyl cis-trans isomerase FKBP16-4	Arabidopsis thaliana
1362	gi|225425282	Q9LYR5	CL5931.Contig1_All	2.19	2.19	32.4	1	Peptidyl-prolyl cis-trans isomerase FKBP19	Arabidopsis thaliana
1363	gi|225453422	Q0WRJ7	CL9107.Contig2_All	2	2	20.8	1	Peptidyl-prolyl cis-trans isomerase FKBP20-2	Arabidopsis thaliana
1364	gi|224131530	Q38931	CL111.Contig1_All	2.06	2.06	25.2	2	Peptidyl-prolyl cis-trans isomerase FKBP62	Arabidopsis thaliana
1365	gi|355329948	Q38931	CL11558.Contig2_All	17.27	17.27	23.7	12	Peptidyl-prolyl cis-trans isomerase FKBP62	Arabidopsis thaliana
1366	gi|225440540	Q7DMA9	CL4718.Contig1_All	5.77	5.78	29.3	3	Peptidyl-prolyl cis-trans isomerase PASTICCINO1	Arabidopsis thaliana
1367	gi|359480543	Q9FJX0	Unigene4083_All	2	2	15.6	1	Peptidyl-prolyl cis-trans isomerase-like 2	Arabidopsis thaliana
1368	gi|14031049	Q96520	CL4087.Contig1_All	40.26	40.26	44.7	33	Peroxidase 12	Arabidopsis thaliana
1369	gi|225452562	Q9LHA7	CL15059.Contig1_All	2	2	18.6	1	Peroxidase 31	Arabidopsis thaliana
1370	gi|255581005	A7NY33	CL359.Contig4_All	2.01	2.01	19.5	1	Peroxidase 4	Vitis vinifera
1371	gi|223635590	A7NY33	Unigene28534_All	14.54	14.56	43.6	10	Peroxidase 4	Vitis vinifera
1372	gi|290760236	Q96522	CL8311.Contig1_All	2.02	2.02	27.6	1	Peroxidase 45	Arabidopsis thaliana
1373	gi|82698813	Q9SZE7	CL13541.Contig2_All	11.29	11.29	34.9	7	Peroxidase 51	Arabidopsis thaliana
1374	gi|206812328	Q9FJZ9	CL4336.Contig1_All	10.05	11.37	33.9	6	Peroxidase 72	Arabidopsis thaliana
1375	gi|224069224	Q6QPJ6	Unigene50200_All	2	2.21	22.3	2	Peroxiredoxin Q	Populus jackii
1376	gi|224069224	Q75SY5	Unigene54760_All	9.23	9.23	30.4	6	Peroxiredoxin Q	Gentiana triflora
1377	gi|52851172	Q9XEX2	Unigene27692_All	10.17	10.17	35.2	7	Peroxiredoxin-2B	Arabidopsis thaliana
1378	gi|224136087	Q69TY4	CL8265.Contig2_All	2	2	13.5	1	Peroxiredoxin-2E-1	Oryza sativa subsp. japonica
1379	gi|388508838	Q69TY4	Unigene11892_All	2	2	13.1	1	Peroxiredoxin-2E-1	Oryza sativa subsp. japonica
1380	gi|304368145	Q9LRR9	CL7033.Contig1_All	23.91	23.91	51.6	18	Peroxisomal (S)-2-hydroxy-acid oxidase GLO1	Arabidopsis thaliana
1381	gi|225451491	Q9LTV6	CL10440.Contig2_All	2	2	19.6	1	Peroxisomal 2,4-dienoyl-CoA reductase	Arabidopsis thaliana
1382	gi|225462240	Q9LTV6	CL2877.Contig2_All	0.66	0.66	17.3	1	Peroxisomal 2,4-dienoyl-CoA reductase	Arabidopsis thaliana
1383	gi|406365505	Q9ZPI6	CL6963.Contig1_All	2.92	2.92	12.6	2	Peroxisomal fatty acid beta-oxidation multifunctional protein AIM1	Arabidopsis thaliana
1384	gi|350535683	Q9LQ73	CL7348.Contig3_All	2	2	16.3	1	Peroxisomal membrane protein 11C	Arabidopsis thaliana
1385	gi|147779655	Q9FXT6	CL16141.Contig2_All	8.12	8.12	25.7	5	Peroxisomal membrane protein PEX14	Arabidopsis thaliana
1386	gi|225458611		Unigene38042_All	0.48	0.48	26.6	1	Peroxisomal multifunctional enzyme type 2 isoform 1	Vitis vinifera
1387	gi|224065022	Q05957	CL7112.Contig1_All	2	2	16.3	1	Petal death protein	Dianthus caryophyllus
1388	gi|71370257		CL15264.Contig2_All	3.51	3.51	38.9	2	PHB1	Nicotiana benthamiana
1389	gi|71370259		CL78.Contig1_All	8.26	8.26	28.4	7	PHB2	Nicotiana benthamiana
1390	gi|333696835	Q40359	CL2008.Contig26_All	4.67	4.67	24.9	3	PHD finger protein Alfin1	Medicago sativa
1391	gi|359482710	O81488	CL2008.Contig15_All	2.02	2.02	18.4	1	PHD finger protein ALFIN-LIKE 4	Arabidopsis thaliana
1392	gi|356499632	Q94K73	CL11898.Contig3_All	2.06	2.06	29.1	1	Phenylalanine--tRNA ligase	Arabidopsis thaliana
1393	gi|359475324	Q9T034	Unigene11793_All	4	4	62.7	2	Phenylalanine-tRNA ligase alpha subunit	Arabidopsis thaliana
1394	gi|225455762	Q9SGE9	CL14857.Contig1_All	9.01	9.01	18.9	5	Phenylalanine-tRNA ligase beta subunit	Arabidopsis thaliana
1395	gi|3759184		CL13722.Contig2_All	3.62	3.66	14.2	2	phi-1	Nicotiana tabacum
1396	gi|171854681		CL14337.Contig1_All	15.34	15.34	37.5	11	Phosphate-induced protein	Capsicum chinense
1397	gi|76782190	Q00218	CL1478.Contig1_All	4	4	16.1	2	Phospho-2-dehydro-3-deoxyheptonate aldolase 2	Arabidopsis thaliana
1398	gi|13785471	Q9T074	CL2927.Contig4_All	22.73	22.73	36.5	17	Phosphoenolpyruvate carboxykinase [ATP]	Arabidopsis thaliana
1399	gi|255579064	P29196	CL14741.Contig3_All	2.03	8.68	29.8	6	Phosphoenolpyruvate carboxylase	Solanum tuberosum
1400	gi|224121514	Q9MAH0	CL14741.Contig1_All	17.31	17.31	47.9	14	Phosphoenolpyruvate carboxylase 1	Arabidopsis thaliana
1401	gi|2266947	Q9FV65	CL14278.Contig1_All	11.79	11.79	35.6	7	Phosphoenolpyruvate carboxylase 2	Flaveria trinervia
1402	gi|350537433	Q9M571	CL462.Contig2_All	8.24	8.24	31.6	5	Phosphoethanolamine N-methyltransferase	Spinacia oleracea
1403	gi|32478660	Q9FR44	Unigene41340_All	2	2	38.5	1	Phosphoethanolamine N-methyltransferase 1	Arabidopsis thaliana
1404	gi|255573724	Q9M4G4	CL11032.Contig7_All	23.08	23.08	45.9	14	Phosphoglucomutase	Solanum tuberosum
1405	gi|238479033	Q9SGC1	Unigene10436_All	2	2	11	1	Phosphoglucomutase, cytoplasmic 2	Arabidopsis thaliana
1406	gi|211906450	Q42962	CL4691.Contig4_All	33.99	33.99	46.4	29	Phosphoglycerate kinase	Nicotiana tabacum
1407	gi|2499497	Q42961	CL9748.Contig2_All	7.28	21.68	41.2	17	Phosphoglycerate kinase	Nicotiana tabacum
1408	gi|356531865		Unigene9688_All	4	4	14.2	2	Phosphoglycolate phosphatase-like	Glycine max
1409	gi|225448433	Q39033	Unigene7665_All	12.74	12.74	29.9	8	Phosphoinositide phospholipase C 2	Arabidopsis thaliana
1410	gi|255574752		Unigene32061_All	1.71	2.03	14.8	2	Phospholipase C	Ricinus communis
1411	gi|359489134		CL3759.Contig2_All	2.01	2.01	11.9	1	Phospholipase C 3-like isoform 1	Vitis vinifera
1412	gi|12060550	Q41142	CL13989.Contig2_All	45.43	45.5	41.3	37	Phospholipase D alpha 1	Ricinus communis
1413	gi|4867805	P93400	CL16034.Contig1_All	38.36	43.18	43.7	26	Phospholipase D alpha 1	Nicotiana tabacum
1414	gi|224134947	P93400	CL6221.Contig1_All	2	4.23	22	3	Phospholipase D alpha 1	Nicotiana tabacum
1415	gi|296084063	Q9C5Y0	CL7271.Contig2_All	6.12	6.12	25.9	3	Phospholipase D delta	Arabidopsis thaliana
1416	gi|284433780	O24296	CL15518.Contig1_All	5.92	5.92	19.9	3	Phospholipid hydroperoxide glutathione peroxidase	Pisum sativum
1417	gi|224071850	P30708	Unigene6508_All	20.26	20.26	54.2	13	Phospholipid hydroperoxide glutathione peroxidase	Nicotiana sylvestris
1418	gi|82581134	O48646	CL3282.Contig5_All	2.47	2.7	37	1	Phospholipid hydroperoxide glutathione peroxidase 6	Arabidopsis thaliana
1419	gi|224070825	Q9FNA9	CL11624.Contig3_All	4	4	11.3	2	Phospholipid:diacylglycerol acyltransferase 1	Arabidopsis thaliana
1420	gi|255546773	P98204	CL587.Contig1_All	2	2	12.8	1	Phospholipid-transporting ATPase 1	Arabidopsis thaliana
1421	gi|225423806	Q9LI83	CL3370.Contig1_All	2	2	8.9	1	Phospholipid-transporting ATPase 10	Arabidopsis thaliana
1422	gi|351727304	Q1W376	Unigene14969_All	4.08	4.08	22.5	2	Phosphomannomutase	Glycine max
1423	gi|15224138	Q9ZPV8	CL34.Contig7_All	1.13	1.13	19.8	1	Phosphopantetheine adenylyltransferase	Arabidopsis thaliana
1424	gi|13992713	Q9XJ56	CL980.Contig2_All	11.14	11.15	57.6	7	Phosphoprotein ECPP44	Daucus carota
1425	gi|13992713	Q9XJ56	Unigene25072_All	13.1	13.1	32.5	9	Phosphoprotein ECPP44	Daucus carota
1426	gi|37983566	Q05728	CL7771.Contig2_All	2.27	2.27	8	2	Phosphoribosylformylglycinamidine cyclo-ligase	Arabidopsis thaliana
1427	gi|224071429	P27774	CL6228.Contig1_All	3.1	3.1	26.4	3	Phosphoribulokinase	Mesembryanthemum crystallinum
1428	gi|357458583	P06511	CL15614.Contig2_All	0.39	0.39	8.6	0	Photosystem I P700 chlorophyll a apoprotein A1	Spinacia oleracea
1429	gi|131166	P12372	CL14176.Contig1_All	5.11	5.11	40.5	8	Photosystem I reaction center subunit II	Solanum lycopersicum
1430	gi|30013659	P46486	Unigene9735_All	10.16	12.15	40.6	11	Photosystem I reaction center subunit III	Flaveria trinervia
1431	gi|330318808	Q9S7N7	Unigene6540_All	4.31	4.31	26.2	7	Photosystem I reaction center subunit V	Arabidopsis thaliana
1432	gi|224069709	Q9SUI4	Unigene34599_All	8.88	8.88	38.1	7	Photosystem I reaction center subunit XI	Arabidopsis thaliana
1433	gi|351722140	P06183	CL803.Contig1_All	1.36	7.75	29.9	4	Photosystem II 10 kDa polypeptide	Solanum tuberosum
1434	gi|351722140	P06183	Unigene20877_All	7.8	7.8	28.3	4	Photosystem II 10 kDa polypeptide	Solanum tuberosum
1435	gi|106879623	Q9FPP4	Unigene17148_All	5	5	24.4	3	Photosystem II 22 kDa protein	Solanum sogarandinum
1436	gi|357471509	P06413	Unigene22101_All	17.97	17.97	24.2	12	Photosystem II CP43 chlorophyll apoprotein	Nicotiana tabacum
1437	gi|290488482	P06411	CL2912.Contig3_All	29.31	29.31	27	22	Photosystem II CP47 chlorophyll apoprotein	Nicotiana tabacum
1438	gi|297808307	O82660	CL10837.Contig1_All	5.02	5.02	16.1	3	Photosystem II stability/assembly factor HCF136	Arabidopsis thaliana
1439	gi|225435157	O48963	CL13513.Contig1_All	0.62	0.62	9	1	Phototropin-1	Arabidopsis thaliana
1440	gi|113911589	P93025	CL9764.Contig5_All	2	2	14.9	1	Phototropin-2	Arabidopsis thaliana
1441	gi|113911589	P93025	CL9764.Contig7_All	2.01	2.01	35.7	1	Phototropin-2	Arabidopsis thaliana
1442	gi|171854659	P42210	Unigene21810_All	17.97	17.97	19.8	11	Phytepsin	Hordeum vulgare
1443	gi|15231006	Q9LHE7	CL2898.Contig5_All	2	2	11.6	1	Phytochrome-associated serine/threonine-protein phosphatase 3	Arabidopsis thaliana
1444	gi|359474834	P28554	CL5115.Contig1_All	3.17	3.17	13.9	2	Phytoene dehydrogenase	Solanum lycopersicum
1445	gi|356519715	Q93XX5	Unigene673_All	2	2	7	1	PI-PLC X domain-containing protein At5g67130	Arabidopsis thaliana
1446	gi|359476217		CL12758.Contig1_All	2	2	13.7	1	PITH domain-containing protein 1-like	Vitis vinifera
1447	gi|6759599	Q08435	CL861.Contig1_All	8.59	20.77	27.4	12	Plasma membrane ATPase 1	Nicotiana plumbaginifolia
1448	gi|312282347	Q9LV11	CL861.Contig11_All	0.88	7.1	37.4	5	Plasma membrane ATPase 11	Arabidopsis thaliana
1449	gi|584795	Q08436	Unigene26123_All	1.8	4	18.7	2	Plasma membrane ATPase 3	Nicotiana plumbaginifolia
1450	gi|359485026	Q03194	CL16623.Contig1_All	2.16	4.24	24.6	3	Plasma membrane ATPase 4	Nicotiana plumbaginifolia
1451	gi|46430475	Q03194	Unigene34964_All	1.13	4.66	23.9	3	Plasma membrane ATPase 4	Nicotiana plumbaginifolia
1452	gi|46430483	Q03194	Unigene9662_All	23.65	23.65	31.3	13	Plasma membrane ATPase 4	Nicotiana plumbaginifolia
1453	gi|350539882	Q9SZR1	CL7013.Contig8_All	2	2	14.6	1	Plasma membrane-type calcium-transporting ATPase 10	Arabidopsis thaliana
1454	gi|224137802	O22218	CL10683.Contig3_All	2	2	18.5	1	Plasma membrane-type calcium-transporting ATPase 4	Arabidopsis thaliana
1455	gi|125535713	Q2QY12	Unigene37237_All	0.79	0.79	28.4	1	Plasma membrane-type calcium-transporting ATPase 4	Oryza sativa subsp. japonica
1456	gi|15625046	Q56ZZ7	Unigene21648_All	4.17	4.17	13.3	3	Plastidic glucose transporter 4	Arabidopsis thaliana
1457	gi|373431037	Q8S9M1	CL477.Contig7_All	12.22	12.22	43.4	7	Plastid-lipid-associated protein 13	Arabidopsis thaliana
1458	gi|255575408	Q9LU85	CL918.Contig7_All	4	4	31	2	Plastid-lipid-associated protein 4	Arabidopsis thaliana
1459	gi|350535623	Q9LW57	Unigene9942_All	15.85	15.85	29.2	9	Plastid-lipid-associated protein 6	Arabidopsis thaliana
1460	gi|255539076	P00289	CL14174.Contig2_All	5.13	5.13	28.9	8	Plastocyanin	Spinacia oleracea
1461	gi|225448379	Q9ST43	CL7673.Contig3_All	1.11	1.11	25.7	1	Pleckstrin homology domain-containing protein 1	Arabidopsis thaliana
1462	gi|297743362	Q76CU2	CL168.Contig37_All	20.17	20.17	30.8	12	Pleiotropic drug resistance protein 1	Nicotiana tabacum
1463	gi|359486909	Q2PCF1	CL4209.Contig2_All	15.09	15.09	28.1	9	Pleiotropic drug resistance protein 2	Nicotiana plumbaginifolia
1464	gi|356551940	Q8GU92	CL9146.Contig3_All	1.08	1.08	9.6	1	Pleiotropic drug resistance protein 2	Oryza sativa subsp. japonica
1465	gi|224122806	Q9LJ64	CL10003.Contig1_All	4.45	4.45	21.1	2	Pollen-specific leucine-rich repeat extensin-like protein 1	Arabidopsis thaliana
1466	gi|225447830	Q9LJ64	CL13262.Contig1_All	0.37	0.37	6.7	1	Pollen-specific leucine-rich repeat extensin-like protein 1	Arabidopsis thaliana
1467	gi|77999263	Q9XIB6	CL1846.Contig4_All	8.6	8.6	31.8	6	Pollen-specific leucine-rich repeat extensin-like protein 2	Arabidopsis thaliana
1468	gi|356576010	Q9XIL9	CL7368.Contig4_All	1.57	1.57	6.3	1	Pollen-specific leucine-rich repeat extensin-like protein 3	Arabidopsis thaliana
1469	gi|225427364		Unigene3247_All	2	2	6.3	1	Poly(U)-specific endoribonuclease-B	Vitis vinifera
1470	gi|359489218	P42731	CL1782.Contig1_All	2.57	2.57	22.6	2	Polyadenylate-binding protein 2	Arabidopsis thaliana
1471	gi|296082223	P42731	CL2547.Contig9_All	2.08	2.08	18.5	1	Polyadenylate-binding protein 2	Arabidopsis thaliana
1472	gi|7673355	P42731	CL3459.Contig1_All	4.4	4.4	32.3	2	Polyadenylate-binding protein 2	Arabidopsis thaliana
1473	gi|386780450	P42731	CL3459.Contig4_All	2.15	2.33	19.4	1	Polyadenylate-binding protein 2	Arabidopsis thaliana
1474	gi|338762832	P42731	Unigene33569_All	2	2	9.3	1	Polyadenylate-binding protein 2	Arabidopsis thaliana
1475	gi|255537765	A7PZL3	CL1698.Contig7_All	3.74	3.74	18.7	2	Polygalacturonase	Vitis vinifera
1476	gi|116833020	Q8VZ80	CL6639.Contig1_All	2.27	2.27	14.2	2	Polyol transporter 5	Arabidopsis thaliana
1477	gi|405789910	Q9ZP19	Unigene15823_All	13.68	13.76	45.1	12	Polyphenol oxidase I	Ipomoea batatas
1478	gi|386870493	Q9MB14	Unigene27344_All	129.76	129.76	67.3	141	Polyphenol oxidase II	Ipomoea batatas
1479	gi|386870493	Q9MB14	Unigene34573_All	80.35	80.41	52.2	65	Polyphenol oxidase II	Ipomoea batatas
1480	gi|296081200	Q6ICX4	CL7628.Contig2_All	2	2	6.8	1	Polypyrimidine tract-binding protein homolog 3	Arabidopsis thaliana
1481	gi|357474769	Q3E7T8	CL1346.Contig12_All	14	14	98.7	12	Polyubiquitin 14	Arabidopsis thaliana
1482	gi|225448277	Q9FY75	CL2807.Contig2_All	2.04	2.04	4.9	1	Potassium transporter 7	Arabidopsis thaliana
1483	gi|225448578	Q9FLB6	CL12065.Contig2_All	2	2	7.1	1	PRA1 family protein B3	Arabidopsis thaliana
1484	gi|225448578	Q9FLB6	Unigene50326_All	2	2	15.2	1	PRA1 family protein B3	Arabidopsis thaliana
1485	gi|224100313		CL10193.Contig2_All	2.8	2.8	27.4	2	Predicted protein	Populus trichocarpa
1486	gi|224135821		CL10250.Contig5_All	3.39	3.39	27.7	2	Predicted protein	Populus trichocarpa
1487	gi|224126493		CL11200.Contig1_All	2	2	13.4	1	Predicted protein	Populus trichocarpa
1488	gi|224087029		CL12394.Contig2_All	4	4	21.2	2	Predicted protein	Populus trichocarpa
1489	gi|224079904		CL12844.Contig3_All	18.39	18.39	24.8	13	Predicted protein	Populus trichocarpa
1490	gi|224116144		CL14502.Contig2_All	6.03	6.03	24.9	3	Predicted protein	Populus trichocarpa
1491	gi|224124022		CL14943.Contig2_All	0.99	0.99	31.3	1	Predicted protein	Populus trichocarpa
1492	gi|224064484		CL3.Contig3_All	3.5	3.5	18.3	3	Predicted protein	Populus trichocarpa
1493	gi|224137772		CL324.Contig8_All	0.63	0.63	6	1	Predicted protein	Populus trichocarpa
1494	gi|224061851		CL332.Contig2_All	2.16	2.17	21.2	3	Predicted protein	Populus trichocarpa
1495	gi|224082880		CL4480.Contig2_All	6.34	6.34	30.4	5	Predicted protein	Populus trichocarpa
1496	gi|224096790		CL4856.Contig3_All	2	2	19.9	1	Predicted protein	Populus trichocarpa
1497	gi|224058377		CL512.Contig1_All	0.78	0.78	33.8	1	Predicted protein	Populus trichocarpa
1498	gi|224139218		CL5945.Contig12_All	2	2	25.3	1	Predicted protein	Populus trichocarpa
1499	gi|224119330		CL6075.Contig5_All	2	2	12.6	1	Predicted protein	Populus trichocarpa
1500	gi|224121366		CL6286.Contig1_All	4	4	28.2	2	Predicted protein	Populus trichocarpa
1501	gi|224060540		CL6470.Contig2_All	2.39	2.39	31.9	3	Predicted protein	Populus trichocarpa
1502	gi|224130260		CL668.Contig40_All	1.33	1.33	7.4	1	Predicted protein	Populus trichocarpa
1503	gi|224145977		CL6878.Contig3_All	0.59	0.59	13.7	2	Predicted protein	Populus trichocarpa
1504	gi|224134486		CL706.Contig9_All	2.24	2.24	10.4	1	Predicted protein	Populus trichocarpa
1505	gi|224105291		CL856.Contig7_All	2	2	33	1	Predicted protein	Populus trichocarpa
1506	gi|224100283		CL885.Contig5_All	1.18	1.18	10	1	Predicted protein	Populus trichocarpa
1507	gi|224068673		Unigene1886_All	0.39	0.39	7.7	1	Predicted protein	Populus trichocarpa
1508	gi|224061925		Unigene19006_All	4	4	24.9	2	Predicted protein	Populus trichocarpa
1509	gi|224138994		Unigene28224_All	2	2	16	1	Predicted protein	Populus trichocarpa
1510	gi|224125114		Unigene2868_All	0.58	0.58	14.9	1	Predicted protein	Populus trichocarpa
1511	gi|224069168		Unigene29269_All	2	2	18.1	1	Predicted protein	Populus trichocarpa
1512	gi|224072767		Unigene31924_All	2	2	16.9	1	Predicted protein	Populus trichocarpa
1513	gi|224117268		Unigene33190_All	2	2	7.1	1	Predicted protein	Populus trichocarpa
1514	gi|224102545		Unigene37070_All	5.24	5.24	13.2	3	Predicted protein	Populus trichocarpa
1515	gi|224129810		Unigene55326_All	1.25	1.25	7.6	1	Predicted protein	Populus trichocarpa
1516	gi|224135215		Unigene9809_All	4.09	4.09	25.4	2	Predicted protein	Populus trichocarpa
1517	gi|359484922		CL8304.Contig1_All	2.09	2.09	27.3	1	Prefoldin subunit 1	Vitis vinifera
1518	gi|297737057	Q9LJ98	CL5369.Contig3_All	6.27	6.27	39.2	4	Prefoldin subunit 2	Arabidopsis thaliana
1519	gi|225453014	Q9M4B5	CL14840.Contig2_All	3.96	4	23.4	2	Prefoldin subunit 4	Arabidopsis thaliana
1520	gi|224083880	P57742	Unigene31274_All	4.34	4.35	59.7	3	Prefoldin subunit 5	Arabidopsis thaliana
1521	gi|359483619		Unigene3000_All	3.09	3.09	72.6	2	Prefoldin subunit 6-like	Vitis vinifera
1522	gi|334305730	A6YIH8	CL11389.Contig2_All	7.01	7.01	31.5	6	Premnaspirodiene oxygenase	Hyoscyamus muticus
1523	gi|225437987		CL1210.Contig5_All	2.71	2.71	14.9	3	Pre-mRNA-processing factor 39-like	Vitis vinifera
1524	gi|356570672		Unigene21621_All	1.46	1.46	8.5	1	Pre-mRNA-processing factor 39-like	Glycine max
1525	gi|302142164	B6EUA9	CL8540.Contig1_All	6.44	6.44	16.7	5	Pre-mRNA-processing protein 40A	Arabidopsis thaliana
1526	gi|356547438		CL5477.Contig1_All	0.69	3.02	20.7	2	Pre-mRNA-processing-splicing factor 8-like	Glycine max
1527	gi|359482368		CL9364.Contig2_All	4.02	4.02	19.6	2	Pre-mRNA-processing-splicing factor 8-like isoform 2	Vitis vinifera
1528	gi|225425836	Q38953	Unigene6538_All	4.01	4.01	36.2	2	Pre-mRNA-splicing factor ATP-dependent RNA helicase	Arabidopsis thaliana
1529	gi|76573323	O22315	CL6889.Contig8_All	4.63	4.7	37.3	3	Pre-mRNA-splicing factor SF2	Arabidopsis thaliana
1530	gi|225437350	O22315	Unigene17014_All	4.7	4.7	44	3	Pre-mRNA-splicing factor SF2	Arabidopsis thaliana
1531	gi|225456087	Q949S9	CL5397.Contig1_All	2.01	2.01	18.1	1	Pre-mRNA-splicing factor SPF27 homolog	Arabidopsis thaliana
1532	gi|255537059	Q8H1H9	CL7123.Contig2_All	21.26	21.26	32.9	16	Primary amine oxidase	Arabidopsis thaliana
1533	gi|5281040	Q8H1H9	Unigene60209_All	1.92	2	16.4	1	Primary amine oxidase	Arabidopsis thaliana
1534	gi|28874734		CL13406.Contig1_All	15.18	15.18	32.7	11	Progesterone 5-beta-reductase	Digitalis purpurea
1535	gi|52854331		CL15716.Contig2_All	8	14.15	33.7	8	Progesterone 5-beta-reductase	Digitalis ferruginea
1536	gi|225456799		CL132.Contig3_All	4.01	4.01	22.2	3	Programmed cell death protein 4-like	Vitis vinifera
1537	gi|359494681		CL78.Contig6_All	2.19	4.12	24.5	4	Prohibitin-2-like	Vitis vinifera
1538	gi|356554862	P93732	CL7566.Contig4_All	8.08	8.08	22	5	Proline iminopeptidase	Arabidopsis thaliana
1539	gi|356552972	Q9LV48	Unigene31357_All	1.5	1.5	14.4	1	Proline-rich receptor-like protein kinase PERK1	Arabidopsis thaliana
1540	gi|224095202	Q9C660	Unigene8986_All	2	2	18.9	1	Proline-rich receptor-like protein kinase PERK10	Arabidopsis thaliana
1541	gi|255560317	Q9ZUE0	CL12607.Contig2_All	6.92	6.92	13.7	4	Proline-rich receptor-like protein kinase PERK12	Arabidopsis thaliana
1542	gi|356526137	Q9LK03	CL14215.Contig2_All	2	2	26.5	1	Proline-rich receptor-like protein kinase PERK2	Arabidopsis thaliana
1543	gi|297735612	Q9LK03	Unigene7343_All	2	2	6.6	1	Proline-rich receptor-like protein kinase PERK2	Arabidopsis thaliana
1544	gi|255558490	Q9XI96	CL935.Contig5_All	9.11	9.11	19	6	Proline-rich receptor-like protein kinase PERK7	Arabidopsis thaliana
1545	gi|225446050	Q9SX31	CL12004.Contig1_All	4.07	4.07	12.6	2	Proline-rich receptor-like protein kinase PERK9	Arabidopsis thaliana
1546	gi|297739193	Q9SX31	CL12543.Contig6_All	2.02	2.02	9.6	1	Proline-rich receptor-like protein kinase PERK9	Arabidopsis thaliana
1547	gi|225450009	Q9SX31	CL1787.Contig19_All	2	2	10.5	2	Proline-rich receptor-like protein kinase PERK9	Arabidopsis thaliana
1548	gi|225455748		CL3153.Contig2_All	2.01	2.01	12.7	1	Protease 4-like	Vitis vinifera
1549	gi|359493091	O22609	CL1945.Contig4_All	6	6	21.1	3	Protease Do-like 1	Arabidopsis thaliana
1550	gi|359488197	Q8RY22	CL7596.Contig5_All	6.72	6.72	25.4	5	Protease Do-like 7	Arabidopsis thaliana
1551	gi|225445652		CL6309.Contig3_All	0.45	0.45	8.6	1	Proteasomal ubiquitin receptor ADRM1	Vitis vinifera
1552	gi|359494233		Unigene25683_All	0.75	0.75	23.1	1	Proteasome activator complex subunit 4-like	Vitis vinifera
1553	gi|22947842	O23712	CL9855.Contig2_All	11.57	11.57	38.1	7	Proteasome subunit alpha type-1-B	Arabidopsis thaliana
1554	gi|77416969	O23708	CL11161.Contig2_All	24.77	24.77	65.1	16	Proteasome subunit alpha type-2-A	Arabidopsis thaliana
1555	gi|225440238	O24362	Unigene13393_All	3.62	5.8	34.5	3	Proteasome subunit alpha type-3	Spinacia oleracea
1556	gi|359807345	O24362	Unigene27673_All	8	8	32.1	4	Proteasome subunit alpha type-3	Spinacia oleracea
1557	gi|357506163	O82530	CL6670.Contig2_All	7.16	7.16	20.8	7	Proteasome subunit alpha type-4	Petunia hybrida
1558	gi|359806124	Q9M4T8	CL4777.Contig2_All	12.43	12.43	51.9	10	Proteasome subunit alpha type-5	Glycine max
1559	gi|12229948	Q9XG77	CL6054.Contig2_All	17.07	17.07	43.1	12	Proteasome subunit alpha type-6	Nicotiana tabacum
1560	gi|77999287	O24030	Unigene1121_All	4.7	4.7	26.4	6	Proteasome subunit alpha type-7	Solanum lycopersicum
1561	gi|17380185	O82531	CL15595.Contig1_All	2.01	2.01	59.5	1	Proteasome subunit beta type-1	Petunia hybrida
1562	gi|351726646	O23714	CL6392.Contig1_All	6.01	6.01	40.2	4	Proteasome subunit beta type-2-A	Arabidopsis thaliana
1563	gi|225435249	Q7DLR9	Unigene2465_All	7.55	7.55	36.3	4	Proteasome subunit beta type-4	Arabidopsis thaliana
1564	gi|116791186	O24361	CL7385.Contig3_All	4	4	34.3	2	Proteasome subunit beta type-5	Spinacia oleracea
1565	gi|225445670	P93395	CL12334.Contig3_All	8.49	8.49	36.4	5	Proteasome subunit beta type-6	Nicotiana tabacum
1566	gi|297815008	Q7DLS1	CL9662.Contig1_All	8.43	8.43	22	5	Proteasome subunit beta type-7-B	Arabidopsis thaliana
1567	gi|359479292		CL5569.Contig4_All	2	2	8.8	1	Proteasome-associated protein ECM29 homolog	Vitis vinifera
1568	gi|298676333	O04379	CL737.Contig1_All	4.1	4.49	14.7	2	Protein argonaute 1	Arabidopsis thaliana
1569	gi|225424881	Q7XTS4	CL13888.Contig2_All	2	2	13.5	1	Protein argonaute 2	Oryza sativa subsp. japonica
1570	gi|359489211	Q7XTS4	CL3657.Contig4_All	13.15	13.15	37.9	7	Protein argonaute 2	Oryza sativa subsp. japonica
1571	gi|302141727	Q9SHF2	CL6454.Contig3_All	3.66	3.66	34.2	2	Protein argonaute 3	Arabidopsis thaliana
1572	gi|84688910	Q9ZVD5	CL3986.Contig4_All	3.37	3.37	11.1	2	Protein argonaute 4	Arabidopsis thaliana
1573	gi|255568540	Q9LS40	CL10166.Contig2_All	22.68	22.68	25.3	15	Protein ASPARTIC PROTEASE IN GUARD CELL 1	Arabidopsis thaliana
1574	gi|255568540	Q9LS40	CL10166.Contig3_All	12.04	21.19	37.1	15	Protein ASPARTIC PROTEASE IN GUARD CELL 1	Arabidopsis thaliana
1575	gi|255564685	Q9LS40	CL5121.Contig2_All	3.44	3.44	19.7	5	Protein ASPARTIC PROTEASE IN GUARD CELL 1	Arabidopsis thaliana
1576	gi|2541876	Q9LS40	CL7287.Contig2_All	8.01	8.01	17.3	6	Protein ASPARTIC PROTEASE IN GUARD CELL 1	Arabidopsis thaliana
1577	gi|2541876	Q9LHE3	Unigene29550_All	4	4	12.2	2	Protein ASPARTIC PROTEASE IN GUARD CELL 2	Arabidopsis thaliana
1578	gi|255564826		CL11432.Contig4_All	2.95	2.95	16.2	2	Protein binding protein	Ricinus communis
1579	gi|255583964		CL12002.Contig1_All	1.36	1.36	7	1	Protein binding protein	Ricinus communis
1580	gi|225456493	Q941L3	CL997.Contig4_All	6.49	6.49	12.2	4	Protein BONZAI 1	Arabidopsis thaliana
1581	gi|225435760	P29518	CL12685.Contig2_All	10.21	10.22	39.2	6	Protein brittle-1	Zea mays
1582	gi|255543593	P29518	CL525.Contig1_All	11.54	11.54	31.8	7	Protein brittle-1	Zea mays
1583	gi|255560784		Unigene11043_All	2	2	14.1	1	Protein C20orf11	Ricinus communis
1584	gi|225459136	P93009	CL12947.Contig4_All	2	2	17.8	1	Protein CutA	Arabidopsis thaliana
1585	gi|37223342	P40781	CL9155.Contig2_All	2	2	14.1	1	Protein CYPRO4	Cynara cardunculus
1586	gi|356550175	Q8VX13	CL2447.Contig2_All	9.85	9.85	32.1	6	Protein disulfide isomerase-like 1-3	Arabidopsis thaliana
1587	gi|255578860	Q9FF55	CL15343.Contig1_All	13.98	13.98	38	10	Protein disulfide isomerase-like 1-4	Arabidopsis thaliana
1588	gi|225442595	Q66GQ3	CL2133.Contig8_All	9.92	9.92	33	5	Protein disulfide isomerase-like 1-6	Arabidopsis thaliana
1589	gi|224129074	Q67UF5	CL3927.Contig1_All	2.73	2.73	19.5	2	Protein disulfide isomerase-like 2-3	Oryza sativa subsp. japonica
1590	gi|302783030	Q67UF5	CL3927.Contig4_All	3.39	3.39	27.7	3	Protein disulfide isomerase-like 2-3	Oryza sativa subsp. japonica
1591	gi|225459342	Q69SA9	CL4543.Contig4_All	0.86	0.86	22.2	1	Protein disulfide isomerase-like 5-4	Oryza sativa subsp. japonica
1592	gi|225459587	Q9XF61	CL3604.Contig1_All	17.18	17.31	35.4	12	Protein disulfide-isomerase	Datisca glomerata
1593	gi|47933777	Q43116	Unigene27220_All	51.86	51.86	56.7	32	Protein disulfide-isomerase	Ricinus communis
1594	gi|225446891	Q9LJU2	CL6911.Contig3_All	2.02	2.02	16.3	1	Protein disulfide-isomerase 5-3	Arabidopsis thaliana
1595	gi|255548505	P38661	CL1251.Contig1_All	14.49	14.49	38.7	11	Protein disulfide-isomerase A6	Medicago sativa
1596	gi|302035371	Q9ZTP3	CL4079.Contig9_All	1.77	1.77	11.6	1	Protein EIN4	Arabidopsis thaliana
1597	gi|225428354	Q9SZL8	CL6306.Contig1_All	1.51	1.51	16.7	1	Protein FAR1-RELATED SEQUENCE 5	Arabidopsis thaliana
1598	gi|225441137		CL1788.Contig3_All	4.02	4.02	13.2	2	Protein fluG-like	Vitis vinifera
1599	gi|255576615	Q940U6	CL5961.Contig5_All	0.7	0.7	14.5	1	Protein FLUORESCENT IN BLUE LIGHT	Arabidopsis thaliana
1600	gi|307136479	Q8S2T0	CL13013.Contig2_All	4.63	4.63	22.4	3	Protein GRIP	Arabidopsis thaliana
1601	gi|297736434	Q8S2T0	CL9032.Contig4_All	9.94	9.94	25.1	5	Protein GRIP	Arabidopsis thaliana
1602	gi|255580248		CL13326.Contig3_All	1.48	1.48	16.8	1	Protein grpE	Ricinus communis
1603	gi|225459431		CL77.Contig4_All	1	1	7.3	1	Protein grpE	Vitis vinifera
1604	gi|359494074		CL2740.Contig3_All	2.01	7.57	39.2	6	Protein grpE-like	Vitis vinifera
1605	gi|359494074		Unigene13694_All	2	2	7.4	1	Protein grpE-like	Vitis vinifera
1606	gi|359494074		CL896.Contig2_All	11.77	11.77	41	8	Protein grpE-like	Vitis vinifera
1607	gi|225436685	Q9LXN4	CL11897.Contig2_All	2	2	13.8	1	Protein HIRA	Arabidopsis thaliana
1608	gi|359474260	Q9S746	Unigene1385_All	16.46	16.46	24.1	11	Protein HOTHEAD	Arabidopsis thaliana
1609	gi|297741498	Q8H8U5	CL44.Contig7_All	2.96	2.96	24.9	2	Protein IN2-1 homolog B	Oryza sativa subsp. japonica
1610	gi|224145323	Q8LPG9	CL13491.Contig2_All	0.61	0.61	14	1	Protein IQ-DOMAIN 14	Arabidopsis thaliana
1611	gi|255538872	Q9FXI5	CL7564.Contig4_All	2	2	8.8	1	Protein IQ-DOMAIN 32	Arabidopsis thaliana
1612	gi|146220096	P49030	CL11956.Contig2_All	4.01	4.01	42.4	2	Protein mago nashi homolog	Oryza sativa subsp. japonica
1613	gi|225452686		CL288.Contig2_All	0.48	0.48	5.1	1	Protein midA	Vitis vinifera
1614	gi|356564984	Q9SB63	CL1672.Contig4_All	0.44	0.44	13.3	1	Protein MODIFIER OF SNC1 1	Arabidopsis thaliana
1615	gi|255555723		CL8690.Contig1_All	0.88	0.88	10.5	3	Protein MYG1	Ricinus communis
1616	gi|359487596		Unigene22162_All	4.4	4.4	10.3	4	Protein notum homolog-like	Vitis vinifera
1617	gi|142942422		CL11750.Contig2_All	2	2	19.5	1	Protein of unknown function	Solanum tuberosum
1618	gi|225448251	Q9S9Z7	CL5552.Contig7_All	4	4	41.9	3	Protein phosphatase 2C 10	Arabidopsis thaliana
1619	gi|255546870	Q0JAA0	CL3205.Contig4_All	2.12	2.12	24.1	1	Protein phosphatase 2C 44	Oryza sativa subsp. japonica
1620	gi|359476721	Q9SUK9	Unigene22010_All	4.76	4.76	18.5	4	Protein phosphatase 2C 55	Arabidopsis thaliana
1621	gi|225430569	Q8RXV3	CL7532.Contig3_All	2.01	2.01	27.9	1	Protein phosphatase 2C 59	Arabidopsis thaliana
1622	gi|359477184	Q42384	Unigene32978_All	2.03	2.03	12.9	1	Protein pleiotropic regulatory locus 1	Arabidopsis thaliana
1623	gi|225432070	Q9LUV2	CL5938.Contig2_All	6.42	6.42	43.1	5	Protein Pop3	Arabidopsis thaliana
1624	gi|255572949	Q0JLS6	CL8291.Contig6_All	3.09	3.09	13.6	2	Protein ROOT HAIR DEFECTIVE 3	Oryza sativa subsp. japonica
1625	gi|356521038	Q8VYP0	CL12425.Contig2_All	4.21	4.21	22.8	3	Protein SCO1 homolog 1	Arabidopsis thaliana
1626	gi|225456743		CL6057.Contig3_All	5.58	7.65	39.6	5	Protein SET	Vitis vinifera
1627	gi|225456743		CL6057.Contig4_All	9.49	9.49	50	6	Protein SET	Vitis vinifera
1628	gi|350535094	Q0JL44	CL4453.Contig1_All	7.27	7.27	20.3	4	Protein SGT1 homolog	Oryza sativa subsp. japonica
1629	gi|224120306	Q39224	CL160.Contig2_All	2	2	21.2	1	Protein SRG1	Arabidopsis thaliana
1630	gi|157142955	Q7XAB8	CL11486.Contig4_All	4	4	27.3	2	Protein THYLAKOID FORMATION1	Solanum tuberosum
1631	gi|359478503	Q8LPR9	CL805.Contig3_All	8.13	8.13	25.9	5	Protein TIC110	Arabidopsis thaliana
1632	gi|224124724	Q8LPR9	Unigene4130_All	4	4	25	2	Protein TIC110	Arabidopsis thaliana
1633	gi|297746035	Q9STE8	Unigene18347_All	4.94	4.94	19.2	3	Protein TOC75-3	Arabidopsis thaliana
1634	gi|225452161	F4J8D3	CL3101.Contig2_All	2	2	10.3	1	Protein TPLATE	Arabidopsis thaliana
1635	gi|359478005		CL6242.Contig1_All	2.03	2.03	14.8	2	Protein transport protein SEC23-like	Vitis vinifera
1636	gi|225464936	Q9SFU0	CL11274.Contig1_All	0.84	0.84	10	1	Protein transport protein Sec24-like At3g07100	Arabidopsis thaliana
1637	gi|255571157	Q9SFU0	CL1542.Contig8_All	4.23	4.23	12.4	3	Protein transport protein Sec24-like At3g07100	Arabidopsis thaliana
1638	gi|302142943	Q9SFU0	Unigene28637_All	2.3	2.3	19.4	2	Protein transport protein Sec24-like At3g07100	Arabidopsis thaliana
1639	gi|359487233		CL15874.Contig2_All	2	2	14.4	1	Protein transport protein SEC31 isoform 2	Vitis vinifera
1640	gi|297746234	P38389	Unigene7939_All	5.82	5.82	52.3	3	Protein transport protein Sec61 subunit beta	Arabidopsis thaliana
1641	gi|225458603	O48724	CL10510.Contig1_All	6.69	6.69	28.8	4	Protein WEAK CHLOROPLAST MOVEMENT UNDER BLUE LIGHT 1	Arabidopsis thaliana
1642	gi|359493838	Q9SZB6	CL14212.Contig2_All	3.74	3.74	20.2	2	Protein WEAK CHLOROPLAST MOVEMENT UNDER BLUE LIGHT-like 1	Arabidopsis thaliana
1643	gi|255551833		CL12342.Contig2_All	2.38	2.38	15.5	2	Protein with unknown function	Ricinus communis
1644	gi|225429143	P31568	CL15340.Contig1_All	2	2	13	1	Protein ycf2	Oenothera picensis
1645	gi|45433315	P31569	CL4418.Contig4_All	4	8	29.6	6	Protein ycf2	Oenothera villaricae
1646	gi|224121858	Q42539	CL16047.Contig2_All	4.54	4.54	9.3	3	Protein-L-isoaspartate O-methyltransferase	Arabidopsis thaliana
1647	gi|225437762	O24163	CL12970.Contig3_All	2	2	22.6	1	Protoporphyrinogen oxidase	Nicotiana tabacum
1648	gi|396318181		CL13519.Contig2_All	6.17	6.17	25.6	5	PRp27-like protein	Olea europaea subsp. europaea
1649	gi|374095607	Q9FNS4	CL2103.Contig1_All	3.46	3.47	12.9	2	PsbB mRNA maturation factor Mbb1	Chlamydomonas reinhardtii
1650	gi|225426022	Q9FNS4	CL4462.Contig2_All	2.01	2.01	14	1	PsbB mRNA maturation factor Mbb1	Chlamydomonas reinhardtii
1651	gi|297745178	B9DFG5	CL12500.Contig2_All	11.86	11.86	21.9	7	PTI1-like tyrosine-protein kinase 3	Arabidopsis thaliana
1652	gi|357445105	B9DFG5	Unigene196_All	2	11.49	22.8	6	PTI1-like tyrosine-protein kinase 3	Arabidopsis thaliana
1653	gi|255548287	Q41328	CL183.Contig6_All	4	8.07	26	4	Pto-interacting protein 1	Solanum lycopersicum
1654	gi|225429582		CL5145.Contig4_All	31.84	31.84	32.1	21	Puromycin-sensitive aminopeptidase	Vitis vinifera
1655	gi|27597229	Q9SDZ9	CL8142.Contig2_All	2.18	5.66	18.1	3	Purple acid phosphatase 2	Ipomoea batatas
1656	gi|2501578	Q39963	CL7682.Contig1_All	10.2	10.2	48.7	6	Pyridoxal biosynthesis protein PDX1	Hevea brasiliensis
1657	gi|242064260	Q06572	CL6187.Contig3_All	4	4	10.1	2	Pyrophosphate-energized vacuolar membrane proton pump	Hordeum vulgare
1658	gi|156640561	Q06572	Unigene5406_All	2	2	14.5	1	Pyrophosphate-energized vacuolar membrane proton pump	Hordeum vulgare
1659	gi|225450609	P31414	CL3527.Contig1_All	2	2	61.7	1	Pyrophosphate-energized vacuolar membrane proton pump 1	Arabidopsis thaliana
1660	gi|356526237	P31414	CL3527.Contig3_All	2.01	2.02	11	2	Pyrophosphate-energized vacuolar membrane proton pump 1	Arabidopsis thaliana
1661	gi|790479	P31414	CL6187.Contig2_All	8.05	8.05	12.7	4	Pyrophosphate-energized vacuolar membrane proton pump 1	Arabidopsis thaliana
1662	gi|225457674	Q41140	CL5059.Contig1_All	1.68	1.68	9.3	1	Pyrophosphate-fructose 6-phosphate 1-phosphotransferase subunit alpha	Ricinus communis
1663	gi|129881	P21342	CL5059.Contig5_All	4	4	36.6	2	Pyrophosphate-fructose 6-phosphate 1-phosphotransferase subunit alpha	Solanum tuberosum
1664	gi|224115922	Q41141	CL10530.Contig1_All	6.07	6.07	19.4	3	Pyrophosphate--fructose 6-phosphate 1-phosphotransferase subunit beta	Ricinus communis
1665	gi|225450494		CL4494.Contig6_All	0.42	0.42	10.5	1	Pyrrolidone-carboxylate peptidase isoform 1	Vitis vinifera
1666	gi|386648168	P52903	CL7507.Contig2_All	5.23	5.23	21.7	3	Pyruvate dehydrogenase E1 component subunit alpha	Solanum tuberosum
1667	gi|225430650	Q32RS0	CL1621.Contig1_All	2	2	10.3	1	Pyruvate dehydrogenase E1 component subunit beta	Staurastrum punctulatum
1668	gi|255543140	P52904	Unigene25278_All	11.19	11.19	47.8	9	Pyruvate dehydrogenase E1 component subunit beta	Pisum sativum
1669	gi|225449659	Q42806	CL10967.Contig3_All	2.88	7.43	19.4	6	Pyruvate kinase	Glycine max
1670	gi|225463801	Q42806	CL14058.Contig3_All	13.68	13.68	30	9	Pyruvate kinase, cytosolic isozyme	Glycine max
1671	gi|224069760	P22200	Unigene7636_All	12.55	12.55	25.1	8	Pyruvate kinase, cytosolic isozyme	Solanum tuberosum
1672	gi|224107289	Q42736	CL384.Contig12_All	1.08	5.3	13	3	Pyruvate, phosphate dikinase	Flaveria pringlei
1673	gi|359477316	Q42736	CL384.Contig14_All	4.08	10.58	18.9	6	Pyruvate, phosphate dikinase	Flaveria pringlei
1674	gi|359477316	Q42910	CL384.Contig25_All	12.02	12.02	21.6	6	Pyruvate, phosphate dikinase	Mesembryanthemum crystallinum
1675	gi|225444395	Q8GVP6	Unigene14579_All	2	2	16.4	1	Pyruvate, phosphate dikinase regulatory protein	Oryza sativa subsp. japonica
1676	gi|224127957	Q9ZUC1	CL13374.Contig2_All	0.47	0.47	9.2	1	Quinone oxidoreductase-like protein At1g23740	Arabidopsis thaliana
1677	gi|211905343	Q9ZUC1	CL14866.Contig1_All	5.79	5.79	28.7	6	Quinone oxidoreductase-like protein At1g23740	Arabidopsis thaliana
1678	gi|255554648	Q9ZUC1	Unigene27623_All	2.02	2.03	17.1	1	Quinone oxidoreductase-like protein At1g23740	Arabidopsis thaliana
1679	gi|255568816	Q9ZUC1	Unigene7171_All	4	4	12.8	2	Quinone oxidoreductase-like protein At1g23740	Arabidopsis thaliana
1680	gi|359494786	Q8H0M1	CL13997.Contig1_All	9.61	9.61	33.4	6	Quinone-oxidoreductase homolog	Spinacia oleracea
1681	gi|359476981		CL6402.Contig4_All	0.67	0.67	9.5	1	rab proteins geranylgeranyltransferase component A 2-like	Vitis vinifera
1682	gi|146272052		Unigene826_All	6.18	6.18	22	6	Rab-GDP dissociation inhibitor	Solanum lycopersicum
1683	gi|296088320	Q68Y52	CL3353.Contig1_All	1.03	1.03	3.4	1	Rac-like GTP-binding protein 2	Oryza sativa subsp. japonica
1684	gi|296088320	Q35638	Unigene54779_All	1.52	1.52	29	1	Rac-like GTP-binding protein RHO1	Pisum sativum
1685	gi|255573149	Q38942	CL2952.Contig2_All	0.73	0.73	7.7	1	Rae1-like protein At1g80670	Arabidopsis thaliana
1686	gi|258678027	Q9M651	CL13915.Contig4_All	1.19	1.19	25.6	1	RAN GTPase-activating protein 2	Arabidopsis thaliana
1687	gi|350538193	Q9LMK7	Unigene6536_All	2	2	38.2	1	Ran-binding protein 1 homolog a	Arabidopsis thaliana
1688	gi|350538193	P92985	CL15496.Contig1_All	6	10	57	6	Ran-binding protein 1 homolog c	Arabidopsis thaliana
1689	gi|350538193	P92985	CL15496.Contig2_All	2	10	78.1	6	Ran-binding protein 1 homolog c	Arabidopsis thaliana
1690	gi|350538193	P92985	CL9272.Contig1_All	10	10	32.1	5	Ran-binding protein 1 homolog c	Arabidopsis thaliana
1691	gi|350538193	P92985	Unigene16528_All	2	4	75.5	3	Ran-binding protein 1 homolog c	Arabidopsis thaliana
1692	gi|3024504	Q40521	CL3306.Contig2_All	14.11	16.04	48.6	9	Ras-related protein Rab11B	Nicotiana tabacum
1693	gi|225468180	Q40522	CL9973.Contig3_All	0.79	4.92	36.9	5	Ras-related protein Rab11D	Nicotiana tabacum
1694	gi|225466271	P29687	CL11155.Contig2_All	2	2	57.6	1	Ras-related protein Rab5	Nicotiana tabacum
1695	gi|225442589	O24461	Unigene15058_All	6.09	10.02	42.1	7	Ras-related protein Rab7	Prunus armeniaca
1696	gi|255570960	O04486	Unigene34897_All	8	13.86	44.9	8	Ras-related protein RABA2a	Arabidopsis thaliana
1697	gi|224065032	Q9SIP0	Unigene1214_All	5.91	9.93	43.1	6	Ras-related protein RABA5d	Arabidopsis thaliana
1698	gi|15235981	P92963	CL16408.Contig1_All	2.05	11.88	66.2	10	Ras-related protein RABB1c	Arabidopsis thaliana
1699	gi|16755592	P92963	Unigene29352_All	11.94	11.94	50.2	9	Ras-related protein RABB1c	Arabidopsis thaliana
1700	gi|225441147	O49841	CL14625.Contig2_All	3.69	3.75	29.9	3	Ras-related protein RABC2a	Arabidopsis thaliana
1701	gi|390979747	P28188	CL15011.Contig2_All	2	12.7	37.1	11	Ras-related protein RABD2a	Arabidopsis thaliana
1702	gi|390979747	P28188	Unigene9718_All	4.52	12.7	37	11	Ras-related protein RABD2a	Arabidopsis thaliana
1703	gi|327505553	P28186	CL1192.Contig1_All	20.77	20.77	51.4	14	Ras-related protein RABE1c	Arabidopsis thaliana
1704	gi|225448984	Q9CB01	Unigene8386_All	4	6.12	45.5	5	Ras-related protein RABF1	Arabidopsis thaliana
1705	gi|297830542	Q9LS94	Unigene14656_All	2	2	32.9	1	Ras-related protein RABG3f	Arabidopsis thaliana
1706	gi|255571107	O80501	CL1629.Contig2_All	5.44	9.39	39.4	7	Ras-related protein RABH1b	Arabidopsis thaliana
1707	gi|7672732	P43298	CL15187.Contig2_All	3.87	3.9	15.1	3	Receptor protein kinase TMK1	Arabidopsis thaliana
1708	gi|147834873	Q3E8W4	CL11060.Contig2_All	1.74	1.74	6.9	1	Receptor-like protein kinase ANXUR2	Arabidopsis thaliana
1709	gi|359488506	Q9SCZ4	CL12996.Contig1_All	9.51	9.51	21.1	5	Receptor-like protein kinase FERONIA	Arabidopsis thaliana
1710	gi|224087891	Q9SCZ4	CL2320.Contig9_All	2	2	8.2	1	Receptor-like protein kinase FERONIA	Arabidopsis thaliana
1711	gi|211906464	Q9FFE0	Unigene34938_All	5.68	5.68	49.3	3	Regulator of ribonuclease-like protein 2	Arabidopsis thaliana
1712	gi|225470169	P93788	CL2080.Contig1_All	10.72	10.72	37.7	6	Remorin	Solanum tuberosum
1713	gi|224120028	P93788	Unigene25699_All	15.81	15.81	49.8	9	Remorin	Solanum tuberosum
1714	gi|255537345		CL8392.Contig3_All	2	2	7.5	1	Replication factor C / DNA polymerase III gamma-tau subunit	Ricinus communis
1715	gi|225462835	Q9SVG4	CL4299.Contig1_All	13.61	13.61	29	8	Reticuline oxidase-like protein	Arabidopsis thaliana
1716	gi|225462835	Q9SVG4	CL5619.Contig1_All	2	2	13.3	1	Reticuline oxidase-like protein	Arabidopsis thaliana
1717	gi|224115654	Q9SVG4	CL7848.Contig1_All	2	4.01	14	2	Reticuline oxidase-like protein	Arabidopsis thaliana
1718	gi|225459800	Q9SVG4	CL9141.Contig3_All	7.01	7.01	21.8	5	Reticuline oxidase-like protein	Arabidopsis thaliana
1719	gi|224058427	Q9SUT9	CL6146.Contig3_All	2	2	10	1	Reticulon-like protein B2	Arabidopsis thaliana
1720	gi|255537629	Q9SUT9	CL6146.Contig5_All	4	4	26	2	Reticulon-like protein B2	Arabidopsis thaliana
1721	gi|225446769	Q9SS37	CL4801.Contig3_All	2	2	32.4	1	Reticulon-like protein B8	Arabidopsis thaliana
1722	gi|356543530	Q9LPG6	CL24.Contig2_All	9.58	9.58	21.7	7	Rhamnose biosynthetic enzyme 2	Arabidopsis thaliana
1723	gi|224130512	Q9M158	CL1668.Contig1_All	11.13	11.13	29.8	8	Rhodanese-like domain-containing protein 4	Arabidopsis thaliana
1724	gi|15149819	P42814	Unigene32007_All	8.35	8.35	23.6	5	Ribonuclease 2	Arabidopsis thaliana
1725	gi|225457085		CL13390.Contig2_All	2	2	19.5	1	Ribonuclease 3	Vitis vinifera
1726	gi|255587124		Unigene11529_All	2	2	20.4	1	Ribophorin	Ricinus communis
1727	gi|225451299	Q9ZU38	Unigene9791_All	8.04	8.04	21.4	6	Ribose-5-phosphate isomerase	Arabidopsis thaliana
1728	gi|359495902	Q9XGA0	CL11675.Contig6_All	2	2.01	16.4	1	Ribose-phosphate pyrophosphokinase 3	Spinacia oleracea
1729	gi|255582599	Q9XGA1	Unigene14447_All	2.02	2.02	22.6	1	Ribose-phosphate pyrophosphokinase 4	Spinacia oleracea
1730	gi|316996018	P26863	Unigene3305_All	0.89	0.89	9	1	Ribosomal protein S1	Marchantia polymorpha
1731	gi|391348947	Q31708	Unigene32757_All	0.89	0.89	22.2	1	Ribosomal protein S4	Arabidopsis thaliana
1732	gi|359422269	Q06RC1	CL7377.Contig2_All	71.09	71.09	65.4	62	Ribulose bisphosphate carboxylase large chain	Jasminum nudiflorum
1733	gi|270383722	O22077	Unigene2742_All	11.23	11.23	48.9	10	Ribulose bisphosphate carboxylase small chain	Fagus crenata
1734	gi|118489105	Q7X9A0	CL9640.Contig2_All	9.95	9.95	33.3	6	Ribulose bisphosphate carboxylase/oxygenase activase 1	Larrea tridentata
1735	gi|224095855	Q9FMF5	CL4815.Contig2_All	2.02	2.02	10.2	1	Root phototropism protein 3	Arabidopsis thaliana
1736	gi|255580882	Q9FMF5	CL7576.Contig5_All	4	4	10	2	Root phototropism protein 3	Arabidopsis thaliana
1737	gi|224132004	P08926	CL9520.Contig1_All	25.51	25.63	43.1	16	RuBisCO large subunit-binding protein subunit alpha	Pisum sativum
1738	gi|224132004	P08926	CL9520.Contig2_All	8.03	17.26	30.7	9	RuBisCO large subunit-binding protein subunit alpha	Pisum sativum
1739	gi|225435794	P08927	CL9892.Contig4_All	4	13.83	26.2	10	RuBisCO large subunit-binding protein subunit beta	Pisum sativum
1740	gi|357460396		CL8065.Contig1_All	4	4	16.9	2	RuvB DNA helicase-like protein	Medicago truncatula
1741	gi|225446195	Q52T38	CL2603.Contig6_All	1.08	1.08	13.5	1	S-acyltransferase TIP1	Arabidopsis thaliana
1742	gi|255543014	Q9AT56	CL16321.Contig3_All	12.09	12.09	27.8	6	S-adenosylmethionine synthase 1	Elaeagnus umbellata
1743	gi|75324631	Q6RYA0	CL14106.Contig1_All	2.12	2.12	15.9	3	Salicylic acid-binding protein 2	Nicotiana tabacum
1744	gi|357460055	A4UHT7	CL3698.Contig2_All	6.06	6.06	26.5	3	Salutaridine reductase	Papaver bracteatum
1745	gi|359472868	Q39221	CL1595.Contig3_All	6	6	16.9	4	SEC12-like protein 2	Arabidopsis thaliana
1746	gi|85068684	Q05047	CL1057.Contig3_All	3.05	3.05	18.7	2	Secologanin synthase	Catharanthus roseus
1747	gi|70724314	Q05047	CL2988.Contig3_All	6.55	6.55	31.3	4	Secologanin synthase	Catharanthus roseus
1748	gi|255634598	Q8H5X5	CL551.Contig1_All	2	2	15.1	1	Secretory carrier-associated membrane protein 1	Oryza sativa subsp. japonica
1749	gi|225433514	Q93WN0	Unigene19611_All	11.1	11.1	24.3	6	Selenium-binding protein 2	Arabidopsis thaliana
1750	gi|225439410	Q9STZ2	Unigene9973_All	1.72	1.74	16	1	SelT-like protein	Arabidopsis thaliana
1751	gi|380719865		CL9261.Contig1_All	3.74	3.74	16.5	2	Senescence-associated protein	Vitis quinquangularis
1752	gi|255577035	Q9M099	Unigene11065_All	2.01	2.01	33.9	1	Serine carboxypeptidase 24	Arabidopsis thaliana
1753	gi|165994496	Q2V465	CL686.Contig2_All	10.31	10.31	38.1	6	Serine carboxypeptidase-like 11	Arabidopsis thaliana
1754	gi|296083020	Q9C7D4	CL10107.Contig1_All	2	2	39.2	1	Serine carboxypeptidase-like 16	Arabidopsis thaliana
1755	gi|359475474	Q9C7Z9	CL322.Contig3_All	12	12	29.2	6	Serine carboxypeptidase-like 18	Arabidopsis thaliana
1756	gi|296083020	Q9C7Z9	CL322.Contig58_All	9.2	9.2	31.2	9	Serine carboxypeptidase-like 18	Arabidopsis thaliana
1757	gi|255574994	Q949Q7	Unigene710_All	11.01	11.01	29.1	9	Serine carboxypeptidase-like 29	Arabidopsis thaliana
1758	gi|224106147	Q0WRX3	Unigene25423_All	8.6	8.61	26	6	Serine carboxypeptidase-like 40	Arabidopsis thaliana
1759	gi|356552781	Q9FH05	Unigene3180_All	2	2	23.2	1	Serine carboxypeptidase-like 42	Arabidopsis thaliana
1760	gi|357491047	Q9FH05	Unigene45048_All	2.01	2.01	22.8	1	Serine carboxypeptidase-like 42	Arabidopsis thaliana
1761	gi|225457767	Q9FH05	Unigene54169_All	2	2	23.3	1	Serine carboxypeptidase-like 42	Arabidopsis thaliana
1762	gi|297741662	Q93Y09	CL10932.Contig1_All	2	2	9.4	1	Serine carboxypeptidase-like 45	Arabidopsis thaliana
1763	gi|356537575	Q93Y09	CL8571.Contig2_All	8	8	19.5	4	Serine carboxypeptidase-like 45	Arabidopsis thaliana
1764	gi|21901929	P32826	Unigene702_All	2.81	2.81	15.4	4	Serine carboxypeptidase-like 49	Arabidopsis thaliana
1765	gi|225433510	P34899	CL13035.Contig1_All	2.68	2.69	21.9	4	Serine hydroxymethyltransferase	Pisum sativum
1766	gi|1707998	P50433	CL4320.Contig1_All	24.08	24.08	41.2	23	Serine hydroxymethyltransferase	Solanum tuberosum
1767	gi|224092216	Q9SZJ5	CL9761.Contig6_All	2.05	2.14	20.4	4	Serine hydroxymethyltransferase	Arabidopsis thaliana
1768	gi|224067104	P49358	CL11133.Contig2_All	0.88	7.55	53.7	8	Serine hydroxymethyltransferase 2	Flaveria pringlei
1769	gi|359497044	Q1PF50	CL15258.Contig1_All	21.04	21.04	20.3	13	Serine protease EDA2	Arabidopsis thaliana
1770	gi|255581402	Q1PF50	CL4866.Contig8_All	10.72	10.72	21.2	7	Serine protease EDA2	Arabidopsis thaliana
1771	gi|78191396	Q9SEU4	CL4130.Contig9_All	1.8	1.8	32.7	1	Serine/arginine-rich splicing factor 33	Arabidopsis thaliana
1772	gi|225435731	Q9SEU4	Unigene32164_All	2.47	2.47	35.6	3	Serine/arginine-rich splicing factor 33	Arabidopsis thaliana
1773	gi|225439817	Q9FYB7	CL4255.Contig10_All	2	2	23	1	Serine/arginine-rich splicing factor RS2Z32	Arabidopsis thaliana
1774	gi|359476412	Q9SJA6	CL2816.Contig6_All	4.29	4.29	30.2	3	Serine/arginine-rich splicing factor RSZ22A	Arabidopsis thaliana
1775	gi|359488166	P0C5E2	CL6627.Contig4_All	2	2	14.1	1	Serine/threonine-protein kinase At1g18390	Arabidopsis thaliana
1776	gi|225427230	Q944A7	CL5141.Contig1_All	4.19	4.19	28.1	4	Serine/threonine-protein kinase At4g35230	Arabidopsis thaliana
1777	gi|225426412	Q9FHD7	CL7376.Contig1_All	2.59	2.76	11.3	3	Serine/threonine-protein kinase At5g41260	Arabidopsis thaliana
1778	gi|62857016	P42818	CL995.Contig13_All	2.64	2.64	23.6	2	Serine/threonine-protein kinase AtPK1/AtPK6	Arabidopsis thaliana
1779	gi|359479658		CL6981.Contig1_All	2.51	2.51	23.1	2	Serine/threonine-protein kinase BUD32 homolog	Vitis vinifera
1780	gi|356549162	Q05609	CL1148.Contig2_All	10.24	10.24	25.7	7	Serine/threonine-protein kinase CTR1	Arabidopsis thaliana
1781	gi|359491503	Q05609	Unigene36767_All	2	2	11.8	1	Serine/threonine-protein kinase CTR1	Arabidopsis thaliana
1782	gi|255562954	Q2MHE4	CL16173.Contig2_All	0.63	0.93	12.4	1	Serine/threonine-protein kinase HT1	Arabidopsis thaliana
1783	gi|147768303	Q2MHE4	CL2457.Contig4_All	3.92	3.92	29.1	2	Serine/threonine-protein kinase HT1	Arabidopsis thaliana
1784	gi|255562954	Q2MHE4	Unigene55643_All	6.69	6.8	13.7	3	Serine/threonine-protein kinase HT1	Arabidopsis thaliana
1785	gi|19568098	P43291	CL10650.Contig1_All	4.96	4.96	31.1	3	Serine/threonine-protein kinase SRK2A	Arabidopsis thaliana
1786	gi|224101681	Q9S713	CL6333.Contig1_All	2.01	2.01	7.8	1	Serine/threonine-protein kinase STN7	Arabidopsis thaliana
1787	gi|359475538	Q9FR53	Unigene3687_All	0.68	0.68	12.3	1	Serine/threonine-protein kinase TOR	Arabidopsis thaliana
1788	gi|225456878	Q65X23	CL5424.Contig3_All	2	2	15.1	1	Serine/threonine-protein kinase WNK2	Oryza sativa subsp. japonica
1789	gi|225440262	Q38845	CL2227.Contig1_All	6.63	6.63	18.2	4	Serine/threonine-protein phosphatase 2A 65 kDa regulatory subunit A alpha isoform	Arabidopsis thaliana
1790	gi|255576493	Q38950	CL1229.Contig2_All	14.16	14.16	25	8	Serine/threonine-protein phosphatase 2A 65 kDa regulatory subunit A beta isoform	Arabidopsis thaliana
1791	gi|355329952	Q84XU2	CL5735.Contig2_All	5.14	5.15	20.8	3	Serine/threonine-protein phosphatase 5	Arabidopsis thaliana
1792	gi|255545490	Q84K11	Unigene47485_All	2.41	2.41	50	2	Serine/threonine-protein phosphatase 5	Solanum lycopersicum
1793	gi|225435330		Unigene47142_All	0.4	0.4	22.6	1	Serine/threonine-protein phosphatase 6 regulatory subunit 3-like	Vitis vinifera
1794	gi|350536791	Q60EX6	CL9912.Contig1_All	2	2	18.9	1	Serine/threonine-protein phosphatase BSL1 homolog	Oryza sativa subsp. japonica
1795	gi|224076000	P48578	Unigene29043_All	2.42	2.42	18.3	1	Serine/threonine-protein phosphatase PP2A-3 catalytic subunit	Arabidopsis thaliana
1796	gi|225450981	O81983	CL14544.Contig1_All	8.76	8.76	32.5	4	Serine-tRNA ligase	Helianthus annuus
1797	gi|225450981	O81983	Unigene27660_All	2	3.89	39.7	2	Serine-tRNA ligase	Helianthus annuus
1798	gi|255538432	Q9S7T8	Unigene28444_All	1.05	1.05	12.2	1	Serpin-ZX	Arabidopsis thaliana
1799	gi|359479066	Q9ZVD0	CL12690.Contig2_All	2	2	22.7	1	Serrate RNA effector molecule	Arabidopsis thaliana
1800	gi|225441910	Q8LAS8	Unigene7025_All	2.41	2.41	19.9	2	S-formylglutathione hydrolase	Arabidopsis thaliana
1801	gi|113912327	Q8GSM7	CL13438.Contig1_All	2.86	2.86	19.8	2	Shikimate O-hydroxycinnamoyltransferase	Nicotiana tabacum
1802	gi|407032662	Q8GSM7	CL13438.Contig3_All	2.13	2.13	33	1	Shikimate O-hydroxycinnamoyltransferase	Nicotiana tabacum
1803	gi|224109378	P58684	CL5946.Contig5_All	2	2	11.7	1	Signal peptidase complex subunit 2	Arabidopsis thaliana
1804	gi|359481606	P37107	CL11064.Contig4_All	2	2	17.4	1	Signal recognition particle 54 kDa protein	Arabidopsis thaliana
1805	gi|225445848	P49971	CL13951.Contig2_All	2.01	2.01	17.4	1	Signal recognition particle 54 kDa protein 1	Solanum lycopersicum
1806	gi|255553241	P49972	CL2424.Contig4_All	4.68	4.68	21.3	2	Signal recognition particle 54 kDa protein 2	Solanum lycopersicum
1807	gi|225425902		CL8300.Contig2_All	3.14	3.14	23.1	3	Signal recognition particle 72 kDa protein	Vitis vinifera
1808	gi|297816114	Q9SMU7	CL515.Contig2_All	2	2	24.2	1	Signal recognition particle 9 kDa protein	Arabidopsis thaliana
1809	gi|255547434	Q9FQ20	Unigene11961_All	2	2	4	1	Sister chromatid cohesion 1 protein 2	Arabidopsis thaliana
1810	gi|106879633	Q39255	Unigene16857_All	2.01	2.01	34.7	1	SKP1-like protein 1A	Arabidopsis thaliana
1811	gi|82470779	Q9FHW7	CL7193.Contig3_All	7.11	7.11	28	5	SKP1-like protein 1B	Arabidopsis thaliana
1812	gi|388506496	Q9SUM2	CL10102.Contig2_All	2.58	2.58	41.1	2	Small nuclear ribonucleoprotein F	Arabidopsis thaliana
1813	gi|224088536	O82221	Unigene9752_All	4.66	4.66	66.3	4	Small nuclear ribonucleoprotein G	Arabidopsis thaliana
1814	gi|388495914	P55852	CL16619.Contig1_All	4	4	39.8	2	Small ubiquitin-related modifier 1	Arabidopsis thaliana
1815	gi|255540259	Q8LBB2	CL2181.Contig2_All	4.97	4.97	22.3	3	SNF1-related protein kinase regulatory subunit gamma-1	Arabidopsis thaliana
1816	gi|145327199	Q9CAR3	CL8777.Contig2_All	2.73	2.73	13.8	2	SNF1-related protein kinase regulatory subunit gamma-1-like	Arabidopsis thaliana
1817	gi|225445124		CL8031.Contig2_All	4.7	4.7	25.9	2	SNW domain-containing protein 1-like isoform 1	Vitis vinifera
1818	gi|194696644	Q84TI7	Unigene26174_All	2.57	2.57	24.3	1	Sodium transporter HKT1	Arabidopsis thaliana
1819	gi|350535282	Q9LKW9	Unigene18167_All	2	2	21.3	1	Sodium/hydrogen exchanger 7	Arabidopsis thaliana
1820	gi|297738888	Q1EBV7	CL1289.Contig2_All	3.8	3.8	21.3	2	Sodium/pyruvate cotransporter BASS2, chloroplastic	Arabidopsis thaliana
1821	gi|2500047	Q43187	Unigene18023_All	2.93	2.93	30.2	2	Soluble inorganic pyrophosphatase	Solanum tuberosum
1822	gi|255554527	Q9LXC9	CL11461.Contig3_All	2	4.07	23.2	2	Soluble inorganic pyrophosphatase 1	Arabidopsis thaliana
1823	gi|255554527	Q9LXC9	Unigene18355_All	5.32	5.32	23.9	4	Soluble inorganic pyrophosphatase 1	Arabidopsis thaliana
1824	gi|225448511		CL8692.Contig3_All	3.93	3.93	10.6	2	Sorting and assembly machinery component 50 homolog B-like	Vitis vinifera
1825	gi|225448511		Unigene11191_All	1.55	1.55	5.4	1	Sorting and assembly machinery component 50 homolog B-like	Vitis vinifera
1826	gi|359481615	Q9FG38	CL9454.Contig5_All	5.14	5.14	24.6	4	Sorting nexin 1	Arabidopsis thaliana
1827	gi|359479833		CL15552.Contig2_All	1.55	1.55	8	1	Spermatogenesis-associated protein 20-like	Vitis vinifera
1828	gi|6094330	O48659	CL4072.Contig5_All	6	6	9.2	3	Spermidine synthase 2	Hyoscyamus niger
1829	gi|356516027	Q94BN2	CL577.Contig13_All	2	2	9.7	1	Spermine synthase	Arabidopsis thaliana
1830	gi|255542044		CL5671.Contig9_All	4	4	28.6	2	SPFH domain-containing protein 2 precursor	Ricinus communis
1831	gi|359495505	Q9LRB0	CL315.Contig4_All	2	2	11.6	1	Sphingoid long-chain bases kinase 1	Arabidopsis thaliana
1832	gi|297735205	Q9FLG8	CL15019.Contig1_All	2	2	10.8	1	Sphingolipid transporter spinster homolog 2	Arabidopsis thaliana
1833	gi|224105833	Q9FLG8	CL2300.Contig4_All	4	4	13.8	2	Sphingolipid transporter spinster homolog 2	Arabidopsis thaliana
1834	gi|225423737	Q8RXF1	Unigene701_All	13.77	13.77	23.9	7	Splicing factor 3A subunit 1	Arabidopsis thaliana
1835	gi|359490792		CL11068.Contig2_All	6.45	6.45	24.4	4	Splicing factor 3A subunit 3-like	Vitis vinifera
1836	gi|225440262		CL8711.Contig3_All	11.19	11.19	32.3	6	Splicing factor 3B subunit 1-like	Vitis vinifera
1837	gi|359491620	Q8L716	CL11752.Contig5_All	2	2	34.4	1	Splicing factor U2af large subunit B	Arabidopsis thaliana
1838	gi|225450673	Q9ZR40	Unigene20980_All	3.7	3.7	27.7	2	Splicing factor U2af large subunit B	Nicotiana plumbaginifolia
1839	gi|147840634	Q9ZR40	Unigene25195_All	11.12	11.12	26.6	6	Splicing factor U2af large subunit B	Nicotiana plumbaginifolia
1840	gi|225447723		CL9836.Contig1_All	9.39	9.39	27	8	Staphylococcal nuclease domain-containing protein 1	Vitis vinifera
1841	gi|388501770	P24805	CL10018.Contig2_All	2	2	4.8	1	Stem-specific protein TSJT1	Nicotiana tabacum
1842	gi|147805616	P24805	CL10018.Contig3_All	5.72	5.72	15.9	3	Stem-specific protein TSJT1	Nicotiana tabacum
1843	gi|13958130	P24805	CL6940.Contig1_All	2	2	25.4	1	Stem-specific protein TSJT1	Nicotiana tabacum
1844	gi|53748439	Q9SK39	Unigene20857_All	5.7	5.7	34	4	Steroid-binding protein 3	Arabidopsis thaliana
1845	gi|350538673	Q9SAA9	Unigene21976_All	4.09	4.09	23.7	3	Sterol 14-demethylase	Arabidopsis thaliana
1846	gi|225442194		CL6171.Contig1_All	2	2	24.7	1	Stomatin-like protein 2	Vitis vinifera
1847	gi|225442194		CL6171.Contig3_All	2	2	29.2	1	Stomatin-like protein 2	Vitis vinifera
1848	gi|224139742	P94111	CL10463.Contig2_All	3.12	3.12	18.8	2	Strictosidine synthase 1	Arabidopsis thaliana
1849	gi|297738547	P94111	CL12658.Contig3_All	11.82	11.82	15.1	8	Strictosidine synthase 1	Arabidopsis thaliana
1850	gi|224054234	P92976	CL794.Contig5_All	5.95	5.95	19.7	3	Strictosidine synthase 3	Arabidopsis thaliana
1851	gi|166919372	Q02028	CL5719.Contig2_All	7.26	11.38	29.5	6	Stromal 70 kDa heat shock-related protein	Pisum sativum
1852	gi|166919372	Q02028	Unigene34812_All	2	2	24.6	1	Stromal 70 kDa heat shock-related protein	Pisum sativum
1853	gi|224085641	Q9FJL0	Unigene18162_All	5.79	5.79	19.7	3	Structural maintenance of chromosomes protein 4	Arabidopsis thaliana
1854	gi|148299083	O65351	CL11464.Contig3_All	7.93	7.93	12.3	4	Subtilisin-like protease	Arabidopsis thaliana
1855	gi|224073675	O65351	CL16164.Contig1_All	12.06	12.06	35.4	6	Subtilisin-like protease	Arabidopsis thaliana
1856	gi|225447456	O65351	CL3664.Contig1_All	15.16	15.16	21.6	9	Subtilisin-like protease	Arabidopsis thaliana
1857	gi|359492590	O65351	Unigene1794_All	31.01	31.01	33.8	25	Subtilisin-like protease	Arabidopsis thaliana
1858	gi|350537151	O65351	Unigene6109_All	2.19	4.18	12.5	3	Subtilisin-like protease	Arabidopsis thaliana
1859	gi|324388032	O64495	Unigene29481_All	8.31	8.31	26.9	5	Subtilisin-like protease SDD1	Arabidopsis thaliana
1860	gi|255579273	O82663	CL3276.Contig8_All	18.02	18.02	28	14	Succinate dehydrogenase [ubiquinone] flavoprotein subunit 1	Arabidopsis thaliana
1861	gi|307136313	Q8LB02	CL3960.Contig1_All	6.77	6.77	18.1	3	Succinate dehydrogenase [ubiquinone] iron-sulfur subunit 2	Arabidopsis thaliana
1862	gi|350538647	Q9SAK4	Unigene28611_All	11.98	11.98	20.5	6	Succinate-semialdehyde dehydrogenase	Arabidopsis thaliana
1863	gi|350537933	Q6DQL1	CL2707.Contig1_All	2.32	2.32	28.3	2	Succinyl-CoA ligase [ADP-forming] subunit alpha-2	Solanum lycopersicum
1864	gi|225438067	Q6K9N6	CL14610.Contig1_All	13.28	13.28	40.8	8	Succinyl-CoA ligase [ADP-forming] subunit beta	Oryza sativa subsp. japonica
1865	gi|225438067	Q6K9N6	CL14610.Contig3_All	2	6	29.8	3	Succinyl-CoA ligase [ADP-forming] subunit beta	Oryza sativa subsp. japonica
1866	gi|225438067	Q6K9N6	CL14610.Contig4_All	2	10.08	32.7	6	Succinyl-CoA ligase [ADP-forming] subunit beta	Oryza sativa subsp. japonica
1867	gi|345286417	P49039	Unigene12060_All	6.14	11.76	21.6	7	Sucrose synthase	Solanum tuberosum
1868	gi|345286419	Q9M111	Unigene16059_All	25.99	25.99	38.3	16	Sucrose synthase 3	Arabidopsis thaliana
1869	gi|345286419	Q10LP5	Unigene32045_All	13.44	13.44	39.2	8	Sucrose synthase 4	Oryza sativa subsp. japonica
1870	gi|112383510	Q5IH14	Unigene24242_All	1.15	1.15	15.8	1	Sucrose-phosphatase 1	Nicotiana tabacum
1871	gi|255538660	Q9FRL3	CL15577.Contig2_All	2	2	25	1	Sugar transporter ERD6-like 6	Arabidopsis thaliana
1872	gi|255538660	Q9FRL3	CL6510.Contig3_All	2	2	5.3	1	Sugar transporter ERD6-like 6	Arabidopsis thaliana
1873	gi|225459368	Q9FEP7	CL1076.Contig46_All	2	2	15.6	1	Sulfate transporter 1.3	Arabidopsis thaliana
1874	gi|117557160	Q8GYH8	Unigene24356_All	2	2	12.2	1	Sulfate transporter 4.2	Arabidopsis thaliana
1875	gi|224069094	P21997	CL14858.Contig1_All	6.96	6.96	24	4	Sulfated surface glycoprotein 185	Volvox carteri
1876	gi|75100800	O82802	CL14359.Contig3_All	3.78	3.78	15.4	2	Sulfite reductase 1 [ferredoxin]	Nicotiana tabacum
1877	gi|225428380	Q9SJT1	Unigene4089_All	2.14	2.14	7.9	1	SUMO-activating enzyme subunit 2	Arabidopsis thaliana
1878	gi|118482799	O49073	CL6375.Contig2_All	8	26.43	70.3	19	Superoxide dismutase [Cu-Zn]	Paulownia kawakamii
1879	gi|118482799	Q9SQL5	CL6375.Contig3_All	21.47	26.86	76.3	22	Superoxide dismutase [Cu-Zn]	Ananas comosus
1880	gi|346426991	O04997	Unigene14950_All	7.64	7.64	21.7	7	Superoxide dismutase [Cu-Zn]	Solidago canadensis var. scabra
1881	gi|12744890	O49073	Unigene41656_All	31.41	31.41	85.5	24	Superoxide dismutase [Cu-Zn]	Paulownia kawakamii
1882	gi|29465854	Q9SM64	CL9217.Contig2_All	15.81	15.81	24	8	Superoxide dismutase [Mn]	Prunus persica
1883	gi|29465854	Q9SM64	Unigene21739_All	8.74	10.83	36.1	14	Superoxide dismutase [Mn]	Prunus persica
1884	gi|386870491	P11796	Unigene31392_All	4	6.01	48.7	3	Superoxide dismutase [Mn]	Nicotiana plumbaginifolia
1885	gi|147815739	Q9LME2	CL13295.Contig2_All	6.79	6.79	23.3	4	Synaptonemal complex protein 1	Arabidopsis thaliana
1886	gi|225457921	B6ETT4	CL2486.Contig2_All	12.25	12.25	29.3	7	Synaptotagmin-2	Arabidopsis thaliana
1887	gi|296089108	A0JJX5	CL13976.Contig2_All	6.59	6.59	45.1	4	Synaptotagmin-4	Arabidopsis thaliana
1888	gi|296089108	Q8L706	CL13976.Contig4_All	0.66	0.66	15.9	1	Synaptotagmin-5	Arabidopsis thaliana
1889	gi|359491448	Q8L706	CL7294.Contig5_All	1.6	1.6	6.3	1	Synaptotagmin-5	Arabidopsis thaliana
1890	gi|255579863	Q8L706	CL854.Contig26_All	2.03	2.03	10.7	1	Synaptotagmin-5	Arabidopsis thaliana
1891	gi|225439283	Q8VZU2	CL1475.Contig20_All	6	6	35.5	3	Syntaxin-132	Arabidopsis thaliana
1892	gi|225439283	Q8VZU2	CL1475.Contig7_All	1.47	1.47	24.1	2	Syntaxin-132	Arabidopsis thaliana
1893	gi|225460841	Q9SA23	CL6612.Contig1_All	8.13	8.13	27.4	6	Syntaxin-51	Arabidopsis thaliana
1894	gi|296084315	Q946Y7	CL10896.Contig4_All	1.52	1.52	14.7	1	Syntaxin-61	Arabidopsis thaliana
1895	gi|225439930	Q9SF29	CL9400.Contig5_All	5.56	5.56	33.8	5	Syntaxin-71	Arabidopsis thaliana
1896	gi|225441629	P28769	CL10553.Contig4_All	10.2	10.2	30.5	6	T-complex protein 1 subunit alpha	Arabidopsis thaliana
1897	gi|225451999	P28769	CL14499.Contig1_All	4.21	4.21	45.8	4	T-complex protein 1 subunit alpha	Arabidopsis thaliana
1898	gi|359497202	P28769	CL2182.Contig3_All	3.89	3.9	26.8	4	T-complex protein 1 subunit alpha	Arabidopsis thaliana
1899	gi|359489326	P28769	CL2838.Contig1_All	12.06	12.06	30.2	6	T-complex protein 1 subunit alpha	Arabidopsis thaliana
1900	gi|359489326	P28769	CL2838.Contig3_All	2.32	10.64	30.9	5	T-complex protein 1 subunit alpha	Arabidopsis thaliana
1901	gi|21595439	P54411	CL10291.Contig2_All	3.44	3.44	25.7	2	T-complex protein 1 subunit epsilon	Avena sativa
1902	gi|225424564	O04450	CL10734.Contig1_All	5.92	5.92	25.1	4	T-complex protein 1 subunit epsilon	Arabidopsis thaliana
1903	gi|225424564	O04450	CL10734.Contig2_All	2.08	5.74	26.2	3	T-complex protein 1 subunit epsilon	Arabidopsis thaliana
1904	gi|225451999	O04450	CL14499.Contig2_All	9.81	9.81	31.8	5	T-complex protein 1 subunit epsilon	Arabidopsis thaliana
1905	gi|225456051	P54411	Unigene35248_All	9.57	9.57	52.9	5	T-complex protein 1 subunit epsilon	Avena sativa
1906	gi|147784740	Q9LKI7	CL12700.Contig3_All	4.4	4.41	18.5	3	T-complex protein 1 subunit gamma	Thalassiosira weissflogii
1907	gi|225457058	Q9LKI7	CL13194.Contig1_All	8.39	8.39	36.9	5	T-complex protein 1 subunit gamma	Thalassiosira weissflogii
1908	gi|225457058	Q9LKI7	CL13194.Contig2_All	0.94	7.94	25.5	5	T-complex protein 1 subunit gamma	Thalassiosira weissflogii
1909	gi|350539735		Unigene13434_All	12.51	12.51	37.8	8	Temperature-induced lipocalin	Solanum lycopersicum
1910	gi|60265616	Q500U8	Unigene21082_All	1.18	1.18	16.8	1	Tetraketide alpha-pyrone reductase 1	Arabidopsis thaliana
1911	gi|225424864		CL2878.Contig11_All	2.69	2.69	34.2	2	Tetratricopeptide repeat protein 38-like	Vitis vinifera
1912	gi|190358875	P81370	CL16304.Contig1_All	2.65	2.66	11.1	2	Thaumatin-like protein	Actinidia deliciosa
1913	gi|58201024	F6H7K5	CL7861.Contig3_All	4	4	13.6	2	Thiamine thiazole synthase 2	Vitis vinifera
1914	gi|225437812	Q8RWQ9	CL7226.Contig1_All	8.02	8.02	23.2	6	Thiol protease aleurain-like	Arabidopsis thaliana
1915	gi|66096352	Q38879	CL1335.Contig5_All	2	2	33.3	1	Thioredoxin H2	Arabidopsis thaliana
1916	gi|208659912	P29449	CL6422.Contig2_All	5.47	5.47	55.3	4	Thioredoxin H-type 1	Nicotiana tabacum
1917	gi|255575237	Q39242	CL3415.Contig1_All	4	4	19.7	2	Thioredoxin reductase 2	Arabidopsis thaliana
1918	gi|255579021	Q9FG36	CL10164.Contig7_All	4	4	24.9	2	Thioredoxin-like 3-1	Arabidopsis thaliana
1919	gi|225461146	Q8LDI5	Unigene10154_All	8.67	8.67	27.7	5	Thioredoxin-like protein CXXS1	Arabidopsis thaliana
1920	gi|225465012	O64530	CL3308.Contig6_All	3.07	3.08	18.2	3	Thiosulfate/3-mercaptopyruvate sulfurtransferase 1	Arabidopsis thaliana
1921	gi|225458631		CL13127.Contig1_All	1.6	1.6	12.5	1	THO complex subunit 5 homolog	Vitis vinifera
1922	gi|225461914	O04630	Unigene3590_All	4.51	4.53	23.6	3	Threonine-tRNA ligase	Arabidopsis thaliana
1923	gi|225440590	Q9M024	CL14422.Contig1_All	4.24	4.24	32.1	3	Thylakoid ADP,ATP carrier protein	Arabidopsis thaliana
1924	gi|356543813	Q9LR64	Unigene2872_All	3.59	3.59	10.1	2	Thylakoid lumenal protein At1g03610	Arabidopsis thaliana
1925	gi|356543813	Q9LR64	Unigene6590_All	6.77	6.77	27.7	3	Thylakoid lumenal protein At1g03610	Arabidopsis thaliana
1926	gi|224054368	Q8LCA1	Unigene20706_All	0.68	0.68	18.2	1	Thylakoid membrane phosphoprotein 14 kDa	Arabidopsis thaliana
1927	gi|225453634	Q8LCA1	Unigene29376_All	4	4	20.8	2	Thylakoid membrane phosphoprotein 14 kDa	Arabidopsis thaliana
1928	gi|407728555		CL7685.Contig2_All	12.95	12.95	25.1	7	Tm-1 protein	Solanum habrochaites
1929	gi|225461774		CL4427.Contig8_All	5.26	5.26	32.4	4	TOM1-like protein 2	Vitis vinifera
1930	gi|225450677	Q84JM4	CL6561.Contig3_All	6.3	6.3	18.3	4	Topless-related protein 3	Arabidopsis thaliana
1931	gi|359484207	Q27GK7	CL3191.Contig1_All	3.17	3.17	11.7	3	Topless-related protein 4	Arabidopsis thaliana
1932	gi|255579901	Q8VWG7	CL10920.Contig3_All	6.02	6.02	21.8	4	TPR repeat-containing thioredoxin TDX	Arabidopsis thaliana
1933	gi|359475869	Q84JR9	CL6267.Contig2_All	4.75	4.75	13.9	3	TPR repeat-containing thioredoxin TTL4	Arabidopsis thaliana
1934	gi|358349287		Unigene7998_All	0.76	0.76	8.2	1	Trafficking protein particle complex subunit	Medicago truncatula
1935	gi|225461038		Unigene602_All	1.12	1.13	11.3	2	Trafficking protein particle complex subunit 3	Vitis vinifera
1936	gi|359496003		CL13681.Contig2_All	1	1	7	1	Transaldolase-like	Vitis vinifera
1937	gi|84578865	P48522	CL6500.Contig1_All	2	2	12.7	1	Trans-cinnamate 4-monooxygenase	Catharanthus roseus
1938	gi|6288682	Q41558	Unigene14476_All	1.4	1.4	15.4	1	Transcription factor HBP-1b(c1)	Triticum aestivum
1939	gi|356521624	Q9SKZ1	CL5259.Contig5_All	6.99	6.99	35.9	4	Transcription factor Pur-alpha 1	Arabidopsis thaliana
1940	gi|359476827		CL7920.Contig1_All	2.03	2.03	12.9	1	Transformation/transcription domain-associated protein	Vitis vinifera
1941	gi|255541252	Q43848	CL8575.Contig2_All	13.82	13.82	24.5	8	Transketolase	Solanum tuberosum
1942	gi|255541252	Q43848	CL8575.Contig3_All	2.01	6.02	23.6	4	Transketolase	Solanum tuberosum
1943	gi|359493041	A6MVX8	CL10277.Contig3_All	6.67	6.67	21	4	Translation initiation factor IF-2, chloroplastic	Rhodomonas salina
1944	gi|225445818	Q1XDQ6	CL8654.Contig3_All	2.01	2.01	25.9	1	Translation initiation factor IF-3	Porphyra yezoensis
1945	gi|359476554		Unigene1150_All	2	2	5.5	1	Translational activator GCN1 isoform 1	Vitis vinifera
1946	gi|359476556		CL948.Contig2_All	0.82	0.82	19.1	1	Translational activator GCN1 isoform 2	Vitis vinifera
1947	gi|115486523	P35681	Unigene31341_All	2	2	20.8	2	Translationally-controlled tumor protein homolog	Oryza sativa subsp. japonica
1948	gi|2507443	P50906	Unigene9807_All	6	6	48.5	5	Translationally-controlled tumor protein homolog	Pisum sativum
1949	gi|359481387		CL110.Contig4_All	2	2.04	13.2	1	Translin	Vitis vinifera
1950	gi|225437318	O81283	CL12784.Contig1_All	10	10	23.1	5	Translocase of chloroplast 159	Arabidopsis thaliana
1951	gi|390132016	O81283	CL4450.Contig3_All	2	2	7.7	1	Translocase of chloroplast 159	Arabidopsis thaliana
1952	gi|356525371		Unigene48372_All	2	2	36.6	1	Transmembrane 9 superfamily member 3-like	Glycine max
1953	gi|225442268		Unigene56030_All	4	4	26.6	2	Transmembrane 9 superfamily member 4 isoform 1	Vitis vinifera
1954	gi|359485867		CL1519.Contig1_All	5.97	6	13.1	4	Transmembrane 9 superfamily member 4-like	Vitis vinifera
1955	gi|225470171	Q8L856	CL5557.Contig2_All	2	2	17	1	Transmembrane ascorbate ferrireductase 1	Arabidopsis thaliana
1956	gi|225463208		CL6685.Contig2_All	4.01	4.01	14.3	3	Transmembrane CLPTM1 family protein-like	Vitis vinifera
1957	gi|225448026		CL10446.Contig2_All	4.04	4.04	29.7	2	Transmembrane emp24 domain-containing protein 10-like	Vitis vinifera
1958	gi|225437525		CL3445.Contig1_All	2.01	2.01	15.1	1	Transmembrane protein 205	Vitis vinifera
1959	gi|356575454		CL146.Contig7_All	6.01	6.01	14.5	3	Transportin-1-like	Glycine max
1960	gi|225446491	B6VJS4	CL5077.Contig1_All	7.75	7.75	38.5	7	Trans-resveratrol di-O-methyltransferase	Vitis vinifera
1961	gi|283131196	Q9SU50	CL4687.Contig5_All	9.99	9.99	22.2	5	Trehalase	Arabidopsis thaliana
1962	gi|225460855	Q8S9L5	Unigene7449_All	2.95	2.95	17.5	2	Trigger factor-like protein TIG	Arabidopsis thaliana
1963	gi|225460672	Q39117	CL3285.Contig7_All	2.93	2.93	13	2	Trihelix transcription factor GT-2	Arabidopsis thaliana
1964	gi|1351279	P48495	CL14140.Contig2_All	22.12	22.12	50	15	Triosephosphate isomerase	Petunia hybrida
1965	gi|1351271	P48496	CL3815.Contig2_All	5.66	9.07	24.7	7	Triosephosphate isomerase	Spinacia oleracea
1966	gi|359490504		CL10123.Contig1_All	19.26	19.26	27.6	14	Tripeptidyl peptidase II (TPP2)	Vitis vinifera
1967	gi|225452543	Q8LFJ5	Unigene2743_All	2.42	2.43	24.6	1	TRM112-like protein At1g22270	Arabidopsis thaliana
1968	gi|356573183		Unigene3416_All	4.14	4.14	16.2	3	tRNA threonylcarbamoyladenosine biosynthesis protein osgep-like	Glycine max
1969	gi|225470826	Q93Z38	Unigene1085_All	6.82	6.82	16.6	4	Tryptophan aminotransferase-related protein 4	Arabidopsis thaliana
1970	gi|225446410		CL12506.Contig2_All	4.38	4.38	22.8	2	Tryptophanyl-tRNA synthetase	Vitis vinifera
1971	gi|255582570	O22349	Unigene3856_All	29.56	29.56	48.6	18	Tubulin alpha-3 chain	Eleusine indica
1972	gi|255582570	B9DHQ0	CL1529.Contig3_All	4.54	14.34	41.6	8	Tubulin alpha-5 chain	Arabidopsis thaliana
1973	gi|356555918	P28551	CL1.Contig6_All	2.01	21.04	41.1	20	Tubulin beta chain	Glycine max
1974	gi|224056825	Q40665	Unigene34688_All	21.04	21.04	38.4	21	Tubulin beta-3 chain	Oryza sativa subsp. japonica
1975	gi|225426385	P45960	Unigene32256_All	1.29	18.59	37.6	18	Tubulin beta-4 chain	Oryza sativa subsp. japonica
1976	gi|357509277	Q43697	Unigene2923_All	2.49	11.9	29.1	13	Tubulin beta-5 chain	Zea mays
1977	gi|359484269		CL3647.Contig2_All	3.12	3.12	10.2	2	Tubulin--tyrosine ligase-like protein 12-like	Vitis vinifera
1978	gi|75326538	Q75VR0	CL1554.Contig1_All	1.2	1.2	7.5	1	Two pore calcium channel protein 1B	Nicotiana tabacum
1979	gi|338762844	Q42404	CL8545.Contig2_All	2.02	2.02	18.1	1	U1 small nuclear ribonucleoprotein 70 kDa	Arabidopsis thaliana
1980	gi|302143942	Q39244	CL11479.Contig1_All	2.08	2.08	36.8	2	U1 small nuclear ribonucleoprotein A	Arabidopsis thaliana
1981	gi|255543298	P43333	CL9654.Contig2_All	11.04	11.04	27.3	7	U2 small nuclear ribonucleoprotein A	Arabidopsis thaliana
1982	gi|356504916	Q9LGE6	CL15095.Contig2_All	3.14	3.14	32.1	2	U6 snRNA-associated Sm-like protein LSm4	Oryza sativa subsp. japonica
1983	gi|225428263	Q9LGE6	Unigene13611_All	2.06	2.06	41.7	2	U6 snRNA-associated Sm-like protein LSm4	Oryza sativa subsp. japonica
1984	gi|118482610	Q7Y175	CL1221.Contig3_All	1.37	1.37	18.3	1	UBA and UBX domain-containing protein At4g15410	Arabidopsis thaliana
1985	gi|225424639	Q9ZPR0	CL4569.Contig4_All	2.02	2.02	8.6	1	Ubiquinone biosynthesis protein COQ4 homolog	Arabidopsis thaliana
1986	gi|225444671		CL7878.Contig3_All	3.48	3.48	23	2	Ubiquinone biosynthesis protein COQ9-B	Vitis vinifera
1987	gi|359487017	Q9FPT1	Unigene504_All	2.96	2.96	11.3	2	Ubiquitin carboxyl-terminal hydrolase 12	Arabidopsis thaliana
1988	gi|225439303	Q84WU2	CL14471.Contig2_All	4.93	4.93	21.5	3	Ubiquitin carboxyl-terminal hydrolase 13	Arabidopsis thaliana
1989	gi|225439303	Q84WU2	CL9942.Contig3_All	10	10	44.2	6	Ubiquitin carboxyl-terminal hydrolase 13	Arabidopsis thaliana
1990	gi|302143104	Q8L6Y1	CL5839.Contig1_All	2	2	20.8	1	Ubiquitin carboxyl-terminal hydrolase 14	Arabidopsis thaliana
1991	gi|297742872	Q8LAM0	CL2012.Contig4_All	0.61	0.61	23.7	1	Ubiquitin carboxyl-terminal hydrolase 4	Arabidopsis thaliana
1992	gi|255583183		CL12458.Contig2_All	6.02	6.02	29.7	3	Ubiquitin carboxyl-terminal hydrolase isozyme L3	Ricinus communis
1993	gi|359488959	Q9LF41	CL1657.Contig1_All	2.39	2.4	15.9	1	Ubiquitin conjugation factor E4	Arabidopsis thaliana
1994	gi|359488959	Q9LF41	Unigene7321_All	4.05	4.05	25	2	Ubiquitin conjugation factor E4	Arabidopsis thaliana
1995	gi|356524502		CL6749.Contig2_All	4.78	4.78	16.2	3	Ubiquitin fusion degradation protein 1 homolog	Glycine max
1996	gi|356524502		CL6749.Contig3_All	2	4.03	18.5	2	Ubiquitin fusion degradation protein 1 homolog	Glycine max
1997	gi|255588857	Q8LG98	CL9781.Contig4_All	4.76	4.76	21.3	5	Ubiquitin thioesterase otubain-like	Arabidopsis thaliana
1998	gi|38142359	P93028	CL5284.Contig2_All	11.21	11.21	24.5	7	Ubiquitin-activating enzyme E1 1	Arabidopsis thaliana
[truncated: 299 more rows]
