# Supplementary material for: Proteomic Characterisation of the Salt Gland-Enriched Tissues of the Mangrove Tree Species Avicennia officinalis
Source: PLoS One. 2015 Jul 20;10(7):e0133386. doi: 10.1371/journal.pone.0133386 (PMC4508094; doi:10.1371/journal.pone.0133386)
Supplement: S2 Table — (XLSX) [file pone.0133386.s002.xlsx]

## Sheet: S2 Table
S2 Table. List of proteins identified in epidermal tissues of A. officinalis (second biological replicate) using AB SCIEX ProteinPilotTM Software 4.2, with false discovery rate (FDR) set at 1%.
No.	gi Accession Number	Swissprot ID	Contig Number	Unused ProtScore*	Total ProtScore*	% Coverage*	Peptides (95%)*	Protein Description	Species
1	gi|147800243	Q9M2E2	CL3698.Contig3_All	5.74	5.74	26.5	3	(+)-neomenthol dehydrogenase	Arabidopsis thaliana
2	gi|115511406	F6HDT7	CL3774.Contig2_All	3.03	3.04	32	2	1,2-dihydroxy-3-keto-5-methylthiopentene dioxygenase 2	Vitis vinifera
3	gi|125620176	Q96539	CL15062.Contig1_All	1.45	1.7	35.1	2	10 kDa chaperonin	Brassica napus
4	gi|125620176	Q96539	CL15062.Contig2_All	2.34	2.34	36.1	2	10 kDa chaperonin	Brassica napus
5	gi|118486279	Q8LAH7	CL2868.Contig3_All	2.53	2.53	15.8	1	12-oxophytodienoate reductase 1	Arabidopsis thaliana
6	gi|224102617	Q84QK0	CL5224.Contig4_All	4.1	4.1	26.6	2	12-oxophytodienoate reductase 1	Oryza sativa subsp. japonica
7	gi|374462617	Q9FEW9	Unigene48767_All	2.03	2.03	17.7	1	12-oxophytodienoate reductase 3	Solanum lycopersicum
8	gi|4454097	P14009	Unigene27733_All	2	2	11.9	1	14 kDa proline-rich protein DC2.15	Daucus carota
9	gi|297816972	P42856	CL13717.Contig3_All	2.66	4.8	33.8	5	14 kDa zinc-binding protein	Zea mays
10	gi|297737985	P42856	CL5341.Contig4_All	0.58	0.58	20.5	1	14 kDa zinc-binding protein	Zea mays
11	gi|224139616	P42855	Unigene17065_All	1.39	1.39	18	1	14 kDa zinc-binding protein	Brassica juncea
12	gi|225439125	P42856	Unigene28391_All	8.11	8.11	45.8	6	14 kDa zinc-binding protein	Zea mays
13	gi|350536755	P42652	CL1962.Contig1_All	7.55	20.86	54.6	16	14-3-3 protein 4	Solanum lycopersicum
14	gi|326694865	P42652	CL1962.Contig5_All	3.68	29.03	51.3	24	14-3-3 protein 4	Solanum lycopersicum
15	gi|8515888	P42652	Unigene55294_All	30.27	30.27	50.4	26	14-3-3 protein 4	Solanum lycopersicum
16	gi|15778154	P93214	CL1962.Contig3_All	24.03	26.34	55	18	14-3-3 protein 9	Solanum lycopersicum
17	gi|42491254	O65352	CL16276.Contig6_All	4	13.42	43	12	14-3-3-like protein	Helianthus annuus
18	gi|42491254	P93784	CL16276.Contig4_All	12.21	19.43	54.9	16	14-3-3-like protein 16R	Solanum tuberosum
19	gi|3912949	O49996	CL15843.Contig3_All	8	8.01	34.3	5	14-3-3-like protein D	Nicotiana tabacum
20	gi|44917147	O49996	Unigene34923_All	2	4.07	45.2	3	14-3-3-like protein D	Nicotiana tabacum
21	gi|224111004	Q84MB3	Unigene3106_All	9.36	9.36	37.8	7	1-aminocyclopropane-1-carboxylate oxidase homolog 1	Arabidopsis thaliana
22	gi|3914394	Q42908	Unigene11247_All	19.46	19.46	28.8	10	2,3-bisphosphoglycerate-independent phosphoglycerate mutase	Mesembryanthemum crystallinum
23	gi|255550363	O65282	CL15579.Contig4_All	10.17	10.17	51	6	20 kDa chaperonin	Arabidopsis thaliana
24	gi|255550363	O65282	Unigene34811_All	4.03	10.06	45.1	5	20 kDa chaperonin	Arabidopsis thaliana
25	gi|224069216	P17407	Unigene15494_All	2	2	21.4	1	21 kDa protein	Daucus carota
26	gi|359491781	P32765	CL7769.Contig1_All	17.7	17.73	77.6	16	21 kDa seed protein	Theobroma cacao
27	gi|297742784	P32765	CL7769.Contig2_All	28.26	28.26	52.7	19	21 kDa seed protein	Theobroma cacao
28	--|	P32765	CL7769.Contig5_All	2	2	33.8	2	21 kDa seed protein	Theobroma cacao
29	gi|225428111	Q39227	CL1182.Contig2_All	2.07	2.07	13.5	2	24-methylenesterol C-methyltransferase 2	Arabidopsis thaliana
30	gi|356570019	P54778	Unigene31748_All	5.8	7.97	20.7	5	26S protease regulatory subunit 6B homolog	Solanum tuberosum
31	gi|225441955	Q9FXT9	CL4161.Contig2_All	10.69	10.69	47.4	6	26S protease regulatory subunit 7	Oryza sativa subsp. japonica
32	gi|115444937	Q9C5U3	CL1829.Contig4_All	12.04	12.04	28.1	8	26S protease regulatory subunit 8 homolog A	Arabidopsis thaliana
33	gi|118486132	Q9MAK9	CL13190.Contig2_All	9.87	12	41.7	9	26S protease regulatory subunit S10B homolog B	Arabidopsis thaliana
34	gi|225465653		CL3375.Contig1_All	1.8	1.8	30.6	1	26S proteasome non-ATPase regulatory subunit 1	Vitis vinifera
35	gi|225451255		Unigene49648_All	2.02	2.02	23.3	1	26S proteasome non-ATPase regulatory subunit 11 isoform 2	Vitis vinifera
36	gi|225427065		CL5165.Contig2_All	8.56	8.56	15.3	4	26S proteasome non-ATPase regulatory subunit 13-like isoform 1	Vitis vinifera
37	gi|224136700	Q9LT08	CL5021.Contig4_All	3.95	3.95	33	4	26S proteasome non-ATPase regulatory subunit 14	Arabidopsis thaliana
38	gi|225446449	Q9SIV2	Unigene13198_All	18.49	18.49	27	12	26S proteasome non-ATPase regulatory subunit 2 1A	Arabidopsis thaliana
39	gi|225465653	Q6XJG8	CL10519.Contig1_All	10.71	10.71	22.2	6	26S proteasome non-ATPase regulatory subunit 2 1B	Arabidopsis thaliana
40	gi|225428067	Q06364	CL3374.Contig3_All	11.78	11.78	31.2	7	26S proteasome non-ATPase regulatory subunit 3	Daucus carota
41	gi|225428067	Q06364	CL3374.Contig6_All	2.28	10.61	30.7	6	26S proteasome non-ATPase regulatory subunit 3	Daucus carota
42	gi|3914467	P93768	Unigene16875_All	2	2	30.3	1	26S proteasome non-ATPase regulatory subunit 3	Nicotiana tabacum
43	gi|225457441	Q93Y35	CL2888.Contig4_All	4.77	4.77	20.5	5	26S proteasome non-ATPase regulatory subunit 6	Arabidopsis thaliana
44	gi|225440638	O24412	CL12088.Contig1_All	5.7	5.7	24.1	4	26S proteasome non-ATPase regulatory subunit 7	Arabidopsis thaliana
45	gi|77745479	Q9SL67	CL1426.Contig3_All	6.16	6.16	27.9	3	26S proteasome regulatory subunit 4 homolog B	Arabidopsis thaliana
46	gi|192912954		CL12650.Contig1_All	2.81	2.81	25.1	2	26S proteasome subunit RPN5b	Elaeis guineensis
47	gi|359480888	P19682	CL1930.Contig8_All	2	2	13.5	1	28 kDa ribonucleoprotein	Nicotiana sylvestris
48	gi|255581121	Q43349	Unigene26179_All	8.63	8.63	40.2	4	29 kDa ribonucleoprotein	Arabidopsis thaliana
49	gi|238013684	Q6ER94	Unigene18233_All	2.03	9.76	40	5	2-Cys peroxiredoxin BAS1	Oryza sativa subsp. japonica
50	gi|255578581	Q9C5R8	CL2386.Contig2_All	13.85	13.85	40	7	2-Cys peroxiredoxin BAS1-like, chloroplastic	Arabidopsis thaliana
51	gi|357507985	O50044	CL3372.Contig5_All	2.51	2.51	16.3	2	2-dehydro-3-deoxyphosphooctonate aldolase	Pisum sativum
52	gi|225462809	Q9LF46	CL1808.Contig2_All	26.77	26.77	40.9	18	2-hydroxyacyl-CoA lyase	Arabidopsis thaliana
53	gi|224142221	Q9LVC8	CL14980.Contig3_All	2.77	2.77	24.1	2	2-methoxy-6-polyprenyl-1,4-benzoquinol methylase	Arabidopsis thaliana
54	gi|255575120		CL4063.Contig1_All	23.58	24.71	30.4	16	2-oxoglutarate dehydrogenase	Ricinus communis
55	gi|255575120		CL7186.Contig3_All	2	2	21.9	1	2-oxoglutarate dehydrogenase	Ricinus communis
56	gi|350538091	O04059	CL2261.Contig1_All	11.08	11.08	19.2	6	3,4-dihydroxy-2-butanone kinase	Solanum lycopersicum
57	gi|224060110	P29344	Unigene4941_All	0.61	0.61	17.3	1	30S ribosomal protein S1	Spinacia oleracea
58	gi|297743261	P16180	Unigene20718_All	2.01	2.01	15.7	1	30S ribosomal protein S17	Arabidopsis thaliana
59	gi|147853777	O80439	CL10162.Contig3_All	0.67	0.68	22.5	1	30S ribosomal protein S31	Arabidopsis thaliana
60	gi|225463276	P19684	CL1857.Contig1_All	3.74	3.74	22.1	2	33 kDa ribonucleoprotein	Nicotiana sylvestris
61	gi|356555696		Unigene32356_All	1.89	1.89	21	1	39S ribosomal protein L46	Glycine max
62	gi|359478143	A9X4U2	CL10212.Contig1_All	0.54	0.54	13.4	1	3beta-hydroxysteroid-dehydrogenase/decarboxylase isoform 3	Arabidopsis thaliana
63	gi|359491523	Q9SUC0	CL11790.Contig2_All	4.05	4.05	26.3	2	3-hydroxyisobutyrate dehydrogenase	Arabidopsis thaliana
64	gi|225444069	Q9SUC0	CL2116.Contig11_All	1.64	1.64	20.2	2	3-hydroxyisobutyrate dehydrogenase	Arabidopsis thaliana
65	gi|359484336	Q9SUC0	CL4548.Contig4_All	6.38	6.38	17.8	4	3-hydroxyisobutyrate dehydrogenase	Arabidopsis thaliana
66	gi|350538457	Q9SUC0	Unigene24264_All	4.53	4.53	26.6	5	3-hydroxyisobutyrate dehydrogenase	Arabidopsis thaliana
67	gi|6014701	Q9LKJ1	CL10292.Contig8_All	2	2	18.9	1	3-hydroxyisobutyryl-CoA hydrolase 1	Arabidopsis thaliana
68	gi|359484612	Q9T0K7	CL11067.Contig4_All	6.88	6.88	21.9	5	3-hydroxyisobutyryl-CoA hydrolase-like protein 3	Arabidopsis thaliana
69	gi|224062667	Q9SHJ8	CL3440.Contig9_All	2	2	11.3	1	3-hydroxyisobutyryl-CoA hydrolase-like protein 5	Arabidopsis thaliana
70	gi|3021506	P29696	Unigene8021_All	11.55	11.55	45.7	6	3-isopropylmalate dehydrogenase	Solanum tuberosum
71	gi|225448813	Q9SIB2	Unigene8398_All	2	2	24.3	1	3-ketoacyl-CoA synthase 12	Arabidopsis thaliana
72	gi|225424552	P28643	CL10860.Contig5_All	3.39	3.39	19.9	3	3-oxoacyl-[acyl-carrier-protein] reductase	Cuphea lanceolata
73	gi|225425854	P28643	CL1194.Contig6_All	0.89	0.89	4.1	1	3-oxoacyl-[acyl-carrier-protein] reductase	Cuphea lanceolata
74	gi|2921209	P52410	CL7540.Contig2_All	2.51	2.51	13.7	2	3-oxoacyl-[acyl-carrier-protein] synthase I	Arabidopsis thaliana
75	gi|302143790	Q9AYP4	CL15053.Contig3_All	8.48	8.48	34.5	7	40S ribosomal protein S10	Oryza sativa subsp. japonica
76	gi|81074037	Q9AYP4	Unigene2907_All	1.19	5.47	35.7	3	40S ribosomal protein S10	Oryza sativa subsp. japonica
77	gi|225453951	P62302	CL852.Contig5_All	0.53	0.53	28.5	0	40S ribosomal protein S13	Glycine max
78	gi|83284009	P19950	CL8784.Contig4_All	0.71	9.43	50.7	7	40S ribosomal protein S14	Zea mays
79	gi|83284009	P19950	CL8784.Contig5_All	12.36	12.36	50.7	8	40S ribosomal protein S14	Zea mays
80	gi|313586483	Q945U1	CL913.Contig2_All	6.04	6.04	42.4	4	40S ribosomal protein S15	Elaeis oleifera
81	gi|192910724	Q9AT34	CL8294.Contig3_All	0.78	0.78	46.9	1	40S ribosomal protein S15a	Daucus carota
82	gi|116778782	P46293	CL9138.Contig4_All	8.23	8.23	41.6	4	40S ribosomal protein S16	Gossypium hirsutum
83	gi|330318591	P49215	CL15813.Contig2_All	5.42	5.42	40.1	4	40S ribosomal protein S17	Solanum lycopersicum
84	gi|255566712	P34788	CL8467.Contig4_All	3.42	3.42	21.1	2	40S ribosomal protein S18	Arabidopsis thaliana
85	gi|255570268	Q9SGA6	Unigene31110_All	8.02	8.02	42	6	40S ribosomal protein S19-1	Arabidopsis thaliana
86	gi|225455513	Q9STY6	CL9782.Contig3_All	2	2	38.5	1	40S ribosomal protein S20-2	Arabidopsis thaliana
87	gi|307136141	P49688	CL900.Contig1_All	9.54	9.54	45.3	5	40S ribosomal protein S2-3	Arabidopsis thaliana
88	gi|297736505	Q8LPJ7	Unigene10618_All	2	2	54.6	1	40S ribosomal protein S26-2	Arabidopsis thaliana
89	gi|118488288	Q9M339	CL2489.Contig1_All	4.22	6.01	32	4	40S ribosomal protein S3-2	Arabidopsis thaliana
90	gi|225442156	Q9FJA6	CL16283.Contig1_All	9.92	9.92	47.4	9	40S ribosomal protein S3-3	Arabidopsis thaliana
91	gi|1350984	P49198	Unigene21351_All	3.2	8.46	73.3	7	40S ribosomal protein S3a	Helianthus annuus
92	gi|269849762	P33444	Unigene4032_All	8.67	8.67	24	7	40S ribosomal protein S3a	Catharanthus roseus
93	gi|269849762	P33444	Unigene4033_All	3.68	8.63	35.8	7	40S ribosomal protein S3a	Catharanthus roseus
94	gi|356559288	P46300	CL3342.Contig1_All	10.27	10.27	46.4	9	40S ribosomal protein S4	Solanum tuberosum
95	gi|40748265	O65731	Unigene31365_All	2.4	2.4	29.2	2	40S ribosomal protein S5	Cicer arietinum
96	gi|192913036	Q9M3V8	CL2823.Contig8_All	6	6	38.6	3	40S ribosomal protein S6	Asparagus officinalis
97	gi|20139964	Q9ZNS1	Unigene36537_All	17.94	17.94	69.2	10	40S ribosomal protein S7	Avicennia marina
98	gi|224127352	P49199	CL15462.Contig3_All	4.63	4.63	37.2	2	40S ribosomal protein S8	Oryza sativa subsp. japonica
99	gi|146403788	Q9FLF0	CL5422.Contig6_All	9.72	9.72	52.4	7	40S ribosomal protein S9-2	Arabidopsis thaliana
100	gi|78191420	O80377	CL3982.Contig1_All	6.36	6.36	35.6	4	40S ribosomal protein SA	Daucus carota
101	gi|255565356	Q8RXD9	CL1063.Contig3_All	13.48	13.48	27	7	4-alpha-glucanotransferase DPE2	Arabidopsis thaliana
102	gi|334700317	A7M999	CL8104.Contig1_All	0.59	0.59	90	1	50S ribosomal protein L14	Cuscuta reflexa
103	gi|224083430	O80363	Unigene35037_All	0.63	0.63	26.7	1	50S ribosomal protein L17	Nicotiana tabacum
104	gi|225454186	P51412	CL31.Contig1_All	2.43	2.44	22.1	1	50S ribosomal protein L21	Arabidopsis thaliana
105	gi|359476745		Unigene29197_All	3.8	3.8	23.4	2	50S ribosomal protein L25-like	Vitis vinifera
106	gi|330318596	Q9FJP3	Unigene25886_All	1.42	1.42	33.5	1	50S ribosomal protein L29	Arabidopsis thaliana
107	gi|225436446	Q6JJ61	CL16126.Contig2_All	0.49	0.49	26.5	1	50S ribosomal protein L9	Ipomoea trifida
108	gi|113473614	Q42662	CL1451.Contig1_All	55.18	55.18	43.5	40	5-methyltetrahydropteroyltriglutamate--homocysteine methyltransferase	Solenostemon scutellarioides
109	gi|8134569	Q42662	CL1451.Contig5_All	4.13	19.9	38.7	14	5-methyltetrahydropteroyltriglutamate--homocysteine methyltransferase	Solenostemon scutellarioides
110	gi|113473614	Q42699	Unigene10298_All	4.02	20.71	42.6	14	5-methyltetrahydropteroyltriglutamate--homocysteine methyltransferase	Catharanthus roseus
111	gi|225440310	Q9FIZ7	Unigene28844_All	8.63	8.63	16.9	5	5-oxoprolinase	Arabidopsis thaliana
112	gi|374095605	Q9FIZ7	Unigene8415_All	1.3	3.87	26.5	2	5-oxoprolinase	Arabidopsis thaliana
113	gi|296084377	O80575	CL14281.Contig2_All	0.62	0.62	17.3	1	6,7-dimethyl-8-ribityllumazine synthase	Arabidopsis thaliana
114	gi|225448367	P50346	Unigene928_All	23.53	23.53	34.7	16	60S acidic ribosomal protein P0	Glycine max
115	gi|297734823	O24415	CL5641.Contig2_All	11.66	11.66	69	7	60S acidic ribosomal protein P2B	Zea mays
116	gi|24473796	O24415	Unigene27711_All	8.86	10.92	64	6	60S acidic ribosomal protein P2B	Zea mays
117	gi|356500803	Q9SPB3	CL214.Contig6_All	2.02	2.02	44.9	2	60S ribosomal protein L10	Vitis riparia
118	gi|359479518	Q8VZB9	CL1286.Contig2_All	2	5.18	32.4	3	60S ribosomal protein L10a-1	Arabidopsis thaliana
119	gi|356550103	P59231	Unigene31310_All	7.28	7.28	36.1	5	60S ribosomal protein L10a-3	Arabidopsis thaliana
120	gi|225449052	Q9FF52	Unigene4797_All	6	6	21.7	3	60S ribosomal protein L12-3	Arabidopsis thaliana
121	gi|255576756	P41127	CL5487.Contig4_All	13.96	13.96	44	11	60S ribosomal protein L13-1	Arabidopsis thaliana
122	gi|255576756	P41127	Unigene49178_All	1.67	10.05	41.1	8	60S ribosomal protein L13-1	Arabidopsis thaliana
123	gi|255554134	Q9FKC0	Unigene13615_All	6.55	6.55	53.4	6	60S ribosomal protein L13a-4	Arabidopsis thaliana
124	gi|313586505	Q9FKC0	Unigene2560_All	4	6.55	43.2	6	60S ribosomal protein L13a-4	Arabidopsis thaliana
125	gi|76161008	Q9T043	CL89.Contig4_All	7.08	7.08	29.9	5	60S ribosomal protein L14-2	Arabidopsis thaliana
126	gi|224063657	O82528	CL14456.Contig2_All	7.03	7.03	27	4	60S ribosomal protein L15	Petunia hybrida
127	gi|147838177	P51413	Unigene4381_All	3.38	3.38	25.4	3	60S ribosomal protein L17-2	Arabidopsis thaliana
128	gi|296083341	P42791	Unigene34658_All	6.34	6.34	49.2	6	60S ribosomal protein L18-2	Arabidopsis thaliana
129	gi|76573357	Q9ATF5	CL7649.Contig1_All	2.12	2.12	41	2	60S ribosomal protein L18a	Castanea sativa
130	gi|351722819	Q9SRX2	CL4979.Contig3_All	0.5	0.5	22.6	1	60S ribosomal protein L19-1	Arabidopsis thaliana
131	gi|297721793	Q43291	CL1197.Contig2_All	2	2	25	1	60S ribosomal protein L21-1	Arabidopsis thaliana
132	gi|255564186	Q9M9W1	CL13043.Contig3_All	2.01	2.04	54	1	60S ribosomal protein L22-2	Arabidopsis thaliana
133	gi|255564186	Q9M9W1	CL13043.Contig5_All	5.32	5.32	38.9	4	60S ribosomal protein L22-2	Arabidopsis thaliana
134	gi|224110420	Q9M9W1	Unigene35395_All	4	4	54.9	3	60S ribosomal protein L22-2	Arabidopsis thaliana
135	gi|225435084	Q07761	CL14261.Contig2_All	4.7	4.7	58.7	3	60S ribosomal protein L23a	Nicotiana tabacum
136	gi|225449635	Q07761	CL14629.Contig1_All	2	4.7	47.1	3	60S ribosomal protein L23a	Nicotiana tabacum
137	gi|224134781	P50888	Unigene25667_All	2	2	27.7	1	60S ribosomal protein L24	Hordeum vulgare
138	gi|15233637	P51419	CL12014.Contig1_All	2.01	2.01	25.8	1	60S ribosomal protein L27-3	Arabidopsis thaliana
139	gi|225423704	P51419	Unigene37661_All	0.56	0.56	24.4	1	60S ribosomal protein L27-3	Arabidopsis thaliana
140	gi|225452340	P49637	Unigene13734_All	4.19	4.19	45.9	3	60S ribosomal protein L27a-3	Arabidopsis thaliana
141	gi|255574015	P49637	Unigene8613_All	1.85	1.85	46.2	1	60S ribosomal protein L27a-3	Arabidopsis thaliana
142	gi|76573317	O82204	Unigene24268_All	4.53	4.53	32.4	4	60S ribosomal protein L28-1	Arabidopsis thaliana
143	gi|37625023	P35684	CL3940.Contig5_All	6.83	6.83	40	7	60S ribosomal protein L3	Oryza sativa subsp. japonica
144	gi|359486157	P22738	CL3940.Contig7_All	1.27	1.27	16.8	1	60S ribosomal protein L3	Arabidopsis thaliana
145	gi|224116704	P49211	CL11691.Contig5_All	0.56	0.56	49.6	1	60S ribosomal protein L32-1	Arabidopsis thaliana
146	gi|730557	P40590	CL3977.Contig4_All	0.65	0.65	35.8	1	60S ribosomal protein L34	Pisum sativum
147	gi|225439761	Q9XF97	CL3738.Contig2_All	5.65	7.23	24.7	4	60S ribosomal protein L4	Prunus armeniaca
148	gi|225439761	Q9XF97	CL3738.Contig3_All	12.54	12.54	34.2	8	60S ribosomal protein L4	Prunus armeniaca
149	gi|296084316	Q6UNT2	CL5107.Contig1_All	10.61	10.61	38.2	7	60S ribosomal protein L5	Cucumis sativus
150	gi|296084316	Q6UNT2	CL5107.Contig4_All	2.07	8.13	35.8	6	60S ribosomal protein L5	Cucumis sativus
151	gi|255544260	P34091	CL14045.Contig2_All	5.51	5.51	31.9	5	60S ribosomal protein L6	Mesembryanthemum crystallinum
152	gi|359483254	P60040	CL8433.Contig2_All	0.85	6.47	42.8	3	60S ribosomal protein L7-2	Arabidopsis thaliana
153	gi|359483254	P60040	CL8433.Contig3_All	5.47	6.35	45.7	3	60S ribosomal protein L7-2	Arabidopsis thaliana
154	gi|242049786	P35685	Unigene13292_All	2	2	19.8	1	60S ribosomal protein L7a	Oryza sativa subsp. japonica
155	gi|225447408	P29766	CL11837.Contig1_All	9.17	9.17	36.9	6	60S ribosomal protein L8	Solanum lycopersicum
156	gi|225447408	P29766	CL11837.Contig2_All	3.89	8	38.9	5	60S ribosomal protein L8	Solanum lycopersicum
157	gi|307135913	P49209	CL3673.Contig2_All	1.45	17.78	66.5	14	60S ribosomal protein L9-1	Arabidopsis thaliana
158	gi|307135913	Q9SZX9	CL3673.Contig1_All	22.31	22.31	72.2	20	60S ribosomal protein L9-2	Arabidopsis thaliana
159	gi|225445037	Q94AA4	CL2440.Contig11_All	4.03	4.03	27.1	3	6-phosphofructokinase 3	Arabidopsis thaliana
160	gi|255579936		CL13641.Contig4_All	2.25	12.66	45.3	9	6-phosphogluconate dehydrogenase	Ricinus communis
161	gi|255579936		CL13641.Contig5_All	14.12	14.12	40.7	9	6-phosphogluconate dehydrogenase	Ricinus communis
162	gi|225455268	Q69NG5	CL1783.Contig2_All	3.28	3.28	16.1	3	6-phosphogluconolactonase 4, chloroplastic	Oryza sativa subsp. japonica
163	gi|224113247	Q9LDU6	CL14402.Contig4_All	2	2	5.3	1	7-dehydrocholesterol reductase	Arabidopsis thaliana
164	gi|75324836	Q6V4H0	CL1876.Contig1_All	8.3	8.3	24.6	5	8-hydroxygeraniol dehydrogenase	Catharanthus roseus
165	gi|75324836	Q6V4H0	CL3872.Contig2_All	19.43	19.43	24.5	13	8-hydroxygeraniol dehydrogenase	Catharanthus roseus
166	gi|57229665	Q6V4H0	CL9245.Contig5_All	3.77	3.77	18.5	6	8-hydroxygeraniol dehydrogenase	Catharanthus roseus
167	gi|359494833		Unigene37710_All	2	2	20.9	1	AAA ATPase forming ring-shaped complexes-like	Vitis vinifera
168	gi|225427157	Q8LPK2	CL12866.Contig4_All	2.92	2.92	12.8	2	ABC transporter B family member 2	Arabidopsis thaliana
169	gi|255584390	Q9LVM1	CL12689.Contig2_All	2.66	2.66	13.8	1	ABC transporter B family member 25	Arabidopsis thaliana
170	gi|296085461	Q8LPJ4	CL6385.Contig3_All	2.93	2.93	15	4	ABC transporter E family member 2	Arabidopsis thaliana
171	gi|255552969	Q9M1H3	Unigene32800_All	5.62	5.62	17.6	3	ABC transporter F family member 4	Arabidopsis thaliana
172	gi|356516301	Q9LV93	Unigene32438_All	1.18	1.18	40.2	1	ABC transporter F family member 5	Arabidopsis thaliana
173	gi|255569405	Q8RXN0	CL4681.Contig3_All	1.81	1.81	15.7	1	ABC transporter G family member 11	Arabidopsis thaliana
174	gi|296090419	Q7PC87	CL4209.Contig1_All	2.01	13.61	46.8	10	ABC transporter G family member 34	Arabidopsis thaliana
175	gi|224138116	Q8VZS8	CL10741.Contig2_All	5.79	5.79	30.9	4	Abscisic acid receptor PYL1	Arabidopsis thaliana
176	gi|225428560	Q9M7Q4	CL988.Contig2_All	2.03	2.03	10	2	ABSCISIC ACID-INSENSITIVE 5-like protein 5	Arabidopsis thaliana
177	gi|308513348	Q8S4Y1	CL1838.Contig2_All	6.24	6.24	23.7	5	Acetyl-CoA acetyltransferase	Arabidopsis thaliana
178	gi|224082300	Q9CAQ2	Unigene2486_All	2	2	23.3	1	Acetyltransferase At1g77540	Arabidopsis thaliana
179	gi|255553426		CL12535.Contig2_All	1.92	2	21.8	1	Acetyltransferase complex ard1 subunit	Ricinus communis
180	gi|359483145	P27061	Unigene22746_All	4.84	4.84	31.9	5	Acid phosphatase 1	Solanum lycopersicum
181	gi|224116850	P36908	CL9440.Contig3_All	5.89	5.89	23.3	3	Acidic endochitinase	Cicer arietinum
182	gi|359478816	Q9SCQ7	CL13444.Contig1_All	4.02	4.02	14.6	2	Acidic leucine-rich nuclear phosphoprotein 32-related protein	Arabidopsis thaliana
183	gi|359480986	Q6YSF3	CL3843.Contig1_All	0.99	1.48	21.1	2	Acidic leucine-rich nuclear phosphoprotein 32-related protein 1	Oryza sativa subsp. japonica
184	gi|225436892	Q6YSF3	Unigene8354_All	4	4	26.7	2	Acidic leucine-rich nuclear phosphoprotein 32-related protein 1	Oryza sativa subsp. japonica
185	gi|171854675	P49608	CL2995.Contig26_All	2	2	14.6	1	Aconitate hydratase	Cucurbita maxima
186	gi|222640045	P49608	Unigene11784_All	2	2	29.5	1	Aconitate hydratase	Cucurbita maxima
187	gi|255566397	Q9SIB9	CL2995.Contig20_All	42.36	42.36	36.5	35	Aconitate hydratase 2	Arabidopsis thaliana
188	gi|255566397	Q9SIB9	CL2995.Contig43_All	2	8.27	45.7	9	Aconitate hydratase 2	Arabidopsis thaliana
189	gi|171854675	Q9SIB9	Unigene26274_All	2.81	12.37	59.8	9	Aconitate hydratase 2	Arabidopsis thaliana
190	gi|374432927	O65314	CL4871.Contig2_All	2	2	52	1	Actin	Scherffelia dubia
191	gi|399514682	P46258	Unigene53862_All	2	5.6	42.1	5	Actin-3	Pisum sativum
192	gi|300429861	P81228	Unigene18830_All	4.17	8.16	42.1	7	Actin-66	Solanum tuberosum
193	gi|386870479	P53492	CL653.Contig2_All	32.14	32.14	45.9	21	Actin-7	Arabidopsis thaliana
194	gi|20137323	P93092	CL1965.Contig2_All	4	4	24.6	2	Acyl carrier protein 1	Casuarina glauca
195	gi|359490812	Q9SM23	CL7075.Contig1_All	2	2	20.6	1	Acyl-CoA-binding domain-containing protein 1	Arabidopsis thaliana
196	gi|225448900	Q9MA55	CL9046.Contig2_All	2.06	2.06	18.7	1	Acyl-CoA-binding domain-containing protein 4	Arabidopsis thaliana
197	gi|224138380	O04066	Unigene290_All	10.81	10.81	71.1	8	Acyl-CoA-binding protein	Ricinus communis
198	gi|225446509	P0CZ23	CL1048.Contig1_All	7.37	7.37	15.9	4	Acyl-coenzyme A oxidase 3	Arabidopsis thaliana
199	gi|356514471	P31166	Unigene6441_All	2	2	14.7	1	Adenine phosphoribosyltransferase 1	Arabidopsis thaliana
200	gi|356514471	P31166	Unigene9906_All	2.65	2.65	33	1	Adenine phosphoribosyltransferase 1	Arabidopsis thaliana
201	gi|225449016	Q9LZG0	CL2497.Contig1_All	4.21	6.15	26.8	5	Adenosine kinase 2	Arabidopsis thaliana
202	gi|464734	P35007	CL1768.Contig3_All	4.05	4.05	9.3	2	Adenosylhomocysteinase	Catharanthus roseus
203	gi|115485231	Q08480	CL13896.Contig2_All	0.78	9.69	44.9	5	Adenylate kinase B	Oryza sativa subsp. japonica
204	gi|115485231	Q08480	CL13896.Contig3_All	11.98	11.98	49.8	6	Adenylate kinase B	Oryza sativa subsp. japonica
205	gi|225435480	P27081	CL1588.Contig3_All	16.71	16.71	36.2	14	ADP,ATP carrier protein	Solanum tuberosum
206	gi|225435480	P27081	Unigene14843_All	3.59	12.27	22.6	11	ADP,ATP carrier protein	Solanum tuberosum
207	gi|147802592	O49447	CL2469.Contig3_All	5.05	6.62	33.3	5	ADP,ATP carrier protein 3	Arabidopsis thaliana
208	gi|255553691	O49447	Unigene6526_All	6.01	8.12	37.9	5	ADP,ATP carrier protein 3	Arabidopsis thaliana
209	gi|147858134	O48649	CL9331.Contig2_All	2	3.56	19.6	4	ADP-ribosylation factor 1	Salix bakko
210	gi|371501270	O48649	CL9331.Contig3_All	3.56	3.56	19.6	3	ADP-ribosylation factor 1	Salix bakko
211	gi|356553280	O48649	Unigene11591_All	1.36	1.36	10.9	1	ADP-ribosylation factor 1	Salix bakko
212	gi|297736783	P51823	CL1683.Contig5_All	11.24	11.24	49.5	7	ADP-ribosylation factor 2	Oryza sativa subsp. japonica
213	gi|359484370	Q8RXE7	Unigene4379_All	2	2	15.1	1	ADP-ribosylation factor GTPase-activating protein AGD14	Arabidopsis thaliana
214	gi|359493891	Q9FL69	CL16616.Contig1_All	0.53	1.55	18.3	2	ADP-ribosylation factor GTPase-activating protein AGD5	Arabidopsis thaliana
215	gi|359482440	Q9LDV4	CL449.Contig26_All	2.5	2.5	14.4	1	Alanine aminotransferase 2	Arabidopsis thaliana
216	gi|359495900		Unigene6780_All	2	2	64.5	1	Alanine aminotransferase 2 isoform 2	Vitis vinifera
217	gi|225428201	B9HQZ6	CL15355.Contig2_All	0.96	0.96	34.3	1	Alanine-tRNA ligase	Populus trichocarpa
218	gi|225423779	P36428	CL6767.Contig4_All	8.26	8.26	21.5	5	Alanine-tRNA ligase	Arabidopsis thaliana
219	gi|225438277	P48977	CL11444.Contig2_All	3.06	3.06	17.4	3	Alcohol dehydrogenase	Malus domestica
220	gi|359477028	P25141	CL4413.Contig3_All	1.89	1.89	20.1	1	Alcohol dehydrogenase 1	Petunia hybrida
221	gi|269838652	P14675	CL4413.Contig1_All	6.32	6.32	30.3	6	Alcohol dehydrogenase 3	Solanum tuberosum
222	gi|242063486	P93629	CL1196.Contig1_All	4.27	4.27	24.2	4	Alcohol dehydrogenase class-3	Zea mays
223	gi|359489892	Q8LEB2	Unigene32271_All	1.28	1.28	7.2	1	Alcohol dehydrogenase-like 6	Arabidopsis thaliana
224	gi|225457075	Q9SU63	Unigene33792_All	10.65	22.11	43.6	13	Aldehyde dehydrogenase family 2 member B4	Arabidopsis thaliana
225	gi|223452696	Q8S528	CL8874.Contig3_All	56.99	56.99	61.3	38	Aldehyde dehydrogenase family 2 member B7	Arabidopsis thaliana
226	gi|255546541	Q56YU0	CL13289.Contig1_All	4.09	5.74	25.9	3	Aldehyde dehydrogenase family 2 member C4	Arabidopsis thaliana
227	gi|151301848	Q7XT99	CL12766.Contig1_All	4.25	4.25	15.7	4	Aldo-keto reductase 2	Oryza sativa subsp. japonica
228	gi|297823651	Q0PGJ6	CL5791.Contig3_All	8.4	8.4	47.7	7	Aldo-keto reductase family 4 member C9	Arabidopsis thaliana
229	gi|46389755		Unigene36606_All	4	4	12	2	ALG2-interacting protein X	Nicotiana tabacum
230	gi|224107899	O49434	Unigene16425_All	9.23	9.23	36.3	9	Allantoate deiminase	Arabidopsis thaliana
231	gi|19568935	Q9LMI0	Unigene20820_All	0.77	0.77	14.7	1	Alpha,alpha-trehalose-phosphate synthase [UDP-forming] 7	Arabidopsis thaliana
232	gi|224054576	P18573	CL11184.Contig1_All	4	4	8.4	2	Alpha/beta-gliadin MM1	Triticum aestivum
233	gi|225456339	P80607	CL522.Contig6_All	15.96	15.96	31.6	10	Alpha-1,4-glucan-protein synthase [UDP-forming]	Zea mays
234	gi|225423424	Q8RU27	CL522.Contig5_All	5.98	13.48	37.5	9	Alpha-1,4-glucan-protein synthase [UDP-forming] 2	Solanum tuberosum
235	--|	Q8RU27	Unigene15978_All	2	2	48.3	1	Alpha-1,4-glucan-protein synthase [UDP-forming] 2	Solanum tuberosum
236	gi|297734087	Q8RU27	Unigene2501_All	2	2.02	24.5	3	Alpha-1,4-glucan-protein synthase [UDP-forming] 2	Solanum tuberosum
237	gi|225434692	P32811	Unigene22024_All	5.16	5.16	11	3	Alpha-glucan phosphorylase, H isozyme	Solanum tuberosum
238	gi|384383722	Q9AWA5	Unigene25547_All	2	2	7.8	1	Alpha-glucan water dikinase	Solanum tuberosum
239	gi|147765429	O04893	CL10583.Contig3_All	13.28	13.28	19	9	Alpha-glucosidase	Spinacia oleracea
240	gi|2648032	O04931	CL14985.Contig1_All	7.55	7.55	25.1	4	Alpha-glucosidase	Beta vulgaris
241	gi|225442044	Q9SA98	CL3011.Contig1_All	2	2	13.1	1	Alpha-ketoglutarate-dependent dioxygenase alkB	Arabidopsis thaliana
242	gi|224086707	Q9SG80	CL230.Contig3_All	2.76	2.76	20	3	Alpha-L-arabinofuranosidase 1	Arabidopsis thaliana
243	gi|297741733	Q9SG80	Unigene34092_All	3.57	3.57	18	3	Alpha-L-arabinofuranosidase 1	Arabidopsis thaliana
244	gi|224104699	Q8GW72	CL2268.Contig1_All	1.69	1.69	18.4	3	Alpha-L-fucosidase 1	Arabidopsis thaliana
245	gi|350538359		Unigene691_All	32.82	32.82	31.6	20	Alpha-mannosidase precursor	Solanum lycopersicum
246	gi|225450035		CL4345.Contig3_All	7.96	7.96	9.6	4	Alpha-N-acetylglucosaminidase-like	Vitis vinifera
247	gi|356540024	Q9M5P8	CL12166.Contig3_All	1.55	1.55	13.5	1	Alpha-soluble NSF attachment protein	Solanum tuberosum
248	gi|8919178	Q9S7Y7	Unigene14403_All	2	2	14.3	1	Alpha-xylosidase	Arabidopsis thaliana
249	gi|225452328		Unigene18997_All	5.5	5.5	20.5	5	Altered inheritance of mitochondria protein 32	Vitis vinifera
250	gi|356566086	O80874	CL10630.Contig3_All	3.57	3.57	20	2	Alternative NAD(P)H dehydrogenase 2	Arabidopsis thaliana
251	gi|283488059	Q41266	CL10144.Contig1_All	1.34	3.62	18.5	2	Alternative oxidase 2	Glycine max
252	gi|350539127	Q8LEE7	CL1540.Contig4_All	4.01	4.01	24.2	2	Alternative oxidase 3	Arabidopsis thaliana
253	gi|37983539	P52418	CL6127.Contig2_All	1.38	1.38	10.6	2	Amidophosphoribosyltransferase	Glycine max
254	gi|225459515		CL3962.Contig3_All	11.18	11.18	28.8	8	Aminoacylase-1 isoform 1	Vitis vinifera
255	gi|225444472	P54260	CL8046.Contig2_All	1.64	1.64	22.3	3	Aminomethyltransferase	Solanum tuberosum
256	gi|359474188		CL4429.Contig4_All	19.06	19.06	19.5	11	Aminopeptidase N-like	Vitis vinifera
257	gi|296083176	O80452	CL9701.Contig2_All	2	2	16.8	1	AMP deaminase	Arabidopsis thaliana
258	gi|224066943	Q9XEE2	CL6641.Contig1_All	15.02	15.02	33.2	10	Annexin D2	Arabidopsis thaliana
259	gi|224053304	Q9SE45	CL10116.Contig1_All	3.32	3.32	21.1	3	Annexin D3	Arabidopsis thaliana
260	gi|225449855	Q9ZVJ6	CL14981.Contig2_All	10.19	10.19	41.7	7	Annexin D4	Arabidopsis thaliana
261	gi|225424468	Q9C9X3	CL9693.Contig1_All	2.01	2.04	26.5	1	Annexin D5	Arabidopsis thaliana
262	gi|225424468	Q9C9X3	CL9693.Contig3_All	3.68	3.68	28.3	2	Annexin D5	Arabidopsis thaliana
263	gi|224093760	Q9LX07	Unigene33334_All	2.31	4.43	16.8	2	Annexin D7	Arabidopsis thaliana
264	gi|1944201	Q96493	CL1883.Contig3_All	1.2	1.2	15.4	1	Anthocyanidin 3-O-glucosyltransferase	Gentiana triflora
265	gi|224094703	Q40287	CL9502.Contig4_All	3.29	3.41	16.5	2	Anthocyanidin 3-O-glucosyltransferase 5	Manihot esculenta
266	gi|224094703	Q40287	CL9502.Contig6_All	3.94	3.94	8.9	3	Anthocyanidin 3-O-glucosyltransferase 5	Manihot esculenta
267	gi|225456993	Q02166	CL4047.Contig2_All	0.66	0.66	10.4	1	Anthranilate phosphoribosyltransferase	Arabidopsis thaliana
268	gi|225426434	P48261	CL8707.Contig1_All	1.26	1.26	16.9	1	Anthranilate synthase component II	Cyanophora paradoxa
269	gi|225470599		CL259.Contig1_All	3.75	3.75	16.8	2	AP-1 complex subunit mu-1	Vitis vinifera
270	gi|225436363	Q8LPL6	Unigene16932_All	2.39	2.39	21.6	2	AP-2 complex subunit alpha-1	Arabidopsis thaliana
271	gi|42573598		Unigene22440_All	2	2	20.4	1	AP-2 complex subunit mu-1	Arabidopsis thaliana
272	gi|359474753	Q8L7A9	CL3257.Contig2_All	4.01	4.01	20.4	2	AP-4 complex subunit epsilon	Arabidopsis thaliana
273	gi|225458187		Unigene1529_All	1.1	1.1	19.1	1	AP-4 complex subunit mu-1	Vitis vinifera
274	gi|307645736	P80595	Unigene10573_All	4.06	4.06	35.2	3	Apyrase	Solanum tuberosum
275	gi|50345961	Q7XSQ9	CL16514.Contig4_All	4.01	17.74	43	12	Aquaporin PIP1-2	Oryza sativa subsp. japonica
276	gi|2440044	Q08733	CL16514.Contig3_All	30.08	30.08	39.9	22	Aquaporin PIP1-3	Arabidopsis thaliana
277	gi|17940742	Q7XLR1	Unigene32737_All	2.09	2.09	33.7	5	Aquaporin PIP2-6	Oryza sativa subsp. japonica
278	gi|104391599	Q9ATM4	Unigene15385_All	16.87	16.87	34.5	11	Aquaporin PIP2-7	Zea mays
279	gi|264820921	P50156	CL198.Contig2_All	8	8	14.1	6	Aquaporin TIP1-1	Oryza sativa subsp. japonica
280	gi|333610031	P25818	Unigene37513_All	1.3	10.67	23.4	8	Aquaporin TIP1-1	Arabidopsis thaliana
281	gi|162809290	P50156	Unigene9725_All	18.21	18.21	18.8	22	Aquaporin TIP1-1	Oryza sativa subsp. japonica
282	gi|255544704	Q9SEE9	CL7525.Contig3_All	1.37	1.37	36.5	1	Arginine/serine-rich protein 45	Arabidopsis thaliana
283	gi|76573355	Q9SEE9	Unigene8359_All	7.47	7.47	45.7	4	Arginine/serine-rich protein 45	Arabidopsis thaliana
284	gi|302142068	P22675	CL4640.Contig5_All	4	4	12	2	Argininosuccinate lyase	Chlamydomonas reinhardtii
285	gi|186511249		CL13782.Contig2_All	0.5	0.5	57.4	1	Armadillo/beta-catenin-like repeat-containing protein	Arabidopsis thaliana
286	gi|255541428		CL8427.Contig3_All	4	4	11.6	2	Arsenical pump-driving atpase	Ricinus communis
287	gi|22208544	Q43011	CL14924.Contig1_All	2	2	24.2	1	Asparagine synthetase [glutamine-hydrolyzing]	Oryza sativa subsp. japonica
288	gi|383932352	O24661	CL7083.Contig4_All	2	2	14	1	Asparagine synthetase [glutamine-hydrolyzing]	Triphysaria versicolor
289	gi|359484512	Q9SW96	CL4386.Contig1_All	6.33	6.33	24.8	4	Asparagine-tRNA ligase	Arabidopsis thaliana
290	gi|225429870	Q9SW96	CL11235.Contig2_All	16.55	16.55	32.1	8	Asparagine--tRNA ligase	Arabidopsis thaliana
291	gi|359495974	O48593	CL275.Contig2_All	0.67	0.67	11.3	1	Asparagine--tRNA ligase	Arabidopsis thaliana
292	gi|225446660	P46643	CL9329.Contig2_All	4.14	4.14	15.2	3	Aspartate aminotransferase	Arabidopsis thaliana
293	gi|366984548	P46644	Unigene17727_All	6.5	6.5	24.2	4	Aspartate aminotransferase	Arabidopsis thaliana
294	gi|109675118	O04057	CL16023.Contig1_All	0.6	2.88	12.4	2	Aspartic proteinase	Cucurbita pepo
295	gi|296082464	Q9LX20	CL1842.Contig2_All	2	2	17.6	1	Aspartic proteinase-like protein 1	Arabidopsis thaliana
296	gi|359476754	Q9S9K4	CL13333.Contig2_All	2	2	5.4	1	Aspartic proteinase-like protein 2	Arabidopsis thaliana
297	gi|225436397	Q9S9K4	Unigene3607_All	2	2	30.7	1	Aspartic proteinase-like protein 2	Arabidopsis thaliana
298	gi|225438529	Q9SJ12	CL1590.Contig2_All	8.01	11.62	70	8	ATP synthase 24 kDa subunit	Arabidopsis thaliana
299	gi|255582813	Q9SJ12	Unigene31124_All	18.93	18.93	62.6	13	ATP synthase 24 kDa subunit	Arabidopsis thaliana
300	gi|225440308	P80497	Unigene6240_All	2.85	2.85	48.2	3	ATP synthase 6 kDa subunit	Solanum tuberosum
301	gi|416681	P32980	CL13869.Contig1_All	8.95	8.95	34.2	6	ATP synthase delta chain	Nicotiana tabacum
302	gi|22797539	Q2L911	CL16119.Contig1_All	3.91	3.91	31.8	4	ATP synthase epsilon chain	Gossypium hirsutum
303	gi|356548953	P29790	CL4539.Contig2_All	10.91	10.91	34.3	7	ATP synthase gamma chain	Nicotiana tabacum
304	gi|357497745	P09003	CL11206.Contig1_All	4	4	25.3	2	ATP synthase protein MI25	Nicotiana tabacum
305	gi|377806977	Q06735	Unigene49503_All	8.19	9.56	51.7	7	ATP synthase subunit alpha	Beta vulgaris
306	gi|118485650	P31853	Unigene24314_All	4.81	4.81	24.3	7	ATP synthase subunit b'	Spinacia oleracea
307	gi|225424142	P17614	CL2634.Contig3_All	7.3	53.84	59.8	52	ATP synthase subunit beta	Nicotiana plumbaginifolia
308	gi|225424142	P19023	CL2634.Contig5_All	63.06	63.06	59.4	58	ATP synthase subunit beta	Zea mays
309	gi|225456079	P19023	Unigene9821_All	2	8	51	7	ATP synthase subunit beta	Zea mays
310	gi|255577651	Q9FT52	CL12501.Contig2_All	10.82	10.82	53	11	ATP synthase subunit d	Arabidopsis thaliana
311	gi|2493046	Q40089	CL7437.Contig2_All	5.65	8.51	46.8	5	ATP synthase subunit delta'	Ipomoea batatas
312	gi|2493046	Q40089	CL7437.Contig3_All	10.51	10.51	56.9	9	ATP synthase subunit delta'	Ipomoea batatas
313	gi|543867	P26360	Unigene17767_All	15.59	15.59	42.9	11	ATP synthase subunit gamma	Ipomoea batatas
314	gi|114682	P22778	CL327.Contig6_All	10.97	10.97	48.8	7	ATP synthase subunit O	Ipomoea batatas
315	gi|225454791		Unigene6969_All	4	4	40.2	2	ATPase family AAA domain-containing protein 3-B	Vitis vinifera
316	gi|297739077	Q9SGY2	CL3295.Contig3_All	4.39	4.39	22.7	2	ATP-citrate synthase alpha chain protein 1	Arabidopsis thaliana
317	gi|255543008	Q2QZ86	CL3295.Contig2_All	0.57	3.15	14.2	2	ATP-citrate synthase alpha chain protein 2	Oryza sativa subsp. japonica
318	gi|225431960	Q9FGX1	CL9541.Contig3_All	10.35	10.35	31.6	7	ATP-citrate synthase beta chain protein 2	Arabidopsis thaliana
319	gi|399213	P31542	CL4594.Contig1_All	20.29	20.29	35.3	11	ATP-dependent Clp protease ATP-binding subunit clpA homolog CD4B	Solanum lycopersicum
320	gi|225470285	Q9XJ36	CL9051.Contig4_All	2.04	2.04	33.1	2	ATP-dependent Clp protease proteolytic subunit-related protein 2	Arabidopsis thaliana
321	gi|359495737	Q8LB10	Unigene17958_All	2.01	2.01	30.6	1	ATP-dependent Clp protease proteolytic subunit-related protein 4	Arabidopsis thaliana
322	gi|359488682	P46942	CL1904.Contig3_All	0.66	2.97	19.2	3	ATP-dependent RNA helicase-like protein DB10	Nicotiana sylvestris
323	gi|224065699	O82150	Unigene48003_All	4.15	4.15	14.7	3	ATP-dependent zinc metalloprotease FTSH	Nicotiana tabacum
324	gi|225434891	Q8VZI8	Unigene7960_All	3.83	3.84	19.7	3	ATP-dependent zinc metalloprotease FTSH 10	Arabidopsis thaliana
325	gi|225446693	Q655S1	CL8541.Contig1_All	6.95	6.95	22.5	4	ATP-dependent zinc metalloprotease FTSH 2	Oryza sativa subsp. japonica
326	gi|255550758	O80983	Unigene33059_All	2.03	2.03	17.3	2	ATP-dependent zinc metalloprotease FTSH 4	Arabidopsis thaliana
327	gi|224101827	Q9S7Z8	CL16429.Contig8_All	2.19	2.19	14.7	1	Auxin efflux carrier component 3	Arabidopsis thaliana
328	gi|359488327	Q9SRU2	CL1771.Contig1_All	0.48	0.48	7.7	0	Auxin transport protein BIG	Arabidopsis thaliana
329	gi|298204447	B9G2A8	CL3952.Contig2_All	0.82	0.82	5.4	1	Auxin transport protein BIG	Oryza sativa subsp. japonica
330	gi|255584677	Q94BT2	Unigene34588_All	4.6	4.6	24.4	3	Auxin-induced in root cultures protein 12	Arabidopsis thaliana
331	gi|62526583	Q05349	CL13800.Contig3_All	2.84	2.84	29.1	2	Auxin-repressed 12.5 kDa protein	Fragaria ananassa
332	gi|359482848	Q9FHB0	CL15791.Contig1_All	2.15	2.15	25.5	2	B3 domain-containing protein At5g60140	Arabidopsis thaliana
333	gi|359494827		CL654.Contig5_All	2	2	6.1	1	BAH and coiled-coil domain-containing protein 1-like	Vitis vinifera
334	gi|113912329	Q9FF86	Unigene17694_All	2.17	2.17	9.4	2	BAHD acyltransferase DCR	Arabidopsis thaliana
335	gi|224144897	Q8GT20	CL3917.Contig2_All	4.44	4.44	21.9	3	Benzyl alcohol O-benzoyltransferase	Nicotiana tabacum
336	gi|350535316	Q94A43	CL2755.Contig2_All	8.41	8.41	20.4	7	BES1/BZR1 homolog protein 2	Arabidopsis thaliana
337	gi|225437830	Q9M2J9	Unigene2866_All	1.73	1.73	36.9	1	Bet1-like SNARE 1-1	Arabidopsis thaliana
338	gi|225434674	Q9FGY1	CL4148.Contig3_All	0.97	0.97	8.4	1	Beta-D-xylosidase 1	Arabidopsis thaliana
339	gi|225431898	Q9FGY1	Unigene5775_All	109.82	109.82	57.1	119	Beta-D-xylosidase 1	Arabidopsis thaliana
340	gi|224054312	Q9LXD6	Unigene1696_All	5.03	5.03	41.8	3	Beta-D-xylosidase 3	Arabidopsis thaliana
341	gi|255590044	Q9SGZ5	CL10703.Contig1_All	2.01	2.01	34.8	1	Beta-D-xylosidase 7	Arabidopsis thaliana
342	gi|255545664	Q9SGZ5	CL10703.Contig5_All	2.75	2.77	13.7	2	Beta-D-xylosidase 7	Arabidopsis thaliana
343	gi|371917286	Q9SGZ5	CL1364.Contig6_All	1.16	1.22	25	1	Beta-D-xylosidase 7	Arabidopsis thaliana
344	gi|294612074	P26792	CL4099.Contig1_All	2.13	2.13	21.8	2	Beta-fructofuranosidase, insoluble isoenzyme 1	Daucus carota
345	gi|294612070	P80065	CL6803.Contig7_All	11.26	11.26	24.7	6	Beta-fructofuranosidase, soluble isoenzyme I	Daucus carota
346	gi|359482520	Q93Z24	CL5834.Contig4_All	0.66	0.67	7.3	1	Beta-galactosidase 17	Arabidopsis thaliana
347	gi|76160992	Q10NX8	CL3719.Contig4_All	0.48	0.49	6.1	1	Beta-galactosidase 6	Oryza sativa subsp. japonica
348	gi|332105893	Q9SCV3	CL4444.Contig2_All	7.75	7.75	27.5	4	Beta-galactosidase 9	Arabidopsis thaliana
349	gi|186478070	B3H5Q1	Unigene47254_All	9.35	9.35	31.9	8	Beta-glucosidase 11	Arabidopsis thaliana
350	gi|297843084	B3H5Q1	Unigene47258_All	4.35	8.94	34.6	7	Beta-glucosidase 11	Arabidopsis thaliana
351	gi|25989474	Q5Z9Z0	CL7750.Contig7_All	25.62	25.62	32.1	16	Beta-glucosidase 24	Oryza sativa subsp. japonica
352	gi|355525386	Q9FIW4	Unigene37475_All	8	10	40.8	7	Beta-glucosidase 42	Arabidopsis thaliana
353	gi|255547424		Unigene28910_All	8.11	8.11	18.4	4	Beta-hexosaminidase	Ricinus communis
354	gi|11414908	O04895	CL9168.Contig2_All	5.75	5.75	24.6	6	Betaine aldehyde dehydrogenase	Amaranthus hypochondriacus
355	gi|225462464	Q5JJY5	CL3578.Contig7_All	2	2	12.6	1	Bidirectional sugar transporter SWEET2a	Oryza sativa subsp. japonica
356	gi|281193024	Q9SQT8	CL4180.Contig13_All	2	2	16	1	Bifunctional 3-dehydroquinate dehydratase/shikimate dehydrogenase	Arabidopsis thaliana
357	gi|255552987	Q9SIE1	CL4670.Contig9_All	2.86	2.86	9.4	3	Bifunctional aspartate aminotransferase and glutamate/aspartate-prephenate aminotransferase	Arabidopsis thaliana
358	gi|224080379	P45350	CL1704.Contig3_All	0.62	0.62	12.7	1	Bifunctional dihydrofolate reductase-thymidylate synthase	Daucus carota
359	gi|359473070		Unigene3692_All	2.01	2.01	11.4	1	Bifunctional purine biosynthesis protein PurH-like	Vitis vinifera
360	gi|380853844	B9HBA8	CL1767.Contig1_All	3.02	3.02	14.4	2	Biotin carboxylase 1	Populus trichocarpa
361	gi|225447199	Q9MAU5	CL11178.Contig1_All	4	4	11.3	2	BPI/LBP family protein At1g04970	Arabidopsis thaliana
362	gi|225456262		Unigene26213_All	1.74	1.74	38.2	3	Brain protein 44-like protein isoform 1	Vitis vinifera
363	gi|255542556	Q8W0Z7	CL16571.Contig1_All	1.66	4.32	33	4	Branched-chain-amino-acid aminotransferase-like protein 1	Arabidopsis thaliana
364	gi|359487776	Q8W0Z7	CL4961.Contig1_All	23.86	23.86	35.8	14	Branched-chain-amino-acid aminotransferase-like protein 1	Arabidopsis thaliana
365	gi|350540048	Q94F62	CL1394.Contig18_All	2.47	2.47	14.6	2	BRASSINOSTEROID INSENSITIVE 1-associated receptor kinase 1	Arabidopsis thaliana
366	gi|226001033	P35694	CL13313.Contig1_All	2	2	14.7	1	Brassinosteroid-regulated protein BRU1	Glycine max
367	gi|359484996	P35694	Unigene10933_All	17.58	17.58	35.7	20	Brassinosteroid-regulated protein BRU1	Glycine max
368	gi|356572078	Q9ZVT9	CL12272.Contig1_All	5	5	16.2	4	C2 and GRAM domain-containing protein At1g03370	Arabidopsis thaliana
369	gi|255541548	Q9ZVT9	CL12668.Contig3_All	11.01	11.01	20.4	7	C2 and GRAM domain-containing protein At1g03370	Arabidopsis thaliana
370	gi|225453378	Q9FGS8	CL2630.Contig6_All	2	2	10.1	1	C2 and GRAM domain-containing protein At5g50170	Arabidopsis thaliana
371	gi|356525902		CL8979.Contig2_All	2.58	2.58	11.1	2	C2 domain-containing protein C31G5.15-like	Glycine max
372	gi|255541686	Q8RX88	CL7325.Contig5_All	6.76	6.76	21	4	CAAX prenyl protease 1 homolog	Arabidopsis thaliana
373	gi|359493096	Q43609	Unigene7977_All	13.37	13.37	42.9	13	Caffeic acid 3-O-methyltransferase	Prunus dulcis
374	gi|157955933	Q75LU8	CL4667.Contig2_All	2	2	21.9	1	Calcineurin B-like protein 3	Oryza sativa subsp. japonica
375	gi|255561949		CL28.Contig4_All	6.06	6.06	23.8	4	Calcium ion binding protein	Ricinus communis
376	gi|255542263		Unigene10026_All	13.01	13.01	53.3	9	Calcium ion binding protein	Arabidopsis lyrata subsp. lyrata
377	gi|255561949		Unigene21952_All	0.55	4.63	22.2	4	Calcium ion binding protein	Ricinus communis
378	gi|350528638		Unigene25128_All	2.08	3.64	59.9	4	Calcium ion binding protein	Prunus salicina
379	gi|48209896	Q94AZ4	CL5812.Contig1_All	4.43	4.43	40.1	3	Calcium-binding protein CML13	Arabidopsis thaliana
380	gi|255587064	Q8W4L0	Unigene189_All	6.35	6.35	20.6	4	Calcium-binding protein CML49	Arabidopsis thaliana
381	gi|267631890	P28582	Unigene22237_All	2.88	3.86	28.9	4	Calcium-dependent protein kinase	Daucus carota
382	gi|267631890	Q9ZSA2	CL855.Contig6_All	4.06	4.06	27.9	2	Calcium-dependent protein kinase 21	Arabidopsis thaliana
383	gi|114804153	Q42479	CL14.Contig7_All	2.66	2.66	9.1	2	Calcium-dependent protein kinase 3	Arabidopsis thaliana
384	gi|309401691	Q6NLQ6	CL3596.Contig5_All	0.68	0.68	27.6	1	Calcium-dependent protein kinase 32	Arabidopsis thaliana
385	gi|20453013	A5A7I7	Unigene34854_All	2.02	2.02	23.2	1	Calcium-dependent protein kinase 4	Solanum tuberosum
386	gi|224145672	P28583	CL274.Contig2_All	1.27	1.27	22	1	Calcium-dependent protein kinase SK5	Glycine max
387	gi|356510586	Q9SY55	CL1120.Contig2_All	1.57	1.57	16.6	1	Calcium-transporting ATPase 3	Arabidopsis thaliana
388	gi|359478773	Q9AUE0	CL15661.Contig3_All	2.01	2.01	17.4	1	Callose synthase 1	Arabidopsis thaliana
389	gi|225462902	P27161	Unigene2789_All	2	12.27	47	11	Calmodulin	Solanum lycopersicum
390	gi|3121848	P93087	Unigene7853_All	14.32	14.32	54.4	12	Calmodulin	Capsicum annuum
391	gi|225463597	Q9LIK5	CL358.Contig2_All	0.73	0.73	19.4	1	Calmodulin-like protein 11	Arabidopsis thaliana
392	gi|350539281	Q39817	CL11555.Contig1_All	17.19	17.19	32.8	10	Calnexin homolog	Glycine max
393	gi|233955399	P93508	CL3408.Contig2_All	4.92	13.41	47.8	8	Calreticulin	Ricinus communis
394	gi|233955399	P93508	Unigene11512_All	15.46	15.46	38.5	11	Calreticulin	Ricinus communis
395	gi|11131745	P93508	Unigene55350_All	0.54	0.54	18.3	1	Calreticulin	Ricinus communis
396	gi|297735242	O04153	CL5881.Contig3_All	12.04	12.05	32.8	9	Calreticulin-3	Arabidopsis thaliana
397	gi|350537679	P27141	CL170.Contig8_All	1.4	1.4	14.4	1	Carbonic anhydrase	Nicotiana tabacum
398	gi|387157284	P17067	CL7670.Contig1_All	2	2	23.8	2	Carbonic anhydrase	Pisum sativum
399	gi|255567178	Q9SMN0	CL13223.Contig2_All	0.61	0.61	9.1	1	Carboxylesterase 12	Arabidopsis thaliana
400	gi|82697977	Q9SMN0	Unigene35426_All	4	4	18.4	2	Carboxylesterase 12	Arabidopsis thaliana
401	gi|15237783	Q9LT10	Unigene20623_All	1.82	1.82	18.5	1	Carboxylesterase 18	Arabidopsis thaliana
402	gi|255555507	Q9SX78	CL9066.Contig1_All	2.03	2.03	22.3	1	Carboxylesterase 2	Arabidopsis thaliana
403	gi|225428747	Q9SX78	Unigene34741_All	6.17	6.17	25.1	4	Carboxylesterase 2	Arabidopsis thaliana
404	gi|53748437	O64640	CL7886.Contig2_All	26.34	26.34	56.5	17	Carboxylesterase 8	Arabidopsis thaliana
405	gi|255567721		CL12512.Contig4_All	8.04	8.04	39.4	6	Carboxymethylenebutenolidase	Ricinus communis
406	gi|148886630	O49290	Unigene13940_All	6	6	17.2	3	Carboxyvinyl-carboxyphosphonate phosphorylmutase	Arabidopsis thaliana
407	gi|294679657	Q8LP17	CL2381.Contig2_All	2	2.01	42	1	Carotenoid 9,10(9',10')-cleavage dioxygenase 1	Pisum sativum
408	gi|294679657	Q8LP17	CL2381.Contig6_All	14.23	14.23	41.5	9	Carotenoid 9,10(9',10')-cleavage dioxygenase 1	Pisum sativum
409	gi|294679657	Q94IR2	CL6110.Contig3_All	4.38	4.38	33.7	4	Carotenoid 9,10(9',10')-cleavage dioxygenase 1	Phaseolus vulgaris
410	gi|78893689	Q9AXH0	Unigene19043_All	11.97	11.97	40.7	7	Catalase	Avicennia marina
411	gi|78893689	Q9AXH0	Unigene24890_All	11.23	11.23	45.6	10	Catalase	Avicennia marina
412	gi|386870489	P17598	Unigene26161_All	2.44	2.44	40.5	2	Catalase isozyme 1	Gossypium hirsutum
413	gi|211906480	P17598	Unigene49769_All	2	2	50.7	1	Catalase isozyme 1	Gossypium hirsutum
414	gi|255578147	Q84MA5	CL4241.Contig2_All	6.89	6.89	23.6	4	Cationic amino acid transporter 1	Arabidopsis thaliana
415	gi|350535735	Q9LDI3	CL3653.Contig2_All	2.12	2.12	9	2	CBL-interacting serine/threonine-protein kinase 24	Arabidopsis thaliana
416	gi|255574194	Q9LF97	Unigene12023_All	4.01	4.01	42.6	2	CBS domain-containing protein CBSCBSPB3	Arabidopsis thaliana
417	gi|118162023	Q9LEV3	CL12513.Contig1_All	4	5.43	42.9	4	CBS domain-containing protein CBSX3	Arabidopsis thaliana
418	gi|118162023	Q9LEV3	Unigene2541_All	13.91	13.91	41.4	8	CBS domain-containing protein CBSX3	Arabidopsis thaliana
419	gi|147790753	Q9FG23	CL1515.Contig1_All	2.01	2.01	20.1	1	CDK5RAP3-like protein	Arabidopsis thaliana
420	gi|225453042	P92948	CL10151.Contig2_All	4	4	18.7	2	Cell division cycle 5-like protein	Arabidopsis thaliana
421	gi|239819394	P54774	CL206.Contig1_All	25.78	25.78	42.2	20	Cell division cycle protein 48 homolog	Glycine max
422	gi|255556938	P54774	Unigene18212_All	2.22	19.54	37.8	16	Cell division cycle protein 48 homolog	Glycine max
423	gi|225443274		Unigene19176_All	0.61	0.61	12.3	1	Cell wall integrity protein scw1-like	Vitis vinifera
424	gi|356535446	Q651X6	CL339.Contig25_All	2.53	2.53	20.1	2	Cellulose synthase-like protein E6	Oryza sativa subsp. japonica
425	gi|297737189	Q570S7	CL339.Contig8_All	2.31	2.31	17.8	2	Cellulose synthase-like protein G1	Arabidopsis thaliana
426	gi|122238705	Q2PF16	CL8138.Contig3_All	5.69	5.69	17.1	5	Chalcone--flavonone isomerase	Verbena hybrida
427	gi|356507345	Q8VYJ7	CL12701.Contig1_All	6.79	6.79	26.3	3	Chaperone protein ClpB4	Arabidopsis thaliana
428	gi|225457731	Q8GYX8	CL1102.Contig4_All	8.91	8.91	42.9	5	Chaperone protein dnaJ 10	Arabidopsis thaliana
429	gi|225464625	Q6XL73	CL14380.Contig1_All	4.4	4.41	14.6	2	Chaperone protein dnaJ 39	Arabidopsis thaliana
430	gi|224132004	P21238	CL9520.Contig3_All	2	17.41	34.6	11	Chaperonin 60 subunit alpha 1	Arabidopsis thaliana
431	gi|225435794	Q9LJE4	CL9892.Contig3_All	4.01	6.12	24.2	4	Chaperonin 60 subunit beta 2	Arabidopsis thaliana
432	gi|225435794	Q9LJE4	Unigene34958_All	2	2	21	1	Chaperonin 60 subunit beta 2	Arabidopsis thaliana
433	gi|255554262	P29197	CL16515.Contig1_All	5.41	5.42	18.4	4	Chaperonin CPN60	Arabidopsis thaliana
434	gi|359477860	Q05046	CL9633.Contig2_All	27.48	27.48	61.9	23	Chaperonin CPN60-2	Cucurbita maxima
435	gi|461736	Q05046	CL9633.Contig4_All	9.19	17.82	63.6	16	Chaperonin CPN60-2	Cucurbita maxima
436	gi|1773014	Q96282	CL9466.Contig3_All	4	4	6.8	2	Chloride channel protein CLC-c	Arabidopsis thaliana
437	gi|255569585	P27489	CL9712.Contig2_All	5.7	8.83	40.4	6	Chlorophyll a-b binding protein 13	Solanum lycopersicum
438	gi|237651899	P27493	CL11012.Contig2_All	30.89	30.89	77	29	Chlorophyll a-b binding protein 21	Nicotiana tabacum
439	gi|237651899	P27493	Unigene27453_All	6.07	28.97	65.5	28	Chlorophyll a-b binding protein 21	Nicotiana tabacum
440	gi|225436257	Q32904	CL8047.Contig2_All	8.62	8.63	22.4	4	Chlorophyll a-b binding protein 3	Pisum sativum
441	gi|255581778	P12062	Unigene2687_All	6.87	14.24	52.1	20	Chlorophyll a-b binding protein 37	Petunia sp.
442	gi|225449078	P12360	Unigene24112_All	7.05	7.05	30.3	4	Chlorophyll a-b binding protein 6A	Solanum lycopersicum
443	gi|110377772	P27524	CL5155.Contig4_All	7.24	7.31	35.9	4	Chlorophyll a-b binding protein CP24 10A	Solanum lycopersicum
444	gi|225459918	Q9XF89	CL11288.Contig2_All	7.93	7.93	39.2	7	Chlorophyll a-b binding protein CP26	Arabidopsis thaliana
445	gi|225459918	Q9XF89	Unigene24296_All	9.33	9.33	41.2	6	Chlorophyll a-b binding protein CP26	Arabidopsis thaliana
446	gi|110377766	Q9XF88	CL12772.Contig1_All	17.71	17.71	49.3	19	Chlorophyll a-b binding protein CP29.2	Arabidopsis thaliana
447	gi|225437124	O22527	CL8699.Contig2_All	3.65	3.65	12	2	Chlorophyllase-1	Arabidopsis thaliana
448	gi|77744911		CL12000.Contig2_All	1.92	2	6	1	Chloroplast lipocalin	Ipomoea nil
449	gi|255546463	Q8H0W1	CL7634.Contig2_All	2	2	11.9	1	Chloroplast processing peptidase	Arabidopsis thaliana
450	gi|224066507	Q9LYA9	CL14277.Contig2_All	12.99	12.99	24.4	8	Chloroplast stem-loop binding protein of 41 kDa a	Arabidopsis thaliana
451	gi|118489564	Q9SA52	CL2311.Contig7_All	6.26	6.26	28.4	3	Chloroplast stem-loop binding protein of 41 kDa b	Arabidopsis thaliana
452	gi|328930000	Q9S9N9	CL13629.Contig1_All	2	2	30.8	1	Cinnamoyl-CoA reductase 1	Arabidopsis thaliana
453	gi|62461974	Q9S9N9	CL15733.Contig2_All	2.32	2.33	14.3	2	Cinnamoyl-CoA reductase 1	Arabidopsis thaliana
454	gi|350537809	Q9S9N9	CL2090.Contig8_All	2	2	25.8	2	Cinnamoyl-CoA reductase 1	Arabidopsis thaliana
455	gi|225426492	Q9CAI3	CL13136.Contig3_All	7.12	7.12	21.4	4	Cinnamyl alcohol dehydrogenase 1	Arabidopsis thaliana
456	gi|122200954	Q2KNL5	CL9839.Contig3_All	1.47	1.47	3.1	1	Cinnamyl alcohol dehydrogenase 1	Ocimum basilicum
457	gi|225446893	P49299	CL12032.Contig2_All	5.21	5.21	51	3	Citrate synthase	Cucurbita maxima
458	gi|332348715	O80433	CL6274.Contig3_All	9.99	9.99	25.3	7	Citrate synthase	Daucus carota
459	gi|224138682	P49299	CL6298.Contig3_All	5.35	5.35	20.6	3	Citrate synthase	Cucurbita maxima
460	gi|365222878	Q8S9J8	CL13501.Contig3_All	1.39	1.39	13	2	Clathrin assembly protein At4g32285	Arabidopsis thaliana
461	gi|225430302	Q8S9J8	CL6019.Contig2_All	2	2	12.5	1	Clathrin assembly protein At4g32285	Arabidopsis thaliana
462	gi|396580947	Q0WNJ6	CL15958.Contig3_All	2	5.66	21.1	3	Clathrin heavy chain 1	Arabidopsis thaliana
463	gi|6016683	Q0WNJ6	CL2734.Contig3_All	8.94	9.18	24.8	8	Clathrin heavy chain 1	Arabidopsis thaliana
464	gi|255574808	Q2QYW2	CL16554.Contig1_All	22.65	22.65	30.4	14	Clathrin heavy chain 2	Oryza sativa subsp. japonica
465	gi|225434540	Q2QYW2	CL16554.Contig3_All	0.93	3.63	29.9	4	Clathrin heavy chain 2	Oryza sativa subsp. japonica
466	gi|356495434	Q0WLB5	Unigene37999_All	5.01	13.07	34.5	8	Clathrin heavy chain 2	Arabidopsis thaliana
467	gi|359478084	Q67YI9	Unigene32193_All	1.29	1.33	7.6	1	Clathrin interactor EPSIN 2	Arabidopsis thaliana
468	gi|359496589	Q9SKU1	Unigene10883_All	2.02	2.63	20	3	Clathrin light chain 1	Arabidopsis thaliana
469	gi|359496589	Q9SKU1	Unigene10884_All	4.75	4.75	21.4	4	Clathrin light chain 1	Arabidopsis thaliana
470	gi|225435800	A9LNK9	Unigene3697_All	1.42	1.42	14.3	1	Cleavage and polyadenylation specificity factor CPSF30	Arabidopsis thaliana
471	gi|147837826	Q8GW78	CL7514.Contig2_All	0.53	0.53	11.1	1	Clp protease-related protein At4g12060	Arabidopsis thaliana
472	gi|224119200	Q94A40	CL4580.Contig4_All	3.84	4.98	22.4	2	Coatomer subunit alpha-1	Arabidopsis thaliana
473	gi|225458111	Q94A40	CL4580.Contig5_All	6.66	6.66	21.5	3	Coatomer subunit alpha-1	Arabidopsis thaliana
474	gi|225429750	Q9SV21	CL3548.Contig3_All	12.86	12.86	27.7	8	Coatomer subunit beta-1	Arabidopsis thaliana
475	gi|297743300	Q9C827	CL2269.Contig9_All	8	8	12.9	4	Coatomer subunit beta'-2	Arabidopsis thaliana
476	gi|359475304	Q6Z382	CL2656.Contig4_All	3.76	3.76	16	2	Coatomer subunit gamma-2	Oryza sativa subsp. japonica
477	gi|359475304	Q6Z382	CL2656.Contig6_All	1.68	1.68	16.7	1	Coatomer subunit gamma-2	Oryza sativa subsp. japonica
478	gi|255566201		CL6055.Contig2_All	3.95	3.95	34.3	2	Co-chaperone protein HscB	Ricinus communis
479	gi|356526145		Unigene20830_All	2	2	34.4	1	Coiled-coil domain-containing protein 72	Glycine max
480	gi|225443738	Q9LQI7	CL4927.Contig5_All	0.72	0.72	14	1	Complex I intermediate-associated protein 30	Arabidopsis thaliana
481	gi|255557423		CL10043.Contig6_All	2	2	11.3	1	Conserved hypothetical protein	Ricinus communis
482	gi|255580086		CL13335.Contig1_All	8.23	8.23	39.9	8	Conserved hypothetical protein	Ricinus communis
483	gi|255586109		CL14347.Contig3_All	2	2	14.1	1	Conserved hypothetical protein	Ricinus communis
484	gi|255576298		CL14363.Contig1_All	0.67	0.67	7.7	1	Conserved hypothetical protein	Ricinus communis
485	gi|255560011		CL3256.Contig5_All	2	2	12.2	1	Conserved hypothetical protein	Ricinus communis
486	gi|255543525		CL3332.Contig3_All	6	6	21.5	3	Conserved hypothetical protein	Ricinus communis
487	gi|255567017		CL7307.Contig4_All	1.03	1.03	29.1	1	Conserved hypothetical protein	Ricinus communis
488	gi|255547874		CL7317.Contig2_All	2	2	9.9	1	Conserved hypothetical protein	Ricinus communis
489	gi|255580088		Unigene13636_All	2	2	13.2	1	Conserved hypothetical protein	Ricinus communis
490	gi|255584563		Unigene16923_All	1.89	1.89	19.3	1	Conserved hypothetical protein	Ricinus communis
491	gi|255552938		Unigene31348_All	1.07	1.07	50	1	Conserved hypothetical protein	Ricinus communis
492	gi|255573913		Unigene32186_All	2.01	2.01	16.1	1	Conserved hypothetical protein	Ricinus communis
493	gi|255548449		Unigene47040_All	6.08	6.08	19.6	6	Conserved hypothetical protein	Ricinus communis
494	gi|255545480		Unigene6602_All	2.01	2.01	32	1	Conserved hypothetical protein	Ricinus communis
495	gi|255582026		Unigene7991_All	0.54	0.54	7.4	1	Conserved hypothetical protein	Ricinus communis
496	gi|186528371		Unigene8999_All	2	2	43.8	1	COP1-interactive protein 1	Arabidopsis thaliana
497	gi|255583651	Q8W207	CL4547.Contig2_All	1.51	1.51	19.2	2	COP9 signalosome complex subunit 2	Arabidopsis thaliana
498	gi|225462922	Q8W207	CL6827.Contig1_All	1.23	1.24	12.1	1	COP9 signalosome complex subunit 2	Arabidopsis thaliana
499	gi|225462922	Q8W207	CL6827.Contig4_All	2	2	12.4	1	COP9 signalosome complex subunit 2	Arabidopsis thaliana
500	gi|359486235	Q8L5Y6	CL2730.Contig5_All	7.09	7.09	15	4	Cullin-associated NEDD8-dissociated protein 1	Arabidopsis thaliana
501	gi|317376147	A5BJL8	Unigene25813_All	2	2	23.9	2	Cyanate hydratase	Vitis vinifera
502	gi|224057527	P26205	CL7104.Contig3_All	2.21	12.99	46	8	Cyanogenic beta-glucosidase	Trifolium repens
503	gi|225443670	O04147	CL3541.Contig3_All	0.87	0.87	23.3	1	Cyclic phosphodiesterase	Arabidopsis thaliana
504	gi|359495657	O49543	Unigene12329_All	6.63	6.63	20.8	6	Cysteine desulfurase 1	Arabidopsis thaliana
505	gi|8347420	Q40143	Unigene22421_All	9.08	9.08	25.7	9	Cysteine proteinase 3	Solanum lycopersicum
506	gi|18307510	Q06445	Unigene13811_All	7.92	7.92	42.6	8	Cysteine proteinase inhibitor	Vigna unguiculata
507	gi|225440171	Q41906	Unigene27704_All	2	2	13.1	2	Cysteine proteinase inhibitor 3	Arabidopsis thaliana
508	gi|255580698	Q41916	Unigene9986_All	7.76	7.76	39.1	5	Cysteine proteinase inhibitor 5	Arabidopsis thaliana
509	gi|13183179	Q8H0X6	CL11302.Contig2_All	2	2.01	20.4	1	Cysteine proteinase inhibitor 6	Arabidopsis thaliana
510	gi|118485910	P43296	CL7372.Contig1_All	13.06	13.06	41.6	11	Cysteine proteinase RD19a	Arabidopsis thaliana
511	gi|146216004	P43297	CL10015.Contig1_All	43.71	43.71	34	59	Cysteine proteinase RD21a	Arabidopsis thaliana
512	gi|146216004	P43297	CL10015.Contig2_All	7.62	16.16	27.4	10	Cysteine proteinase RD21a	Arabidopsis thaliana
513	gi|224085750	P43297	CL5468.Contig1_All	7.83	7.83	13.3	5	Cysteine proteinase RD21a	Arabidopsis thaliana
514	gi|158263556	O81154	CL1169.Contig4_All	12.88	12.88	52.6	10	Cysteine synthase	Solanum tuberosum
515	gi|158263556	O81154	CL1169.Contig5_All	4.07	4.08	44.9	4	Cysteine synthase	Solanum tuberosum
516	gi|225434133	O81155	CL13834.Contig2_All	1.7	1.7	20	1	Cysteine synthase	Solanum tuberosum
517	gi|225466204	Q9CAL3	CL14803.Contig3_All	4.87	4.87	22.9	3	Cysteine-rich receptor-like protein kinase 2	Arabidopsis thaliana
518	gi|18076585	Q8S9L6	CL2840.Contig9_All	16.31	16.31	20.2	10	Cysteine-rich receptor-like protein kinase 29	Arabidopsis thaliana
519	gi|18076583	Q8S9L6	CL9653.Contig1_All	2.01	2.01	11	1	Cysteine-rich receptor-like protein kinase 29	Arabidopsis thaliana
520	gi|2647949	P49098	Unigene31319_All	2.05	2.05	22.9	2	Cytochrome b5	Nicotiana tabacum
521	gi|2695711	Q42342	CL126.Contig1_All	2	2	22.4	1	Cytochrome b5 isoform A	Arabidopsis thaliana
522	gi|399920236	Q42342	CL15483.Contig4_All	2	2	22.4	1	Cytochrome b5 isoform A	Arabidopsis thaliana
523	gi|357514461	Q9ZNV4	CL758.Contig7_All	2	2	38.1	1	Cytochrome B5 isoform C	Arabidopsis thaliana
524	gi|225461287	P30361	Unigene2569_All	5.01	5.01	25.2	4	Cytochrome b6-f complex iron-sulfur subunit 1	Nicotiana tabacum
525	gi|1351357	P48502	CL16309.Contig2_All	4.78	4.78	54.5	3	Cytochrome b-c1 complex subunit 7	Solanum tuberosum
526	gi|1174870	P46270	Unigene6598_All	6.01	6.01	80.6	4	Cytochrome b-c1 complex subunit 9	Solanum tuberosum
527	gi|118022	P00054	CL7207.Contig4_All	2	2	25.2	5	Cytochrome c	Sesamum indicum
528	gi|225460127	Q0DI31	Unigene20350_All	2.92	2.93	7	2	Cytochrome c	Oryza sativa subsp. japonica
529	gi|255553065	Q9LW15	Unigene623_All	6.07	6.07	38.9	3	Cytochrome c oxidase subunit 5b-1	Arabidopsis thaliana
530	gi|224104849	P25076	CL6791.Contig6_All	1.66	21.75	47.7	15	Cytochrome c1-1, heme protein	Solanum tuberosum
531	gi|7547401	P25076	Unigene28593_All	31.74	31.74	38.3	20	Cytochrome c1-1, heme protein	Solanum tuberosum
532	gi|225438595	P24465	CL10677.Contig1_All	0.57	0.57	7.5	1	Cytochrome P450 71A1	Persea americana
533	gi|225438886	Q9FG65	CL1453.Contig1_All	7.48	7.48	26.4	5	Cytochrome P450 81D1	Arabidopsis thaliana
534	gi|359492639	Q43068	CL12711.Contig1_All	3.73	3.73	17.5	2	Cytochrome P450 82A1	Pisum sativum
535	gi|255580539	Q9SZ46	CL14620.Contig1_All	4.55	4.55	20	4	Cytochrome P450 82C4	Arabidopsis thaliana
536	gi|18000070	P98188	CL8687.Contig2_All	2	2.45	21.2	1	Cytochrome P450 94A2	Vicia sativa
537	gi|22651521	O48922	Unigene10434_All	5.81	5.81	21.2	3	Cytochrome P450 98A2	Glycine max
538	gi|17978831	O48922	Unigene15718_All	3.72	5.78	16.5	3	Cytochrome P450 98A2	Glycine max
539	gi|255570861	Q9ZW95	CL5850.Contig2_All	0.64	0.64	7.4	1	Cytokinin hydroxylase	Arabidopsis thaliana
540	gi|359486476		Unigene30441_All	30.37	30.37	33.7	20	Cytosolic endo-beta-N-acetylglucosaminidase-like	Vitis vinifera
541	gi|356527081	A8IZG4	CL7908.Contig3_All	5.94	5.94	16.3	4	Cytosolic iron-sulfur protein assembly protein CIAO1 homolog	Chlamydomonas reinhardtii
542	gi|224120802	P52839	Unigene4281_All	6.53	6.53	23.5	4	Cytosolic sulfotransferase 12	Arabidopsis thaliana
543	gi|224100535	O04130	CL14501.Contig1_All	6.01	6.01	17.5	3	D-3-phosphoglycerate dehydrogenase	Arabidopsis thaliana
544	gi|350538981		CL8381.Contig2_All	3.19	3.19	25.4	4	D-cysteine desulfhydrase	Solanum lycopersicum
545	gi|255563717	Q94C53	Unigene24875_All	2	2	20.1	1	DDRGK domain-containing protein 1	Arabidopsis thaliana
546	gi|225456912	Q5N7W4	CL8253.Contig2_All	7.39	7.39	25.3	5	DEAD-box ATP-dependent RNA helicase 30	Oryza sativa subsp. japonica
547	gi|225441549	Q84W89	CL7004.Contig3_All	2.46	4.98	24.5	5	DEAD-box ATP-dependent RNA helicase 37	Arabidopsis thaliana
548	gi|296090475	Q8H0U8	CL14312.Contig1_All	2.03	2.03	20.2	1	DEAD-box ATP-dependent RNA helicase 42	Arabidopsis thaliana
549	gi|225430261	Q9LFN6	Unigene7469_All	14.57	14.57	24.8	7	DEAD-box ATP-dependent RNA helicase 56	Arabidopsis thaliana
550	gi|297741568	Q84TG1	Unigene8242_All	2	2	11.6	1	DEAD-box ATP-dependent RNA helicase 57	Arabidopsis thaliana
551	gi|359490274	Q39189	CL10867.Contig2_All	1.43	1.43	21.4	1	DEAD-box ATP-dependent RNA helicase 7	Arabidopsis thaliana
552	gi|225454138	Q8RXK6	CL8970.Contig2_All	4.47	4.47	22.4	3	DEAD-box ATP-dependent RNA helicase 8	Arabidopsis thaliana
553	gi|225433894	B9DFG3	CL12081.Contig1_All	6.15	6.15	11.8	3	DEAD-box ATP-dependent RNA helicase ISE2	Arabidopsis thaliana
554	gi|255572771		CL2026.Contig6_All	2	2	11.4	1	Defective in cullin neddylation protein	Ricinus communis
555	gi|332071128	Q9SMC4	Unigene15364_All	2	2	8.5	1	Defender against cell death 1	Solanum lycopersicum
556	gi|225430043	Q08298	CL6583.Contig2_All	6	6	33.6	3	Dehydration-responsive protein RD22	Arabidopsis thaliana
557	gi|157497151	A8CVF3	CL1503.Contig4_All	37.47	37.47	61.1	35	Dehydrin DHN1	Avicennia marina
558	gi|350539107		Unigene27963_All	2.01	2.01	14.2	1	Dehydroquinate synthase	Solanum lycopersicum
559	gi|147861641	P93472	CL15457.Contig3_All	5.94	5.94	21.5	4	Delta(24)-sterol reductase	Pisum sativum
560	gi|149938952	Q8VZC3	CL3739.Contig1_All	13.92	13.92	31	14	Delta-1-pyrroline-5-carboxylate dehydrogenase 12A1	Arabidopsis thaliana
561	gi|359477103	P22242	Unigene33129_All	8.04	8.05	19.7	4	Desiccation-related protein PCC13-62	Craterostigma plantagineum
562	gi|295640957	Q9ASU1	CL13708.Contig5_All	1.74	1.74	8.1	1	Diacylglycerol O-acyltransferase 2	Arabidopsis thaliana
563	gi|22121982	Q9FMF7	CL5919.Contig1_All	2	2	2.7	1	Dicarboxylate transporter 2.1	Arabidopsis thaliana
564	gi|225458585	P51103	CL10175.Contig2_All	2.04	2.04	9.5	1	Dihydroflavonol-4-reductase	Callistephus chinensis
565	gi|10444388	Q9M5K3	CL1766.Contig4_All	17.9	17.9	30.8	11	Dihydrolipoyl dehydrogenase 1	Arabidopsis thaliana
566	gi|193290728	Q9M5K3	Unigene28846_All	2	2	15.7	1	Dihydrolipoyl dehydrogenase 1	Arabidopsis thaliana
567	gi|359486892	Q0WQF7	CL13831.Contig4_All	8	8	28.7	4	Dihydrolipoyllysine-residue acetyltransferase component 1 of pyruvate dehydrogenase complex, mitochondrial	Arabidopsis thaliana
568	gi|225442225	Q5M729	CL5659.Contig2_All	26.53	26.53	38.9	18	Dihydrolipoyllysine-residue acetyltransferase component 3 of pyruvate dehydrogenase complex, mitochondrial	Arabidopsis thaliana
569	gi|255578100	Q8H107	CL7587.Contig1_All	27.08	27.08	54.8	17	Dihydrolipoyllysine-residue succinyltransferase component of 2-oxoglutarate dehydrogenase complex 2, mitochondrial	Arabidopsis thaliana
570	gi|297811343		CL7056.Contig11_All	0.81	0.83	15.9	1	Dihydropyrimidinase	Arabidopsis lyrata subsp. lyrata
571	gi|339431373	Q8W474	Unigene7357_All	2.17	2.17	20.7	2	Disease resistance protein At1g58390	Arabidopsis thaliana
572	gi|255563252	O81825	CL13883.Contig10_All	1.01	1.01	9.4	1	Disease resistance protein At4g27220	Arabidopsis thaliana
573	gi|225448417	Q8W4J9	Unigene1854_All	2.01	2.07	19.9	1	Disease resistance protein RPP8	Arabidopsis thaliana
574	gi|111073733	P13240	Unigene20752_All	8	8	33.9	6	Disease resistance response protein 206	Pisum sativum
575	gi|111073733	P13240	Unigene20849_All	4.01	4.01	22.5	2	Disease resistance response protein 206	Pisum sativum
576	gi|111073733	P13240	Unigene8094_All	2.63	2.63	31.2	8	Disease resistance response protein 206	Pisum sativum
577	gi|350535589	Q9FJB5	CL1233.Contig2_All	4.37	4.37	18.5	2	Disease resistance RPP8-like protein 3	Arabidopsis thaliana
578	gi|225439315	Q94AX4	CL1486.Contig4_All	2	2	5.8	1	D-lactate dehydrogenase [cytochrome]	Arabidopsis thaliana
579	gi|225443992	Q6QNU4	CL5845.Contig4_All	3.27	3.27	13.2	3	DNA damage-binding protein 1	Solanum lycopersicum
580	gi|225448823	Q6QNU4	CL8584.Contig1_All	4.9	4.9	20	3	DNA damage-binding protein 1	Solanum lycopersicum
581	gi|359494241		CL5759.Contig3_All	7.96	7.96	26.3	5	DNA damage-inducible protein 1-like	Vitis vinifera
582	gi|75288399	Q5YLB4	CL10668.Contig4_All	1.09	1.09	11.8	1	DNA gyrase subunit B	Nicotiana benthamiana
583	gi|359476152	O04716	CL6065.Contig5_All	8.05	8.05	19	4	DNA mismatch repair protein MSH6	Arabidopsis thaliana
584	gi|88604736	Q00874	Unigene31342_All	2.1	2.1	10.9	1	DNA-damage-repair/toleration protein DRT100	Arabidopsis thaliana
585	gi|356573087	Q05212	Unigene22448_All	3.18	3.19	24.5	2	DNA-damage-repair/toleration protein DRT102	Arabidopsis thaliana
586	gi|225445170		Unigene29222_All	2	2	16.5	1	DNA-directed RNA polymerases I, II, and III subunit RPABC1 isoform 1	Vitis vinifera
587	gi|225445342		CL13252.Contig2_All	3.64	3.82	7.4	4	dnaJ homolog subfamily C member 13-like	Vitis vinifera
588	gi|359482375	Q04960	CL621.Contig3_All	0.55	0.55	21	1	DnaJ protein homolog	Cucumis sativus
589	gi|255536727	P42824	Unigene48206_All	1.02	1.02	25	1	DnaJ protein homolog 2	Allium porrum
590	gi|357471391	P43644	CL5610.Contig5_All	6	6	23.4	3	DnaJ protein homolog ANJ1	Atriplex nummularia
591	gi|255539212		Unigene32245_All	2	2	11.6	1	Dolichol-phosphate mannosyltransferase	Ricinus communis
592	gi|225428556		CL10086.Contig3_All	3.37	3.37	20.1	3	Dolichyl-diphosphooligosaccharide-protein glycosyltransferase 48 kDa subunit	Vitis vinifera
593	gi|225428556		CL2938.Contig3_All	0.86	0.9	24.8	3	Dolichyl-diphosphooligosaccharide-protein glycosyltransferase 48 kDa subunit	Vitis vinifera
594	gi|356545281		CL6563.Contig2_All	4.32	4.32	34.9	5	Dolichyl-diphosphooligosaccharide-protein glycosyltransferase 48 kDa subunit-like	Glycine max
595	gi|225457618		CL11401.Contig1_All	4	4	15.6	2	Dolichyl-diphosphooligosaccharide-protein glycosyltransferase subunit 1	Vitis vinifera
596	gi|225449032		Unigene7826_All	3.53	3.53	27.5	2	Dolichyl-diphosphooligosaccharide-protein glycosyltransferase subunit 1	Vitis vinifera
597	gi|359480291		CL9971.Contig1_All	23.38	23.38	38.4	14	Dolichyl-diphosphooligosaccharide-protein glycosyltransferase subunit 2-like	Vitis vinifera
598	gi|225445126		CL11719.Contig1_All	0.5	0.5	7.4	0	Dolichyl-diphosphooligosaccharide-protein glycosyltransferase subunit STT3	Vitis vinifera
599	gi|359491801		CL7334.Contig8_All	8.07	8.07	18.3	4	Dolichyl-diphosphooligosaccharide-protein glycosyltransferase subunit STT3-like	Vitis vinifera
600	gi|255554048	Q8W486	Unigene11233_All	2	2.07	12.2	2	DUF246 domain-containing protein At1g04910	Arabidopsis thaliana
601	gi|224144970	Q6AWX0	CL10449.Contig1_All	9.3	9.3	17	6	D-xylose-proton symporter-like 2	Arabidopsis thaliana
602	gi|225465253	Q9SE83	CL3377.Contig1_All	2	2	35.8	1	Dynamin-2A	Arabidopsis thaliana
603	gi|225460010	Q9LQ55	CL6439.Contig1_All	5.17	5.17	32.9	3	Dynamin-2B	Arabidopsis thaliana
604	gi|255571115	Q9FNX5	CL16331.Contig6_All	2	6.74	14	4	Dynamin-related protein 1E	Arabidopsis thaliana
605	gi|255571115	Q9FNX5	CL16331.Contig7_All	11.39	11.39	29.3	6	Dynamin-related protein 1E	Arabidopsis thaliana
606	gi|255584037	Q8S944	CL3590.Contig4_All	2.67	2.67	16.6	1	Dynamin-related protein 3A	Arabidopsis thaliana
607	gi|90995393	Q39828	CL150.Contig4_All	5.29	8.22	19.3	5	Dynamin-related protein 5A	Glycine max
608	gi|225447437		Unigene8095_All	1.89	1.89	9.7	1	E3 ubiquitin-protein ligase HERC2-like	Vitis vinifera
609	gi|356561816	Q8LPN7	CL7334.Contig3_All	2.02	2.02	9.1	1	E3 ubiquitin-protein ligase RING1-like	Arabidopsis thaliana
610	gi|255572860	Q8GY23	CL11441.Contig2_All	4.94	4.94	23.5	3	E3 ubiquitin-protein ligase UPL1	Arabidopsis thaliana
611	gi|359492508	Q8H0T4	CL6487.Contig1_All	5.17	5.17	12.4	4	E3 ubiquitin-protein ligase UPL2	Arabidopsis thaliana
612	gi|147799985	Q7XI08	CL4377.Contig2_All	1.32	1.32	8.5	1	E3 ubiquitin-protein ligase XBOS34	Oryza sativa subsp. japonica
613	gi|297822075	P93329	Unigene9702_All	4	4	53.5	2	Early nodulin-20	Medicago truncatula
614	gi|343157311		CL7875.Contig1_All	2.13	2.13	13.4	2	Early-responsive to dehydration-related protein	Populus euphratica
615	gi|225444938		Unigene34289_All	7.33	7.33	15.2	4	Ectonucleotide pyrophosphatase/phosphodiesterase family member 3	Vitis vinifera
616	gi|224142303	Q9ZP41	Unigene17260_All	1.31	1.31	24.8	1	EG45-like domain containing protein	Citrus jambhiri
617	gi|297821401	Q9SIZ9	Unigene17794_All	4	4	25	3	Elicitor peptide 6	Arabidopsis thaliana
618	gi|29243204	O64937	CL16488.Contig3_All	36.6	36.6	61.3	36	Elongation factor 1-alpha	Oryza sativa subsp. japonica
619	gi|29243204	O64937	Unigene29454_All	8.58	32.56	62.3	31	Elongation factor 1-alpha	Oryza sativa subsp. japonica
620	gi|255564428	P29545	Unigene17026_All	6.61	9.18	36.3	10	Elongation factor 1-beta	Oryza sativa subsp. japonica
621	gi|48209911	Q9SCX3	Unigene16898_All	14.7	14.7	70.5	9	Elongation factor 1-beta 2	Arabidopsis thaliana
622	gi|224995910	P93447	CL3147.Contig3_All	9.14	9.14	38.3	6	Elongation factor 1-delta	Pimpinella brachycarpa
623	gi|359493457	Q6YW46	CL4249.Contig4_All	9.83	9.83	37.4	10	Elongation factor 1-gamma 2	Oryza sativa subsp. japonica
624	gi|224081451	O23755	CL3760.Contig4_All	10.02	20.95	38.6	15	Elongation factor 2	Beta vulgaris
625	gi|255565836	O23755	CL3760.Contig6_All	27.91	27.91	35.4	19	Elongation factor 2	Beta vulgaris
626	gi|296084568	O23755	CL7225.Contig4_All	3.37	3.37	16.2	2	Elongation factor 2	Beta vulgaris
627	gi|255567660	Q9ZT91	CL3007.Contig3_All	17.08	17.08	37.8	12	Elongation factor Tu	Arabidopsis thaliana
628	gi|356525780	Q20EU5	CL847.Contig1_All	4.87	4.87	17.7	4	Elongation factor Tu	Oltmannsiellopsis viridis
629	gi|68566313	P68158	Unigene32910_All	1.82	1.82	13.7	1	Elongation factor Tu	Nicotiana tabacum
630	gi|255585946	Q9C778	Unigene25627_All	2	2	6.1	1	Elongator complex protein 4	Arabidopsis thaliana
631	gi|255567666	Q9ZT66	Unigene31226_All	12.35	12.35	38.9	8	Endo-1,3;1,4-beta-D-glucanase	Zea mays
632	gi|225449044		Unigene204_All	2.1	2.13	13.3	1	Endoplasmic reticulum metallopeptidase 1	Vitis vinifera
633	gi|147858184	Q9XES1	CL2554.Contig2_All	9.01	9.01	16.3	4	Endoplasmic reticulum-type calcium-transporting ATPase 4	Arabidopsis thaliana
634	gi|462013	P35016	CL10577.Contig2_All	19.6	19.76	50.5	14	Endoplasmin homolog	Catharanthus roseus
635	gi|365189290	P35016	CL10577.Contig3_All	0.71	3.76	38.6	5	Endoplasmin homolog	Catharanthus roseus
636	gi|260505494	Q9STX5	CL12798.Contig2_All	2.34	2.39	17.4	2	Endoplasmin homolog	Arabidopsis thaliana
637	gi|359485756	Q9STX5	CL8984.Contig2_All	2.43	8.4	27.2	11	Endoplasmin homolog	Arabidopsis thaliana
638	gi|365189292	P35016	CL9020.Contig2_All	49.25	49.25	58.5	34	Endoplasmin homolog	Catharanthus roseus
639	gi|365189292	P35016	CL9020.Contig3_All	2.23	2.23	28	2	Endoplasmin homolog	Catharanthus roseus
640	gi|365189292	P35016	CL9020.Contig4_All	2	7.8	66.4	10	Endoplasmin homolog	Catharanthus roseus
641	gi|225462062	Q9LTT8	CL4033.Contig2_All	14.5	14.5	16.9	8	Enhancer of mRNA-decapping protein 4	Arabidopsis thaliana
642	gi|350538295	P26300	CL784.Contig1_All	33.71	33.71	53.2	26	Enolase	Solanum lycopersicum
643	gi|350538295	P26300	CL784.Contig2_All	12.35	32.3	50.7	26	Enolase	Solanum lycopersicum
644	gi|25989478	P80030	Unigene17749_All	0.53	0.53	15.6	1	Enoyl-[acyl-carrier-protein] reductase [NADH]	Brassica napus
645	gi|297823825		CL4844.Contig9_All	6.92	6.92	26.5	4	Esterase/lipase/thioesterase family protein	Arabidopsis lyrata subsp. lyrata
646	gi|295855146	O22174	Unigene14578_All	2	4	17.3	3	Ethylene-responsive transcription factor ERF008	Arabidopsis thaliana
647	gi|359484301	Q40467	CL15970.Contig2_All	21.15	21.15	40.1	14	Eukaryotic initiation factor 4A-14	Nicotiana tabacum
648	gi|225464928	P41380	CL10502.Contig2_All	2.13	2.13	27.8	2	Eukaryotic initiation factor 4A-3	Nicotiana plumbaginifolia
649	gi|224119542	Q03387	CL14574.Contig3_All	2	2	19.9	1	Eukaryotic initiation factor iso-4F subunit p82-34	Triticum aestivum
650	gi|147833057	Q03387	CL3669.Contig2_All	7.74	8.87	21.9	6	Eukaryotic initiation factor iso-4F subunit p82-34	Triticum aestivum
651	gi|82623383	P35614	CL12438.Contig1_All	3.15	3.15	23.1	3	Eukaryotic peptide chain release factor subunit 1-3	Arabidopsis thaliana
652	gi|225454422	P56331	Unigene17762_All	2	2	36.6	1	Eukaryotic translation initiation factor 1A	Onobrychis viciifolia
653	gi|356539999		Unigene25521_All	2	2	21.9	1	Eukaryotic translation initiation factor 2 subunit alpha-like	Glycine max
654	gi|82621136	O24473	Unigene7604_All	0.59	0.59	19.1	0	Eukaryotic translation initiation factor 2 subunit beta	Triticum aestivum
655	gi|225450669	Q40554	Unigene5802_All	7.6	7.6	24.1	5	Eukaryotic translation initiation factor 3 subunit A	Nicotiana tabacum
656	gi|225430549	P56821	CL8530.Contig1_All	5.26	5.26	19	3	Eukaryotic translation initiation factor 3 subunit B	Nicotiana tabacum
657	gi|225441573	Q9XHM1	CL16466.Contig1_All	4.69	4.69	18.5	3	Eukaryotic translation initiation factor 3 subunit C	Medicago truncatula
658	gi|34978809	Q9XHM1	Unigene15540_All	2	2	38.3	1	Eukaryotic translation initiation factor 3 subunit C	Medicago truncatula
659	gi|356534704		CL906.Contig3_All	2.98	2.98	17	2	Eukaryotic translation initiation factor 3 subunit E-like	Glycine max
660	gi|225449198	O04202	Unigene6252_All	6.01	6.01	33.9	3	Eukaryotic translation initiation factor 3 subunit F	Arabidopsis thaliana
661	gi|225433688	Q9C5Z2	CL6732.Contig3_All	3.28	3.28	17.2	2	Eukaryotic translation initiation factor 3 subunit H	Arabidopsis thaliana
662	gi|356497716	Q38884	CL12769.Contig1_All	2.18	2.18	23.7	1	Eukaryotic translation initiation factor 3 subunit I	Arabidopsis thaliana
663	gi|297828347	Q38884	Unigene43512_All	1.57	1.57	44.7	1	Eukaryotic translation initiation factor 3 subunit I	Arabidopsis thaliana
664	gi|225450960		CL860.Contig7_All	4.04	4.04	43.9	2	Eukaryotic translation initiation factor 3 subunit J	Vitis vinifera
665	gi|225444609	Q94HF1	Unigene13385_All	5.18	5.18	32.6	3	Eukaryotic translation initiation factor 3 subunit K	Oryza sativa subsp. japonica
666	gi|356515579		CL4932.Contig1_All	3.09	3.09	15.2	3	Eukaryotic translation initiation factor 3 subunit L-like	Glycine max
667	gi|225451753		CL3032.Contig4_All	2.11	2.11	30	1	Eukaryotic translation initiation factor 3 subunit M-like	Vitis vinifera
668	gi|297735255	P48724	CL5753.Contig2_All	2.01	2.25	22.3	1	Eukaryotic translation initiation factor 5	Phaseolus vulgaris
669	gi|224146166	Q9S825	CL5753.Contig4_All	4.33	4.33	18.7	2	Eukaryotic translation initiation factor 5-2	Arabidopsis thaliana
670	gi|20138704	Q9AXJ4	CL8033.Contig8_All	7.44	7.44	33.8	4	Eukaryotic translation initiation factor 5A	Manihot esculenta
671	gi|255583438	Q9M060	CL5563.Contig2_All	3.72	3.72	18	2	Eukaryotic translation initiation factor 6-2	Arabidopsis thaliana
672	gi|225429246		CL10639.Contig3_All	2.01	2.01	9.1	1	Exocyst complex component 3	Vitis vinifera
673	gi|351630231	O22874	CL7386.Contig4_All	7.08	7.08	25.2	8	Expansin-A8	Arabidopsis thaliana
674	gi|350535206		CL875.Contig4_All	6.37	6.37	14.1	3	Exportin 1	Vitis vinifera
675	gi|359489897		CL875.Contig6_All	0.77	5.19	16.1	3	Exportin-1 isoform 2	Vitis vinifera
676	gi|359489740	Q9ZPY7	CL3757.Contig1_All	0.68	0.68	7.5	2	Exportin-2	Arabidopsis thaliana
677	gi|225433707	Q9ZPY7	CL6532.Contig4_All	2	2	5.6	1	Exportin-2	Arabidopsis thaliana
678	gi|225430918	P13983	CL8421.Contig2_All	2.01	2.01	14.8	1	Extensin	Nicotiana tabacum
679	gi|225450263	P14918	Unigene4385_All	8.65	8.65	20.6	7	Extensin	Zea mays
680	gi|359487575	Q7X923	Unigene32039_All	4.13	4.13	19.6	2	FACT complex subunit SPT16	Oryza sativa subsp. japonica
681	gi|224071579	Q93YR3	Unigene27713_All	10.58	10.58	35.7	6	FAM10 family protein At4g22670	Arabidopsis thaliana
682	gi|55710092	O24241	CL2335.Contig1_All	2.93	3.08	19.7	3	Farnesyl pyrophosphate synthase 1	Parthenium argentatum
683	gi|317135035	P49351	Unigene171_All	0.59	2.06	17.4	3	Farnesyl pyrophosphate synthase 1	Lupinus albus
684	gi|359480755	P57681	CL9344.Contig2_All	14.03	14.03	23	8	Farnesylcysteine lyase	Arabidopsis thaliana
685	gi|225426641		CL12340.Contig3_All	2	2	14	1	FAS-associated factor 2-B-like	Vitis vinifera
686	gi|255566213	Q66GR0	CL1795.Contig1_All	5.15	5.15	11.9	3	Fasciclin-like arabinogalactan protein 17	Arabidopsis thaliana
687	gi|359489366	O22126	Unigene46572_All	3.12	3.13	39.4	2	Fasciclin-like arabinogalactan protein 8	Arabidopsis thaliana
688	gi|225429238	Q7XJJ7	CL7510.Contig3_All	4	4	15.5	2	Fatty acid amide hydrolase	Arabidopsis thaliana
689	gi|193290694	Q43155	CL3129.Contig3_All	9.33	9.33	12.3	6	Ferredoxin-dependent glutamate synthase	Spinacia oleracea
690	gi|225431122	O04977	CL1891.Contig2_All	22.38	22.38	48.8	12	Ferredoxin--NADP reductase, leaf-type isozyme, chloroplastic	Nicotiana tabacum
691	gi|224062756	Q9CAP9	Unigene25700_All	5.28	5.28	30.1	3	Filament-like plant protein 1	Arabidopsis thaliana
692	gi|225436805	Q9FVQ0	CL1014.Contig6_All	3.47	3.47	26.6	2	Flavin-containing monooxygenase YUCCA10	Arabidopsis thaliana
693	gi|225438595	Q9SD85	CL14503.Contig1_All	2.05	2.05	15.5	1	Flavonoid 3'-monooxygenase	Arabidopsis thaliana
694	gi|225438970		CL2668.Contig1_All	9.79	9.79	23.3	6	Formamidase isoform 1	Vitis vinifera
695	gi|26454627	Q07511	CL4926.Contig2_All	34.73	34.73	54.3	32	Formate dehydrogenase	Solanum tuberosum
696	gi|224052994	P28723	CL15342.Contig3_All	11.45	11.45	19	6	Formate-tetrahydrofolate ligase	Spinacia oleracea
697	gi|359480839		CL7838.Contig8_All	6.02	6.02	23.4	3	Formation of crista junctions protein 1-like	Vitis vinifera
698	gi|255553877		Unigene29663_All	2	2	28.7	1	Formiminotransferase-cyclodeaminase	Ricinus communis
699	gi|225450778	Q9C6S1	CL2140.Contig4_All	2.01	2.01	9.9	1	Formin-like protein 14	Arabidopsis thaliana
700	gi|225446357	Q9C6S1	Unigene16767_All	1.51	1.51	12.2	1	Formin-like protein 14	Arabidopsis thaliana
701	gi|225423539	Q9C6S1	Unigene22324_All	14.13	14.13	50	16	Formin-like protein 14	Arabidopsis thaliana
702	gi|356501499	Q9FLQ7	CL7015.Contig3_All	2.09	2.09	13	2	Formin-like protein 20	Arabidopsis thaliana
703	gi|255551719	Q9FLQ7	CL9407.Contig1_All	2	2	6.1	1	Formin-like protein 20	Arabidopsis thaliana
704	gi|255545216	Q9FLQ7	Unigene27641_All	10	10	20.3	5	Formin-like protein 20	Arabidopsis thaliana
705	gi|76161010	Q84ZL0	CL2830.Contig4_All	2	2	26.9	1	Formin-like protein 5	Oryza sativa subsp. japonica
706	gi|225429797	Q84ZL0	CL5882.Contig2_All	2.01	2.01	28.7	1	Formin-like protein 5	Oryza sativa subsp. japonica
707	gi|255555335	Q6ZCX3	CL99.Contig12_All	2	2	12.8	1	Formin-like protein 6	Oryza sativa subsp. japonica
708	gi|356536045	Q6ZCX3	Unigene21300_All	2.99	2.99	20.3	3	Formin-like protein 6	Oryza sativa subsp. japonica
709	gi|147833687	A2WXV8	CL3125.Contig2_All	2	2	10.9	1	Fructokinase-1	Oryza sativa subsp. japonica
710	gi|33329198	Q42896	CL10632.Contig1_All	13.55	13.55	39.9	8	Fructokinase-2	Solanum lycopersicum
711	gi|33329200	Q7XJ81	CL10632.Contig3_All	6	10.95	34.1	8	Fructokinase-2	Solanum habrochaites
712	gi|255583346	P46276	CL6647.Contig3_All	2	2	20.4	1	Fructose-1,6-bisphosphatase	Solanum tuberosum
713	gi|3915687	P22418	Unigene32063_All	2	2	47.6	1	Fructose-1,6-bisphosphatase	Spinacia oleracea
714	gi|354464671	Q944G9	CL14005.Contig2_All	12.41	12.41	37.7	11	Fructose-bisphosphate aldolase 2	Arabidopsis thaliana
715	gi|334847978	Q9ZU52	CL13213.Contig4_All	2.47	2.47	15.7	2	Fructose-bisphosphate aldolase 3	Arabidopsis thaliana
716	gi|82941449	P17784	CL7517.Contig2_All	26.79	26.79	44.4	21	Fructose-bisphosphate aldolase cytoplasmic isozyme	Oryza sativa subsp. japonica
717	gi|225424144	P43394	CL8927.Contig5_All	2	2	18.3	1	Fruit protein pKIWI502	Actinidia deliciosa
718	gi|359487652	P93033	CL4458.Contig4_All	2.14	2.14	38.6	1	Fumarate hydratase 1	Arabidopsis thaliana
719	gi|224068388	P93033	CL8444.Contig4_All	4.45	4.45	31.1	3	Fumarate hydratase 1	Arabidopsis thaliana
720	gi|359495555		CL6789.Contig3_All	8.01	8.01	23.6	6	Fumarylacetoacetase-like	Vitis vinifera
721	gi|255551813		CL15845.Contig1_All	6	6	24.9	3	Fumarylacetoacetate hydrolase	Ricinus communis
722	gi|32400332	Q75W17	CL7104.Contig2_All	22.36	22.36	35	14	Furcatin hydrolase	Viburnum furcatum
723	gi|255556438	Q9SEE5	Unigene14635_All	8.02	8.02	20.5	4	Galactokinase	Arabidopsis thaliana
724	gi|255556438	Q9SEE5	Unigene35913_All	2	6	22.6	3	Galactokinase	Arabidopsis thaliana
725	gi|224086589	Q84P54	CL7964.Contig1_All	11.8	11.8	29	7	Gamma aminobutyrate transaminase 1	Solanum lycopersicum
726	gi|225458239	Q9FWR5	CL10836.Contig2_All	5.86	5.86	31.9	4	Gamma carbonic anhydrase 1	Arabidopsis thaliana
727	gi|225458237	Q9FWR5	Unigene11794_All	3.13	7.1	31.3	6	Gamma carbonic anhydrase 1	Arabidopsis thaliana
728	gi|224082886	Q9FWR5	Unigene49223_All	2	3.12	19.8	3	Gamma carbonic anhydrase 1	Arabidopsis thaliana
729	gi|255538694	Q9C6B3	Unigene11574_All	9.67	9.67	34.8	6	Gamma carbonic anhydrase 2	Arabidopsis thaliana
730	gi|359807119	Q9C6B3	Unigene24064_All	4	8.03	17.3	4	Gamma carbonic anhydrase 2	Arabidopsis thaliana
731	gi|255540193	Q9SMN1	CL10657.Contig1_All	9	9.01	32.4	6	Gamma carbonic anhydrase-like 2	Arabidopsis thaliana
732	gi|255567082	O65355	CL1055.Contig1_All	1.55	1.55	6.6	2	Gamma-glutamyl hydrolase	Arabidopsis thaliana
733	gi|225445031		CL7136.Contig6_All	5.86	5.86	15.1	3	Gamma-glutamyltranspeptidase 1	Vitis vinifera
734	gi|225444207	Q9SPE5	Unigene16990_All	2.1	2.1	24.2	2	Gamma-soluble NSF attachment protein	Arabidopsis thaliana
735	gi|2501850		CL258.Contig3_All	6	6	22.8	4	GDP dissociation inhibitor	Nicotiana tabacum
736	gi|82623395		CL258.Contig2_All	2	2	10.8	2	GDP dissociation inhibitor 1-like	Solanum tuberosum
737	gi|48093461	A3C4S4	CL2553.Contig6_All	2	2.01	17	1	GDP-mannose 3,5-epimerase 1	Oryza sativa subsp. japonica
738	gi|48093461	Q2R1V8	CL2553.Contig8_All	6.44	6.44	29	4	GDP-mannose 3,5-epimerase 2	Oryza sativa subsp. japonica
739	gi|224471665	P93031	CL5821.Contig2_All	2.85	2.85	20.3	2	GDP-mannose 4,6 dehydratase 2	Arabidopsis thaliana
740	gi|164519779	Q9C7N4	CL2948.Contig7_All	0.67	0.67	16.2	2	GDSL esterase/lipase At1g29670	Arabidopsis thaliana
741	gi|147802902	Q9SJB4	CL8836.Contig1_All	2.02	2.02	20.2	1	GDSL esterase/lipase At2g04570	Arabidopsis thaliana
742	gi|225447182	Q9SJB4	Unigene25536_All	4.87	4.87	22.2	3	GDSL esterase/lipase At2g04570	Arabidopsis thaliana
743	gi|225424649	Q9LIN2	Unigene17228_All	4	4	17.5	4	GDSL esterase/lipase At3g26430	Arabidopsis thaliana
744	gi|224100141	Q9LIN2	Unigene34676_All	2.29	2.29	34.4	1	GDSL esterase/lipase At3g26430	Arabidopsis thaliana
745	gi|297733630	Q9STM6	CL3283.Contig4_All	0.76	0.76	12.5	1	GDSL esterase/lipase At3g48460	Arabidopsis thaliana
746	gi|339717983	Q8LB81	CL3928.Contig2_All	4.06	4.06	15.9	6	GDSL esterase/lipase At5g33370	Arabidopsis thaliana
747	gi|153850916	Q9SE96	Unigene9699_All	8	8	24.9	4	GEM-like protein 1	Arabidopsis thaliana
748	gi|225468805	Q9LYV6	CL9014.Contig2_All	2.34	2.34	19.1	2	GEM-like protein 5	Arabidopsis thaliana
749	gi|147862641	Q9LYC1	Unigene21793_All	9.45	9.47	19	6	Gibberellin receptor GID1B	Arabidopsis thaliana
750	gi|255587566	Q8S8F8	CL15304.Contig1_All	6.33	6.33	24.1	4	GLABRA2 expression modulator	Arabidopsis thaliana
751	gi|350534796	P52409	CL6842.Contig2_All	0.65	3	14.1	3	Glucan endo-1,3-beta-glucosidase	Triticum aestivum
752	gi|378405175	A7PQW3	Unigene21499_All	9.7	9.7	27	6	Glucan endo-1,3-beta-glucosidase	Vitis vinifera
753	gi|225445059	Q9FJU9	CL10319.Contig2_All	0.65	0.65	9.1	1	Glucan endo-1,3-beta-glucosidase 13	Arabidopsis thaliana
754	gi|224068937	Q94CD8	Unigene19464_All	2	2	11.7	1	Glucan endo-1,3-beta-glucosidase 4	Arabidopsis thaliana
755	gi|359483084	Q93Z08	CL10676.Contig2_All	2	2	2.4	1	Glucan endo-1,3-beta-glucosidase 6	Arabidopsis thaliana
756	gi|255536825	Q9M069	CL9382.Contig1_All	8.9	8.91	25.6	7	Glucan endo-1,3-beta-glucosidase 7	Arabidopsis thaliana
757	gi|359478001	Q06915	CL14733.Contig3_All	4.06	4.06	19.2	2	Glucan endo-1,3-beta-glucosidase A6	Arabidopsis thaliana
758	gi|224106209	Q02438	CL5184.Contig1_All	1.02	1.02	34	1	Glucan endo-1,3-beta-glucosidase GV	Hordeum vulgare
759	gi|51507325	P36401	CL5184.Contig3_All	24.84	24.84	47.1	19	Glucan endo-1,3-beta-glucosidase, acidic isoform PR-Q'	Nicotiana tabacum
760	gi|37223498	P36401	CL5184.Contig5_All	2	2	25.2	1	Glucan endo-1,3-beta-glucosidase, acidic isoform PR-Q'	Nicotiana tabacum
761	gi|149938954	P37830	CL3925.Contig11_All	5.21	7.34	26.1	4	Glucose-6-phosphate 1-dehydrogenase	Solanum tuberosum
762	gi|224063299	Q9FXM4	CL4740.Contig2_All	2	2	14.4	1	Glucose-6-phosphate isomerase	Arabidopsis lyrata subsp. petraea
763	gi|225458305	P54237	CL5092.Contig7_All	4	4.18	13.2	3	Glucose-6-phosphate isomerase	Clarkia mildrediae
764	gi|225452304	Q93ZC9	Unigene4267_All	3.39	3.39	11.2	2	Glucuronokinase 1	Arabidopsis thaliana
765	gi|359484534	Q9M1S8	CL6471.Contig2_All	2	2	14.3	1	Glutamate carboxypeptidase 2	Arabidopsis thaliana
766	gi|255575222	Q07346	CL5320.Contig10_All	42.6	42.6	45.8	38	Glutamate decarboxylase	Petunia hybrida
767	gi|297737555	Q07346	Unigene18014_All	2	12.25	30	11	Glutamate decarboxylase	Petunia hybrida
768	gi|12229785	O04937	CL1021.Contig3_All	3.31	3.31	18.5	3	Glutamate dehydrogenase A	Nicotiana plumbaginifolia
769	gi|12229785	O04937	CL16206.Contig2_All	4.37	4.37	17.3	4	Glutamate dehydrogenase A	Nicotiana plumbaginifolia
770	gi|225456404	P31593	Unigene28175_All	1.06	1.06	13.6	3	Glutamate-1-semialdehyde 2,1-aminomutase	Nicotiana tabacum
771	gi|2213877	P51119	CL2107.Contig3_All	14.24	27.73	44.7	22	Glutamine synthetase cytosolic isozyme 2	Vitis vinifera
772	gi|12802875	P51119	CL2107.Contig4_All	27.86	27.86	48.3	25	Glutamine synthetase cytosolic isozyme 2	Vitis vinifera
773	gi|2213877	P32289	Unigene6335_All	2	2	25.9	1	Glutamine synthetase nodule isozyme	Vigna aconitifolia
774	gi|359487602	P52780	CL15479.Contig1_All	2	2	11.2	1	Glutamine-tRNA ligase	Lupinus luteus
775	gi|302143792	Q84WV9	CL2214.Contig7_All	2.07	2.07	18.3	1	Glutaminyl-peptide cyclotransferase	Arabidopsis thaliana
776	gi|359477374	Q8VZF3	CL14478.Contig2_All	8	8	11.5	4	Glutamyl endopeptidase	Arabidopsis thaliana
777	gi|147861793	Q9LI77	CL12797.Contig3_All	23.14	23.14	32.6	15	Glutamyl-tRNA(Gln) amidotransferase subunit A	Arabidopsis thaliana
778	gi|359475039	B6U151	CL8429.Contig1_All	8.56	8.56	35.8	5	Glutamyl-tRNA(Gln) amidotransferase subunit A	Zea mays
779	gi|225433298	B9SQR9	CL3573.Contig2_All	2.07	2.07	16.8	1	Glutamyl-tRNA(Gln) amidotransferase subunit B	Ricinus communis
780	gi|15637350	Q9ZR41	Unigene22236_All	7.46	7.46	42.1	4	Glutaredoxin	Solanum lycopersicum
781	gi|255573541	Q8LFQ6	CL15603.Contig2_All	7.14	7.14	41.4	6	Glutaredoxin-C4	Arabidopsis thaliana
782	gi|351725897	Q8L910	CL8125.Contig3_All	4.33	4.33	28.4	3	Glutathione peroxidase 4	Arabidopsis thaliana
783	gi|356528242	Q8LBU2	Unigene20775_All	7.54	7.54	55	5	Glutathione peroxidase 8	Arabidopsis thaliana
784	gi|1708059	P80461	CL1684.Contig1_All	8.03	8.03	23.4	5	Glutathione reductase	Nicotiana tabacum
785	gi|225433440	Q43154	Unigene421_All	16.61	16.61	26.4	10	Glutathione reductase	Spinacia oleracea
786	gi|225462624	Q03666	CL3333.Contig4_All	8.35	8.35	31.1	11	Glutathione S-transferase	Nicotiana tabacum
787	gi|296086756	Q03666	CL3333.Contig5_All	10.45	10.45	57	9	Glutathione S-transferase	Nicotiana tabacum
788	gi|225436164	P32110	CL5528.Contig1_All	8.04	8.04	37.7	5	Glutathione S-transferase	Glycine max
789	gi|1170094	P46423	CL6386.Contig2_All	2	4.12	75	3	Glutathione S-transferase	Hyoscyamus muticus
790	gi|1170088	P46440	CL6386.Contig3_All	4.14	4.14	24	3	Glutathione S-transferase APIC	Nicotiana tabacum
791	gi|82698815	Q9FRL8	Unigene13695_All	3.13	3.13	28.3	2	Glutathione S-transferase DHAR2	Arabidopsis thaliana
792	gi|297741498	Q9LZ06	CL44.Contig3_All	3.65	3.65	30.3	4	Glutathione S-transferase L3	Arabidopsis thaliana
793	gi|255539098	P30109	Unigene10626_All	2	2	9.2	1	Glutathione S-transferase PARB	Nicotiana tabacum
794	gi|359486147	P57108	CL1146.Contig4_All	4.26	4.26	23.5	4	Glutathione S-transferase zeta class	Euphorbia esula
795	gi|329130888	P57108	CL516.Contig9_All	0.94	0.94	16.2	1	Glutathione S-transferase zeta class	Euphorbia esula
796	gi|255566325		Unigene22160_All	6.21	6.21	35.3	6	Glutathione transferase	Ricinus communis
797	gi|224110696	Q9FQA3	CL14234.Contig2_All	11.26	11.26	44	10	Glutathione transferase GST 23	Zea mays
798	gi|283136114	Q9FQA3	CL16374.Contig2_All	6.51	6.51	31.5	4	Glutathione transferase GST 23	Zea mays
799	gi|359495228	P10388	CL12869.Contig4_All	4	4	15.9	2	Glutenin, high molecular weight subunit DX5	Triticum aestivum
800	gi|225429462	P08489	CL967.Contig2_All	8.56	8.56	13.4	6	Glutenin, high molecular weight subunit PW212	Triticum aestivum
801	gi|346682873	Q42671	CL3156.Contig6_All	59.43	59.43	69.4	49	Glyceraldehyde-3-phosphate dehydrogenase	Craterostigma plantagineum
802	gi|346682869	P25856	CL10788.Contig1_All	7.83	7.92	30.6	5	Glyceraldehyde-3-phosphate dehydrogenase A	Arabidopsis thaliana
803	gi|147795191	P12859	CL6783.Contig3_All	2	4.06	21.9	3	Glyceraldehyde-3-phosphate dehydrogenase B	Pisum sativum
804	gi|13873334	P13443	Unigene32804_All	9.67	9.67	36.3	5	Glycerate dehydrogenase	Cucumis sativus
805	gi|305379592	P13443	Unigene983_All	5.35	5.35	25.9	5	Glycerate dehydrogenase	Cucumis sativus
806	gi|225463623		CL14543.Contig1_All	1.7	1.7	9	2	Glycerol kinase isoform 1	Vitis vinifera
807	gi|296085983	Q9SS48	CL11947.Contig1_All	9.91	9.91	18.7	6	Glycerol-3-phosphate dehydrogenase SDP6	Arabidopsis thaliana
808	gi|255576268	Q9FJ62	CL7638.Contig1_All	28.35	28.35	26.9	17	Glycerophosphoryl diester phosphodiesterase 1	Arabidopsis thaliana
809	gi|356562626	Q7Y208	CL5716.Contig2_All	2.22	2.22	18.7	1	Glycerophosphoryl diester phosphodiesterase 3	Arabidopsis thaliana
810	gi|118489297	Q9LQL0	Unigene27699_All	10	10	38.6	6	Glycine cleavage system H protein 2	Arabidopsis thaliana
811	gi|3334200	O49954	CL7157.Contig2_All	1.3	11.72	32.3	11	Glycine dehydrogenase [decarboxylating]	Solanum tuberosum
812	gi|3334200	O49954	CL7157.Contig3_All	16.05	16.05	25.1	13	Glycine dehydrogenase [decarboxylating]	Solanum tuberosum
813	gi|307940742	Q03250	Unigene25602_All	5.58	5.58	35	3	Glycine-rich RNA-binding protein 7	Arabidopsis thaliana
814	gi|359495838	Q43472	CL1359.Contig18_All	2.01	2.01	20	1	Glycine-rich RNA-binding protein blt801	Hordeum vulgare
815	gi|6911144	P49310	Unigene28799_All	2.3	2.3	42.4	3	Glycine-rich RNA-binding protein GRP1A	Sinapis alba
816	gi|225456501	O23627	CL5594.Contig1_All	12.42	12.42	27.3	7	Glycine--tRNA ligase 1	Arabidopsis thaliana
817	gi|359495862	Q9FFN2	Unigene16999_All	0.59	0.59	8.6	1	Glycosyltransferase At5g03795	Arabidopsis thaliana
818	gi|225431755	Q39659	CL10262.Contig4_All	5.62	5.62	22.3	5	Glyoxysomal fatty acid beta-oxidation multifunctional protein MFP-a	Cucumis sativus
819	gi|56201391	Q8S8N9	CL14189.Contig1_All	2.11	2.11	17	1	Golgin candidate 1	Arabidopsis thaliana
820	gi|255574131	Q8VYU6	CL9689.Contig2_All	2.01	2.01	17.6	1	Golgin candidate 4	Arabidopsis thaliana
821	gi|225465945	B0F9L4	Unigene32303_All	2	2	13	1	Golgin candidate 6	Arabidopsis thaliana
822	gi|225465945	B0F9L4	Unigene49492_All	1.46	1.46	18	1	Golgin candidate 6	Arabidopsis thaliana
823	gi|225445585		CL12018.Contig2_All	2.33	2.33	15.8	1	GTPase-activating protein gyp7-like	Vitis vinifera
824	gi|296081995	Q8H156	CL16393.Contig2_All	6.02	6.02	21.1	3	GTP-binding nuclear protein Ran-3	Arabidopsis thaliana
825	gi|77416955	O04834	CL12132.Contig2_All	8.09	8.09	44.6	7	GTP-binding protein SAR1A	Arabidopsis thaliana
826	gi|351721140	O64477	Unigene30402_All	2.92	2.92	14	2	G-type lectin S-receptor-like serine/threonine-protein kinase At2g19130	Arabidopsis thaliana
827	gi|224099309	Q39202	CL2195.Contig2_All	2	3.28	7.7	2	G-type lectin S-receptor-like serine/threonine-protein kinase RLK1	Arabidopsis thaliana
828	gi|350539339	P93340	CL617.Contig4_All	8.25	8.25	35.6	8	Guanine nucleotide-binding protein subunit beta-like protein	Nicotiana plumbaginifolia
829	gi|1749825	P93340	CL617.Contig5_All	2	5.94	46.8	5	Guanine nucleotide-binding protein subunit beta-like protein	Nicotiana plumbaginifolia
830	gi|224090025	Q9LD90	CL15108.Contig3_All	2	2.01	12.5	1	H/ACA ribonucleoprotein complex subunit 4	Arabidopsis thaliana
831	gi|224090025	Q9LD90	Unigene10595_All	4.02	4.02	15.4	2	H/ACA ribonucleoprotein complex subunit 4	Arabidopsis thaliana
832	gi|225423595		CL1924.Contig2_All	4	4.04	21.3	2	Haloacid dehalogenase-like hydrolase domain-containing-like isoform 2	Vitis vinifera
833	gi|225429228	Q01899	Unigene25754_All	13.6	14.15	30.1	12	Heat shock 70 kDa protein	Phaseolus vulgaris
834	gi|359482944	F4HQD4	CL4592.Contig5_All	2.46	2.46	44.3	4	Heat shock 70 kDa protein 15	Arabidopsis thaliana
835	gi|225460991	Q9SAB1	CL12751.Contig1_All	0.71	0.71	12.7	1	Heat shock 70 kDa protein 16	Arabidopsis thaliana
836	gi|296081939	F4JMJ1	CL2876.Contig1_All	7.78	7.78	32.6	7	Heat shock 70 kDa protein 17	Arabidopsis thaliana
837	gi|224099789	Q9SKY8	CL2714.Contig2_All	2.01	2.01	4.2	1	Heat shock 70 kDa protein 8	Arabidopsis thaliana
838	gi|45331281	P09189	CL2270.Contig3_All	4.34	35.05	52.1	33	Heat shock cognate 70 kDa protein	Petunia hybrida
839	gi|392465167	P27322	CL2270.Contig4_All	13.41	32.03	52.5	26	Heat shock cognate 70 kDa protein	Solanum lycopersicum
840	gi|425194	P09189	Unigene4408_All	40.64	40.64	53.7	40	Heat shock cognate 70 kDa protein	Petunia hybrida
841	gi|359495606	P36181	Unigene14717_All	70.57	70.57	52.8	58	Heat shock cognate protein 80	Solanum lycopersicum
842	gi|356552478	P36181	Unigene25187_All	11.82	69.37	49.9	55	Heat shock cognate protein 80	Solanum lycopersicum
843	gi|240255879		CL2610.Contig2_All	4	4	44.8	2	Heat shock factor binding protein	Arabidopsis thaliana
844	gi|1708314	P51819	CL1535.Contig2_All	4.01	22.65	36.5	16	Heat shock protein 83	Ipomoea nil
845	gi|224125136	Q43468	CL13990.Contig1_All	22.79	22.79	48.3	14	Heat shock protein STI	Glycine max
846	gi|356540381	Q43468	CL13990.Contig2_All	6	8.38	52.3	4	Heat shock protein STI	Glycine max
847	gi|257219554	Q9SZN7	CL5517.Contig2_All	2	2	67.4	1	Heavy metal-associated isoprenylated plant protein 26	Arabidopsis thaliana
848	gi|225440067	Q9SZN7	Unigene18605_All	2	2	31.2	1	Heavy metal-associated isoprenylated plant protein 26	Arabidopsis thaliana
849	gi|224138978	Q9SR77	Unigene12022_All	1.03	1.03	17.8	1	Heme-binding-like protein At3g10130	Arabidopsis thaliana
850	gi|255542100	Q9FF10	Unigene428_All	3.04	3.04	14	4	Heparanase-like protein 1	Arabidopsis thaliana
851	gi|255563118		Unigene17016_All	1.13	2.34	34.2	4	Heterogeneous nuclear ribonucleoprotein A1	Ricinus communis
852	gi|11066213	P93834	Unigene6078_All	12.99	12.99	26.8	7	Hexokinase-2	Arabidopsis thaliana
853	gi|359495248	P93422	CL7629.Contig3_All	3.46	3.46	14	2	Histidine-tRNA ligase	Oryza sativa subsp. japonica
854	gi|33667908	O64644	CL8767.Contig1_All	2	2	20.4	1	Histone deacetylase complex subunit SAP18	Arabidopsis thaliana
855	gi|297734854	O24591	CL2139.Contig2_All	2.05	2.05	23.4	1	Histone deacetylase HDT1	Zea mays
856	gi|296089630	Q9M4U4	CL9467.Contig7_All	4.07	4.07	10.5	2	Histone deacetylase HDT3	Zea mays
857	gi|351724333	Q9C944	Unigene24295_All	14.36	14.36	59.5	10	Histone H2A variant 3	Arabidopsis thaliana
858	gi|388514875	O65759	Unigene27802_All	10	12.15	29.8	10	Histone H2AX	Cicer arietinum
859	gi|7387726	O22582	Unigene24789_All	14.8	14.8	54.7	14	Histone H2B	Gossypium hirsutum
860	gi|296083584	Q71H73	CL3893.Contig1_All	5.65	5.65	53.7	3	Histone H3.3	Vitis vinifera
861	gi|356557465	P0CG89	Unigene24277_All	12.41	12.41	80.2	13	Histone H4	Glycine max
862	gi|304651500	P40619	Unigene9998_All	4	4	27.1	2	HMG1/2-like protein	Ipomoea nil
863	gi|147842416	Q00423	CL5414.Contig2_All	2.03	2.03	47	1	HMG-Y-related protein A	Glycine max
864	gi|365222902	O22300	CL14693.Contig2_All	1.03	1.03	16.7	1	Homeobox protein knotted-1-like LET12	Solanum lycopersicum
865	gi|359489358	Q0WV12	CL2218.Contig24_All	2.04	2.04	17.8	1	Homeobox-leucine zipper protein ANTHOCYANINLESS 2	Arabidopsis thaliana
866	gi|224056539	Q9ZRA2	CL2622.Contig3_All	2	2	9.4	1	Homogentisate 1,2-dioxygenase	Arabidopsis thaliana
867	gi|359473854		Unigene32812_All	2.09	2.09	25.3	1	hsp70 nucleotide exchange factor FES1	Vitis vinifera
868	gi|296088794	Q9S784	CL9896.Contig1_All	2.59	2.59	25	1	HVA22-like protein c	Arabidopsis thaliana
869	gi|48209969		CL4829.Contig2_All	2	2	19.9	1	Hydrolase, alpha/beta fold family protein	Solanum demissum
870	gi|255547996		CL4798.Contig2_All	1.22	1.22	21.1	2	Hydrolase, hydrolyzing O-glycosyl compounds	Ricinus communis
871	gi|255547996		CL4798.Contig3_All	0.57	0.57	20.7	1	Hydrolase, hydrolyzing O-glycosyl compounds	Ricinus communis
872	gi|255558692	Q9C8L4	Unigene28322_All	2.77	2.77	25	3	Hydroxyacylglutathione hydrolase 3	Arabidopsis thaliana
873	gi|255552523	O81027	CL1861.Contig11_All	3.96	4	16.9	2	Hydroxymethylglutaryl-CoA lyase	Arabidopsis thaliana
874	gi|257781224	P54873	CL5415.Contig1_All	2	2	21.4	1	Hydroxymethylglutaryl-CoA synthase	Arabidopsis thaliana
875	gi|151347473	Q9FM19	Unigene16961_All	5.82	5.85	43.1	6	Hypersensitive-induced response protein 1	Arabidopsis thaliana
876	gi|297793865	Q9FM19	Unigene2776_All	3.91	5.76	40.1	7	Hypersensitive-induced response protein 1	Arabidopsis thaliana
877	gi|356572333	Q9CAR7	CL3382.Contig6_All	17.52	17.52	32.9	12	Hypersensitive-induced response protein 2	Arabidopsis thaliana
878	gi|62867582		CL14627.Contig2_All	2	2	8.5	1	Hypothetical protein	Nicotiana tabacum
879	gi|330318610		CL14931.Contig1_All	2.14	2.15	36.2	2	Hypothetical protein	Camellia sinensis
880	gi|53748431		Unigene20581_All	2	2	13.7	1	Hypothetical protein	Plantago major
881	gi|330318680		Unigene9806_All	1.47	1.48	16.1	1	Hypothetical protein	Camellia sinensis
882	gi|313586603		Unigene11939_All	1.38	1.38	32.1	1	Hypothetical protein 33	Hevea brasiliensis
883	gi|297844334		CL4393.Contig4_All	2	2	57.1	1	Hypothetical protein ARALYDRAFT_312429	Arabidopsis lyrata subsp. lyrata
884	gi|297843502		CL5945.Contig8_All	2	2	37.5	1	Hypothetical protein ARALYDRAFT_470730	Arabidopsis lyrata subsp. lyrata
885	gi|297816112		CL11104.Contig2_All	0.46	0.47	21.1	1	Hypothetical protein ARALYDRAFT_485259	Arabidopsis lyrata subsp. lyrata
886	gi|297832872		CL5703.Contig1_All	2	2	11.1	1	Hypothetical protein ARALYDRAFT_896208	Arabidopsis lyrata subsp. lyrata
887	gi|357463399		CL6036.Contig1_All	11.05	11.05	43	11	Hypothetical protein MTR_3g087510	Medicago truncatula
888	gi|255557449		CL12215.Contig3_All	2	2	17.3	1	Hypothetical protein RCOM_0634810	Ricinus communis
889	gi|242051601		CL11522.Contig1_All	2.55	2.55	35.2	2	Hypothetical protein SORBIDRAFT_03g001950	Sorghum bicolor
890	gi|147807683		Unigene9716_All	2	2	42.1	1	Hypothetical protein VITISV_018915	Vitis vinifera
891	gi|147768778		CL14348.Contig3_All	0.48	0.48	19.8	1	Hypothetical protein VITISV_019556	Vitis vinifera
892	gi|147810266		CL6232.Contig2_All	2	2	21.2	1	Hypothetical protein VITISV_027853	Vitis vinifera
893	gi|147827322		CL7025.Contig2_All	21.39	21.39	32.6	14	Hypothetical protein VITISV_037471	Vitis vinifera
894	gi|356525030	Q9M647	CL945.Contig22_All	1.77	1.77	19	1	IAA-alanine resistance protein 1	Arabidopsis thaliana
895	gi|225427220	Q8S9S4	CL9679.Contig2_All	6.82	6.82	14.1	3	IAA-amino acid hydrolase ILR1-like 1	Oryza sativa subsp. japonica
896	gi|49524068	O04373	CL2155.Contig4_All	3.89	3.89	13.9	2	IAA-amino acid hydrolase ILR1-like 4	Arabidopsis thaliana
897	gi|224138406	Q8H3C9	CL11902.Contig2_All	11.38	11.38	20	8	IAA-amino acid hydrolase ILR1-like 7	Oryza sativa subsp. japonica
898	gi|119866035	O22478	CL1732.Contig4_All	6.39	6.39	29.7	6	Importin subunit alpha	Solanum lycopersicum
899	gi|225435754		CL9732.Contig1_All	1.85	1.85	13.7	1	Importin-5	Vitis vinifera
900	gi|359497728	Q9ASS4	CL4159.Contig1_All	3.37	5.52	24.5	3	Inactive leucine-rich repeat receptor-like protein kinase At5g48380	Arabidopsis thaliana
901	gi|255552774	O04567	Unigene22230_All	0.55	0.55	19.5	2	Inactive receptor kinase At1g27190	Arabidopsis thaliana
902	gi|225453189	Q9LP77	CL11635.Contig3_All	4.24	4.24	18.6	4	Inactive receptor kinase At1g48480	Arabidopsis thaliana
903	gi|255576916	O48788	Unigene6256_All	2.41	2.6	27.5	4	Inactive receptor kinase At2g26730	Arabidopsis thaliana
904	gi|255586379	Q9LVM0	CL2318.Contig1_All	3.46	3.46	17.1	2	Inactive receptor kinase At5g58300	Arabidopsis thaliana
905	gi|209968797	P42390	CL2859.Contig3_All	2.01	2.01	21.9	2	Indole-3-glycerol phosphate lyase, chloroplastic	Zea mays
906	gi|2208908	Q96303	CL8176.Contig2_All	12.15	12.16	17.5	8	Inorganic phosphate transporter 1-4	Arabidopsis thaliana
907	gi|357440961	Q8GYF4	CL8176.Contig4_All	6.68	9.58	18.5	6	Inorganic phosphate transporter 1-5	Arabidopsis thaliana
908	gi|330318641		Unigene34891_All	5.62	5.62	17	3	Isochorismatase hydrolase family protein	Camellia sinensis
909	gi|255575724	Q8LFC0	Unigene3910_All	11.31	11.31	37.3	7	Isocitrate dehydrogenase [NAD] regulatory subunit 1	Arabidopsis thaliana
910	gi|213493066	P50218	CL2700.Contig20_All	6.79	6.79	22.2	3	Isocitrate dehydrogenase [NADP]	Nicotiana tabacum
911	gi|218963723	P52578	Unigene745_All	16.48	16.48	30.5	19	Isoflavone reductase homolog	Solanum tuberosum
912	gi|255551831	Q9FS88	Unigene4398_All	1.57	1.57	16.5	1	Isovaleryl-CoA dehydrogenase 1	Solanum tuberosum
913	gi|317106596		CL12147.Contig2_All	2.9	2.9	23.7	3	JHL20J20.11	Jatropha curcas
914	gi|225423767	Q9SEX2	CL12008.Contig1_All	2.04	2.04	18.4	1	Katanin p60 ATPase-containing subunit	Arabidopsis thaliana
915	gi|255561818	Q9LK31	CL3922.Contig6_All	1.13	1.13	6.5	1	Kelch repeat-containing protein At3g27220	Arabidopsis thaliana
916	gi|193290660	Q01292	CL11224.Contig1_All	8.75	8.75	28.1	5	Ketol-acid reductoisomerase	Spinacia oleracea
917	gi|225445949	P58223	CL9715.Contig7_All	5.66	5.66	17.8	2	KH domain-containing protein At4g18375	Arabidopsis thaliana
918	gi|225424189	Q9SR40	CL10077.Contig1_All	2	2	12	1	Laccase-7	Arabidopsis thaliana
919	gi|359483362	Q948T6	CL6205.Contig2_All	9.14	9.15	32.9	8	Lactoylglutathione lyase	Oryza sativa subsp. japonica
920	gi|12744892	O49818	CL698.Contig5_All	5.07	5.07	40.2	3	Lactoylglutathione lyase	Cicer arietinum
921	gi|359484559	Q8W593	CL9900.Contig1_All	2.72	4.64	24.7	4	Lactoylglutathione lyase	Arabidopsis thaliana
922	gi|359476009	O23461	CL10389.Contig1_All	2	2	7.3	1	L-arabinokinase	Arabidopsis thaliana
923	gi|1255951	Q00624	CL3550.Contig2_All	29.93	29.93	40.1	20	L-ascorbate oxidase homolog	Brassica napus
924	gi|225459808	Q00624	CL3550.Contig5_All	2	4	25.8	2	L-ascorbate oxidase homolog	Brassica napus
925	gi|42558486	Q05431	CL11942.Contig2_All	31.91	31.91	46.4	29	L-ascorbate peroxidase 1	Arabidopsis thaliana
926	gi|117067061	Q9FE01	CL11942.Contig3_All	2.25	2.28	40.4	4	L-ascorbate peroxidase 2	Oryza sativa subsp. japonica
927	gi|154183757	Q42564	CL950.Contig4_All	9.31	9.4	51.8	6	L-ascorbate peroxidase 3	Arabidopsis thaliana
928	gi|359492510	Q42592	CL5714.Contig4_All	3.23	4.45	26.8	4	L-ascorbate peroxidase S	Arabidopsis thaliana
929	gi|350535589	Q8W1E0	CL12192.Contig2_All	0.85	0.85	9.2	1	Late blight resistance protein R1-A	Solanum demissum
930	gi|153793260	P46518	CL6883.Contig2_All	10.33	10.33	34.6	6	Late embryogenesis abundant protein Lea14-A	Gossypium hirsutum
931	gi|225445867	Q42876	CL11386.Contig1_All	2.22	23.97	37.3	15	Leucine aminopeptidase 2	Solanum lycopersicum
932	gi|27463709	Q42876	CL11386.Contig2_All	25.13	25.13	39	17	Leucine aminopeptidase 2	Solanum lycopersicum
933	gi|27463709	Q42876	CL11386.Contig4_All	6.17	12.56	42.4	7	Leucine aminopeptidase 2	Solanum lycopersicum
934	gi|359484368	Q9T0K5	CL14769.Contig1_All	5.19	5.19	15.6	5	Leucine-rich repeat extensin-like protein 3	Arabidopsis thaliana
935	gi|225452376	Q9SN46	CL10718.Contig2_All	2.23	2.23	9.1	1	Leucine-rich repeat extensin-like protein 5	Arabidopsis thaliana
936	gi|359487233	Q9SN46	Unigene6532_All	7.81	7.81	17	4	Leucine-rich repeat extensin-like protein 5	Arabidopsis thaliana
937	gi|359493147	Q9LYN8	Unigene24836_All	1.21	3.29	19.8	2	Leucine-rich repeat receptor protein kinase EXS	Arabidopsis thaliana
938	gi|255556695	Q9LT96	CL9203.Contig2_All	2.01	2.01	11.8	1	Leucine-rich repeat receptor-like protein kinase At5g49770	Arabidopsis thaliana
939	gi|225460189		CL11774.Contig1_All	2.87	2.87	21.2	3	Leucyl-tRNA synthetase	Vitis vinifera
940	gi|225460189		CL8079.Contig2_All	2	2	11.9	1	Leucyl-tRNA synthetase	Vitis vinifera
941	gi|10047219	Q9SU56	Unigene15541_All	2.58	2.58	12.7	1	L-galactono-1,4-lactone dehydrogenase	Arabidopsis thaliana
942	gi|14278923	P93149	Unigene22209_All	1.06	1.06	12.8	1	Licodione synthase	Glycyrrhiza echinata
943	gi|225469310	Q1PSI9	Unigene11537_All	10.04	10.04	23.2	5	L-idonate 5-dehydrogenase	Vitis vinifera
944	gi|22261807	P80471	CL10957.Contig1_All	5.26	5.26	22	4	Light-induced protein	Solanum tuberosum
945	gi|224118150	P80471	Unigene34993_All	5.64	5.64	54.3	4	Light-induced protein	Solanum tuberosum
946	gi|224118150	P80471	Unigene6229_All	0.48	4.98	43.1	4	Light-induced protein	Solanum tuberosum
947	gi|363805188	Q9MB73	Unigene16030_All	6.52	6.52	21.6	3	Limonoid UDP-glucosyltransferase	Citrus unshiu
948	gi|224140417	Q9M028	Unigene20562_All	1.7	1.7	13.4	1	LIMR family protein At5g01460	Arabidopsis thaliana
949	gi|195929365	Q43191	CL3798.Contig3_All	1.68	1.68	9.5	1	Linoleate 9S-lipoxygenase 5	Solanum tuberosum
950	gi|255551451	Q43191	CL56.Contig3_All	4.03	4.03	19	2	Linoleate 9S-lipoxygenase 5	Solanum tuberosum
951	gi|187960375	Q43191	Unigene35781_All	2.18	2.18	12.1	1	Linoleate 9S-lipoxygenase 5	Solanum tuberosum
952	gi|98979407	Q43191	Unigene5691_All	16.94	16.94	30.5	13	Linoleate 9S-lipoxygenase 5	Solanum tuberosum
953	gi|224111206	Q41238	Unigene42_All	2	2	24.4	1	Linoleate 9S-lipoxygenase 6	Solanum tuberosum
954	gi|296089636	Q8W453	CL8239.Contig1_All	2	2	34.7	1	Lipid-transfer protein DIR1	Arabidopsis thaliana
955	gi|359475515	Q93ZN9	CL7513.Contig5_All	7.87	7.87	18.7	4	LL-diaminopimelate aminotransferase	Arabidopsis thaliana
956	gi|356575351	A2YQ56	CL9570.Contig1_All	5.72	5.72	13.3	3	Lon protease homolog	Oryza sativa subsp. indica
957	gi|225427356	O04979	CL4275.Contig3_All	2	2	9.1	1	Lon protease homolog 2	Spinacia oleracea
958	gi|225437622	O22898	CL1029.Contig10_All	8	10	17.3	5	Long chain acyl-CoA synthetase 1	Arabidopsis thaliana
959	gi|225437622	O22898	Unigene47774_All	2.09	6.17	22.7	4	Long chain acyl-CoA synthetase 1	Arabidopsis thaliana
960	gi|193290710	Q9T0A0	CL1005.Contig3_All	10.04	10.04	20.1	6	Long chain acyl-CoA synthetase 4	Arabidopsis thaliana
961	gi|193290712	Q9SJD4	CL1619.Contig43_All	4.69	4.69	15.1	3	Long chain acyl-CoA synthetase 8	Arabidopsis thaliana
962	gi|193290712	Q9SJD4	CL4156.Contig2_All	1.92	2	16.8	1	Long chain acyl-CoA synthetase 8	Arabidopsis thaliana
963	gi|297740564	C0LGE0	CL3330.Contig3_All	18.55	18.55	26.7	12	LRR receptor-like serine/threonine-protein kinase At1g07650	Arabidopsis thaliana
964	gi|224112549	C0LGG9	Unigene4496_All	2.05	3.35	26	2	LRR receptor-like serine/threonine-protein kinase At1g53440	Arabidopsis thaliana
965	gi|359485959	C0LGH3	CL2732.Contig3_All	7.56	7.56	15.2	4	LRR receptor-like serine/threonine-protein kinase At1g56140	Arabidopsis thaliana
966	gi|297741494	C0LGI2	CL13751.Contig2_All	0.56	0.56	13.7	1	LRR receptor-like serine/threonine-protein kinase At1g67720	Arabidopsis thaliana
967	gi|359493576	C0LGQ5	Unigene30432_All	5.03	5.03	27	4	LRR receptor-like serine/threonine-protein kinase GSO1	Arabidopsis thaliana
968	gi|356508506	P0C895	CL1044.Contig3_All	3.42	3.42	30.3	2	LRR repeats and ubiquitin-like domain-containing protein At2g30105	Arabidopsis thaliana
969	gi|224096774	Q9LXA5	CL2687.Contig2_All	2.99	2.99	13.9	3	L-type lectin-domain containing receptor kinase IX.1	Arabidopsis thaliana
970	gi|729623	Q03685	CL1328.Contig2_All	24.78	24.78	35.7	21	Luminal-binding protein 5	Nicotiana tabacum
971	gi|729623	Q03685	CL1328.Contig7_All	3.1	5.92	35.9	4	Luminal-binding protein 5	Nicotiana tabacum
972	gi|6456434	Q8W3Z2	CL2619.Contig1_All	2.13	4.19	17.9	2	Lupeol synthase	Betula platyphylla
973	gi|6456434	Q8W3Z2	Unigene31445_All	4.24	4.24	19.9	3	Lupeol synthase	Betula platyphylla
974	gi|255559605	Q9LRB5	CL2136.Contig1_All	2.01	2.01	8.9	1	Lysine histidine transporter 2	Arabidopsis thaliana
975	gi|255547884	Q9LRB5	Unigene35880_All	4.1	4.1	12.4	3	Lysine histidine transporter 2	Arabidopsis thaliana
976	gi|359482241	O22719	Unigene8832_All	0.98	0.99	6.3	1	Lysine histidine transporter-like 3	Arabidopsis thaliana
977	gi|359487616	Q9ZPI1	CL9567.Contig1_All	6.51	6.51	36.3	4	Lysine-tRNA ligase	Arabidopsis thaliana
978	gi|359474985	O23006	CL4487.Contig6_All	2.06	2.06	18.5	2	LysM domain-containing GPI-anchored protein 2	Arabidopsis thaliana
979	gi|359491464		Unigene29779_All	8.46	8.46	61.8	5	Lysosomal alpha-mannosidase	Vitis vinifera
980	gi|255558128		CL6885.Contig1_All	0.81	0.81	21.4	1	Mads box protein	Ricinus communis
981	gi|225431838	O50001	CL7410.Contig2_All	26.28	26.28	72.3	25	Major allergen Pru ar 1	Prunus armeniaca
982	gi|147853972	O24248	CL12477.Contig2_All	8	10.07	27.5	6	Major allergen Pru av 1	Prunus avium
983	gi|359477157	O24248	Unigene27772_All	9.9	9.9	57.1	6	Major allergen Pru av 1	Prunus avium
984	gi|255084782	Q39967	Unigene33210_All	10	10	65.8	5	Major latex allergen Hev b 5	Hevea brasiliensis
985	gi|224112569	O48905	CL1299.Contig1_All	12.57	12.57	47.6	10	Malate dehydrogenase	Medicago sativa
986	gi|5123836	Q9SN86	CL7270.Contig3_All	4.82	4.82	12.2	3	Malate dehydrogenase	Arabidopsis thaliana
987	gi|21388544	P17783	Unigene32508_All	17.84	17.85	36.8	10	Malate dehydrogenase	Citrullus lanatus
988	gi|255540321	P17815	Unigene12566_All	2.55	2.55	14.4	2	Malate synthase	Ricinus communis
989	gi|225442581	Q8H151	CL9947.Contig2_All	1.18	1.18	19.6	2	Malonate--CoA ligase	Arabidopsis thaliana
990	gi|359497141	Q9ZRF1	Unigene7981_All	3.54	3.54	18.9	3	Mannitol dehydrogenase	Fragaria ananassa
991	gi|224038262	O22287	CL921.Contig3_All	4.12	4.12	26.3	4	Mannose-1-phosphate guanylyltransferase 1	Arabidopsis thaliana
992	gi|225452648	Q941T9	CL319.Contig7_All	2.79	2.79	8.8	1	Mannose-1-phosphate guanylyltransferase 2	Oryza sativa subsp. japonica
993	gi|297744835	Q941T9	CL5972.Contig3_All	3.41	3.41	8	2	Mannose-1-phosphate guanylyltransferase 2	Oryza sativa subsp. japonica
994	gi|147863226	Q5H7P5	CL14945.Contig2_All	3.1	3.1	31.3	3	Mannosylglycoprotein endo-beta-mannosidase	Lilium longiflorum
995	gi|356574941	Q5H7P5	CL3689.Contig2_All	2.15	2.15	38.1	2	Mannosylglycoprotein endo-beta-mannosidase	Lilium longiflorum
996	gi|359483238	Q9C512	Unigene27363_All	4	4	16.8	2	Mannosyl-oligosaccharide 1,2-alpha-mannosidase MNS1	Arabidopsis thaliana
997	gi|224080043	Q93Y37	CL10396.Contig1_All	2.39	2.39	16.3	1	Mannosyl-oligosaccharide 1,2-alpha-mannosidase MNS3	Arabidopsis thaliana
998	gi|242065722	Q9LW85	CL13159.Contig3_All	5.84	5.84	23.9	4	MAR-binding filament-like protein 1	Arabidopsis thaliana
999	gi|224058377	Q9LW85	CL9671.Contig2_All	2.11	2.11	23	2	MAR-binding filament-like protein 1	Arabidopsis thaliana
1000	gi|359479667	P93203	Unigene25487_All	4	4	14.7	2	MAR-binding filament-like protein 1	Solanum lycopersicum
1001	gi|224084748	Q9M7J4	CL10603.Contig3_All	1.1	1.1	21.5	1	MAR-binding filament-like protein 1-1	Nicotiana tabacum
1002	gi|218347123	Q94AH9	CL5192.Contig2_All	1.44	1.44	36.5	1	Mediator of RNA polymerase II transcription subunit 36a	Arabidopsis thaliana
1003	gi|297735745	Q4V3C1	CL12112.Contig5_All	2.21	2.21	12.2	2	Mediator of RNA polymerase II transcription subunit 8	Arabidopsis thaliana
1004	gi|359497352	Q9SB42	CL4472.Contig1_All	7.7	7.7	26.2	4	Mediator-associated protein 1	Arabidopsis thaliana
1005	gi|255539487	Q9M2Z4	Unigene18930_All	6.65	6.65	45.3	4	Membrane steroid-binding protein 2	Arabidopsis thaliana
1006	gi|255565313	Q9M2Z4	Unigene2583_All	6	6.02	18.8	5	Membrane steroid-binding protein 2	Arabidopsis thaliana
1007	gi|225430912	Q03943	CL1834.Contig5_All	2.97	2.97	25.8	2	Membrane-associated 30 kDa protein	Pisum sativum
1008	gi|225441503	Q10PP8	CL8339.Contig1_All	2.04	2.04	13.9	1	Metal tolerance protein 4	Oryza sativa subsp. japonica
1009	gi|255579318	Q9FV49	CL4231.Contig11_All	3.69	3.69	15.1	2	Methionine aminopeptidase 2A	Arabidopsis thaliana
1010	gi|225433588	Q9ZTS1	CL9725.Contig3_All	3.84	3.84	16.7	3	Methionine-tRNA ligase	Oryza sativa subsp. japonica
1011	gi|359486328	Q9ZTS1	CL1168.Contig13_All	4.03	4.03	20.3	2	Methionine--tRNA ligase	Oryza sativa subsp. japonica
1012	gi|296084849	Q9XI36	CL15994.Contig1_All	4	4	38	2	Methyl-CpG-binding domain-containing protein 10	Arabidopsis thaliana
1013	gi|224285599	Q9XI36	CL15994.Contig4_All	2	2.59	25.1	2	Methyl-CpG-binding domain-containing protein 10	Arabidopsis thaliana
1014	gi|147766368	Q9XI36	Unigene18268_All	2.03	2.6	66.7	2	Methyl-CpG-binding domain-containing protein 10	Arabidopsis thaliana
1015	gi|224103609	Q9LDD8	CL8267.Contig1_All	2	2	9.4	1	Methylcrotonoyl-CoA carboxylase beta chain	Arabidopsis thaliana
1016	gi|342722655	Q75HE6	CL9983.Contig1_All	13.68	13.68	22	9	Methylenetetrahydrofolate reductase	Oryza sativa subsp. japonica
1017	gi|255554609	Q0WM29	CL9896.Contig2_All	15.67	15.67	31	11	Methylmalonate-semialdehyde dehydrogenase [acylating]	Arabidopsis thaliana
1018	gi|297742934	B9HCR2	CL10523.Contig1_All	2.17	2.17	10.6	1	Methylthioribose-1-phosphate isomerase	Populus trichocarpa
1019	gi|225453730	Q93W95	Unigene34909_All	1.19	1.19	57.1	1	Methyltransferase PMT13	Arabidopsis thaliana
1020	gi|356514445	Q9M7N6	Unigene24261_All	2.09	2.09	13	3	MFP1 attachment factor 1	Solanum lycopersicum
1021	gi|255587934		CL10343.Contig2_All	13.49	13.49	48.3	9	Minor allergen Alt a	Ricinus communis
1022	gi|297740269	Q9C9G6	Unigene6828_All	2	2	20.8	1	MIP18 family protein At1g68310	Arabidopsis thaliana
1023	gi|1762933	P13087	Unigene13584_All	4.8	4.8	16.9	3	Miraculin	Richadella dulcifica
1024	gi|225427213	Q93XM7	CL13870.Contig3_All	9.18	9.19	30	7	Mitochondrial carnitine/acylcarnitine carrier-like protein	Arabidopsis thaliana
1025	gi|225426508	Q9XGY5	Unigene14277_All	2	2	26.2	1	Mitochondrial import inner membrane translocase subunit Tim13	Oryza sativa subsp. japonica
1026	gi|225461886	Q8VYE2	Unigene14657_All	1.62	1.64	18.6	1	Mitochondrial import inner membrane translocase subunit TIM50	Arabidopsis thaliana
1027	gi|242037191	Q9XGX7	CL15364.Contig2_All	2	2	40.9	1	Mitochondrial import inner membrane translocase subunit Tim9	Oryza sativa subsp. japonica
1028	gi|147863792	Q9FNC9	Unigene6524_All	1.11	1.11	38.5	1	Mitochondrial import receptor subunit TOM22 homolog 2	Arabidopsis thaliana
1029	gi|224143751	Q10S27	CL6608.Contig4_All	2	2	19.4	1	Mitochondrial outer membrane protein porin 6	Oryza sativa subsp. japonica
1030	gi|224143751	Q10S27	CL6608.Contig5_All	2.01	2.01	33.1	2	Mitochondrial outer membrane protein porin 6	Oryza sativa subsp. japonica
1031	gi|161788876	P42055	CL10752.Contig2_All	29.85	29.85	48.9	19	Mitochondrial outer membrane protein porin of 34 kDa	Solanum tuberosum
1032	gi|161788876	P42055	Unigene10679_All	16.03	29	55.8	18	Mitochondrial outer membrane protein porin of 34 kDa	Solanum tuberosum
1033	gi|1172556	P42056	Unigene1869_All	16.68	16.83	45.8	10	Mitochondrial outer membrane protein porin of 36 kDa	Solanum tuberosum
1034	gi|58979188		CL15264.Contig1_All	2.07	2.97	38.1	2	Mitochondrial prohibitin 1	Petunia x hybrida
1035	gi|224077724	Q8LGI2	CL6763.Contig2_All	2	2	14	1	Mitochondrial saccharopine dehydrogenase-like oxidoreductase At5g39410	Arabidopsis thaliana
1036	gi|225445041	P29677	CL1088.Contig2_All	2	2	27.7	1	Mitochondrial-processing peptidase subunit alpha	Solanum tuberosum
1037	gi|266567	P29677	CL3891.Contig1_All	19.98	19.98	34.2	14	Mitochondrial-processing peptidase subunit alpha	Solanum tuberosum
1038	gi|266567	P29677	CL3891.Contig2_All	7.6	14.35	28.2	12	Mitochondrial-processing peptidase subunit alpha	Solanum tuberosum
1039	gi|13959067	Q42290	CL5074.Contig1_All	2.48	7.01	41.9	5	Mitochondrial-processing peptidase subunit beta	Arabidopsis thaliana
1040	gi|13959067	Q42290	CL5074.Contig3_All	18.05	18.05	24.9	11	Mitochondrial-processing peptidase subunit beta	Arabidopsis thaliana
1041	gi|13959067	Q42290	Unigene42049_All	0.9	12.65	24.6	8	Mitochondrial-processing peptidase subunit beta	Arabidopsis thaliana
1042	gi|357475629	Q06060	CL9751.Contig1_All	2.38	2.38	26.3	1	Mitogen-activated protein kinase homolog D5	Pisum sativum
1043	gi|55294668		CL11262.Contig1_All	6	6	19.4	6	ML domain protein	Nicotiana glauca
1044	gi|225424742	Q93VR4	Unigene17262_All	2.27	2.27	27.5	1	MLP-like protein 423	Arabidopsis thaliana
1045	gi|255581605	Q9ZQ77	CL8677.Contig1_All	4.82	4.82	29.5	3	MO25-like protein At2g03410	Arabidopsis thaliana
1046	gi|255553015	Q0WP36	Unigene6907_All	1.18	1.18	5.8	1	Molybdate transporter 2	Arabidopsis thaliana
1047	gi|255583640	Q9SU40	CL5149.Contig1_All	13.26	13.26	27.8	12	Monocopper oxidase-like protein SKU5	Arabidopsis thaliana
1048	gi|227955705	P92947	CL13960.Contig3_All	2.12	14.64	35.5	8	Monodehydroascorbate reductase	Arabidopsis thaliana
1049	gi|227955705	P92947	CL13960.Contig4_All	16.47	16.47	36.1	9	Monodehydroascorbate reductase	Arabidopsis thaliana
1050	gi|227955705	P92947	CL14026.Contig2_All	4	5.89	56.7	3	Monodehydroascorbate reductase	Arabidopsis thaliana
1051	gi|117067068	Q43497	CL7641.Contig2_All	24.25	24.25	47.7	20	Monodehydroascorbate reductase	Solanum lycopersicum
1052	gi|255539302	Q8LPQ8	CL3583.Contig3_All	2.16	2.16	9.2	3	Monosaccharide-sensing protein 2	Arabidopsis thaliana
1053	gi|225437910	Q8LBS4	Unigene10023_All	1.68	1.76	23.8	1	Monothiol glutaredoxin-S12	Arabidopsis thaliana
1054	gi|255556037	Q9ZPH2	CL3581.Contig1_All	4.2	4.21	11.5	3	Monothiol glutaredoxin-S17	Arabidopsis thaliana
1055	gi|224078850	Q94BV7	CL5720.Contig2_All	2.93	2.93	20.1	2	NAD(P)H dehydrogenase B2	Arabidopsis thaliana
1056	gi|585452	P37225	CL8622.Contig4_All	15.32	15.68	34.8	9	NAD-dependent malic enzyme 59 kDa isoform	Solanum tuberosum
1057	gi|297831838	P37221	Unigene30963_All	2.82	2.82	32.2	2	NAD-dependent malic enzyme 62 kDa isoform	Solanum tuberosum
1058	gi|12644540	Q9M9M9	Unigene2877_All	4.39	4.39	44.8	3	NADH dehydrogenase [ubiquinone] 1 alpha subcomplex subunit 12	Arabidopsis thaliana
1059	gi|224057874	Q9FIJ2	CL6070.Contig2_All	3	3	25.8	3	NADH dehydrogenase [ubiquinone] 1 alpha subcomplex subunit 2	Arabidopsis thaliana
1060	gi|224057874	Q9FIJ2	CL9182.Contig2_All	2	2.9	42.9	2	NADH dehydrogenase [ubiquinone] 1 alpha subcomplex subunit 2	Arabidopsis thaliana
1061	gi|225464631	Q9FLX7	Unigene24271_All	4.92	4.92	23.6	4	NADH dehydrogenase [ubiquinone] 1 alpha subcomplex subunit 5	Arabidopsis thaliana
1062	gi|242057475	Q9LHI0	Unigene13352_All	2.25	2.25	43.2	1	NADH dehydrogenase [ubiquinone] 1 alpha subcomplex subunit 6	Arabidopsis thaliana
1063	gi|225437963	Q9SK66	CL3154.Contig1_All	10.89	10.89	28.8	9	NADH dehydrogenase [ubiquinone] 1 alpha subcomplex subunit 9	Arabidopsis thaliana
1064	gi|639834	Q9FNN5	CL1726.Contig2_All	2.04	2.04	23.1	1	NADH dehydrogenase [ubiquinone] flavoprotein 1	Arabidopsis thaliana
1065	gi|225437209	O22769	Unigene29742_All	6.06	6.06	21.2	3	NADH dehydrogenase [ubiquinone] flavoprotein 2	Arabidopsis thaliana
1066	gi|3122572	Q43644	CL10810.Contig1_All	13.93	13.93	30.6	9	NADH dehydrogenase [ubiquinone] iron-sulfur protein 1	Solanum tuberosum
1067	gi|112253844	P93306	Unigene3709_All	6.75	6.75	33.3	4	NADH dehydrogenase [ubiquinone] iron-sulfur protein 2	Arabidopsis thaliana
1068	gi|9280616	Q95748	Unigene57151_All	6.38	6.38	41.8	3	NADH dehydrogenase [ubiquinone] iron-sulfur protein 3	Arabidopsis thaliana
1069	gi|356512870	Q8GXR9	CL13392.Contig2_All	0.67	0.67	4.8	1	NADH dehydrogenase C1	Arabidopsis thaliana
1070	gi|225445442	P83291	CL11996.Contig2_All	0.65	0.65	12.8	2	NADH-cytochrome b5 reductase-like protein	Arabidopsis thaliana
1071	gi|372450280	P27572	CL10483.Contig2_All	0.49	0.49	7.9	1	NADH-ubiquinone oxidoreductase chain 4	Triticum aestivum
1072	gi|308943732	Q39173	Unigene28298_All	1.06	1.06	23.3	2	NADP-dependent alkenal double bond reductase P2	Arabidopsis thaliana
1073	gi|356562585	P93338	Unigene11549_All	4.35	4.35	10.7	3	NADP-dependent glyceraldehyde-3-phosphate dehydrogenase	Nicotiana plumbaginifolia
1074	gi|356513167	P34105	CL10672.Contig1_All	12.41	12.42	28	8	NADP-dependent malic enzyme	Populus trichocarpa
1075	gi|359475960	P51615	CL2169.Contig9_All	3.06	3.06	10.9	2	NADP-dependent malic enzyme	Vitis vinifera
1076	gi|46403207	P37116	CL8528.Contig2_All	1	1	14.8	1	NADPH-cytochrome P450 reductase	Vigna radiata var. radiata
1077	gi|193290682	P37116	Unigene10489_All	4.86	4.86	12.6	4	NADPH-cytochrome P450 reductase	Vigna radiata var. radiata
1078	gi|15219413		Unigene41035_All	2.01	2.01	21.2	2	Nascent polypeptide-associated complex subunit beta	Arabidopsis thaliana
1079	gi|118572820	Q3HVN1	Unigene2603_All	10.09	10.09	30.1	5	N-carbamoylputrescine amidase	Solanum tuberosum
1080	gi|225447007	P42744	CL12398.Contig3_All	1.11	1.11	10	1	NEDD8-activating enzyme E1 regulatory subunit	Arabidopsis thaliana
1081	gi|225448363	O04203	CL8183.Contig1_All	0.9	0.9	10.4	1	Nematode resistance protein-like HSPRO2	Arabidopsis thaliana
1082	gi|255558846	Q304B9	CL780.Contig3_All	1.59	1.59	11.4	1	Neutral ceramidase	Arabidopsis thaliana
1083	gi|225464882		CL11048.Contig4_All	9.9	9.9	20.2	8	Nicalin-1	Vitis vinifera
1084	gi|225438748		CL11602.Contig3_All	2.42	2.42	17.5	1	Nicotinate phosphoribosyltransferase-like	Vitis vinifera
1085	gi|325087305	Q9LIG6	Unigene19080_All	0.76	0.77	18.2	1	NifU-like protein 4	Arabidopsis thaliana
1086	gi|255552957		CL7076.Contig1_All	0.51	0.52	16.5	1	NMDA receptor-regulated protein	Ricinus communis
1087	gi|225437598		CL3841.Contig4_All	7.02	7.02	20.3	4	Nodal modulator 1	Vitis vinifera
1088	gi|15824564		CL5266.Contig3_All	9.67	9.67	30.1	7	Non-cell-autonomous protein pathway1 (NCAPP1)	Nicotiana tabacum
1089	gi|12659322	Q03461	CL128.Contig2_All	3.61	3.61	34.8	2	Non-specific lipid-transfer protein 2	Nicotiana tabacum
1090	gi|296087247	Q43681	Unigene31288_All	2	2	25.9	1	Non-specific lipid-transfer protein AKCS9	Vigna unguiculata
1091	gi|359477203		Unigene13674_All	1.7	1.7	5.4	1	Nuclear export mediator factor Nemf-like	Vitis vinifera
1092	gi|359488807		Unigene29040_All	2	2	18.1	1	Nuclear pore membrane glycoprotein 210-like	Vitis vinifera
1093	gi|225464834		Unigene8481_All	1.58	1.58	21.6	1	Nuclear speckle splicing regulatory protein 1	Vitis vinifera
1094	gi|77999309	Q8L4B2	Unigene5971_All	2.01	2.01	14.7	1	Nuclear transcription factor Y subunit C-9	Arabidopsis thaliana
1095	gi|359479435	Q3E7D0	CL427.Contig2_All	1.92	2	36	1	Nucleobase-ascorbate transporter 12	Arabidopsis thaliana
1096	gi|225458495	Q8GZD4	Unigene16526_All	4.05	4.06	15.3	3	Nucleobase-ascorbate transporter 3	Arabidopsis thaliana
1097	gi|62183958	Q27GI3	Unigene14492_All	0.63	2.9	9.3	2	Nucleobase-ascorbate transporter 6	Arabidopsis thaliana
1098	gi|224121656	Q27GI3	Unigene15128_All	1.7	3.43	14.3	2	Nucleobase-ascorbate transporter 6	Arabidopsis thaliana
1099	gi|255540763	Q27GI3	Unigene47198_All	3.47	3.47	12.6	2	Nucleobase-ascorbate transporter 6	Arabidopsis thaliana
1100	gi|359487861	O04658	CL11590.Contig1_All	7.67	7.67	25	4	Nucleolar protein 5-1	Arabidopsis thaliana
1101	gi|225456270	O04658	CL4644.Contig3_All	2.02	2.02	21.4	1	Nucleolar protein 5-1	Arabidopsis thaliana
1102	gi|297734387	Q9MAB3	CL1404.Contig1_All	3.85	3.85	28.3	3	Nucleolar protein 5-2	Arabidopsis thaliana
1103	gi|225454892	Q6Z1C0	CL1081.Contig4_All	4.05	4.05	21.7	2	Nucleolin 1	Oryza sativa subsp. japonica
1104	gi|224058811	Q9FVQ1	CL4675.Contig3_All	2.02	2.02	20	1	Nucleolin 1	Arabidopsis thaliana
1105	gi|356566449	Q6Z1C0	Unigene31391_All	2.13	2.13	34.4	2	Nucleolin 1	Oryza sativa subsp. japonica
1106	gi|359479205	Q1PEP5	CL10963.Contig3_All	3.27	3.27	20.8	2	Nucleolin 2	Arabidopsis thaliana
1107	gi|356538573	Q7XTT4	CL1301.Contig9_All	1.7	1.7	14.9	1	Nucleolin 2	Oryza sativa subsp. japonica
1108	gi|224092224	Q7XTT4	CL14996.Contig1_All	2	2	17.2	1	Nucleolin 2	Oryza sativa subsp. japonica
1109	gi|255563502	Q7XTT4	CL2557.Contig5_All	1.86	2.03	29	1	Nucleolin 2	Oryza sativa subsp. japonica
1110	gi|255555987	Q7XTT4	Unigene703_All	2.01	2.01	19.9	1	Nucleolin 2	Oryza sativa subsp. japonica
1111	gi|284433792	Q96559	Unigene9974_All	7.82	10.02	55.2	12	Nucleoside diphosphate kinase	Helianthus annuus
1112	gi|75283426	Q56E62	CL1720.Contig1_All	14.92	14.92	51.4	11	Nucleoside diphosphate kinase 1	Nicotiana tabacum
1113	gi|294862567	Q8RXA8	Unigene3775_All	8.16	8.16	29.2	7	Nucleoside diphosphate kinase 4	Spinacia oleracea
1114	gi|225444889		Unigene49358_All	11.77	11.77	48.6	6	Nucleosome assembly protein 1-like 1-like	Vitis vinifera
1115	gi|255562613		CL13830.Contig3_All	2.08	2.08	7.3	1	Nucleotide binding protein	Ricinus communis
1116	gi|255537177	Q9SZ63	Unigene10984_All	5.83	5.83	22	4	Nudix hydrolase 14	Arabidopsis thaliana
1117	gi|298204759	Q8L831	CL7172.Contig3_All	5.6	5.6	24.5	3	Nudix hydrolase 3	Arabidopsis thaliana
1118	gi|255553705	Q93ZR6	CL323.Contig2_All	5.68	5.68	19.1	3	O-acyltransferase WSD1	Arabidopsis thaliana
1119	gi|225444063		CL8211.Contig2_All	7.93	7.93	29.4	4	obg-like ATPase 1	Vitis vinifera
1120	gi|255572579		CL9496.Contig2_All	16.21	16.21	25.5	10	Oligopeptidase A	Ricinus communis
1121	gi|6996560		Unigene20811_All	0.75	0.76	14.5	1	Oligouridylate binding protein	Nicotiana plumbaginifolia
1122	gi|304650830	P31893	CL563.Contig7_All	0.53	0.53	9.3	1	Ornithine aminotransferase	Vigna aconitifolia
1123	gi|224120422	O48528	CL8173.Contig2_All	6.06	6.06	21.7	4	Outer envelope pore protein 16-3	Arabidopsis thaliana
1124	gi|224095364	O80565	CL9181.Contig3_All	2	2	7.9	1	Outer envelope pore protein 37	Arabidopsis thaliana
1125	gi|225438892	Q3Y8L7	CL15093.Contig1_All	0.78	0.79	14.2	1	Outer row dynein assembly protein 16	Chlamydomonas reinhardtii
1126	gi|225463585	Q3Y8L7	CL3736.Contig2_All	1.92	2	11.7	1	Outer row dynein assembly protein 16	Chlamydomonas reinhardtii
1127	gi|255544768		CL11806.Contig1_All	1.43	1.43	5.3	2	Oxidoreductase	Ricinus communis
1128	gi|384038819	Q40459	CL7703.Contig1_All	27.94	27.94	41.7	18	Oxygen-evolving enhancer protein 1	Nicotiana tabacum
1129	gi|212276009	Q40459	CL7703.Contig3_All	6.49	23.58	47.7	16	Oxygen-evolving enhancer protein 1	Nicotiana tabacum
1130	gi|356526942	P12302	CL14324.Contig2_All	16.12	16.12	41.3	14	Oxygen-evolving enhancer protein 2	Spinacia oleracea
1131	gi|225469185	P12301	Unigene32528_All	30.32	30.32	60.8	26	Oxygen-evolving enhancer protein 3	Spinacia oleracea
1132	gi|225434911	Q93Y40	Unigene4491_All	2	2	15.9	1	Oxysterol-binding protein-related protein 3C	Arabidopsis thaliana
1133	gi|192764525		CL2002.Contig6_All	27.99	27.99	34.8	23	PAE	Litchi chinensis
1134	gi|334186642		CL994.Contig2_All	2.05	2.05	20.8	1	Palmitoyl-protein thioesterase	Arabidopsis thaliana
1135	gi|225448093		CL3869.Contig4_All	2	2	15.7	1	Partner of Y14 and mago-like	Vitis vinifera
1136	gi|9794870	Q3YJS9	CL2666.Contig4_All	2	2	11.7	1	Patatin-3-Kuras 1	Solanum tuberosum
1137	gi|255561582	Q56ZI2	CL3847.Contig3_All	74.56	74.56	67.9	51	Patellin-2	Arabidopsis thaliana
1138	gi|7267559	Q56Z59	CL8154.Contig3_All	23.64	32.41	36.8	27	Patellin-3	Arabidopsis thaliana
1139	gi|269996497	P13046	Unigene10019_All	3.72	3.72	16.8	5	Pathogenesis-related protein R major form	Nicotiana tabacum
1140	gi|225457749	P16273	Unigene25582_All	0.76	0.76	16	1	Pathogen-related protein	Hordeum vulgare
1141	gi|255541336	Q42510	CL1632.Contig3_All	2.85	2.85	13.4	2	Pattern formation protein EMB30	Arabidopsis thaliana
1142	gi|225433409	Q940Q1	Unigene22037_All	2	2	13.9	1	Pectate lyase 1	Arabidopsis thaliana
1143	gi|24250746	P83948	CL4921.Contig2_All	40.78	41.03	50.5	34	Pectinesterase 3	Citrus sinensis
1144	gi|359477033	Q9LXD9	CL13005.Contig2_All	8.59	8.59	23.9	5	Pectinesterase/pectinesterase inhibitor 51	Arabidopsis thaliana
1145	gi|255550291	Q3E989	CL8834.Contig4_All	73.26	73.26	51.5	77	Pectinesterase/pectinesterase inhibitor 54	Arabidopsis thaliana
1146	gi|225441977	Q43143	Unigene4605_All	3.47	3.47	8.8	2	Pectinesterase/pectinesterase inhibitor U1	Solanum lycopersicum
1147	gi|297739440	Q9SIT7	Unigene28302_All	0.67	0.67	7.7	1	Pentatricopeptide repeat-containing protein At2g13600	Arabidopsis thaliana
1148	gi|359495886	P0C896	CL364.Contig1_All	2.02	2.03	18.4	1	Pentatricopeptide repeat-containing protein At3g02650	Arabidopsis thaliana
1149	gi|225455374	Q9M3A8	Unigene25285_All	2	2	11.7	1	Pentatricopeptide repeat-containing protein At3g49240	Arabidopsis thaliana
1150	gi|156070758	Q9M065	Unigene29178_All	1.8	1.8	26.6	1	Pentatricopeptide repeat-containing protein At4g36680	Arabidopsis thaliana
1151	gi|352856148	P54153	CL13904.Contig2_All	2.05	2.05	24.9	1	Peptide methionine sulfoxide reductase	Solanum lycopersicum
1152	gi|224114784	P81898	CL15270.Contig1_All	4.01	4.01	10.1	2	Peptide-N4-(N-acetyl-beta-glucosaminyl)asparagine amidase A	Prunus dulcis
1153	gi|225452484	O49939	CL2457.Contig2_All	2	2	19.6	1	Peptidyl-prolyl cis-trans isomerase	Spinacia oleracea
1154	gi|224105235	Q39613	CL4584.Contig1_All	26.14	26.14	52.9	21	Peptidyl-prolyl cis-trans isomerase	Catharanthus roseus
1155	gi|118489052	Q39613	CL4584.Contig2_All	6.05	20.81	54.1	16	Peptidyl-prolyl cis-trans isomerase	Catharanthus roseus
1156	--|	Q39613	Unigene15093_All	4	4	80	3	Peptidyl-prolyl cis-trans isomerase	Catharanthus roseus
1157	gi|388491428	P21568	Unigene6517_All	2	2	17.5	1	Peptidyl-prolyl cis-trans isomerase	Solanum lycopersicum
1158	gi|359475799	Q8LDP4	CL13647.Contig2_All	2.01	2.01	23.3	1	Peptidyl-prolyl cis-trans isomerase CYP19-4	Arabidopsis thaliana
1159	gi|255569359	Q8LDP4	Unigene37103_All	3.72	3.72	30.5	2	Peptidyl-prolyl cis-trans isomerase CYP19-4	Arabidopsis thaliana
1160	gi|224054542	Q9SP02	Unigene37932_All	2	2	33.8	1	Peptidyl-prolyl cis-trans isomerase CYP20-1	Arabidopsis thaliana
1161	gi|355329950	Q9C566	CL10490.Contig3_All	2	2	19.8	1	Peptidyl-prolyl cis-trans isomerase CYP40	Arabidopsis thaliana
1162	gi|224053655	Q9SCY2	Unigene25676_All	1.34	1.35	16.1	1	Peptidyl-prolyl cis-trans isomerase FKBP13	Arabidopsis thaliana
1163	gi|118489502	Q38935	Unigene4691_All	4.78	4.78	19.6	3	Peptidyl-prolyl cis-trans isomerase FKBP15-1	Arabidopsis thaliana
1164	gi|225425282	Q9LYR5	CL5931.Contig2_All	0.52	0.52	20.9	1	Peptidyl-prolyl cis-trans isomerase FKBP19	Arabidopsis thaliana
1165	gi|224131530	Q38931	CL111.Contig3_All	8.33	10.17	27.5	8	Peptidyl-prolyl cis-trans isomerase FKBP62	Arabidopsis thaliana
1166	gi|355329948	Q38931	CL11558.Contig2_All	18.91	18.91	31.5	13	Peptidyl-prolyl cis-trans isomerase FKBP62	Arabidopsis thaliana
1167	gi|14031049	Q96520	CL4087.Contig2_All	36.05	36.05	37.4	28	Peroxidase 12	Arabidopsis thaliana
1168	gi|224096149	Q9SJZ2	Unigene20621_All	2	2	12.2	1	Peroxidase 17	Arabidopsis thaliana
1169	gi|255581005	A7NY33	CL359.Contig4_All	3.25	3.25	16.9	2	Peroxidase 4	Vitis vinifera
1170	gi|223635590	A7NY33	Unigene28534_All	11.9	11.91	46.9	9	Peroxidase 4	Vitis vinifera
1171	gi|82698813	Q9SZE7	CL13541.Contig2_All	4.67	4.67	19	2	Peroxidase 51	Arabidopsis thaliana
1172	gi|32351452	Q9FLC0	CL9795.Contig3_All	2.03	2.04	13.2	1	Peroxidase 52	Arabidopsis thaliana
1173	gi|206812328	Q9FJZ9	CL4336.Contig1_All	7.11	8.43	27.9	7	Peroxidase 72	Arabidopsis thaliana
1174	gi|224069224	Q75SY5	Unigene54760_All	6.01	6.01	20.6	3	Peroxiredoxin Q	Gentiana triflora
1175	gi|52851172	Q9XEX2	Unigene27692_All	14.69	14.69	46.9	8	Peroxiredoxin-2B	Arabidopsis thaliana
1176	gi|224136087	Q69TY4	CL8265.Contig2_All	2	2	8.3	1	Peroxiredoxin-2E-1	Oryza sativa subsp. japonica
1177	gi|388508838	Q69TY4	Unigene11892_All	0.65	0.65	12.7	1	Peroxiredoxin-2E-1	Oryza sativa subsp. japonica
1178	gi|304368145	Q9LRR9	CL7033.Contig1_All	22.83	22.83	48.9	16	Peroxisomal (S)-2-hydroxy-acid oxidase GLO1	Arabidopsis thaliana
1179	gi|225451491	Q9LTV6	CL10440.Contig2_All	2	2	17.3	1	Peroxisomal 2,4-dienoyl-CoA reductase	Arabidopsis thaliana
1180	gi|225462240	Q9LTV6	CL2877.Contig2_All	0.83	0.83	3.9	1	Peroxisomal 2,4-dienoyl-CoA reductase	Arabidopsis thaliana
1181	gi|350535683	Q9LQ73	CL7348.Contig3_All	2.01	2.01	18.9	1	Peroxisomal membrane protein 11C	Arabidopsis thaliana
1182	gi|147779655	Q9FXT6	CL16141.Contig2_All	6.3	6.3	24.5	3	Peroxisomal membrane protein PEX14	Arabidopsis thaliana
1183	gi|225458611		CL9135.Contig1_All	0.94	0.94	20.2	1	Peroxisomal multifunctional enzyme type 2 isoform 1	Vitis vinifera
1184	gi|224065022	Q05957	CL7112.Contig1_All	2	2	11.9	1	Petal death protein	Dianthus caryophyllus
1185	gi|71370257		CL15264.Contig2_All	3.22	3.22	40.5	2	PHB1	Nicotiana benthamiana
1186	gi|71370259		CL78.Contig1_All	4.3	4.3	37	3	PHB2	Nicotiana benthamiana
1187	gi|224070730	Q40359	CL2008.Contig31_All	2.04	2.04	27.3	1	PHD finger protein Alfin1	Medicago sativa
1188	gi|359475324	Q9T034	Unigene11793_All	6	6	44.6	3	Phenylalanine-tRNA ligase alpha subunit	Arabidopsis thaliana
1189	gi|225455762	Q9SGE9	CL14857.Contig1_All	10.48	10.48	25.3	5	Phenylalanine-tRNA ligase beta subunit	Arabidopsis thaliana
1190	gi|171854681		CL14337.Contig1_All	18.28	18.28	50	15	Phosphate-induced protein	Capsicum chinense
1191	gi|76782190	Q00218	CL1478.Contig1_All	2	2	12.4	1	Phospho-2-dehydro-3-deoxyheptonate aldolase 2	Arabidopsis thaliana
1192	gi|13785471	Q9T074	CL2927.Contig4_All	13.53	13.53	26.9	8	Phosphoenolpyruvate carboxykinase [ATP]	Arabidopsis thaliana
1193	gi|224121514	Q9MAH0	CL14741.Contig1_All	13.97	14.41	36	8	Phosphoenolpyruvate carboxylase 1	Arabidopsis thaliana
1194	gi|2266947	Q9FV65	CL14278.Contig1_All	10.19	10.19	38.1	6	Phosphoenolpyruvate carboxylase 2	Flaveria trinervia
1195	gi|350537433	Q9M571	CL462.Contig6_All	9.15	9.15	30.4	6	Phosphoethanolamine N-methyltransferase	Spinacia oleracea
1196	gi|32478660	Q9FR44	Unigene41340_All	2	2	40.4	1	Phosphoethanolamine N-methyltransferase 1	Arabidopsis thaliana
1197	gi|255573724	Q9M4G4	CL11032.Contig7_All	24.01	24.01	39.7	16	Phosphoglucomutase	Solanum tuberosum
1198	gi|211906450	Q42962	CL4691.Contig4_All	23.08	23.08	46.6	18	Phosphoglycerate kinase	Nicotiana tabacum
1199	gi|2499497	Q42961	CL9748.Contig2_All	3.76	13.86	29.3	12	Phosphoglycerate kinase	Nicotiana tabacum
1200	gi|356531865		Unigene9688_All	2.28	2.28	20.8	2	Phosphoglycolate phosphatase-like	Glycine max
1201	gi|225448433	Q39033	Unigene7665_All	10.01	10.01	24.2	7	Phosphoinositide phospholipase C 2	Arabidopsis thaliana
1202	gi|224071449	Q9SJI7	CL14137.Contig2_All	2.07	2.07	6.9	1	Phospholipase A1-Iidelta	Arabidopsis thaliana
1203	gi|255574752		Unigene32061_All	2	2	16.4	1	Phospholipase C	Ricinus communis
1204	gi|359489134		CL3759.Contig2_All	2.02	2.02	14.2	1	Phospholipase C 3-like isoform 1	Vitis vinifera
1205	gi|12060550	Q41142	CL13989.Contig2_All	32.18	32.18	34.4	23	Phospholipase D alpha 1	Ricinus communis
1206	gi|4867805	P93400	CL16034.Contig1_All	19.65	20.6	37.6	14	Phospholipase D alpha 1	Nicotiana tabacum
1207	gi|224134947	P93400	CL6221.Contig1_All	2.4	2.68	30	4	Phospholipase D alpha 1	Nicotiana tabacum
1208	gi|350536569	P93733	CL4875.Contig7_All	4.23	4.23	11.3	2	Phospholipase D beta 1	Arabidopsis thaliana
1209	gi|296084063	Q9C5Y0	CL7271.Contig2_All	8	8	26.9	5	Phospholipase D delta	Arabidopsis thaliana
1210	gi|284433780	O24296	CL15518.Contig1_All	0.86	0.86	9	1	Phospholipid hydroperoxide glutathione peroxidase	Pisum sativum
1211	gi|224071850	P30708	Unigene6508_All	16.62	16.62	47.5	11	Phospholipid hydroperoxide glutathione peroxidase	Nicotiana sylvestris
1212	gi|82581134	O48646	CL3282.Contig5_All	4.08	4.94	32.7	3	Phospholipid hydroperoxide glutathione peroxidase 6	Arabidopsis thaliana
1213	gi|224070825	Q9FNA9	CL11624.Contig3_All	3.29	3.29	11.1	2	Phospholipid:diacylglycerol acyltransferase 1	Arabidopsis thaliana
1214	gi|225423806	Q9LI83	CL3370.Contig1_All	1.61	1.61	8.2	1	Phospholipid-transporting ATPase 10	Arabidopsis thaliana
1215	gi|13992713	Q9XJ56	CL980.Contig2_All	14.08	14.08	45.9	9	Phosphoprotein ECPP44	Daucus carota
1216	gi|13992713	Q9XJ56	Unigene25072_All	9.03	9.03	34.6	11	Phosphoprotein ECPP44	Daucus carota
1217	gi|255566446	Q9M8D3	CL4307.Contig1_All	2.8	2.8	11.6	2	Phosphoribosylformylglycinamidine synthase	Arabidopsis thaliana
1218	gi|224071429	P27774	CL6228.Contig3_All	6.37	6.37	36.3	4	Phosphoribulokinase	Mesembryanthemum crystallinum
1219	gi|131166	P12372	CL14176.Contig1_All	4.92	4.93	32.7	5	Photosystem I reaction center subunit II	Solanum lycopersicum
1220	gi|30013659	P46486	Unigene9735_All	10.16	11.46	29.3	8	Photosystem I reaction center subunit III	Flaveria trinervia
1221	gi|303324974	Q9SUI5	Unigene51536_All	0.97	0.97	29.3	1	Photosystem I reaction center subunit psaK	Arabidopsis thaliana
1222	gi|330318808	Q9S7N7	Unigene6540_All	4.07	4.07	23.8	3	Photosystem I reaction center subunit V	Arabidopsis thaliana
1223	gi|255572702	Q9SUI4	Unigene23955_All	0.49	6.2	19.7	5	Photosystem I reaction center subunit XI	Arabidopsis thaliana
1224	gi|224069709	Q9SUI4	Unigene34599_All	7.37	7.37	28.9	5	Photosystem I reaction center subunit XI	Arabidopsis thaliana
1225	gi|351722140	P06183	CL803.Contig1_All	6.94	6.94	39.6	4	Photosystem II 10 kDa polypeptide	Solanum tuberosum
1226	gi|351722140	P06183	Unigene20877_All	0.93	6.35	33.3	4	Photosystem II 10 kDa polypeptide	Solanum tuberosum
1227	gi|106879623	Q9FPP4	Unigene17148_All	5.53	5.53	29.3	3	Photosystem II 22 kDa protein	Solanum sogarandinum
1228	gi|357471509	P06413	Unigene22101_All	19.1	19.1	26.8	11	Photosystem II CP43 chlorophyll apoprotein	Nicotiana tabacum
1229	gi|290488482	P06411	CL2912.Contig3_All	24.31	24.31	32.7	18	Photosystem II CP47 chlorophyll apoprotein	Nicotiana tabacum
1230	gi|297808307	O82660	CL10837.Contig1_All	2.58	2.58	8.9	2	Photosystem II stability/assembly factor HCF136	Arabidopsis thaliana
1231	gi|225435157	O48963	CL13513.Contig1_All	1.06	1.06	10.8	1	Phototropin-1	Arabidopsis thaliana
1232	gi|113911589	P93025	CL9764.Contig5_All	2.95	2.95	22.4	2	Phototropin-2	Arabidopsis thaliana
1233	gi|113911589	P93025	CL9764.Contig7_All	2	2	37.5	1	Phototropin-2	Arabidopsis thaliana
1234	gi|171854659	P42210	Unigene21810_All	12.02	12.02	15.2	10	Phytepsin	Hordeum vulgare
1235	gi|359474834	P28554	CL5115.Contig1_All	2	2	10.9	1	Phytoene dehydrogenase	Solanum lycopersicum
1236	gi|359493147	Q9FN37	CL14826.Contig1_All	0.92	2.95	19.3	2	Phytosulfokine receptor 2	Arabidopsis thaliana
1237	gi|6759599	Q08435	CL861.Contig1_All	16.36	16.36	25.1	12	Plasma membrane ATPase 1	Nicotiana plumbaginifolia
1238	gi|584794	Q08435	CL861.Contig12_All	0.53	0.53	15.9	1	Plasma membrane ATPase 1	Nicotiana plumbaginifolia
1239	gi|359485026	Q03194	CL16623.Contig1_All	0.83	2.83	18.2	2	Plasma membrane ATPase 4	Nicotiana plumbaginifolia
1240	gi|416664	Q03194	CL5910.Contig1_All	3.8	3.8	25.6	2	Plasma membrane ATPase 4	Nicotiana plumbaginifolia
1241	gi|46430475	Q03194	Unigene34964_All	4	5.36	20.2	4	Plasma membrane ATPase 4	Nicotiana plumbaginifolia
1242	gi|46430483	Q03194	Unigene9662_All	6.77	15.4	21.7	12	Plasma membrane ATPase 4	Nicotiana plumbaginifolia
1243	gi|125535713	Q2QY12	Unigene37237_All	2	2	35.8	1	Plasma membrane-type calcium-transporting ATPase 4	Oryza sativa subsp. japonica
1244	gi|373431037	Q8S9M1	CL477.Contig7_All	7.5	7.5	39.3	4	Plastid-lipid-associated protein 13	Arabidopsis thaliana
1245	gi|255575408	Q9LU85	CL918.Contig1_All	5.96	5.96	35.7	3	Plastid-lipid-associated protein 4	Arabidopsis thaliana
1246	gi|350535623	Q9LW57	Unigene9942_All	14.18	14.18	32.6	10	Plastid-lipid-associated protein 6	Arabidopsis thaliana
1247	gi|255539076	P00289	CL14174.Contig2_All	4.51	4.51	33.7	5	Plastocyanin	Spinacia oleracea
1248	gi|225448379	Q9ST43	CL7673.Contig3_All	2	2	28.5	1	Pleckstrin homology domain-containing protein 1	Arabidopsis thaliana
1249	gi|75326590	Q76CU2	CL168.Contig32_All	4.54	7.61	24.1	5	Pleiotropic drug resistance protein 1	Nicotiana tabacum
1250	gi|297743362	Q76CU2	CL168.Contig37_All	15.07	15.07	29.4	9	Pleiotropic drug resistance protein 1	Nicotiana tabacum
1251	gi|359486909	Q2PCF1	CL4209.Contig2_All	14.18	14.18	26	10	Pleiotropic drug resistance protein 2	Nicotiana plumbaginifolia
1252	gi|224122806	Q9LJ64	CL10003.Contig1_All	4.27	4.27	28.2	2	Pollen-specific leucine-rich repeat extensin-like protein 1	Arabidopsis thaliana
1253	gi|77999263	Q9XIB6	CL1846.Contig4_All	6.25	6.25	37.1	3	Pollen-specific leucine-rich repeat extensin-like protein 2	Arabidopsis thaliana
1254	gi|225439610	Q9XIB6	Unigene18073_All	2.42	2.42	13.6	1	Pollen-specific leucine-rich repeat extensin-like protein 2	Arabidopsis thaliana
1255	gi|356576010	Q9XIL9	CL7368.Contig4_All	2.42	2.43	9.6	2	Pollen-specific leucine-rich repeat extensin-like protein 3	Arabidopsis thaliana
1256	gi|7673355	P42731	CL3459.Contig1_All	2.55	4.05	29.5	2	Polyadenylate-binding protein 2	Arabidopsis thaliana
1257	gi|386780450	P42731	CL3459.Contig5_All	4.05	4.05	17.2	2	Polyadenylate-binding protein 2	Arabidopsis thaliana
1258	gi|338762832	P42731	Unigene33569_All	2.34	2.34	14.2	2	Polyadenylate-binding protein 2	Arabidopsis thaliana
1259	gi|224101041	P42731	Unigene34763_All	6.03	6.03	20.3	4	Polyadenylate-binding protein 2	Arabidopsis thaliana
1260	gi|297737424	Q9LEB4	CL3414.Contig5_All	2.35	2.35	29.6	2	Polyadenylate-binding protein RBP45	Nicotiana plumbaginifolia
1261	gi|255537765	A7PZL3	CL1698.Contig7_All	4	4	14.8	2	Polygalacturonase	Vitis vinifera
1262	gi|359489656	A7PZL3	Unigene18553_All	2.01	2.01	28	1	Polygalacturonase	Vitis vinifera
1263	gi|116833020	Q8VZ80	CL6639.Contig1_All	2.47	2.47	14.6	2	Polyol transporter 5	Arabidopsis thaliana
1264	gi|405789908	P43311	Unigene21397_All	10.44	10.44	62.9	6	Polyphenol oxidase	Vitis vinifera
1265	gi|405789910	Q9ZP19	Unigene15823_All	14	14	46.5	8	Polyphenol oxidase I	Ipomoea batatas
1266	gi|386870493	Q9MB14	Unigene27344_All	76.51	76.51	55.8	79	Polyphenol oxidase II	Ipomoea batatas
1267	gi|386870493	Q9MB14	Unigene34573_All	46.94	46.94	47	39	Polyphenol oxidase II	Ipomoea batatas
1268	gi|296081200	Q6ICX4	CL7628.Contig2_All	1.14	1.14	6.8	1	Polypyrimidine tract-binding protein homolog 3	Arabidopsis thaliana
1269	gi|357474769	Q3E7T8	CL1346.Contig12_All	12.27	12.27	98.7	15	Polyubiquitin 14	Arabidopsis thaliana
1270	gi|225448277	Q9FY75	CL2807.Contig2_All	2.02	2.02	4.9	1	Potassium transporter 7	Arabidopsis thaliana
1271	gi|224142671		CL12027.Contig1_All	2	2	11.6	1	Predicted protein	Populus trichocarpa
1272	gi|224079904		CL12844.Contig3_All	13.22	13.22	16.2	7	Predicted protein	Populus trichocarpa
1273	gi|224080353		CL13384.Contig2_All	2	2	31.9	1	Predicted protein	Populus trichocarpa
1274	gi|224098479		CL1382.Contig3_All	1.19	1.19	22.9	1	Predicted protein	Populus trichocarpa
1275	gi|224116144		CL14502.Contig2_All	3.04	3.04	24.9	3	Predicted protein	Populus trichocarpa
1276	gi|224103449		CL16289.Contig1_All	2	2	21.3	1	Predicted protein	Populus trichocarpa
1277	gi|224064484		CL3.Contig3_All	4.12	4.12	15.8	2	Predicted protein	Populus trichocarpa
1278	gi|224082880		CL4480.Contig2_All	4.89	4.89	31.1	3	Predicted protein	Populus trichocarpa
1279	gi|224058377		CL512.Contig1_All	2	2	28.2	1	Predicted protein	Populus trichocarpa
1280	gi|224121366		CL6286.Contig1_All	4.04	4.04	27.3	2	Predicted protein	Populus trichocarpa
1281	gi|224060540		CL6470.Contig2_All	3.94	3.94	18.9	3	Predicted protein	Populus trichocarpa
1282	gi|224105291		CL856.Contig7_All	1.64	1.64	9.8	1	Predicted protein	Populus trichocarpa
1283	gi|168002603		CL8711.Contig2_All	2	2	16.3	1	Predicted protein	Physcomitrella patens subsp. patens
1284	gi|224063217		CL8994.Contig1_All	2	2	24.5	1	Predicted protein	Populus trichocarpa
1285	gi|224084488		Unigene11229_All	0.71	0.71	9.1	1	Predicted protein	Populus trichocarpa
1286	gi|224068673		Unigene1886_All	1.89	1.89	16.2	1	Predicted protein	Populus trichocarpa
1287	gi|224061925		Unigene19006_All	2.07	2.07	23.5	1	Predicted protein	Populus trichocarpa
1288	gi|224065308		Unigene20862_All	2.14	2.14	22.3	2	Predicted protein	Populus trichocarpa
1289	gi|224069168		Unigene29269_All	2.06	2.06	23.4	1	Predicted protein	Populus trichocarpa
1290	gi|224102545		Unigene37070_All	3.96	3.96	23.5	2	Predicted protein	Populus trichocarpa
1291	gi|224056481		Unigene38078_All	2	2	13.8	1	Predicted protein	Populus trichocarpa
1292	gi|224075577		Unigene966_All	0.84	0.84	6.1	1	Predicted protein	Populus trichocarpa
1293	gi|224135215		Unigene9809_All	2	2	18.6	1	Predicted protein	Populus trichocarpa
1294	gi|359484922		CL8304.Contig1_All	3.93	3.93	57.8	3	Prefoldin subunit 1	Vitis vinifera
1295	gi|297737057	Q9LJ98	CL5369.Contig3_All	5.31	5.31	56.9	6	Prefoldin subunit 2	Arabidopsis thaliana
1296	gi|225453014	Q9M4B5	CL14840.Contig2_All	2.74	2.74	38.3	3	Prefoldin subunit 4	Arabidopsis thaliana
1297	gi|359483619		Unigene11458_All	4.7	4.7	59.5	3	Prefoldin subunit 6-like	Vitis vinifera
1298	gi|334305730	A6YIH8	CL11389.Contig2_All	6.88	6.88	26	6	Premnaspirodiene oxygenase	Hyoscyamus muticus
1299	gi|225437987		CL1210.Contig5_All	2.22	2.22	6.4	1	Pre-mRNA-processing factor 39-like	Vitis vinifera
1300	gi|302142164	B6EUA9	CL8540.Contig1_All	4.14	4.14	17.6	3	Pre-mRNA-processing protein 40A	Arabidopsis thaliana
1301	gi|76573323	O22315	CL6889.Contig8_All	4.84	4.84	29	3	Pre-mRNA-splicing factor SF2	Arabidopsis thaliana
1302	gi|297743877	O22315	Unigene41544_All	4.01	4.63	44.1	2	Pre-mRNA-splicing factor SF2	Arabidopsis thaliana
1303	gi|225456087	Q949S9	CL5397.Contig1_All	2	2	9.9	1	Pre-mRNA-splicing factor SPF27 homolog	Arabidopsis thaliana
1304	gi|225428772	Q9LJL3	CL8453.Contig2_All	2.63	2.63	26.2	1	Presequence protease 1	Arabidopsis thaliana
1305	gi|255537059	Q8H1H9	CL7123.Contig2_All	16.45	16.45	33	9	Primary amine oxidase	Arabidopsis thaliana
1306	gi|28874734		CL13406.Contig1_All	15.95	15.95	28.5	12	Progesterone 5-beta-reductase	Digitalis purpurea
1307	gi|52854331		CL15716.Contig2_All	7.52	12.11	28.8	8	Progesterone 5-beta-reductase	Digitalis ferruginea
1308	gi|225456799		CL132.Contig3_All	2.05	2.05	20.4	2	Programmed cell death protein 4-like	Vitis vinifera
1309	gi|225463408		CL5370.Contig2_All	1.54	1.54	22.1	1	Programmed cell death protein 5-like	Vitis vinifera
1310	gi|359494681		CL78.Contig6_All	2	4.14	29.4	2	Prohibitin-2-like	Vitis vinifera
1311	gi|356554862	P93732	CL7566.Contig4_All	2.56	2.56	19	1	Proline iminopeptidase	Arabidopsis thaliana
1312	gi|356554862	P93732	Unigene10537_All	2.08	2.08	63.8	1	Proline iminopeptidase	Arabidopsis thaliana
1313	gi|356552972	Q9LV48	Unigene31357_All	2	2	17.8	1	Proline-rich receptor-like protein kinase PERK1	Arabidopsis thaliana
1314	gi|255558490	Q9XI96	CL935.Contig5_All	14	14	26.3	7	Proline-rich receptor-like protein kinase PERK7	Arabidopsis thaliana
1315	gi|225446050	Q9SX31	CL12004.Contig1_All	3.46	3.46	12.2	2	Proline-rich receptor-like protein kinase PERK9	Arabidopsis thaliana
1316	gi|225450009	Q9SX31	CL1787.Contig19_All	4.03	4.03	20.7	2	Proline-rich receptor-like protein kinase PERK9	Arabidopsis thaliana
1317	gi|356571545		CL6305.Contig2_All	2	2	19.2	1	Prostaglandin G/H synthase 2-like	Glycine max
1318	gi|225455748		CL3153.Contig2_All	1.08	1.08	18.5	1	Protease 4-like	Vitis vinifera
1319	gi|225445652		CL6309.Contig3_All	1.92	2	8.6	1	Proteasomal ubiquitin receptor ADRM1	Vitis vinifera
1320	gi|22947842	O23712	CL9855.Contig2_All	10.04	10.04	41	7	Proteasome subunit alpha type-1-B	Arabidopsis thaliana
1321	gi|77416969	O23708	CL11161.Contig2_All	11.49	11.49	39.2	13	Proteasome subunit alpha type-2-A	Arabidopsis thaliana
1322	gi|225440238	O24362	Unigene13393_All	2.69	5.9	30.9	5	Proteasome subunit alpha type-3	Spinacia oleracea
1323	gi|359807345	O24362	Unigene27673_All	7.7	7.7	32.9	6	Proteasome subunit alpha type-3	Spinacia oleracea
1324	gi|357506163	O82530	CL6670.Contig2_All	6.08	6.08	31.2	6	Proteasome subunit alpha type-4	Petunia hybrida
1325	gi|359806124	Q9M4T8	CL4777.Contig2_All	8.58	8.58	61.2	11	Proteasome subunit alpha type-5	Glycine max
1326	gi|12229948	Q9XG77	CL6054.Contig2_All	11.29	11.29	35	10	Proteasome subunit alpha type-6	Nicotiana tabacum
1327	gi|225427999	O24030	CL3031.Contig5_All	0.7	0.71	12.3	1	Proteasome subunit alpha type-7	Solanum lycopersicum
1328	gi|77999287	O24030	Unigene1121_All	5.51	5.51	42.4	5	Proteasome subunit alpha type-7	Solanum lycopersicum
1329	gi|17380185	O82531	CL15595.Contig1_All	2	2	39.2	1	Proteasome subunit beta type-1	Petunia hybrida
1330	gi|351726646	O23714	CL6392.Contig1_All	8.64	8.65	42.2	4	Proteasome subunit beta type-2-A	Arabidopsis thaliana
1331	gi|116791186	O24361	CL7385.Contig3_All	4	4	35.6	3	Proteasome subunit beta type-5	Spinacia oleracea
1332	gi|225445670	P93395	CL12334.Contig3_All	8	8	29	4	Proteasome subunit beta type-6	Nicotiana tabacum
1333	gi|297815008	Q7DLS1	CL9662.Contig1_All	7.54	7.54	38.1	4	Proteasome subunit beta type-7-B	Arabidopsis thaliana
1334	gi|296081820	Q6YXZ7	Unigene48573_All	2.03	2.03	9.4	1	Protein arginine N-methyltransferase 5	Oryza sativa subsp. japonica
1335	gi|298676333	O04379	CL737.Contig1_All	2.04	3.19	12.3	2	Protein argonaute 1	Arabidopsis thaliana
1336	gi|84688906	O04379	CL737.Contig5_All	2.53	2.53	10.6	1	Protein argonaute 1	Arabidopsis thaliana
1337	gi|359489211	Q7XTS4	CL3657.Contig4_All	10.81	10.81	38.1	7	Protein argonaute 2	Oryza sativa subsp. japonica
1338	gi|302141727	Q9SHF2	CL6454.Contig3_All	2.51	2.51	35.3	1	Protein argonaute 3	Arabidopsis thaliana
1339	gi|84688910	Q9ZVD5	CL3986.Contig4_All	0.88	0.88	12.5	1	Protein argonaute 4	Arabidopsis thaliana
1340	gi|255568540	Q9LS40	CL10166.Contig2_All	9.85	18.31	28.8	12	Protein ASPARTIC PROTEASE IN GUARD CELL 1	Arabidopsis thaliana
1341	gi|255568540	Q9LS40	CL10166.Contig3_All	19.58	19.58	37.7	13	Protein ASPARTIC PROTEASE IN GUARD CELL 1	Arabidopsis thaliana
1342	gi|255564685	Q9LS40	CL5121.Contig2_All	6.8	6.8	21.4	5	Protein ASPARTIC PROTEASE IN GUARD CELL 1	Arabidopsis thaliana
1343	gi|2541876	Q9LS40	CL7287.Contig2_All	11.92	11.92	21.6	8	Protein ASPARTIC PROTEASE IN GUARD CELL 1	Arabidopsis thaliana
1344	gi|225455876	Q9LS40	Unigene43316_All	2	2	29.3	1	Protein ASPARTIC PROTEASE IN GUARD CELL 1	Arabidopsis thaliana
1345	gi|2541876	Q9LHE3	Unigene29550_All	2	4	21.2	2	Protein ASPARTIC PROTEASE IN GUARD CELL 2	Arabidopsis thaliana
1346	gi|255583964		CL12002.Contig1_All	2	2	13.7	1	Protein binding protein	Ricinus communis
1347	gi|225456493	Q941L3	CL997.Contig4_All	2.07	2.07	6.4	1	Protein BONZAI 1	Arabidopsis thaliana
1348	gi|225435760	P29518	CL12685.Contig2_All	12.92	12.92	22	8	Protein brittle-1	Zea mays
1349	gi|255543593	P29518	CL525.Contig1_All	6.39	6.39	33.4	5	Protein brittle-1	Zea mays
1350	gi|225455880	Q9LS42	CL16584.Contig5_All	1.36	1.36	23.1	1	Protein CASP	Arabidopsis thaliana
1351	gi|225459136	Q109R6	Unigene18921_All	2	2	39.7	1	Protein CutA 1	Oryza sativa subsp. japonica
1352	gi|37223342	P40781	CL9155.Contig2_All	4	4	18.1	2	Protein CYPRO4	Cynara cardunculus
1353	gi|225423849	Q9C658	CL625.Contig2_All	4.03	4.03	11	2	Protein decapping 5	Arabidopsis thaliana
1354	gi|356550175	Q8VX13	CL2447.Contig2_All	10.62	10.62	28.3	8	Protein disulfide isomerase-like 1-3	Arabidopsis thaliana
1355	gi|255578860	Q9FF55	CL15343.Contig1_All	10.25	10.25	25.3	9	Protein disulfide isomerase-like 1-4	Arabidopsis thaliana
1356	gi|225442595	Q66GQ3	CL2133.Contig8_All	12.24	12.24	34.9	8	Protein disulfide isomerase-like 1-6	Arabidopsis thaliana
1357	gi|224129074	Q67UF5	CL3927.Contig1_All	2.03	2.04	39.8	1	Protein disulfide isomerase-like 2-3	Oryza sativa subsp. japonica
1358	gi|225459342	Q69SA9	CL4543.Contig4_All	2.84	2.84	29.6	2	Protein disulfide isomerase-like 5-4	Oryza sativa subsp. japonica
1359	gi|225459587	Q9XF61	CL3604.Contig1_All	22.22	22.29	47	14	Protein disulfide-isomerase	Datisca glomerata
1360	gi|47933777	Q43116	Unigene27220_All	51.16	51.16	59.1	35	Protein disulfide-isomerase	Ricinus communis
1361	gi|255545672	Q9LJU2	CL4543.Contig5_All	1.04	1.04	25.5	1	Protein disulfide-isomerase 5-3	Arabidopsis thaliana
1362	gi|255548505	P38661	CL1251.Contig1_All	8.85	8.85	41.6	5	Protein disulfide-isomerase A6	Medicago sativa
1363	gi|225439825		CL11665.Contig1_All	0.81	0.81	13.9	2	Protein GPR107-like	Vitis vinifera
1364	gi|307136479	Q8S2T0	CL13013.Contig2_All	5.71	5.71	28.1	3	Protein GRIP	Arabidopsis thaliana
1365	gi|297736434	Q8S2T0	CL9032.Contig4_All	6.89	6.89	24.7	4	Protein GRIP	Arabidopsis thaliana
1366	gi|359494074		CL2740.Contig3_All	6.22	6.22	60.8	4	Protein grpE-like	Vitis vinifera
1367	gi|359494074		Unigene13694_All	2	2	18.4	2	Protein grpE-like	Vitis vinifera
1368	gi|359494074		CL896.Contig1_All	2.04	6.07	36.8	5	Protein grpE-like	Vitis vinifera
1369	gi|359474260	Q9S746	Unigene1385_All	19.83	19.83	30.3	12	Protein HOTHEAD	Arabidopsis thaliana
1370	gi|297741498	Q8H8U5	CL44.Contig7_All	4.15	4.15	24.9	2	Protein IN2-1 homolog B	Oryza sativa subsp. japonica
1371	gi|146220096	P49030	CL11956.Contig2_All	4	4	31.8	2	Protein mago nashi homolog	Oryza sativa subsp. japonica
1372	gi|296085525	Q64M78	CL2789.Contig8_All	1.68	1.68	12.4	1	Protein MEI2-like 4	Oryza sativa subsp. japonica
1373	gi|225452685		Unigene4108_All	2	2	10.7	1	Protein midA	Vitis vinifera
1374	gi|356564984	Q9SB63	CL1672.Contig4_All	2	2	9	1	Protein MODIFIER OF SNC1 1	Arabidopsis thaliana
1375	gi|255555723		CL8690.Contig1_All	2.15	2.15	36.8	2	Protein MYG1	Ricinus communis
1376	gi|359487596		Unigene22162_All	4.01	4.01	6.8	2	Protein notum homolog-like	Vitis vinifera
1377	gi|255546870	Q0JAA0	CL3205.Contig4_All	2.02	2.02	23.4	1	Protein phosphatase 2C 44	Oryza sativa subsp. japonica
1378	gi|359476721	Q9SUK9	Unigene22010_All	4.32	4.32	13.7	2	Protein phosphatase 2C 55	Arabidopsis thaliana
1379	gi|225432070	Q9LUV2	CL5938.Contig2_All	7.48	7.48	54.1	5	Protein Pop3	Arabidopsis thaliana
1380	gi|255572949	Q0JLS6	CL8291.Contig6_All	1.53	1.53	13.6	2	Protein ROOT HAIR DEFECTIVE 3	Oryza sativa subsp. japonica
1381	gi|356521038	Q8VYP0	CL12425.Contig2_All	2.01	2.01	22.4	1	Protein SCO1 homolog 1	Arabidopsis thaliana
1382	gi|225456743		CL6057.Contig3_All	4	4	11.4	2	Protein SET	Vitis vinifera
1383	gi|350535094	Q0JL44	CL4453.Contig1_All	8	8	24.4	4	Protein SGT1 homolog	Oryza sativa subsp. japonica
1384	gi|225463599	Q39224	CL81.Contig7_All	0.95	0.95	22.7	1	Protein SRG1	Arabidopsis thaliana
1385	gi|297746035	Q9STE8	Unigene18347_All	2.65	2.65	21.4	2	Protein TOC75-3	Arabidopsis thaliana
1386	gi|225452161	F4J8D3	CL3101.Contig2_All	1.44	1.44	12	1	Protein TPLATE	Arabidopsis thaliana
1387	gi|356558753	F4J8D3	CL742.Contig1_All	2.34	2.35	11.6	1	Protein TPLATE	Arabidopsis thaliana
1388	gi|359478005		CL6242.Contig1_All	2	2	17.6	1	Protein transport protein SEC23-like	Vitis vinifera
1389	gi|225464936	Q9SFU0	CL11274.Contig1_All	0.51	0.52	5.3	1	Protein transport protein Sec24-like At3g07100	Arabidopsis thaliana
1390	gi|302142943	Q9SFU0	Unigene28637_All	3	3	18.1	2	Protein transport protein Sec24-like At3g07100	Arabidopsis thaliana
1391	gi|359493759	Q9M081	Unigene7373_All	0.71	0.71	9.1	1	Protein transport protein Sec24-like At4g32640	Arabidopsis thaliana
1392	gi|224117452	P38379	CL8364.Contig4_All	0.9	0.9	4.8	1	Protein transport protein Sec61 subunit alpha	Pyrenomonas salina
1393	gi|297746234	P38389	Unigene7939_All	2.87	2.87	48.6	2	Protein transport protein Sec61 subunit beta	Arabidopsis thaliana
1394	gi|225458603	O48724	CL10510.Contig1_All	8.09	8.09	31.6	6	Protein WEAK CHLOROPLAST MOVEMENT UNDER BLUE LIGHT 1	Arabidopsis thaliana
1395	gi|224077052	O48724	CL309.Contig9_All	0.61	0.61	21.4	1	Protein WEAK CHLOROPLAST MOVEMENT UNDER BLUE LIGHT 1	Arabidopsis thaliana
1396	gi|359493838	Q9SZB6	CL14212.Contig2_All	2.68	2.68	22.6	2	Protein WEAK CHLOROPLAST MOVEMENT UNDER BLUE LIGHT-like 1	Arabidopsis thaliana
1397	gi|255551833		CL12342.Contig2_All	2	2	8.8	1	Protein with unknown function	Ricinus communis
1398	gi|45433315	P31569	CL4418.Contig4_All	1.76	8.28	30.1	5	Protein ycf2	Oenothera villaricae
1399	gi|224121858	Q42539	CL16047.Contig2_All	4.12	4.12	14.7	3	Protein-L-isoaspartate O-methyltransferase	Arabidopsis thaliana
1400	gi|396318181		CL13519.Contig2_All	9.6	9.6	31.8	6	PRp27-like protein	Olea europaea subsp. europaea
1401	gi|374095607	Q9FNS4	CL2103.Contig1_All	2.01	2.01	21.3	1	PsbB mRNA maturation factor Mbb1	Chlamydomonas reinhardtii
1402	gi|225426022	Q9FNS4	CL4462.Contig2_All	1.53	1.53	18.9	1	PsbB mRNA maturation factor Mbb1	Chlamydomonas reinhardtii
1403	gi|357445105	B9DFG5	Unigene196_All	6.02	6.02	20.1	4	PTI1-like tyrosine-protein kinase 3	Arabidopsis thaliana
1404	gi|225442933	Q9LSC2	CL16278.Contig5_All	2.02	2.02	21	1	PTI1-like tyrosine-protein kinase At3g15890	Arabidopsis thaliana
1405	gi|225429582		CL5145.Contig4_All	28.86	28.86	30.2	23	Puromycin-sensitive aminopeptidase	Vitis vinifera
1406	gi|27597229	Q9SDZ9	CL8142.Contig2_All	13.46	13.46	35.1	7	Purple acid phosphatase 2	Ipomoea batatas
1407	gi|2501578	Q39963	CL7682.Contig2_All	4.49	4.49	33.9	7	Pyridoxal biosynthesis protein PDX1	Hevea brasiliensis
1408	gi|224120498	P21616	CL3527.Contig4_All	2	2	56.9	1	Pyrophosphate-energized vacuolar membrane proton pump	Vigna radiata var. radiata
1409	gi|242064260	Q06572	CL6187.Contig3_All	4.01	4.01	32.4	3	Pyrophosphate-energized vacuolar membrane proton pump	Hordeum vulgare
1410	gi|156640561	Q06572	Unigene5406_All	2	2	14.5	1	Pyrophosphate-energized vacuolar membrane proton pump	Hordeum vulgare
1411	gi|356526237	P31414	CL3527.Contig3_All	2	2.01	39.7	2	Pyrophosphate-energized vacuolar membrane proton pump 1	Arabidopsis thaliana
1412	gi|790479	P31414	CL6187.Contig2_All	7.41	7.41	20.9	4	Pyrophosphate-energized vacuolar membrane proton pump 1	Arabidopsis thaliana
1413	gi|129881	P21342	CL5059.Contig5_All	3.39	3.39	39.4	2	Pyrophosphate-fructose 6-phosphate 1-phosphotransferase subunit alpha	Solanum tuberosum
1414	gi|225457674	Q41140	Unigene22213_All	2.25	2.26	21.4	3	Pyrophosphate-fructose 6-phosphate 1-phosphotransferase subunit alpha	Ricinus communis
1415	gi|224115922	Q41141	CL10530.Contig1_All	4.53	4.53	26.3	3	Pyrophosphate--fructose 6-phosphate 1-phosphotransferase subunit beta	Ricinus communis
1416	gi|325087307	O04016	CL7547.Contig2_All	2.1	2.1	22.3	2	Pyrroline-5-carboxylate reductase	Actinidia chinensis
1417	gi|356500948	P52903	CL7507.Contig3_All	9.42	9.42	33	7	Pyruvate dehydrogenase E1 component subunit alpha	Solanum tuberosum
1418	gi|225430650	Q32RS0	CL1621.Contig1_All	1.85	1.85	11.3	1	Pyruvate dehydrogenase E1 component subunit beta	Staurastrum punctulatum
1419	gi|255543140	P52904	Unigene25278_All	6.01	6.01	20.7	4	Pyruvate dehydrogenase E1 component subunit beta	Pisum sativum
1420	gi|225449659	Q42806	CL10967.Contig3_All	2.12	4.73	22.2	4	Pyruvate kinase	Glycine max
1421	gi|225463801	Q42806	CL14058.Contig3_All	10.67	10.67	30.8	10	Pyruvate kinase, cytosolic isozyme	Glycine max
1422	gi|224069760	P22200	Unigene7636_All	8.09	8.09	30.4	7	Pyruvate kinase, cytosolic isozyme	Solanum tuberosum
1423	gi|359477316	Q42736	CL384.Contig14_All	10.48	10.48	21	6	Pyruvate, phosphate dikinase	Flaveria pringlei
1424	gi|359477316	Q42910	CL384.Contig23_All	1.57	5.42	22.9	3	Pyruvate, phosphate dikinase	Mesembryanthemum crystallinum
1425	gi|255554648	Q9ZUC1	Unigene27623_All	6.38	6.38	26.5	4	Quinone oxidoreductase-like protein At1g23740	Arabidopsis thaliana
1426	gi|255568816	Q9ZUC1	Unigene7171_All	3.18	3.19	20.8	2	Quinone oxidoreductase-like protein At1g23740	Arabidopsis thaliana
1427	gi|359494786	Q8H0M1	CL13997.Contig1_All	8.21	8.21	50.2	8	Quinone-oxidoreductase homolog	Spinacia oleracea
1428	gi|359476981		CL6402.Contig4_All	2	2	12.9	1	rab proteins geranylgeranyltransferase component A 2-like	Vitis vinifera
1429	gi|146272052		Unigene826_All	3.61	3.61	14.4	3	Rab-GDP dissociation inhibitor	Solanum lycopersicum
1430	gi|255573149	Q38942	CL2952.Contig2_All	0.75	0.75	10.7	1	Rae1-like protein At1g80670	Arabidopsis thaliana
1431	gi|258678027	Q9M651	CL13915.Contig4_All	2.01	2.01	31.8	1	RAN GTPase-activating protein 2	Arabidopsis thaliana
1432	gi|350538193	Q9LMK7	CL9272.Contig5_All	2	2	25.4	1	Ran-binding protein 1 homolog a	Arabidopsis thaliana
1433	gi|350538193	Q9LMK7	Unigene6536_All	2	2	39.7	1	Ran-binding protein 1 homolog a	Arabidopsis thaliana
1434	gi|350538193	P92985	CL15496.Contig2_All	10.79	10.79	78.1	9	Ran-binding protein 1 homolog c	Arabidopsis thaliana
1435	gi|350538193	P92985	CL9272.Contig1_All	2.05	5.65	26.2	3	Ran-binding protein 1 homolog c	Arabidopsis thaliana
1436	gi|3024504	Q40521	CL3306.Contig2_All	14.9	16.93	56	11	Ras-related protein Rab11B	Nicotiana tabacum
1437	gi|225442589	O24461	Unigene15058_All	2.17	6.31	31.6	8	Ras-related protein Rab7	Prunus armeniaca
1438	gi|255570960	O04486	Unigene34897_All	5.43	11.68	28.7	8	Ras-related protein RABA2a	Arabidopsis thaliana
1439	gi|224065032	Q9SIP0	Unigene1214_All	7.05	11.46	39.4	8	Ras-related protein RABA5d	Arabidopsis thaliana
1440	gi|15235981	P92963	CL16408.Contig1_All	6.28	6.28	49.5	8	Ras-related protein RABB1c	Arabidopsis thaliana
1441	gi|16755592	P92963	Unigene29352_All	0.77	3.42	37.4	6	Ras-related protein RABB1c	Arabidopsis thaliana
1442	gi|225441147	O49841	CL14625.Contig2_All	2.1	2.49	31.3	4	Ras-related protein RABC2a	Arabidopsis thaliana
1443	gi|390979747	P28188	CL15011.Contig2_All	0.75	13.9	55.9	13	Ras-related protein RABD2a	Arabidopsis thaliana
1444	gi|390979747	P28188	Unigene9718_All	7.54	14.48	48.8	13	Ras-related protein RABD2a	Arabidopsis thaliana
1445	gi|327505553	P28186	CL1192.Contig1_All	17.01	17.01	60.2	13	Ras-related protein RABE1c	Arabidopsis thaliana
1446	gi|225448984	Q9CB01	Unigene8386_All	3.68	6.48	23	6	Ras-related protein RABF1	Arabidopsis thaliana
1447	gi|297830542	Q9LS94	Unigene14656_All	2	2	20	1	Ras-related protein RABG3f	Arabidopsis thaliana
1448	gi|255571107	O80501	CL1629.Contig2_All	3.44	7.85	34.1	9	Ras-related protein RABH1b	Arabidopsis thaliana
1449	gi|267527	Q01111	CL158.Contig1_All	2	10.81	30.3	9	Ras-related protein YPT3	Nicotiana plumbaginifolia
1450	gi|7672732	P43298	CL15187.Contig2_All	4.05	4.05	17.6	2	Receptor protein kinase TMK1	Arabidopsis thaliana
1451	gi|359488506	Q9SCZ4	CL12996.Contig1_All	10.15	10.15	17.5	5	Receptor-like protein kinase FERONIA	Arabidopsis thaliana
1452	gi|224087891	Q9SCZ4	CL2320.Contig9_All	1.42	1.42	9.5	1	Receptor-like protein kinase FERONIA	Arabidopsis thaliana
1453	gi|162568920	Q8LDU4	CL1308.Contig2_All	0.58	0.59	8.6	1	Red chlorophyll catabolite reductase	Arabidopsis thaliana
1454	gi|211906464	Q9FFE0	Unigene34938_All	4.56	4.57	54.6	3	Regulator of ribonuclease-like protein 2	Arabidopsis thaliana
1455	gi|225470169	P93788	CL2080.Contig1_All	8.13	8.13	45.4	4	Remorin	Solanum tuberosum
1456	gi|224120028	P93788	Unigene25699_All	9.23	9.23	50.8	5	Remorin	Solanum tuberosum
1457	gi|225462835	Q9SVG4	CL4299.Contig1_All	13.12	13.12	31.8	9	Reticuline oxidase-like protein	Arabidopsis thaliana
1458	gi|225462835	Q9SVG4	CL5619.Contig1_All	7.23	7.23	27.6	4	Reticuline oxidase-like protein	Arabidopsis thaliana
1459	gi|224122382	Q9SVG4	CL8436.Contig1_All	3.9	3.9	20.7	4	Reticuline oxidase-like protein	Arabidopsis thaliana
1460	gi|225459800	Q9SVG4	CL9141.Contig3_All	3.29	3.29	16.7	3	Reticuline oxidase-like protein	Arabidopsis thaliana
1461	gi|356543530	Q9LPG6	CL24.Contig2_All	4.57	4.57	26.1	3	Rhamnose biosynthetic enzyme 2	Arabidopsis thaliana
1462	gi|224130512	Q9M158	CL1668.Contig1_All	2.6	2.6	13.3	3	Rhodanese-like domain-containing protein 4	Arabidopsis thaliana
1463	gi|15149819	P42814	Unigene32007_All	0.57	0.57	18.5	1	Ribonuclease 2	Arabidopsis thaliana
1464	gi|225451299	Q9ZU38	Unigene9791_All	5.03	5.03	28.6	4	Ribose-5-phosphate isomerase	Arabidopsis thaliana
1465	gi|255582599	Q9XGA1	Unigene14447_All	1.62	1.62	14.8	1	Ribose-phosphate pyrophosphokinase 4	Spinacia oleracea
1466	gi|77999307		Unigene25752_All	2	2	24.4	1	Ribosomal protein L23 family protein	Solanum tuberosum
1467	gi|316996018	P26863	Unigene3305_All	0.79	0.8	6	1	Ribosomal protein S1	Marchantia polymorpha
1468	gi|359422269	Q06RC1	CL7377.Contig2_All	53.33	53.33	52	42	Ribulose bisphosphate carboxylase large chain	Jasminum nudiflorum
1469	gi|270383722	O22077	Unigene2742_All	11.37	11.37	52.8	9	Ribulose bisphosphate carboxylase small chain	Fagus crenata
1470	gi|118489105	Q7X9A0	CL9640.Contig2_All	8.09	8.09	29.7	5	Ribulose bisphosphate carboxylase/oxygenase activase 1	Larrea tridentata
1471	gi|225430908		CL3336.Contig6_All	2	2.01	20.2	1	RNA-binding protein Luc7-like 2	Vitis vinifera
1472	gi|255580882	Q9FMF5	CL7576.Contig5_All	4	4	15.9	2	Root phototropism protein 3	Arabidopsis thaliana
1473	gi|224132004	P08926	CL9520.Contig1_All	17.41	17.41	36.8	11	RuBisCO large subunit-binding protein subunit alpha	Pisum sativum
1474	gi|224132004	P08926	CL9520.Contig2_All	5.57	11.8	24	7	RuBisCO large subunit-binding protein subunit alpha	Pisum sativum
1475	gi|225435794	P08927	CL9892.Contig4_All	8.14	8.14	20.2	6	RuBisCO large subunit-binding protein subunit beta	Pisum sativum
1476	gi|255543014	Q9AT56	CL16321.Contig3_All	7.09	7.09	25.5	5	S-adenosylmethionine synthase 1	Elaeagnus umbellata
1477	gi|75324631	Q6RYA0	CL14106.Contig1_All	0.88	0.88	15.9	3	Salicylic acid-binding protein 2	Nicotiana tabacum
1478	gi|224106455	Q9XE58	CL10892.Contig3_All	2	2	9.6	1	Scarecrow-like protein 14	Arabidopsis thaliana
1479	gi|359472868	Q39221	CL1595.Contig5_All	8.31	8.31	19.4	6	SEC12-like protein 2	Arabidopsis thaliana
1480	gi|85068684	Q05047	CL1057.Contig3_All	2.02	2.02	14.4	1	Secologanin synthase	Catharanthus roseus
1481	gi|70724314	Q05047	CL2988.Contig3_All	5.32	5.32	20.6	3	Secologanin synthase	Catharanthus roseus
1482	gi|350538149	P46283	Unigene15221_All	3	3.01	15.5	2	Sedoheptulose-1,7-bisphosphatase, chloroplastic	Arabidopsis thaliana
1483	gi|225433514	Q93WN0	Unigene19611_All	4.27	4.27	16	4	Selenium-binding protein 2	Arabidopsis thaliana
1484	gi|225439410	Q9STZ2	Unigene9973_All	1.27	1.27	26.3	1	SelT-like protein	Arabidopsis thaliana
1485	gi|380719865		CL9261.Contig1_All	2	2	15	1	Senescence-associated protein	Vitis quinquangularis
1486	gi|255559965	Q9MUM5	CL13688.Contig2_All	2	2	4.2	1	Septum site-determining protein MinD	Mesostigma viride
1487	gi|255577035	Q9M099	Unigene11065_All	0.63	0.63	33	1	Serine carboxypeptidase 24	Arabidopsis thaliana
1488	gi|165994496	Q2V465	CL686.Contig2_All	11.18	11.18	32.6	9	Serine carboxypeptidase-like 11	Arabidopsis thaliana
1489	gi|296083020	Q9C7D4	CL10107.Contig1_All	1.77	1.77	39.2	1	Serine carboxypeptidase-like 16	Arabidopsis thaliana
1490	gi|359475474	Q9C7Z9	CL322.Contig3_All	8.86	8.86	43.3	5	Serine carboxypeptidase-like 18	Arabidopsis thaliana
1491	gi|296083020	Q9C7Z9	CL322.Contig58_All	16.23	16.23	31.8	9	Serine carboxypeptidase-like 18	Arabidopsis thaliana
1492	gi|359494753	Q8L7B2	CL12518.Contig2_All	2.05	2.05	23.1	2	Serine carboxypeptidase-like 20	Arabidopsis thaliana
1493	gi|255574994	Q949Q7	Unigene710_All	9.8	9.8	23.1	7	Serine carboxypeptidase-like 29	Arabidopsis thaliana
1494	gi|224106147	Q0WRX3	Unigene25423_All	2.69	2.69	17.5	2	Serine carboxypeptidase-like 40	Arabidopsis thaliana
1495	gi|357491047	Q9FH05	Unigene45048_All	1.13	1.13	31.7	1	Serine carboxypeptidase-like 42	Arabidopsis thaliana
1496	gi|225457767	Q9FH05	Unigene54169_All	1.68	1.68	27.4	1	Serine carboxypeptidase-like 42	Arabidopsis thaliana
1497	gi|297741662	Q93Y09	CL10932.Contig1_All	6	6	31.7	3	Serine carboxypeptidase-like 45	Arabidopsis thaliana
1498	gi|356537575	Q93Y09	CL8571.Contig5_All	0.48	0.48	10.6	1	Serine carboxypeptidase-like 45	Arabidopsis thaliana
1499	gi|225433510	P34899	CL13035.Contig1_All	4.58	4.58	23.8	3	Serine hydroxymethyltransferase	Pisum sativum
1500	gi|1707998	P50433	CL4320.Contig1_All	17.85	17.85	43.5	14	Serine hydroxymethyltransferase	Solanum tuberosum
1501	gi|134142065	P34899	Unigene7238_All	2	3.17	28.2	2	Serine hydroxymethyltransferase	Pisum sativum
1502	gi|224067104	P49358	CL11133.Contig2_All	2	6.05	52.9	6	Serine hydroxymethyltransferase 2	Flaveria pringlei
1503	gi|359497044	Q1PF50	CL15258.Contig1_All	16.46	16.46	19.3	12	Serine protease EDA2	Arabidopsis thaliana
1504	gi|255581402	Q1PF50	CL4866.Contig8_All	9.01	9.01	23.4	5	Serine protease EDA2	Arabidopsis thaliana
1505	gi|78191396	Q9SEU4	CL4130.Contig9_All	2.19	2.19	28.4	1	Serine/arginine-rich splicing factor 33	Arabidopsis thaliana
1506	gi|225435731	Q9SEU4	Unigene32164_All	0.98	0.99	42.6	1	Serine/arginine-rich splicing factor 33	Arabidopsis thaliana
1507	gi|224100073	Q8LF36	CL964.Contig1_All	2	2	28.9	1	Serine/threonine protein phosphatase 2A 57 kDa regulatory subunit B' theta isoform	Arabidopsis thaliana
1508	gi|255551438	P0C5E2	CL6627.Contig3_All	3.43	3.43	15.3	3	Serine/threonine-protein kinase At1g18390	Arabidopsis thaliana
1509	gi|225427230	Q944A7	CL5141.Contig1_All	5.46	5.46	22	3	Serine/threonine-protein kinase At4g35230	Arabidopsis thaliana
1510	gi|225426412	Q9FHD7	CL7376.Contig1_All	7.34	7.34	25.5	4	Serine/threonine-protein kinase At5g41260	Arabidopsis thaliana
1511	gi|62857016	P42818	CL995.Contig6_All	2.01	2.01	13.8	1	Serine/threonine-protein kinase AtPK1/AtPK6	Arabidopsis thaliana
1512	gi|359476827	Q5Z987	CL10973.Contig2_All	0.57	0.57	12.6	2	Serine/threonine-protein kinase ATR	Oryza sativa subsp. japonica
1513	gi|356549162	Q05609	CL1148.Contig2_All	5.16	5.16	16.7	3	Serine/threonine-protein kinase CTR1	Arabidopsis thaliana
1514	gi|147768303	Q2MHE4	CL2457.Contig4_All	1.82	1.82	12.6	1	Serine/threonine-protein kinase HT1	Arabidopsis thaliana
1515	gi|255562954	Q2MHE4	Unigene13016_All	3.03	3.03	13.3	1	Serine/threonine-protein kinase HT1	Arabidopsis thaliana
1516	gi|19568098	P43291	CL10650.Contig1_All	2.03	2.03	19.1	1	Serine/threonine-protein kinase SRK2A	Arabidopsis thaliana
1517	gi|164374639	Q9LVL5	CL8386.Contig1_All	0.89	0.89	6.5	1	Serine/threonine-protein kinase WNK4	Arabidopsis thaliana
1518	gi|225440262	Q38845	CL2227.Contig1_All	6.02	6.02	16.6	3	Serine/threonine-protein phosphatase 2A 65 kDa regulatory subunit A alpha isoform	Arabidopsis thaliana
1519	gi|255576493	Q38950	CL1229.Contig2_All	6.12	6.12	15.3	5	Serine/threonine-protein phosphatase 2A 65 kDa regulatory subunit A beta isoform	Arabidopsis thaliana
1520	gi|225435330		Unigene47142_All	2.1	2.1	22.6	1	Serine/threonine-protein phosphatase 6 regulatory subunit 3-like	Vitis vinifera
1521	gi|359479775	Q8L7U5	CL1950.Contig3_All	2.48	2.48	13.6	2	Serine/threonine-protein phosphatase BSL1	Arabidopsis thaliana
1522	gi|225450981	O81983	CL14544.Contig1_All	9.33	9.33	24.4	5	Serine-tRNA ligase	Helianthus annuus
1523	gi|225450981	O81983	Unigene27660_All	2	2.64	35.1	2	Serine-tRNA ligase	Helianthus annuus
1524	gi|255538432	Q9S7T8	Unigene28444_All	2.75	2.75	15.8	2	Serpin-ZX	Arabidopsis thaliana
1525	gi|225441910	Q8LAS8	Unigene7025_All	4.8	4.8	19.6	3	S-formylglutathione hydrolase	Arabidopsis thaliana
1526	gi|113912327	Q8GSM7	CL13438.Contig1_All	0.81	0.82	6.6	1	Shikimate O-hydroxycinnamoyltransferase	Nicotiana tabacum
1527	gi|407032662	Q8GSM7	CL13438.Contig3_All	2.34	2.34	33	2	Shikimate O-hydroxycinnamoyltransferase	Nicotiana tabacum
1528	gi|224109378	P58684	CL5946.Contig5_All	4	4	19.3	2	Signal peptidase complex subunit 2	Arabidopsis thaliana
1529	gi|225445848	P49971	CL13951.Contig2_All	2.22	2.22	12	1	Signal recognition particle 54 kDa protein 1	Solanum lycopersicum
1530	gi|255553241	P49972	CL2424.Contig6_All	4.93	4.93	21.6	3	Signal recognition particle 54 kDa protein 2	Solanum lycopersicum
1531	gi|3551838	Q39255	Unigene6275_All	1.82	1.82	14.2	1	SKP1-like protein 1A	Arabidopsis thaliana
1532	gi|82470779	Q9FHW7	CL7193.Contig3_All	5.72	5.72	27.3	4	SKP1-like protein 1B	Arabidopsis thaliana
1533	gi|224088536	O82221	Unigene9752_All	4	4	67.5	3	Small nuclear ribonucleoprotein G	Arabidopsis thaliana
1534	gi|388495914	P55852	CL16619.Contig1_All	4	4	45.9	2	Small ubiquitin-related modifier 1	Arabidopsis thaliana
1535	gi|255540259	Q8LBB2	CL2181.Contig2_All	3.84	3.84	25.4	2	SNF1-related protein kinase regulatory subunit gamma-1	Arabidopsis thaliana
1536	gi|145327199	Q9CAR3	CL8777.Contig2_All	2.08	2.08	12.9	1	SNF1-related protein kinase regulatory subunit gamma-1-like	Arabidopsis thaliana
1537	gi|225445124		CL8031.Contig2_All	4.22	4.22	28.6	2	SNW domain-containing protein 1-like isoform 1	Vitis vinifera
1538	gi|194696644	Q84TI7	Unigene26174_All	2.2	2.2	38.6	1	Sodium transporter HKT1	Arabidopsis thaliana
1539	gi|350535282	Q9LKW9	Unigene18167_All	2	2	12.6	1	Sodium/hydrogen exchanger 7	Arabidopsis thaliana
1540	gi|359484381	Q1EBV7	CL1289.Contig1_All	1.52	1.52	8.2	1	Sodium/pyruvate cotransporter BASS2, chloroplastic	Arabidopsis thaliana
1541	gi|255554527	Q9LXC9	Unigene18355_All	10.38	10.38	34.5	6	Soluble inorganic pyrophosphatase 1	Arabidopsis thaliana
1542	gi|225580057	Q9XIC7	CL10222.Contig1_All	1.66	1.68	16.5	1	Somatic embryogenesis receptor kinase 2	Arabidopsis thaliana
1543	gi|225448511		CL8692.Contig3_All	2.44	2.44	34.8	2	Sorting and assembly machinery component 50 homolog B-like	Vitis vinifera
1544	gi|225448511		Unigene11191_All	1.32	1.32	10	1	Sorting and assembly machinery component 50 homolog B-like	Vitis vinifera
1545	gi|225434441	B9DFS6	CL5463.Contig2_All	0.76	0.77	16	1	Sorting nexin 2B	Arabidopsis thaliana
1546	gi|359479833		CL15552.Contig2_All	1.55	1.55	8.1	1	Spermatogenesis-associated protein 20-like	Vitis vinifera
1547	gi|6094330	O48659	CL4072.Contig5_All	10	10	21.4	5	Spermidine synthase 2	Hyoscyamus niger
1548	gi|255542044		CL5671.Contig9_All	4	4	37.7	2	SPFH domain-containing protein 2 precursor	Ricinus communis
1549	gi|359495505	Q9LRB0	CL315.Contig4_All	0.74	0.74	17.6	1	Sphingoid long-chain bases kinase 1	Arabidopsis thaliana
1550	gi|255554517	Q9FLG8	CL2300.Contig3_All	2	2	11.9	1	Sphingolipid transporter spinster homolog 2	Arabidopsis thaliana
1551	gi|359490792		CL11068.Contig2_All	3.73	3.73	13.4	2	Splicing factor 3A subunit 3-like	Vitis vinifera
1552	gi|225440262		CL8711.Contig3_All	8.07	8.07	23.8	4	Splicing factor 3B subunit 1-like	Vitis vinifera
1553	gi|359491620	Q8L716	CL11752.Contig3_All	0.65	0.65	18.2	1	Splicing factor U2af large subunit B	Arabidopsis thaliana
1554	gi|225450673	Q9ZR40	Unigene20980_All	1.72	1.72	17.3	1	Splicing factor U2af large subunit B	Nicotiana plumbaginifolia
1555	gi|147840634	Q9ZR40	Unigene25195_All	9.97	9.97	24.3	5	Splicing factor U2af large subunit B	Nicotiana plumbaginifolia
1556	gi|225447723		CL9836.Contig1_All	10.99	10.99	19.3	6	Staphylococcal nuclease domain-containing protein 1	Vitis vinifera
1557	gi|147805616	P24805	CL10018.Contig3_All	3.21	3.21	20.3	3	Stem-specific protein TSJT1	Nicotiana tabacum
1558	gi|53748439	Q9SK39	Unigene20857_All	2	2	27	1	Steroid-binding protein 3	Arabidopsis thaliana
1559	gi|18000074	Q9SAA9	CL8807.Contig2_All	2.08	2.08	7.5	1	Sterol 14-demethylase	Arabidopsis thaliana
1560	gi|350538673	Q9SAA9	Unigene21976_All	2.42	2.42	15.6	2	Sterol 14-demethylase	Arabidopsis thaliana
1561	gi|225442194		CL6171.Contig1_All	2	2	23	1	Stomatin-like protein 2	Vitis vinifera
1562	gi|225442194		CL6171.Contig3_All	2	2	5.5	1	Stomatin-like protein 2	Vitis vinifera
1563	gi|224139742	P94111	CL10463.Contig2_All	5.66	5.66	31.3	3	Strictosidine synthase 1	Arabidopsis thaliana
1564	gi|297738547	P94111	CL12658.Contig3_All	13.39	13.39	16.8	8	Strictosidine synthase 1	Arabidopsis thaliana
1565	gi|224054234	P92976	CL794.Contig5_All	8.4	8.4	31.6	6	Strictosidine synthase 3	Arabidopsis thaliana
1566	gi|166919372	Q02028	CL5719.Contig2_All	4.21	9.39	29.7	6	Stromal 70 kDa heat shock-related protein	Pisum sativum
1567	gi|166919372	Q02028	Unigene34812_All	2.28	2.28	34	2	Stromal 70 kDa heat shock-related protein	Pisum sativum
1568	gi|359480018	Q9FJL0	CL13058.Contig3_All	0.72	0.72	16.3	1	Structural maintenance of chromosomes protein 4	Arabidopsis thaliana
1569	gi|148299083	O65351	CL11464.Contig3_All	3.14	3.14	12.2	3	Subtilisin-like protease	Arabidopsis thaliana
1570	gi|224073675	O65351	CL16164.Contig1_All	10.03	10.03	36.3	5	Subtilisin-like protease	Arabidopsis thaliana
1571	gi|225447456	O65351	CL3664.Contig1_All	11.95	11.95	21.3	8	Subtilisin-like protease	Arabidopsis thaliana
1572	gi|359492590	O65351	Unigene1794_All	21.06	21.06	30.6	18	Subtilisin-like protease	Arabidopsis thaliana
1573	gi|350537305	O65351	Unigene19965_All	0.8	0.8	11.1	1	Subtilisin-like protease	Arabidopsis thaliana
1574	gi|324388032	O64495	Unigene29481_All	6.75	6.75	25.4	4	Subtilisin-like protease SDD1	Arabidopsis thaliana
1575	gi|255579273	O82663	CL3276.Contig8_All	8.83	8.83	21	5	Succinate dehydrogenase [ubiquinone] flavoprotein subunit 1	Arabidopsis thaliana
1576	gi|307136313	Q8LB02	CL3960.Contig1_All	3.03	3.03	25.4	3	Succinate dehydrogenase [ubiquinone] iron-sulfur subunit 2	Arabidopsis thaliana
1577	gi|350538647	Q9SAK4	Unigene28611_All	10.76	10.76	29	5	Succinate-semialdehyde dehydrogenase	Arabidopsis thaliana
1578	gi|350537933	Q6DQL1	CL2707.Contig2_All	5.08	5.08	25.8	6	Succinyl-CoA ligase [ADP-forming] subunit alpha-2	Solanum lycopersicum
1579	gi|225438067	Q6K9N6	CL14610.Contig1_All	11.45	11.45	34.1	8	Succinyl-CoA ligase [ADP-forming] subunit beta	Oryza sativa subsp. japonica
1580	gi|225438067	Q6K9N6	CL14610.Contig3_All	2	4.01	26.7	2	Succinyl-CoA ligase [ADP-forming] subunit beta	Oryza sativa subsp. japonica
1581	gi|225438067	Q6K9N6	CL14610.Contig4_All	2	9.2	26.8	6	Succinyl-CoA ligase [ADP-forming] subunit beta	Oryza sativa subsp. japonica
1582	gi|345286417	P49039	Unigene12060_All	5.42	9.72	20	5	Sucrose synthase	Solanum tuberosum
1583	gi|345286419	Q9M111	Unigene16059_All	19.06	19.06	31.9	10	Sucrose synthase 3	Arabidopsis thaliana
1584	gi|345286419	Q10LP5	Unigene32045_All	13.01	13.01	36.1	7	Sucrose synthase 4	Oryza sativa subsp. japonica
1585	gi|6289059	O04932	CL11609.Contig3_All	2.61	2.61	18.1	2	Sucrose-phosphate synthase 1	Craterostigma plantagineum
1586	gi|298205031	Q3ECP7	CL4023.Contig3_All	2.01	2.01	15.9	1	Sugar transporter ERD6-like 5	Arabidopsis thaliana
1587	gi|255538660	Q9FRL3	CL15577.Contig2_All	2	2	21.3	1	Sugar transporter ERD6-like 6	Arabidopsis thaliana
1588	gi|225459368	Q9FEP7	CL1076.Contig46_All	2.01	2.01	12	1	Sulfate transporter 1.3	Arabidopsis thaliana
1589	gi|117557160	Q8GYH8	Unigene24356_All	2	2.01	20.1	1	Sulfate transporter 4.2	Arabidopsis thaliana
1590	gi|224069094	P21997	CL14858.Contig1_All	4.29	4.29	27.2	3	Sulfated surface glycoprotein 185	Volvox carteri
1591	gi|356548778		CL5725.Contig1_All	2	2	18.1	1	SUN domain-containing protein 1-like	Glycine max
1592	gi|118482799	O49073	CL6375.Contig2_All	8	20	73.7	16	Superoxide dismutase [Cu-Zn]	Paulownia kawakamii
1593	gi|118482799	Q9SQL5	CL6375.Contig3_All	18.11	22.12	71.7	17	Superoxide dismutase [Cu-Zn]	Ananas comosus
1594	gi|346426991	O04997	Unigene14950_All	4	4	33.2	3	Superoxide dismutase [Cu-Zn]	Solidago canadensis var. scabra
1595	gi|12744890	O49073	Unigene41656_All	24.5	24.5	74.3	20	Superoxide dismutase [Cu-Zn]	Paulownia kawakamii
1596	gi|323301374	P28759	CL4900.Contig2_All	3.79	3.79	21.1	3	Superoxide dismutase [Fe]	Glycine max
1597	gi|29465854	Q9SM64	CL9217.Contig2_All	9.11	9.11	25.3	5	Superoxide dismutase [Mn]	Prunus persica
1598	gi|29465854	Q9SM64	Unigene21739_All	6.06	8.51	20.7	7	Superoxide dismutase [Mn]	Prunus persica
1599	gi|147815739	Q9LME2	CL13295.Contig2_All	4.05	4.05	12	2	Synaptonemal complex protein 1	Arabidopsis thaliana
1600	gi|225457921	B6ETT4	CL2486.Contig2_All	10.94	10.94	26.7	7	Synaptotagmin-2	Arabidopsis thaliana
1601	gi|296089108	A0JJX5	CL13976.Contig2_All	4.68	4.69	40.5	3	Synaptotagmin-4	Arabidopsis thaliana
1602	gi|296089108	Q8L706	CL13976.Contig4_All	2	2	25.5	1	Synaptotagmin-5	Arabidopsis thaliana
1603	gi|255579863	Q8L706	CL854.Contig26_All	2.72	2.72	11.2	2	Synaptotagmin-5	Arabidopsis thaliana
1604	gi|225439283	Q8VZU2	CL1475.Contig20_All	2	2	18.1	1	Syntaxin-132	Arabidopsis thaliana
1605	gi|225439283	Q8VZU2	CL1475.Contig7_All	1.58	1.58	20.6	1	Syntaxin-132	Arabidopsis thaliana
1606	gi|225460841	Q9SA23	CL6612.Contig1_All	4	4	24.4	2	Syntaxin-51	Arabidopsis thaliana
1607	gi|225439930	Q9SF29	CL9400.Contig5_All	7.69	7.69	31.2	5	Syntaxin-71	Arabidopsis thaliana
1608	gi|225441629	P28769	CL10553.Contig4_All	11.83	11.83	34.4	8	T-complex protein 1 subunit alpha	Arabidopsis thaliana
1609	gi|359497202	P28769	CL2182.Contig2_All	4.15	4.15	18.3	5	T-complex protein 1 subunit alpha	Arabidopsis thaliana
1610	gi|359489326	P28769	CL2838.Contig1_All	2	8.47	27.2	5	T-complex protein 1 subunit alpha	Arabidopsis thaliana
1611	gi|359489326	P28769	CL2838.Contig3_All	9.98	10.02	46.1	5	T-complex protein 1 subunit alpha	Arabidopsis thaliana
1612	gi|255558769	O04450	CL10291.Contig1_All	5.3	5.3	32.4	4	T-complex protein 1 subunit epsilon	Arabidopsis thaliana
1613	gi|225424564	O04450	CL10734.Contig1_All	2.07	6.66	22.4	4	T-complex protein 1 subunit epsilon	Arabidopsis thaliana
1614	gi|225424564	O04450	CL10734.Contig2_All	7.37	7.37	25.1	4	T-complex protein 1 subunit epsilon	Arabidopsis thaliana
1615	gi|225451999	O04450	CL14499.Contig2_All	6.04	6.04	25.4	4	T-complex protein 1 subunit epsilon	Arabidopsis thaliana
1616	gi|147838534	P54411	CL389.Contig2_All	7.41	7.41	17.8	4	T-complex protein 1 subunit epsilon	Avena sativa
1617	gi|225456051	P54411	Unigene35248_All	8	8	52.9	4	T-complex protein 1 subunit epsilon	Avena sativa
1618	gi|147784740	Q9LKI7	CL12700.Contig3_All	3.19	3.19	10.7	2	T-complex protein 1 subunit gamma	Thalassiosira weissflogii
1619	gi|225457058	Q9LKI7	CL13194.Contig1_All	2	7.1	30.1	5	T-complex protein 1 subunit gamma	Thalassiosira weissflogii
1620	gi|225457058	Q9LKI7	CL13194.Contig2_All	7.1	7.1	26.5	5	T-complex protein 1 subunit gamma	Thalassiosira weissflogii
1621	gi|350539735		Unigene13434_All	7.23	7.23	41.6	6	Temperature-induced lipocalin	Solanum lycopersicum
1622	gi|225424865		CL2878.Contig9_All	2	2	44.3	1	Tetratricopeptide repeat protein 38	Vitis vinifera
1623	gi|190358875	P81370	CL16304.Contig1_All	1.38	1.4	16.4	2	Thaumatin-like protein	Actinidia deliciosa
1624	gi|225437812	Q8RWQ9	CL7226.Contig1_All	4.04	4.04	23.5	5	Thiol protease aleurain-like	Arabidopsis thaliana
1625	gi|66096352	Q38879	CL1335.Contig5_All	2.28	2.28	45.6	3	Thioredoxin H2	Arabidopsis thaliana
1626	gi|208659912	P29449	CL6422.Contig2_All	7.95	7.95	65.8	7	Thioredoxin H-type 1	Nicotiana tabacum
1627	gi|359493854	Q9SEU6	Unigene13617_All	0.47	0.47	20	1	Thioredoxin M4	Arabidopsis thaliana
1628	gi|297738007	O64764	Unigene3822_All	2.01	2.01	38.7	1	Thioredoxin O1	Arabidopsis thaliana
1629	gi|255575237	Q39242	CL3415.Contig1_All	4.12	4.12	26.3	2	Thioredoxin reductase 2	Arabidopsis thaliana
1630	gi|225461146	Q8LDI5	Unigene10154_All	8	8	42	4	Thioredoxin-like protein CXXS1	Arabidopsis thaliana
1631	gi|225465012	O64530	CL3308.Contig6_All	3.14	3.14	21.4	3	Thiosulfate/3-mercaptopyruvate sulfurtransferase 1	Arabidopsis thaliana
1632	gi|225461914	O04630	Unigene3590_All	5.48	5.48	22.6	3	Threonine-tRNA ligase	Arabidopsis thaliana
1633	gi|356497888	O04630	CL3159.Contig2_All	1.01	1.01	35.9	1	Threonine--tRNA ligase	Arabidopsis thaliana
1634	gi|225440590	Q9M024	CL14422.Contig1_All	4.1	4.1	14.2	3	Thylakoid ADP,ATP carrier protein	Arabidopsis thaliana
1635	gi|225450155	P82658	Unigene10065_All	2.01	2.01	13.2	1	Thylakoid lumenal 19 kDa protein	Arabidopsis thaliana
1636	gi|356543813	Q9LR64	Unigene2872_All	2.15	3.48	27.4	2	Thylakoid lumenal protein At1g03610	Arabidopsis thaliana
1637	gi|356543813	Q9LR64	Unigene6590_All	6.77	6.77	37.7	4	Thylakoid lumenal protein At1g03610	Arabidopsis thaliana
1638	gi|224054368	Q8LCA1	Unigene20706_All	0.66	0.66	18.2	1	Thylakoid membrane phosphoprotein 14 kDa	Arabidopsis thaliana
1639	gi|225453634	Q8LCA1	Unigene29376_All	2	2	10.7	1	Thylakoid membrane phosphoprotein 14 kDa	Arabidopsis thaliana
1640	gi|407728555		CL7685.Contig2_All	6.24	6.24	16.2	4	Tm-1 protein	Solanum habrochaites
1641	gi|225461774		CL4427.Contig8_All	6	6	25.6	3	TOM1-like protein 2	Vitis vinifera
1642	gi|359484207	Q27GK7	CL3191.Contig1_All	1.69	1.73	9.8	1	Topless-related protein 4	Arabidopsis thaliana
1643	gi|225442937	Q27GK7	CL3191.Contig8_All	5.15	5.15	20.3	3	Topless-related protein 4	Arabidopsis thaliana
1644	gi|359475869	Q84JR9	CL6267.Contig2_All	2	2	13.8	1	TPR repeat-containing thioredoxin TTL4	Arabidopsis thaliana
1645	gi|225461038		Unigene602_All	2.14	2.14	16.1	2	Trafficking protein particle complex subunit 3	Vitis vinifera
1646	gi|350537753	Q9SM50	CL1330.Contig2_All	4	4	41.3	2	Transcription factor HY5	Solanum lycopersicum
1647	gi|356521624	Q9SKZ1	CL5259.Contig5_All	7.94	7.94	40.9	6	Transcription factor Pur-alpha 1	Arabidopsis thaliana
1648	gi|255566058		Unigene819_All	0.64	0.65	21.6	1	Transcription regulator	Ricinus communis
1649	gi|255541252	Q43848	CL8575.Contig2_All	13.08	13.08	21.7	7	Transketolase	Solanum tuberosum
1650	gi|359493041	A6MVX8	CL10277.Contig3_All	8.58	8.58	20.7	5	Translation initiation factor IF-2, chloroplastic	Rhodomonas salina
1651	gi|359476556		CL948.Contig2_All	1.64	1.66	45.5	1	Translational activator GCN1 isoform 2	Vitis vinifera
1652	gi|115486523	P35681	Unigene31341_All	2	2	34.9	1	Translationally-controlled tumor protein homolog	Oryza sativa subsp. japonica
1653	gi|2507443	P50906	Unigene9807_All	4.03	4.03	31.1	3	Translationally-controlled tumor protein homolog	Pisum sativum
1654	gi|359474855	Q9SLF3	CL5088.Contig1_All	2.01	2.01	13.4	1	Translocase of chloroplast 132	Arabidopsis thaliana
1655	gi|225437318	O81283	CL12784.Contig1_All	6	6	20.2	3	Translocase of chloroplast 159	Arabidopsis thaliana
1656	gi|225442268		Unigene4183_All	4.77	4.77	18.3	3	Transmembrane 9 superfamily member 4 isoform 1	Vitis vinifera
1657	gi|225442268		Unigene56030_All	2	4.77	37.2	3	Transmembrane 9 superfamily member 4 isoform 1	Vitis vinifera
1658	gi|359485867		CL1519.Contig1_All	3.36	3.36	12.8	4	Transmembrane 9 superfamily member 4-like	Vitis vinifera
1659	gi|225470171	Q8L856	CL5557.Contig2_All	4.05	4.05	25.7	3	Transmembrane ascorbate ferrireductase 1	Arabidopsis thaliana
1660	gi|225448026		Unigene11373_All	2.25	2.25	19	2	Transmembrane emp24 domain-containing protein 10-like	Vitis vinifera
1661	gi|225469994		CL7834.Contig3_All	0.77	0.78	11.8	3	Transmembrane protein 111	Vitis vinifera
1662	gi|225461333		CL9641.Contig2_All	1.25	1.25	20.8	1	Transmembrane protein 184C-like	Vitis vinifera
1663	gi|225437525		CL3445.Contig1_All	2.01	2.01	13.2	1	Transmembrane protein 205	Vitis vinifera
1664	gi|356575454		CL146.Contig7_All	3.63	3.63	9.1	2	Transportin-1-like	Glycine max
1665	gi|283131196	Q9SU50	CL4687.Contig4_All	11.53	11.53	27.6	8	Trehalase	Arabidopsis thaliana
1666	gi|1351279	P48495	CL14140.Contig2_All	21.6	21.6	46.1	17	Triosephosphate isomerase	Petunia hybrida
1667	gi|1351271	P48496	CL3815.Contig2_All	3.24	7.5	16.9	6	Triosephosphate isomerase	Spinacia oleracea
1668	gi|359490504		CL10123.Contig1_All	7.66	7.66	21.4	6	Tripeptidyl peptidase II (TPP2)	Vitis vinifera
1669	gi|356573183		Unigene3416_All	4.36	4.36	30.7	3	tRNA threonylcarbamoyladenosine biosynthesis protein osgep-like	Glycine max
1670	gi|225470826	Q93Z38	Unigene1085_All	4.69	4.69	18.8	3	Tryptophan aminotransferase-related protein 4	Arabidopsis thaliana
1671	gi|225446410		CL12506.Contig2_All	0.79	0.79	16.1	1	Tryptophanyl-tRNA synthetase	Vitis vinifera
1672	gi|255582570	O22349	Unigene3856_All	23.97	23.97	32.3	17	Tubulin alpha-3 chain	Eleusine indica
1673	gi|255582570	B9DHQ0	CL1529.Contig3_All	4.06	18.8	39.3	12	Tubulin alpha-5 chain	Arabidopsis thaliana
1674	gi|356555918	P28551	CL1.Contig6_All	16.82	16.82	41.4	12	Tubulin beta chain	Glycine max
1675	gi|293331107	Q40665	CL1.Contig24_All	4	11.9	38.8	7	Tubulin beta-3 chain	Oryza sativa subsp. japonica
1676	gi|357509277	Q43697	Unigene2923_All	4.01	11.92	30.7	7	Tubulin beta-5 chain	Zea mays
1677	gi|75326539	Q75VR1	CL1554.Contig12_All	2.74	2.74	10.3	2	Two pore calcium channel protein 1A	Nicotiana tabacum
1678	gi|215490183		CL3975.Contig6_All	1.5	1.5	24	1	Type 2 proly 4-hydroxylase	Nicotiana tabacum
1679	gi|358248056	Q42404	CL3336.Contig2_All	2.01	2.01	30.1	1	U1 small nuclear ribonucleoprotein 70 kDa	Arabidopsis thaliana
1680	gi|338762844	Q42404	CL8545.Contig2_All	2.02	2.02	20.3	1	U1 small nuclear ribonucleoprotein 70 kDa	Arabidopsis thaliana
1681	gi|255543298	P43333	CL9654.Contig2_All	3.96	4.01	20.6	3	U2 small nuclear ribonucleoprotein A	Arabidopsis thaliana
1682	gi|225449863		Unigene33349_All	1.54	1.54	4.8	1	U3 small nucleolar ribonucleoprotein protein IMP4	Vitis vinifera
1683	gi|357126031		Unigene14788_All	2	2	53.1	1	U6 snRNA-associated Sm-like protein LSm3-like isoform 2	Brachypodium distachyon
1684	gi|296086730	Q9LGE6	CL15095.Contig1_All	2	2	32.4	1	U6 snRNA-associated Sm-like protein LSm4	Oryza sativa subsp. japonica
1685	gi|224115898	Q7Y175	Unigene10588_All	3.37	3.37	16.4	2	UBA and UBX domain-containing protein At4g15410	Arabidopsis thaliana
1686	gi|225444671		CL7878.Contig3_All	3.25	3.25	28.6	3	Ubiquinone biosynthesis protein COQ9-B	Vitis vinifera
1687	gi|296089314	Q9FPT1	CL15347.Contig1_All	0.52	0.52	17.2	1	Ubiquitin carboxyl-terminal hydrolase 12	Arabidopsis thaliana
1688	gi|225439303	Q9FPT1	CL9942.Contig2_All	2	6	37.6	3	Ubiquitin carboxyl-terminal hydrolase 12	Arabidopsis thaliana
1689	gi|225439303	Q84WU2	CL9942.Contig3_All	6	6	49.6	3	Ubiquitin carboxyl-terminal hydrolase 13	Arabidopsis thaliana
1690	gi|302143104	Q8L6Y1	CL5839.Contig1_All	2	2	31.5	1	Ubiquitin carboxyl-terminal hydrolase 14	Arabidopsis thaliana
1691	gi|255583183		CL12458.Contig2_All	3.26	3.26	18.6	2	Ubiquitin carboxyl-terminal hydrolase isozyme L3	Ricinus communis
1692	gi|359488959	Q9LF41	CL1657.Contig1_All	2.76	2.76	13.9	2	Ubiquitin conjugation factor E4	Arabidopsis thaliana
1693	gi|359488959	Q9LF41	Unigene7321_All	1.55	1.56	10.9	1	Ubiquitin conjugation factor E4	Arabidopsis thaliana
1694	gi|356524502		CL6749.Contig2_All	3.78	3.78	18.2	3	Ubiquitin fusion degradation protein 1 homolog	Glycine max
1695	gi|38142359	P93028	CL5284.Contig2_All	8.02	8.02	21.4	5	Ubiquitin-activating enzyme E1 1	Arabidopsis thaliana
1696	gi|1808656	P93028	Unigene48552_All	2	2	26.7	1	Ubiquitin-activating enzyme E1 1	Arabidopsis thaliana
1697	gi|38142359	P93028	Unigene56239_All	6.83	6.83	21.5	5	Ubiquitin-activating enzyme E1 1	Arabidopsis thaliana
1698	gi|359478703	P92974	Unigene13905_All	3.96	4	16.5	2	Ubiquitin-activating enzyme E1 2	Arabidopsis thaliana
1699	gi|315937232	Q9SVD7	Unigene55358_All	3.2	3.2	36.3	4	Ubiquitin-conjugating enzyme E2 variant 1D	Arabidopsis thaliana
1700	gi|225456323	O23034	CL6522.Contig2_All	3.66	3.66	31.8	2	Ubiquitin-like modifier-activating enzyme 5	Arabidopsis thaliana
1701	gi|225456323	O23034	CL6522.Contig6_All	2	2	26	2	Ubiquitin-like modifier-activating enzyme 5	Arabidopsis thaliana
1702	gi|359480838	Q9SNC6	CL1678.Contig4_All	2	2	10.8	1	U-box domain-containing protein 13	Arabidopsis thaliana
1703	gi|283488489	Q96558	CL3697.Contig3_All	4	4	26.1	2	UDP-glucose 6-dehydrogenase	Glycine max
1704	gi|298204497	Q0WL80	CL4712.Contig2_All	3.74	3.74	20.4	3	UDP-glucose:glycoprotein glucosyltransferase	Arabidopsis thaliana
1705	gi|298204497	Q0WL80	CL4712.Contig4_All	1.42	1.42	13.4	2	UDP-glucose:glycoprotein glucosyltransferase	Arabidopsis thaliana
1706	gi|209954689	Q9ZQ98	CL10535.Contig2_All	1.8	1.8	10.3	1	UDP-glycosyltransferase 73C2	Arabidopsis thaliana
1707	gi|254920286	O48676	CL9863.Contig2_All	14.62	14.62	24.7	7	UDP-glycosyltransferase 74B1	Arabidopsis thaliana
1708	gi|7385017	O22822	Unigene15459_All	4	4	13	2	UDP-glycosyltransferase 74F2	Arabidopsis thaliana
1709	gi|225434168	O22822	Unigene5257_All	6.19	6.19	15.8	5	UDP-glycosyltransferase 74F2	Arabidopsis thaliana
1710	gi|225449284	Q9LMF1	CL15138.Contig1_All	6.73	8.96	26	7	UDP-glycosyltransferase 85A3	Arabidopsis thaliana
1711	gi|342306010	Q9LMF1	CL7052.Contig2_All	1.24	1.24	7.5	1	UDP-glycosyltransferase 85A3	Arabidopsis thaliana
1712	gi|225440047	Q9SJL0	Unigene15851_All	1.35	1.35	10.1	3	UDP-glycosyltransferase 86A1	Arabidopsis thaliana
1713	gi|225438765	Q9SND9	Unigene15393_All	3.72	3.72	13.7	2	Uncharacterized acetyltransferase At3g50280	Arabidopsis thaliana
1714	gi|255547702	Q9C7F7	Unigene24336_All	6.14	6.14	32.7	7	Uncharacterized GPI-anchored protein At1g27950	Arabidopsis thaliana
1715	gi|225452236	Q8GUM4	CL1023.Contig9_All	2.69	2.69	6.8	2	Uncharacterized membrane protein At3g27390	Arabidopsis thaliana
1716	gi|359489011		Unigene49842_All	1.68	1.68	22.6	1	Uncharacterized membrane protein YLR241W-like	Vitis vinifera
1717	gi|225443039		CL10751.Contig1_All	2	2	12.3	1	Uncharacterized membrane protein YMR155W	Vitis vinifera
1718	gi|225460867	Q94A68	CL701.Contig2_All	2.01	2.01	21.3	1	Uncharacterized oxidoreductase At1g06690	Arabidopsis thaliana
1719	gi|225446767	Q94A68	CL7945.Contig1_All	3.72	3.72	16	2	Uncharacterized oxidoreductase At1g06690	Arabidopsis thaliana
1720	gi|147858660	Q9SZ83	CL16384.Contig2_All	4.2	4.21	15.4	3	Uncharacterized oxidoreductase At4g09670	Arabidopsis thaliana
1721	gi|359485436	Q681Q7	CL11727.Contig3_All	2	2	12.1	1	Uncharacterized protein At1g03900	Arabidopsis thaliana
1722	gi|359485436	Q681Q7	Unigene22744_All	2.87	2.87	43.3	2	Uncharacterized protein At1g03900	Arabidopsis thaliana
1723	gi|224089442	Q9FVR6	Unigene4772_All	6	6	22.4	3	Uncharacterized protein At1g32220	Arabidopsis thaliana
1724	gi|224136704	Q9SX77	CL2324.Contig2_All	3.93	3.93	29.1	5	Uncharacterized protein At1g47420	Arabidopsis thaliana
1725	gi|296084902	Q9ZUX4	CL3619.Contig1_All	4.77	4.77	58.6	3	Uncharacterized protein At2g27730	Arabidopsis thaliana
1726	gi|225445462	O22969	Unigene18704_All	2.02	2.02	22.8	1	Uncharacterized protein At2g34160	Arabidopsis thaliana
1727	gi|356512181	Q8H124	CL12557.Contig2_All	2	2	12	1	Uncharacterized protein At2g34460	Arabidopsis thaliana
1728	gi|388522953	O80934	Unigene16970_All	5.66	5.66	22.8	3	Uncharacterized protein At2g37660	Arabidopsis thaliana
1729	gi|225449374	Q8W487	Unigene23965_All	2	2	11.8	1	Uncharacterized protein At2g39795	Arabidopsis thaliana
1730	gi|225449374	Q8W487	Unigene29274_All	2	2	11.3	1	Uncharacterized protein At2g39795	Arabidopsis thaliana
1731	gi|255570730	Q8W487	Unigene35535_All	2.9	2.9	18.9	2	Uncharacterized protein At2g39795	Arabidopsis thaliana
1732	gi|225441896	O22224	CL8625.Contig3_All	0.5	0.5	8.6	1	Uncharacterized protein At2g41620	Arabidopsis thaliana
1733	gi|359473118	Q5XVA8	CL11873.Contig1_All	2.05	2.05	16.7	1	Uncharacterized protein At3g49055	Arabidopsis thaliana
1734	gi|225470169	Q9M2D8	Unigene17675_All	2	2	25	1	Uncharacterized protein At3g61260	Arabidopsis thaliana
1735	gi|224067952	O04616	CL8872.Contig5_All	6	6	12.6	4	Uncharacterized protein At4g01150	Arabidopsis thaliana
1736	gi|359495653	O04616	Unigene10010_All	2	2	22.1	1	Uncharacterized protein At4g01150	Arabidopsis thaliana
1737	gi|359495653	O04616	Unigene22533_All	8.81	8.81	39.4	7	Uncharacterized protein At4g01150	Arabidopsis thaliana
1738	gi|225454426	O04616	Unigene38480_All	6	6	15.3	4	Uncharacterized protein At4g01150	Arabidopsis thaliana
1739	gi|337733638	Q8W3M4	Unigene10561_All	16.76	16.76	45.2	15	Uncharacterized protein At4g06744	Arabidopsis thaliana
1740	gi|337733638	Q8W3M4	Unigene29708_All	3.8	3.8	11	2	Uncharacterized protein At4g06744	Arabidopsis thaliana
1741	gi|224065328	Q8LDV3	Unigene29256_All	2	2	23	2	Uncharacterized protein At4g13200	Arabidopsis thaliana
1742	gi|317106610	Q67YC9	Unigene32564_All	2	2	10.1	1	Uncharacterized protein At4g14100	Arabidopsis thaliana
1743	gi|224117112	O49453	CL15586.Contig3_All	2	4	30.1	2	Uncharacterized protein At4g28440	Arabidopsis thaliana
1744	gi|224117112	O49453	Unigene29057_All	2	2	24.1	1	Uncharacterized protein At4g28440	Arabidopsis thaliana
1745	gi|224117112	O49453	Unigene32409_All	4	4	35.2	2	Uncharacterized protein At4g28440	Arabidopsis thaliana
1746	gi|224072140	P0CB23	CL3108.Contig1_All	4	4	19	2	Uncharacterized protein At4g38062	Arabidopsis thaliana
1747	gi|224128452	Q9M015	CL4895.Contig1_All	2.65	2.65	18.6	2	Uncharacterized protein At5g01610	Arabidopsis thaliana
1748	gi|225452887	Q9FKA5	CL2049.Contig1_All	18.39	18.39	46.7	13	Uncharacterized protein At5g39570	Arabidopsis thaliana
1749	gi|225452887	Q9FKA5	CL5064.Contig2_All	2	2	22.8	1	Uncharacterized protein At5g39570	Arabidopsis thaliana
1750	gi|351723033	Q9LV66	CL10381.Contig3_All	10.5	10.5	31.3	11	Uncharacterized protein At5g48480	Arabidopsis thaliana
1751	gi|225429981		CL4908.Contig2_All	8.23	9.13	16.6	8	Uncharacterized protein KIAA0090 homolog	Vitis vinifera
1752	gi|225436767		CL3462.Contig4_All	1.1	1.1	46.2	1	Uncharacterized protein LOC100240880	Vitis vinifera
1753	gi|359491847		CL8875.Contig6_All	2.01	2.01	20.2	1	Uncharacterized protein LOC100240982	Vitis vinifera
1754	gi|225461876		CL12121.Contig1_All	1.47	1.47	13.3	1	Uncharacterized protein LOC100241265	Vitis vinifera
1755	gi|359481534		CL15193.Contig1_All	1.56	1.56	20.3	2	Uncharacterized protein LOC100241364	Vitis vinifera
1756	gi|225435790		CL11432.Contig1_All	1.68	1.68	18.3	1	Uncharacterized protein LOC100241562	Vitis vinifera
1757	gi|225453078		Unigene4936_All	1.06	1.06	51.5	1	Uncharacterized protein LOC100241624	Vitis vinifera
1758	gi|225426911		CL13278.Contig2_All	2	2	12.1	1	Uncharacterized protein LOC100242143	Vitis vinifera
1759	gi|225424643		Unigene25424_All	2	2	15.6	1	Uncharacterized protein LOC100242447	Vitis vinifera
1760	gi|225443518		Unigene17006_All	4.82	4.82	16.8	3	Uncharacterized protein LOC100243523	Vitis vinifera
1761	gi|225457628		CL5462.Contig1_All	4	4	13	2	Uncharacterized protein LOC100244427	Vitis vinifera
1762	gi|359489625		CL3236.Contig2_All	0.84	0.85	9.5	1	Uncharacterized protein LOC100244782	Vitis vinifera
1763	gi|225441809		Unigene41732_All	2.77	2.77	34.2	3	Uncharacterized protein LOC100245204	Vitis vinifera
1764	gi|359477889		Unigene10498_All	8	8	30.3	4	Uncharacterized protein LOC100245241	Vitis vinifera
1765	gi|225455663		CL12433.Contig3_All	2.01	2.01	21.4	1	Uncharacterized protein LOC100245789	Vitis vinifera
1766	gi|225447492		Unigene551_All	2.01	2.01	9.5	1	Uncharacterized protein LOC100245992	Vitis vinifera
1767	gi|359473858		CL8133.Contig3_All	4	4	30.1	2	Uncharacterized protein LOC100246511	Vitis vinifera
1768	gi|225435510		CL10972.Contig3_All	2.15	2.15	11.7	1	Uncharacterized protein LOC100246702	Vitis vinifera
1769	gi|225459864		CL4711.Contig1_All	2	2	19.3	1	Uncharacterized protein LOC100247161	Vitis vinifera
1770	gi|359476496		Unigene14782_All	8.21	8.21	11.2	5	Uncharacterized protein LOC100247956	Vitis vinifera
1771	gi|359488397		CL2085.Contig5_All	2	2	12.9	1	Uncharacterized protein LOC100247996	Vitis vinifera
1772	gi|225463830		CL9159.Contig2_All	2	2	16.3	1	Uncharacterized protein LOC100248442	Vitis vinifera
1773	gi|359484683		Unigene26882_All	1.73	1.73	10.6	1	Uncharacterized protein LOC100248831	Vitis vinifera
1774	gi|225452708		Unigene27551_All	0.89	0.89	8.6	1	Uncharacterized protein LOC100249048	Vitis vinifera
1775	gi|225444776		Unigene31865_All	2.18	2.18	19.8	3	Uncharacterized protein LOC100249118	Vitis vinifera
1776	gi|359476366		CL6468.Contig8_All	0.73	0.73	5	1	Uncharacterized protein LOC100249280 isoform 2	Vitis vinifera
1777	gi|225454694		Unigene27825_All	1.16	1.16	17.2	1	Uncharacterized protein LOC100249521	Vitis vinifera
1778	gi|225439793		CL13016.Contig1_All	2	2	25.1	1	Uncharacterized protein LOC100249849	Vitis vinifera
1779	gi|225439793		CL9844.Contig3_All	2	2	31.9	1	Uncharacterized protein LOC100249849	Vitis vinifera
1780	gi|225435822		CL9915.Contig2_All	1.03	1.03	23.2	1	Uncharacterized protein LOC100250144	Vitis vinifera
1781	gi|225437551		Unigene11643_All	2	2	13.8	1	Uncharacterized protein LOC100250421	Vitis vinifera
1782	gi|225430017		CL15206.Contig2_All	2.03	2.03	24.8	2	Uncharacterized protein LOC100250699	Vitis vinifera
1783	gi|225430200		Unigene40789_All	2	2	17.1	1	Uncharacterized protein LOC100252479	Vitis vinifera
1784	gi|225432280		CL3819.Contig1_All	6.03	6.03	46.6	3	Uncharacterized protein LOC100252927	Vitis vinifera
1785	gi|225461638		Unigene22681_All	4.63	4.63	22.2	6	Uncharacterized protein LOC100253735	Vitis vinifera
1786	gi|225429236		CL9112.Contig3_All	4	4	14.9	2	Uncharacterized protein LOC100254138	Vitis vinifera
1787	gi|359496248		CL7710.Contig3_All	0.48	0.48	10	1	Uncharacterized protein LOC100254288	Vitis vinifera
1788	gi|359491609		Unigene10111_All	3.82	3.82	27.4	2	Uncharacterized protein LOC100255301	Vitis vinifera
1789	gi|225446561		CL8676.Contig2_All	8.3	8.42	30.9	5	Uncharacterized protein LOC100255693	Vitis vinifera
1790	gi|225456465		CL1504.Contig7_All	2	2	23.7	1	Uncharacterized protein LOC100256039	Vitis vinifera
1791	gi|225440964		CL1392.Contig3_All	2.16	2.16	41.5	2	Uncharacterized protein LOC100256294	Vitis vinifera
1792	gi|225467229		CL2400.Contig2_All	2	2	16.4	1	Uncharacterized protein LOC100256771	Vitis vinifera
1793	gi|359492818		CL16507.Contig2_All	2.71	2.71	14.7	2	Uncharacterized protein LOC100257505 isoform 1	Vitis vinifera
1794	gi|359477212		CL10526.Contig2_All	9.54	9.54	21.2	6	Uncharacterized protein LOC100258488	Vitis vinifera
1795	gi|359478009		CL11421.Contig1_All	0.88	0.88	9.4	1	Uncharacterized protein LOC100258866	Vitis vinifera
1796	gi|225459247		CL15410.Contig2_All	3.19	5.38	24.3	3	Uncharacterized protein LOC100259041	Vitis vinifera
1797	gi|225457901		Unigene23221_All	2	2	11	1	Uncharacterized protein LOC100259195	Vitis vinifera
1798	gi|359476456		CL12785.Contig2_All	2	2	18.2	1	Uncharacterized protein LOC100260617	Vitis vinifera
1799	gi|225436347		CL3568.Contig3_All	1.02	1.02	10.3	1	Uncharacterized protein LOC100261914	Vitis vinifera
1800	gi|225428661		CL4810.Contig5_All	2.1	2.1	18.2	1	Uncharacterized protein LOC100262433	Vitis vinifera
1801	gi|225458521		CL5554.Contig1_All	4.02	4.03	13.8	2	Uncharacterized protein LOC100262703	Vitis vinifera
1802	gi|359491523		CL16049.Contig1_All	3.01	3.01	19.8	2	Uncharacterized protein LOC100262718	Vitis vinifera
1803	gi|359491523		Unigene37794_All	5.41	5.41	23.9	3	Uncharacterized protein LOC100262718	Vitis vinifera
1804	gi|359481589		CL1212.Contig1_All	3.75	3.76	25.5	3	Uncharacterized protein LOC100263058	Vitis vinifera
1805	gi|359481589		CL4092.Contig1_All	6.62	6.62	21.9	4	Uncharacterized protein LOC100263058	Vitis vinifera
1806	gi|225449156		Unigene6386_All	2	2	6.5	1	Uncharacterized protein LOC100263359	Vitis vinifera
1807	gi|225424297		CL7656.Contig5_All	3.53	3.53	17.5	2	Uncharacterized protein LOC100264607 isoform 1	Vitis vinifera
1808	gi|225437785		CL11083.Contig3_All	2.01	2.01	25.4	1	Uncharacterized protein LOC100265766	Vitis vinifera
1809	gi|225441927		CL15055.Contig1_All	5.25	5.25	47.9	3	Uncharacterized protein LOC100265785 isoform 2	Vitis vinifera
1810	gi|359495964		CL7051.Contig6_All	2.27	2.27	14.4	1	Uncharacterized protein LOC100266068	Vitis vinifera
1811	gi|225438458		CL6435.Contig2_All	6.25	6.25	30.5	4	Uncharacterized protein LOC100266278	Vitis vinifera
1812	gi|359490184		CL1084.Contig1_All	4.55	4.55	15.2	3	Uncharacterized protein LOC100266367	Vitis vinifera
1813	gi|225463055		CL500.Contig9_All	1.2	1.2	9	1	Uncharacterized protein LOC100267143	Vitis vinifera
1814	gi|225465783		CL1613.Contig1_All	2.32	2.32	16.4	2	Uncharacterized protein LOC100267500	Vitis vinifera
1815	gi|359492398		Unigene34204_All	84.94	84.94	60.1	73	Uncharacterized protein LOC100267814 isoform 1	Vitis vinifera
1816	gi|351723875		CL7877.Contig2_All	2	2	16.3	1	Uncharacterized protein LOC100305829	Glycine max
1817	gi|351720975		Unigene7289_All	4.19	4.19	30	3	Uncharacterized protein LOC100306111	Glycine max
1818	gi|356520881		Unigene24351_All	1.4	2.18	38.6	1	Uncharacterized protein LOC100306283 isoform 1	Glycine max
1819	gi|351720697		Unigene14726_All	2.42	2.99	21	3	Uncharacterized protein LOC100499870	Glycine max
1820	gi|351726465		CL1464.Contig4_All	2.01	2.01	39.8	1	Uncharacterized protein LOC100499962	Glycine max
1821	gi|356559595		Unigene29753_All	1.04	1.04	5.8	1	Uncharacterized protein LOC100789610	Glycine max
1822	gi|356509182		CL3546.Contig5_All	4	4	19.4	2	Uncharacterized protein LOC100791640	Glycine max
1823	gi|359806642		Unigene55658_All	2.01	2.01	49.1	1	Uncharacterized protein LOC100793233	Glycine max
1824	gi|356571557		Unigene35044_All	1.05	1.06	16.7	1	Uncharacterized protein LOC100797786	Glycine max
1825	gi|356518286		CL6286.Contig4_All	2	2	36.3	1	Uncharacterized protein LOC100801201	Glycine max
1826	gi|363808210		Unigene14402_All	4.01	4.01	22.5	2	Uncharacterized protein LOC100809430	Glycine max
1827	gi|356567743		CL15871.Contig1_All	14.74	14.74	26.4	12	Uncharacterized protein LOC100810342	Glycine max
1828	gi|356505663		CL13482.Contig2_All	1.35	1.35	13.4	1	Uncharacterized protein LOC100811806	Glycine max
1829	gi|358248282		Unigene49973_All	1.15	1.16	46.2	2	Uncharacterized protein LOC100818986	Glycine max
1830	gi|297739351	Q6YYB0	Unigene4019_All	6	6	31.8	3	Uncharacterized protein Os08g0359500	Oryza sativa subsp. japonica
1831	gi|255586211	P48279	CL289.Contig2_All	0.84	0.84	14.3	2	Uncharacterized protein ycf39	Cyanophora paradoxa
1832	gi|225423716		CL4759.Contig8_All	2.3	4.4	13.2	3	Uncharacterized protein yqjG-like	Vitis vinifera
1833	gi|359492186	O23052	CL2804.Contig2_All	6.29	6.3	24.8	3	Uncharacterized TPR repeat-containing protein At1g05150	Arabidopsis thaliana
1834	gi|224141283	Q8LGG8	CL2994.Contig3_All	2.2	2.2	14.9	1	Universal stress protein A-like protein	Arabidopsis thaliana
1835	gi|406869553	Q8LGG8	CL7765.Contig2_All	6.19	6.19	21.2	3	Universal stress protein A-like protein	Arabidopsis thaliana
1836	gi|255542872	Q8LGG8	Unigene11881_All	1.41	1.41	16.4	2	Universal stress protein A-like protein	Arabidopsis thaliana
1837	gi|255556366	Q8LGG8	Unigene2529_All	1.08	1.08	36.9	5	Universal stress protein A-like protein	Arabidopsis thaliana
1838	gi|294463022		CL10620.Contig2_All	2	2	33.7	1	Unknown	Picea sitchensis
1839	gi|388500600		CL13270.Contig1_All	2	2	38.5	1	Unknown	Lotus japonicus
1840	gi|211953865		CL15055.Contig3_All	2	2	19.6	1	Unknown	Helianthus annuus
1841	gi|118488995		CL15794.Contig2_All	2	2	25.6	1	Unknown	Populus trichocarpa
1842	gi|81076617		CL2019.Contig3_All	4.11	4.11	17.4	4	Unknown	Solanum tuberosum
1843	gi|118485672		CL216.Contig7_All	6.52	6.52	41.8	5	Unknown	Populus trichocarpa
1844	gi|118482116		Unigene13378_All	4	4	19.6	2	Unknown	Populus trichocarpa
1845	gi|118486005		Unigene4131_All	23.68	23.68	38.7	14	Unknown	Populus trichocarpa
1846	gi|239056164		CL11146.Contig2_All	2.04	2.04	8.2	1	Unknown protein	Vitis vinifera
1847	gi|239056164		Unigene9793_All	2	2	44.1	1	Unknown protein	Vitis vinifera
1848	gi|297746476		CL10713.Contig2_All	2.34	2.35	16.8	2	Unnamed protein product	Vitis vinifera
1849	gi|296086430		CL11244.Contig2_All	2.46	2.46	13.7	2	Unnamed protein product	Vitis vinifera
1850	gi|296085428		CL11264.Contig5_All	5.73	5.73	21.2	3	Unnamed protein product	Vitis vinifera
1851	gi|297743647		CL15123.Contig2_All	4.03	4.03	38.8	2	Unnamed protein product	Vitis vinifera
1852	gi|297735243		CL2210.Contig3_All	4.37	4.37	23.5	3	Unnamed protein product	Vitis vinifera
1853	gi|297737475		CL426.Contig3_All	1.21	1.21	11.8	1	Unnamed protein product	Vitis vinifera
1854	gi|297742567		CL7365.Contig1_All	12.63	12.63	25.5	7	Unnamed protein product	Vitis vinifera
1855	gi|296081476		CL7768.Contig2_All	5.26	5.26	26.3	3	Unnamed protein product	Vitis vinifera
1856	gi|296081618		Unigene10761_All	2	4.01	35.5	3	Unnamed protein product	Vitis vinifera
1857	gi|297736642		Unigene34740_All	6.1	6.1	34.5	3	Unnamed protein product	Vitis vinifera
1858	gi|296084460		Unigene35444_All	1.92	2	5.6	1	Unnamed protein product	Vitis vinifera
1859	gi|298204452		Unigene41251_All	2.97	2.97	16.5	2	Unnamed protein product	Vitis vinifera
1860	gi|297735540		Unigene7250_All	2	2	11.1	2	Unnamed protein product	Vitis vinifera
1861	gi|225423472		CL8129.Contig5_All	2	2	24.2	1	UPF0420 protein C16orf58 homolog	Vitis vinifera
1862	gi|351720927	Q9FZ89	CL6590.Contig1_All	2	2	67.8	1	UPF0426 protein At1g28150	Arabidopsis thaliana
1863	gi|225451038	Q9ZVL6	CL9981.Contig4_All	5.41	5.41	28.1	3	UPF0603 protein At1g54780	Arabidopsis thaliana
1864	gi|302771988	P07374	CL5562.Contig5_All	2.01	2.01	17.7	1	Urease	Canavalia ensiformis
1865	gi|222143562		CL2544.Contig1_All	3.02	3.02	41.3	5	Urease accessory protein ureG	Morus alba
1866	gi|22328740		Unigene4528_All	4.21	4.21	20.8	3	Ureidoglycine aminohydrolase	Arabidopsis thaliana
1867	gi|359483124	Q9LVM5	CL9386.Contig3_All	2.51	2.51	21.9	2	Uric acid degradation bifunctional protein TTL	Arabidopsis thaliana
1868	gi|86558916	O04420	CL9628.Contig2_All	2.01	2.01	15.5	1	Uricase	Arabidopsis thaliana
1869	gi|225455758	Q8VYB2	CL5125.Contig1_All	1.77	1.77	8.2	1	Uridine kinase-like protein 3	Arabidopsis thaliana
1870	gi|225425040		Unigene15802_All	1.77	1.77	25.8	1	Uridine-cytidine kinase C-like	Vitis vinifera
1871	gi|183397343	P19595	Unigene22017_All	21.24	21.24	37	15	UTP--glucose-1-phosphate uridylyltransferase	Solanum tuberosum
1872	gi|359493612	Q5KQN0	Unigene32214_All	7.24	7.24	20.1	5	Vacuolar cation/proton exchanger 2	Oryza sativa subsp. japonica
1873	gi|225447834	Q9FY89	CL989.Contig2_All	4.06	4.06	39	3	Vacuolar protein sorting-associated protein 20 homolog 2	Arabidopsis thaliana
1874	gi|225427074	Q8VZC9	CL10671.Contig2_All	2	2	12.9	1	Vacuolar protein sorting-associated protein 25	Arabidopsis thaliana
1875	gi|351727985	Q9STT2	CL3450.Contig2_All	2.55	2.55	21.1	2	Vacuolar protein sorting-associated protein 29	Arabidopsis thaliana
1876	gi|302142698	F4I0P8	CL1214.Contig8_All	2.72	2.72	14.1	2	Vacuolar protein sorting-associated protein 35B	Arabidopsis thaliana
1877	gi|302141884	Q9LT31	CL5652.Contig4_All	4	4	13.3	2	Vacuolar protein sorting-associated protein 9A	Arabidopsis thaliana
1878	gi|255543805		CL9557.Contig1_All	17.55	17.55	31.1	12	Vacuolar proton atpase	Ricinus communis
1879	gi|224116008	P49047	CL4846.Contig3_All	0.6	0.6	8	1	Vacuolar-processing enzyme alpha-isozyme	Arabidopsis thaliana
1880	gi|255575588	P93026	CL2124.Contig3_All	2	2	14.6	1	Vacuolar-sorting receptor 1	Arabidopsis thaliana
1881	gi|225428981	O80977	CL870.Contig5_All	1.58	1.58	10.5	1	Vacuolar-sorting receptor 3	Arabidopsis thaliana
1882	gi|255546123		CL1716.Contig3_All	3.77	3.77	12.4	3	Valacyclovir hydrolase	Ricinus communis
1883	gi|297741117	P93736	CL6316.Contig2_All	12.92	12.92	27.9	8	Valine-tRNA ligase	Arabidopsis thaliana
1884	gi|225451915	Q9FPQ6	CL10152.Contig1_All	2	2	10.3	1	Vegetative cell wall protein gp1	Chlamydomonas reinhardtii
1885	gi|296081168	Q9FPQ6	CL2287.Contig2_All	0.74	0.74	19.8	2	Vegetative cell wall protein gp1	Chlamydomonas reinhardtii
1886	gi|359480844	Q9FPQ6	CL8615.Contig1_All	6.73	6.73	18.6	4	Vegetative cell wall protein gp1	Chlamydomonas reinhardtii
1887	gi|225429236	Q9FPQ6	CL9112.Contig2_All	8	8	17.2	4	Vegetative cell wall protein gp1	Chlamydomonas reinhardtii
1888	gi|255560189	Q9ZTW3	Unigene24897_All	2	2	22.7	1	Vesicle-associated membrane protein 721	Arabidopsis thaliana
1889	gi|6688926	Q8VZ95	Unigene26193_All	3	3	18.5	2	Vesicle-associated protein 1-1	Arabidopsis thaliana
1890	gi|6688926	Q8VZ95	Unigene712_All	2.03	2.03	21.3	1	Vesicle-associated protein 1-1	Arabidopsis thaliana
1891	gi|224117290	Q1ECE0	Unigene18423_All	4.86	4.86	30	3	Vesicle-associated protein 4-1	Arabidopsis thaliana
1892	gi|359495700	Q8VYN2	CL5476.Contig9_All	4.82	4.82	20.5	3	Vesicle-associated protein 4-2	Arabidopsis thaliana
1893	gi|225461445	Q9M0Y8	CL1843.Contig3_All	6.07	6.17	28.4	3	Vesicle-fusing ATPase	Arabidopsis thaliana
1894	gi|224090123	O81645	CL10512.Contig4_All	13.53	13.53	30.6	8	Villin-3	Arabidopsis thaliana
1895	gi|359485106	O65570	CL3968.Contig12_All	2	2	14.3	1	Villin-4	Arabidopsis thaliana
1896	gi|359485106	O65570	CL3968.Contig8_All	4	4	13.6	2	Villin-4	Arabidopsis thaliana
1897	gi|296083662	O23016	CL6259.Contig2_All	4.4	4.4	25	3	Voltage-gated potassium channel subunit beta	Arabidopsis thaliana
1898	gi|255554204	O23016	CL6704.Contig3_All	3.24	3.24	23.8	2	Voltage-gated potassium channel subunit beta	Arabidopsis thaliana
1899	gi|137460	P09469	CL2315.Contig1_All	4.45	67.74	58.1	53	V-type proton ATPase catalytic subunit A	Daucus carota
1900	gi|137460	P09469	CL2315.Contig10_All	72.12	72.12	59.2	55	V-type proton ATPase catalytic subunit A	Daucus carota
1901	gi|255539062	Q40078	CL13144.Contig3_All	9.53	9.53	66.4	10	V-type proton ATPase subunit B 1	Hordeum vulgare
1902	gi|255539062	Q43433	Unigene31359_All	4.83	4.83	56.8	3	V-type proton ATPase subunit B 2	Gossypium hirsutum
1903	gi|225456459	Q9SDS7	CL6203.Contig8_All	12.16	12.16	45.3	10	V-type proton ATPase subunit C	Arabidopsis thaliana
1904	gi|255564076	Q9XGM1	Unigene18446_All	3.59	3.59	42.5	3	V-type proton ATPase subunit D	Arabidopsis thaliana
1905	gi|148907059	Q9LHA4	CL3237.Contig1_All	7.19	7.19	20.5	6	V-type proton ATPase subunit d2	Arabidopsis thaliana
1906	gi|357501685	Q9LHA4	CL3237.Contig3_All	1.48	5.92	22.5	6	V-type proton ATPase subunit d2	Arabidopsis thaliana
1907	gi|324331819	O23948	Unigene32984_All	17.99	17.99	50	12	V-type proton ATPase subunit E	Gossypium hirsutum
1908	gi|225463325	Q9ZQX4	Unigene24187_All	11.16	11.16	50	7	V-type proton ATPase subunit F	Arabidopsis thaliana
1909	gi|12585428	O82702	CL1581.Contig5_All	13.71	13.71	40	9	V-type proton ATPase subunit G 1	Nicotiana tabacum
1910	gi|356559428	Q9LX65	CL4885.Contig2_All	2.01	4.68	23.1	3	V-type proton ATPase subunit H	Arabidopsis thaliana
1911	gi|224124112	Q9LX65	CL4885.Contig3_All	7.58	7.58	23.3	4	V-type proton ATPase subunit H	Arabidopsis thaliana
1912	gi|225432878	Q0WNY5	CL3494.Contig3_All	5.3	5.3	22.1	4	Wall-associated receptor kinase-like 18	Arabidopsis thaliana
1913	gi|124221924	Q9LZM4	CL6319.Contig3_All	6.29	6.29	24.5	3	Wall-associated receptor kinase-like 20	Arabidopsis thaliana
1914	gi|225449971	O22467	CL16212.Contig1_All	2.55	4.53	11.4	4	WD-40 repeat-containing protein MSI1	Arabidopsis thaliana
1915	gi|225449971	O22467	CL16212.Contig2_All	8.25	8.25	17	5	WD-40 repeat-containing protein MSI1	Arabidopsis thaliana
1916	gi|255546107	O22607	CL6999.Contig3_All	2	2	8.2	2	WD-40 repeat-containing protein MSI4	Arabidopsis thaliana
1917	gi|227343509	O22607	Unigene13707_All	2	2	19.3	1	WD-40 repeat-containing protein MSI4	Arabidopsis thaliana
1918	gi|225429824	Q9M8T5	CL3227.Contig1_All	2	2	19.8	1	WEB family protein At3g02930	Arabidopsis thaliana
1919	gi|359473545	F4JJP1	CL9083.Contig2_All	0.96	0.96	13.8	1	WEB family protein At4g27595	Arabidopsis thaliana
1920	gi|225470816	Q09020	Unigene8157_All	2	2	44.7	1	Wound-induced basic protein	Phaseolus vulgaris
1921	gi|298204425	Q8L7E5	CL11460.Contig1_All	2.02	2.02	7.4	1	WPP domain-interacting tail-anchored protein 1	Arabidopsis thaliana
1922	gi|316991839	Q9XI90	CL1646.Contig2_All	2	2	13.2	1	WRKY transcription factor 4	Arabidopsis thaliana
1923	gi|224053312	Q9C826	CL15400.Contig1_All	5.07	5.07	17.3	3	Xanthoxin dehydrogenase	Arabidopsis thaliana
1924	gi|225446126	Q38857	Unigene14575_All	2.07	2.07	15.2	1	Xyloglucan endotransglucosylase/hydrolase protein 22	Arabidopsis thaliana
1925	gi|90811697	Q38910	Unigene15044_All	6.77	15.7	35	14	Xyloglucan endotransglucosylase/hydrolase protein 23	Arabidopsis thaliana
1926	gi|255583291	Q9FKK7	Unigene19654_All	32.61	32.61	46.7	20	Xylose isomerase	Arabidopsis thaliana
1927	gi|225458968		CL4498.Contig2_All	4.79	4.79	20	3	Xylulose kinase	Vitis vinifera
1928	gi|225441890	Q9ZSK5	CL14139.Contig1_All	0.8	0.8	15.3	2	Zeatin O-glucosyltransferase	Phaseolus lunatus
1929	gi|359494703	Q40412	CL14841.Contig2_All	1.59	1.59	8.7	1	Zeaxanthin epoxidase	Nicotiana plumbaginifolia
1930	gi|359492090	Q9FGC7	CL6707.Contig3_All	1.76	1.76	14.9	1	Zeaxanthin epoxidase	Arabidopsis thaliana
1931	gi|225435608	Q7F8R0	Unigene35470_All	2	2	25.9	1	Zinc finger CCCH domain-containing protein 14	Oryza sativa subsp. japonica
1932	gi|225441825	O22941	CL14179.Contig2_All	6.71	9.48	37.2	8	Zinc-metallopeptidase	Arabidopsis thaliana
1933	gi|297745766	O22941	CL15121.Contig2_All	2.07	2.07	31.1	1	Zinc-metallopeptidase	Arabidopsis thaliana
1934	gi|350535204	O22941	CL2874.Contig2_All	11.79	11.79	27.5	10	Zinc-metallopeptidase, peroxisomal	Arabidopsis thaliana
*	· Unused ProtScore = a measurement of all the peptide evidence for a protein that is not better explained by a higher ranking protein. It is the true indicator of protein confidence.
	· Total ProtScore = a measurement of all the peptide evidence for a protein and is analogous to protein scores reported by other protein identification software.
	· % Coverage = percentage of matching amino acids from identified peptides having confidence greater than 0 divided by the total number of amino acids in the sequence.
	· Peptides (95%) = number of distinct peptides having at least 95% confidence.
