# Supplementary material for: Proteomic Characterisation of the Salt Gland-Enriched Tissues of the Mangrove Tree Species Avicennia officinalis
Source: PLoS One. 2015 Jul 20;10(7):e0133386. doi: 10.1371/journal.pone.0133386 (PMC4508094; doi:10.1371/journal.pone.0133386)
Supplement: S3 Table — (XLSX) [file pone.0133386.s003.xlsx]

## Sheet: S3 Table
S3 Table. List of proteins identified in epidermal tissues of A. officinalis (third biological replicate) using AB SCIEX ProteinPilotTM Software 4.2, with false discovery rate (FDR) set at 1%.
No.	gi Accession Number	Swissprot ID	Contig Number	Unused ProtScore*	Total ProtScore*	% Coverage*	Peptides (95%)*	Protein Description	Species
1	gi|147800243	Q9M2E2	CL3698.Contig3_All	12.01	12.01	42.3	6	(+)-neomenthol dehydrogenase	Arabidopsis thaliana
2	gi|224064013	Q9M2E2	Unigene27690_All	4.04	4.04	28.1	3	(+)-neomenthol dehydrogenase	Arabidopsis thaliana
3	gi|115511406	F6HDT7	CL3774.Contig2_All	3.09	3.09	40	2	1,2-dihydroxy-3-keto-5-methylthiopentene dioxygenase 2	Vitis vinifera
4	gi|15553091	O23647	CL1579.Contig2_All	2	2.01	8	1	1,4-alpha-glucan-branching enzyme 2-1	Arabidopsis thaliana
5	gi|125620176	Q96539	CL15062.Contig1_All	6.98	6.98	60.8	6	10 kDa chaperonin	Brassica napus
6	gi|125620176	Q96539	CL15062.Contig2_All	4.67	5.59	53.6	5	10 kDa chaperonin	Brassica napus
7	gi|118486279	Q8LAH7	CL2868.Contig3_All	4	4	22.8	2	12-oxophytodienoate reductase 1	Arabidopsis thaliana
8	gi|224102617	Q84QK0	CL5224.Contig4_All	7.68	7.68	35.2	6	12-oxophytodienoate reductase 1	Oryza sativa subsp. japonica
9	gi|4454097	P14009	Unigene27733_All	2	2	11.9	1	14 kDa proline-rich protein DC2.15	Daucus carota
10	gi|297816972	P42856	CL13717.Contig3_All	9.13	9.13	50.4	5	14 kDa zinc-binding protein	Zea mays
11	gi|297737985	P42856	CL5341.Contig4_All	2.38	2.38	25.8	3	14 kDa zinc-binding protein	Zea mays
12	gi|224139616	P42855	Unigene17065_All	0.58	0.58	48	1	14 kDa zinc-binding protein	Brassica juncea
13	gi|225439125	P42856	Unigene28391_All	6.65	7.72	44.9	4	14 kDa zinc-binding protein	Zea mays
14	gi|350536755	P42652	CL1962.Contig1_All	8	18.1	53.5	17	14-3-3 protein 4	Solanum lycopersicum
15	gi|326694865	P42652	Unigene27568_All	2.01	35.32	69	30	14-3-3 protein 4	Solanum lycopersicum
16	gi|8515888	P42652	Unigene55294_All	37.57	37.57	69.1	32	14-3-3 protein 4	Solanum lycopersicum
17	gi|15778154	P93214	CL1962.Contig3_All	25.66	29.48	70	24	14-3-3 protein 9	Solanum lycopersicum
18	gi|42491254	O65352	CL16276.Contig6_All	4.57	21.88	65.6	18	14-3-3-like protein	Helianthus annuus
19	gi|42491254	P93784	CL16276.Contig3_All	16.33	26.31	72.2	20	14-3-3-like protein 16R	Solanum tuberosum
20	gi|42491254	P93784	CL16276.Contig4_All	2	26.31	65.1	22	14-3-3-like protein 16R	Solanum tuberosum
21	gi|90856221	O49995	Unigene15436_All	2	4.08	47.4	2	14-3-3-like protein B	Nicotiana tabacum
22	gi|255545912	O49996	CL15843.Contig2_All	4.19	6.42	63.2	4	14-3-3-like protein D	Nicotiana tabacum
23	gi|3912949	O49996	CL15843.Contig3_All	12.21	14.46	52.7	9	14-3-3-like protein D	Nicotiana tabacum
24	gi|44917147	O49996	Unigene34923_All	6	13.65	62.1	10	14-3-3-like protein D	Nicotiana tabacum
25	gi|358248934	Q9FHQ3	CL2520.Contig6_All	2	2.8	43	2	15.7 kDa heat shock protein	Arabidopsis thaliana
26	gi|358248934	Q9FHQ3	Unigene17311_All	2.8	2.8	34.5	2	15.7 kDa heat shock protein	Arabidopsis thaliana
27	gi|224111004	Q84MB3	Unigene3106_All	13.31	13.31	39.2	8	1-aminocyclopropane-1-carboxylate oxidase homolog 1	Arabidopsis thaliana
28	gi|225433023	Q84MB3	Unigene7934_All	2	2	21.9	1	1-aminocyclopropane-1-carboxylate oxidase homolog 1	Arabidopsis thaliana
29	gi|225456437		CL3254.Contig1_All	3.58	3.59	18.6	3	2,3-bisphosphoglycerate-independent phosphoglycerate mutase	Vitis vinifera
30	gi|3914394	Q42908	Unigene11247_All	16.9	16.9	38.6	13	2,3-bisphosphoglycerate-independent phosphoglycerate mutase	Mesembryanthemum crystallinum
31	gi|255550363	O65282	CL15579.Contig4_All	8.1	12.13	51	7	20 kDa chaperonin	Arabidopsis thaliana
32	gi|255550363	O65282	Unigene34811_All	12.32	12.32	52.5	8	20 kDa chaperonin	Arabidopsis thaliana
33	gi|224069216	P17407	Unigene15494_All	4	4	38.1	2	21 kDa protein	Daucus carota
34	gi|225466065	P17407	Unigene24241_All	3.75	3.75	23.5	2	21 kDa protein	Daucus carota
35	gi|359491781	P32765	CL7769.Contig1_All	16.62	16.69	78.2	11	21 kDa seed protein	Theobroma cacao
36	gi|297742784	P32765	CL7769.Contig2_All	31.5	31.5	63	27	21 kDa seed protein	Theobroma cacao
37	--|	P32765	CL7769.Contig5_All	1.64	1.64	50.7	1	21 kDa seed protein	Theobroma cacao
38	gi|12044708	P32765	Unigene17103_All	4.68	4.68	28.2	3	21 kDa seed protein	Theobroma cacao
39	gi|297739445	Q38806	Unigene24224_All	2.64	2.64	38	2	22.0 kDa heat shock protein	Arabidopsis thaliana
40	gi|297739444	Q9SEI2	CL647.Contig4_All	3.24	3.24	13	2	26S protease regulatory subunit 6A homolog A	Arabidopsis thaliana
41	gi|356570019	P54778	Unigene31748_All	10.16	12.29	26	6	26S protease regulatory subunit 6B homolog	Solanum tuberosum
42	gi|225441955	Q9FXT9	CL4161.Contig2_All	15.06	15.1	52.4	10	26S protease regulatory subunit 7	Oryza sativa subsp. japonica
43	gi|115444937	Q9C5U3	CL1829.Contig4_All	16.57	16.57	38	10	26S protease regulatory subunit 8 homolog A	Arabidopsis thaliana
44	gi|224080385	Q9MAK9	CL13190.Contig1_All	8.85	10.98	44.2	9	26S protease regulatory subunit S10B homolog B	Arabidopsis thaliana
45	gi|225465653		CL3375.Contig1_All	1.22	1.22	9.6	1	26S proteasome non-ATPase regulatory subunit 1	Vitis vinifera
46	gi|225451255		Unigene49648_All	4	4.01	52.4	2	26S proteasome non-ATPase regulatory subunit 11 isoform 2	Vitis vinifera
47	gi|225427065		CL5165.Contig2_All	12.62	12.62	18.9	6	26S proteasome non-ATPase regulatory subunit 13-like isoform 1	Vitis vinifera
48	gi|224136700	Q9LT08	CL5021.Contig4_All	4.36	4.36	22.1	3	26S proteasome non-ATPase regulatory subunit 14	Arabidopsis thaliana
49	gi|225446449	Q9SIV2	Unigene13198_All	16.34	16.34	22.4	10	26S proteasome non-ATPase regulatory subunit 2 1A	Arabidopsis thaliana
50	gi|225465653	Q6XJG8	CL10519.Contig1_All	9.17	9.17	15.2	5	26S proteasome non-ATPase regulatory subunit 2 1B	Arabidopsis thaliana
51	gi|225465653	Q6XJG8	Unigene18129_All	2	6.85	17.6	4	26S proteasome non-ATPase regulatory subunit 2 1B	Arabidopsis thaliana
52	gi|225428067	Q06364	CL3374.Contig3_All	10.97	10.97	29.3	8	26S proteasome non-ATPase regulatory subunit 3	Daucus carota
53	gi|3914467	P93768	Unigene16875_All	0.36	0.36	30.3	1	26S proteasome non-ATPase regulatory subunit 3	Nicotiana tabacum
54	gi|356496629	P55034	Unigene32598_All	5.5	5.5	22.6	4	26S proteasome non-ATPase regulatory subunit 4	Arabidopsis thaliana
55	gi|225457441	Q93Y35	CL2888.Contig4_All	3.7	3.7	18.9	3	26S proteasome non-ATPase regulatory subunit 6	Arabidopsis thaliana
56	gi|225440638	O24412	CL12088.Contig1_All	3.6	3.6	26.8	2	26S proteasome non-ATPase regulatory subunit 7	Arabidopsis thaliana
57	gi|359807666	Q9SGW3	CL6481.Contig2_All	3.74	3.74	41.6	3	26S proteasome non-ATPase regulatory subunit RPN12A	Arabidopsis thaliana
58	gi|77745479	Q9SZD4	CL1426.Contig4_All	6.12	8.07	24.8	5	26S proteasome regulatory subunit 4 homolog A	Arabidopsis thaliana
59	gi|171854677		Unigene10357_All	2	2	42.5	1	26S proteasome subunit RPN2a	Capsicum chinense
60	gi|255563010		Unigene26347_All	2	2	40	1	28 kDa heat- and acid-stable phosphoprotein	Ricinus communis
61	gi|359480888	P19682	CL1930.Contig8_All	2.97	2.97	19.9	2	28 kDa ribonucleoprotein	Nicotiana sylvestris
62	gi|255581121	Q43349	Unigene26179_All	2	2	32.3	2	29 kDa ribonucleoprotein	Arabidopsis thaliana
63	gi|359485291		CL879.Contig2_All	2	2	13.5	1	2-aminoethanethiol dioxygenase	Vitis vinifera
64	gi|255578581	Q9C5R8	CL2386.Contig2_All	17.44	17.44	57	11	2-Cys peroxiredoxin BAS1-like, chloroplastic	Arabidopsis thaliana
65	gi|225462809	Q9LF46	CL1808.Contig2_All	31.32	31.32	44.2	20	2-hydroxyacyl-CoA lyase	Arabidopsis thaliana
66	gi|224142221	Q9LVC8	CL14980.Contig3_All	4	4	16.6	2	2-methoxy-6-polyprenyl-1,4-benzoquinol methylase	Arabidopsis thaliana
67	gi|255575120		CL4063.Contig3_All	36.67	37.72	38	26	2-oxoglutarate dehydrogenase	Ricinus communis
68	gi|255575120		CL7186.Contig3_All	6.01	6.01	61.8	3	2-oxoglutarate dehydrogenase	Ricinus communis
69	gi|350538091	O04059	CL2261.Contig1_All	6.18	6.18	20.8	3	3,4-dihydroxy-2-butanone kinase	Solanum lycopersicum
70	gi|297743261	P16180	Unigene20718_All	1.89	2	14.4	1	30S ribosomal protein S17	Arabidopsis thaliana
71	gi|359422263	Q49KZ6	CL10444.Contig1_All	1.34	1.34	25.4	1	30S ribosomal protein S4	Eucalyptus globulus subsp. globulus
72	gi|297739851	Q04836	CL8526.Contig4_All	1.48	1.48	13.1	1	31 kDa ribonucleoprotein	Arabidopsis thaliana
73	gi|225463276	P19684	CL1857.Contig3_All	6.35	6.35	50.6	3	33 kDa ribonucleoprotein	Nicotiana sylvestris
74	gi|225457110		CL10491.Contig3_All	1.12	1.12	39.9	1	39S ribosomal protein L47, mitochondrial isoform 1	Vitis vinifera
75	gi|359491523	Q9SUC0	CL11790.Contig2_All	2.02	2.02	14	2	3-hydroxyisobutyrate dehydrogenase	Arabidopsis thaliana
76	gi|225444069	Q9SUC0	CL2116.Contig6_All	6.48	6.48	38.7	6	3-hydroxyisobutyrate dehydrogenase	Arabidopsis thaliana
77	gi|359484336	Q9SUC0	CL4548.Contig4_All	8.31	8.31	27.5	5	3-hydroxyisobutyrate dehydrogenase	Arabidopsis thaliana
78	gi|350538457	Q9SUC0	Unigene24264_All	4.12	4.12	33.6	3	3-hydroxyisobutyrate dehydrogenase	Arabidopsis thaliana
79	gi|6014701	Q9LKJ1	CL10292.Contig8_All	0.56	0.56	23.5	1	3-hydroxyisobutyryl-CoA hydrolase 1	Arabidopsis thaliana
80	gi|359484612	Q9T0K7	CL11067.Contig4_All	9.92	9.92	32.8	10	3-hydroxyisobutyryl-CoA hydrolase-like protein 3	Arabidopsis thaliana
81	gi|224062667	Q9SHJ8	CL3440.Contig7_All	4	4	23.5	2	3-hydroxyisobutyryl-CoA hydrolase-like protein 5	Arabidopsis thaliana
82	gi|3021506	P29696	Unigene8021_All	15.59	15.59	35.4	9	3-isopropylmalate dehydrogenase	Solanum tuberosum
83	gi|147866537	Q56WD9	Unigene31737_All	10.09	10.09	20.9	6	3-ketoacyl-CoA thiolase 2	Arabidopsis thaliana
84	gi|225424552	P28643	CL10860.Contig5_All	3.27	3.27	22	3	3-oxoacyl-[acyl-carrier-protein] reductase	Cuphea lanceolata
85	gi|225425854	P28643	CL1194.Contig6_All	0.78	0.78	9.2	1	3-oxoacyl-[acyl-carrier-protein] reductase	Cuphea lanceolata
86	gi|2921209	P52410	CL7540.Contig2_All	2.02	2.02	26.5	2	3-oxoacyl-[acyl-carrier-protein] synthase I	Arabidopsis thaliana
87	gi|302143790	Q9AYP4	CL15053.Contig3_All	8.18	8.18	31	10	40S ribosomal protein S10	Oryza sativa subsp. japonica
88	gi|81074037	Q9AYP4	Unigene2907_All	4	6	40.2	3	40S ribosomal protein S10	Oryza sativa subsp. japonica
89	gi|297745090	Q9XHS0	CL11065.Contig2_All	2	2	17.9	1	40S ribosomal protein S12	Hordeum vulgare
90	gi|225453951	P62302	CL852.Contig5_All	0.74	0.74	27.2	1	40S ribosomal protein S13	Glycine max
91	gi|83284009	P19950	CL8784.Contig5_All	23.17	23.17	44	13	40S ribosomal protein S14	Zea mays
92	gi|192910724	Q9AT34	CL8294.Contig3_All	1.38	1.38	50	4	40S ribosomal protein S15a	Daucus carota
93	gi|225428853	O22647	CL9138.Contig1_All	7.26	7.26	65.3	4	40S ribosomal protein S16	Fritillaria agrestis
94	gi|330318591	P49215	CL15813.Contig2_All	6.01	6.01	49.3	5	40S ribosomal protein S17	Solanum lycopersicum
95	gi|296085211	P34788	CL8467.Contig1_All	4.51	4.51	48.5	3	40S ribosomal protein S18	Arabidopsis thaliana
96	gi|255570268	Q9SGA6	Unigene31110_All	10.09	10.09	39.2	7	40S ribosomal protein S19-1	Arabidopsis thaliana
97	gi|225455513	Q9STY6	CL9782.Contig3_All	4.03	4.03	51.6	2	40S ribosomal protein S20-2	Arabidopsis thaliana
98	gi|313586443	Q3E902	Unigene13579_All	6.01	6.01	59.8	3	40S ribosomal protein S21-2	Arabidopsis thaliana
99	gi|307136141	P49688	Unigene17256_All	16.08	16.08	50.2	9	40S ribosomal protein S2-3	Arabidopsis thaliana
100	gi|307136061	Q9SS17	CL5894.Contig1_All	2	4.13	45.3	3	40S ribosomal protein S24-1	Arabidopsis thaliana
101	gi|307136061	Q9SS17	CL5894.Contig5_All	4.13	4.13	47.5	3	40S ribosomal protein S24-1	Arabidopsis thaliana
102	gi|293337351	P46301	Unigene2705_All	1.08	1.08	29.6	1	40S ribosomal protein S25	Solanum lycopersicum
103	gi|116779685	Q8LPJ7	Unigene31259_All	2	2	58	1	40S ribosomal protein S26-2	Arabidopsis thaliana
104	gi|297736505	Q9LYK9	CL4228.Contig3_All	0.97	0.97	34.1	1	40S ribosomal protein S26-3	Arabidopsis thaliana
105	gi|6850878	Q9M2F1	Unigene37490_All	1.58	1.58	30.9	2	40S ribosomal protein S27-2	Arabidopsis thaliana
106	gi|313586485	P46302	Unigene20807_All	2	2	40	1	40S ribosomal protein S28	Zea mays
107	gi|118488288	Q9M339	CL2489.Contig1_All	0.82	0.95	30.4	2	40S ribosomal protein S3-2	Arabidopsis thaliana
108	gi|225442156	Q9FJA6	CL16283.Contig1_All	17.73	17.73	48.7	12	40S ribosomal protein S3-3	Arabidopsis thaliana
109	gi|269849762	P33444	CL10662.Contig2_All	9.31	9.31	30.7	6	40S ribosomal protein S3a	Catharanthus roseus
110	gi|1350984	P49198	Unigene21351_All	8	8	73.3	7	40S ribosomal protein S3a	Helianthus annuus
111	gi|269849762	P33444	Unigene4032_All	2	6	32.3	7	40S ribosomal protein S3a	Catharanthus roseus
112	gi|356559288	P46300	CL3342.Contig1_All	20.95	20.95	52.5	14	40S ribosomal protein S4	Solanum tuberosum
113	gi|224125756	Q8VYK6	CL3342.Contig4_All	2.06	16.54	49.6	10	40S ribosomal protein S4-3	Arabidopsis thaliana
114	gi|40748265	O65731	Unigene31365_All	6.54	6.54	38.2	7	40S ribosomal protein S5	Cicer arietinum
115	gi|192913036	Q9M3V8	CL2823.Contig3_All	4	15.82	38.2	10	40S ribosomal protein S6	Asparagus officinalis
116	gi|192913036	Q9M3V8	CL2823.Contig8_All	15.82	15.82	42.2	10	40S ribosomal protein S6	Asparagus officinalis
117	gi|20139964	Q9ZNS1	CL3945.Contig4_All	13.02	13.02	82.2	8	40S ribosomal protein S7	Avicennia marina
118	gi|115446173	P49199	CL15462.Contig2_All	8.58	8.58	59	5	40S ribosomal protein S8	Oryza sativa subsp. japonica
119	gi|225452773	Q9FLF0	CL5422.Contig3_All	2.09	16.95	61.8	10	40S ribosomal protein S9-2	Arabidopsis thaliana
120	gi|146403788	Q9FLF0	CL5422.Contig6_All	19.82	19.82	52.9	12	40S ribosomal protein S9-2	Arabidopsis thaliana
121	gi|78191420	A5BUU4	Unigene34735_All	24.79	24.79	29.9	15	40S ribosomal protein SA	Vitis vinifera
122	gi|255565356	Q8RXD9	CL1063.Contig3_All	8.74	8.74	20.8	5	4-alpha-glucanotransferase DPE2	Arabidopsis thaliana
123	gi|225459832	Q84P21	CL2929.Contig6_All	2.05	2.06	12.5	1	4-coumarate--CoA ligase-like 5	Arabidopsis thaliana
124	gi|225436506	Q9M0X9	CL5028.Contig2_All	2	2	6.8	1	4-coumarate--CoA ligase-like 7	Arabidopsis thaliana
125	gi|145843639	P56848	CL4179.Contig9_All	2	2	20.8	1	4-diphosphocytidyl-2-C-methyl-D-erythritol kinase	Mentha piperita
126	gi|225446639	Q9LE95	CL13158.Contig1_All	1.83	2.01	30.3	1	50S ribosomal protein L1	Spinacia oleracea
127	gi|225450011	Q9LE95	Unigene33159_All	4.04	4.04	26.1	3	50S ribosomal protein L1	Spinacia oleracea
128	gi|255585457	O22386	CL7873.Contig5_All	2.03	2.03	29.1	1	50S ribosomal protein L12	Oryza sativa subsp. japonica
129	gi|548746	P36688	Unigene31335_All	4.48	4.48	27	2	50S ribosomal protein L12	Nicotiana sylvestris
130	gi|334700317	A7M999	CL8104.Contig1_All	1.01	1.01	70	2	50S ribosomal protein L14	Cuscuta reflexa
131	gi|359472952	P25873	Unigene236_All	2	2	30.7	1	50S ribosomal protein L15	Arabidopsis thaliana
132	gi|224083430	O80363	Unigene35037_All	0.63	0.63	20	1	50S ribosomal protein L17	Nicotiana tabacum
133	gi|359497145	Q8W463	Unigene16848_All	2	2	30.8	1	50S ribosomal protein L19-1	Arabidopsis thaliana
134	gi|194462395	P92959	CL10631.Contig1_All	0.83	0.83	17	1	50S ribosomal protein L24	Arabidopsis thaliana
135	gi|400989	Q02764	CL1591.Contig3_All	2	2	62.8	1	50S ribosomal protein L24	Nicotiana tabacum
136	gi|359476745		Unigene29197_All	2.48	2.48	31.1	1	50S ribosomal protein L25-like	Vitis vinifera
137	gi|330318596	Q9FJP3	Unigene25886_All	0.9	0.9	27	1	50S ribosomal protein L29	Arabidopsis thaliana
138	gi|225436243	O80360	Unigene20479_All	4.1	4.1	42.7	3	50S ribosomal protein L3	Nicotiana tabacum
139	gi|225455342	P51334	CL14740.Contig1_All	0.85	0.85	25	1	50S ribosomal protein L9	Porphyra purpurea
140	gi|8134569	Q42662	Unigene17171_All	10	10.01	70.8	6	5-methyltetrahydropteroyltriglutamate-homocysteine methyltransferase	Solenostemon scutellarioides
141	gi|113473614	Q42662	CL1451.Contig1_All	65.7	65.7	43.8	41	5-methyltetrahydropteroyltriglutamate--homocysteine methyltransferase	Solenostemon scutellarioides
142	gi|8134569	Q42662	CL1451.Contig5_All	2	17.02	44.6	12	5-methyltetrahydropteroyltriglutamate--homocysteine methyltransferase	Solenostemon scutellarioides
143	gi|113473614	Q42699	Unigene10298_All	4.01	24.95	38.9	16	5-methyltetrahydropteroyltriglutamate--homocysteine methyltransferase	Catharanthus roseus
144	gi|225442198		Unigene2909_All	2.01	2.01	22.3	1	5'-nucleotidase surE-like	Vitis vinifera
145	gi|225440310	Q9FIZ7	Unigene28844_All	6.06	6.06	17.2	3	5-oxoprolinase	Arabidopsis thaliana
146	gi|374095605	Q9FIZ7	Unigene8415_All	2.49	4.7	28	2	5-oxoprolinase	Arabidopsis thaliana
147	gi|296084377	O80575	CL14281.Contig2_All	0.34	0.34	12.4	1	6,7-dimethyl-8-ribityllumazine synthase	Arabidopsis thaliana
148	gi|225448367	P50346	Unigene928_All	22.65	22.65	42.2	16	60S acidic ribosomal protein P0	Glycine max
149	gi|255548029	P52855	Unigene31454_All	8.68	8.68	50	6	60S acidic ribosomal protein P1	Zea mays
150	gi|297734823	O24415	CL5641.Contig2_All	17.2	17.2	81.9	11	60S acidic ribosomal protein P2B	Zea mays
151	gi|24473796	O24415	Unigene27711_All	11.02	13.06	72.8	7	60S acidic ribosomal protein P2B	Zea mays
152	gi|356500803	Q9SPB3	CL214.Contig6_All	2.41	2.41	37.5	1	60S ribosomal protein L10	Vitis riparia
153	gi|359479518	Q8VZB9	CL1286.Contig2_All	4.05	7.17	35.2	9	60S ribosomal protein L10a-1	Arabidopsis thaliana
154	gi|356550103	P59231	Unigene31310_All	7.17	7.17	33.8	10	60S ribosomal protein L10a-3	Arabidopsis thaliana
155	gi|255538652	P42794	CL2698.Contig4_All	6.55	6.55	43.4	7	60S ribosomal protein L11-2	Arabidopsis thaliana
156	gi|225449052	P50883	CL3729.Contig2_All	2	6	31.3	5	60S ribosomal protein L12-1	Arabidopsis thaliana
157	gi|225449052	Q9FF52	Unigene4797_All	8.09	8.09	31.3	8	60S ribosomal protein L12-3	Arabidopsis thaliana
158	gi|255576756	P41127	CL5487.Contig4_All	2.33	8.95	35.8	9	60S ribosomal protein L13-1	Arabidopsis thaliana
159	gi|255576756	P41127	Unigene49178_All	10.62	10.62	42	8	60S ribosomal protein L13-1	Arabidopsis thaliana
160	gi|255554134	Q9FKC0	Unigene13615_All	4.03	6.34	34	7	60S ribosomal protein L13a-4	Arabidopsis thaliana
161	gi|313586505	Q9FKC0	Unigene2560_All	7.43	7.43	32	8	60S ribosomal protein L13a-4	Arabidopsis thaliana
162	gi|76161008	Q9T043	Unigene2813_All	9.17	9.74	50.8	9	60S ribosomal protein L14-2	Arabidopsis thaliana
163	gi|224063657	O82528	CL2712.Contig2_All	4	11.45	46.6	8	60S ribosomal protein L15	Petunia hybrida
164	gi|224063657	O82528	CL2712.Contig4_All	11.45	11.45	38.7	7	60S ribosomal protein L15	Petunia hybrida
165	gi|147838177	P51413	CL550.Contig2_All	4	4	39.1	3	60S ribosomal protein L17-2	Arabidopsis thaliana
166	gi|224064456	P42791	CL3281.Contig2_All	2	7.03	26.7	5	60S ribosomal protein L18-2	Arabidopsis thaliana
167	gi|296083341	P42791	Unigene34658_All	8.65	8.65	33.7	6	60S ribosomal protein L18-2	Arabidopsis thaliana
168	gi|224064456	P42791	Unigene49142_All	2	7.03	27.8	5	60S ribosomal protein L18-2	Arabidopsis thaliana
169	gi|351722819	Q9SRX2	CL4979.Contig3_All	0.42	0.42	17.9	1	60S ribosomal protein L19-1	Arabidopsis thaliana
170	gi|297721793	Q43291	CL1197.Contig2_All	1.43	1.43	28.1	1	60S ribosomal protein L21-1	Arabidopsis thaliana
171	gi|302772410	Q9FDZ9	Unigene30142_All	0.86	0.86	47.4	1	60S ribosomal protein L21-2	Arabidopsis thaliana
172	gi|255564186	Q9M9W1	CL13043.Contig3_All	3.12	3.12	50	2	60S ribosomal protein L22-2	Arabidopsis thaliana
173	gi|255564186	Q9M9W1	CL13043.Contig4_All	0.67	1.59	36.7	2	60S ribosomal protein L22-2	Arabidopsis thaliana
174	gi|255564186	Q9M9W1	CL13043.Contig5_All	8	8	34.9	4	60S ribosomal protein L22-2	Arabidopsis thaliana
175	gi|224110420	Q9M9W1	Unigene35395_All	4	4	69.5	2	60S ribosomal protein L22-2	Arabidopsis thaliana
176	gi|225435084	Q07761	CL14261.Contig2_All	2.46	2.46	56.1	3	60S ribosomal protein L23a	Nicotiana tabacum
177	gi|225449635	Q07761	CL14629.Contig1_All	2	2.46	48.4	3	60S ribosomal protein L23a	Nicotiana tabacum
178	gi|15231730	P38666	Unigene43486_All	2.06	2.06	86.8	2	60S ribosomal protein L24-2	Arabidopsis thaliana
179	gi|64420807	P51414	CL8881.Contig3_All	4.11	4.11	34.5	4	60S ribosomal protein L26-1	Arabidopsis thaliana
180	gi|225462170	P51419	Unigene27644_All	2.22	2.22	42.2	2	60S ribosomal protein L27-3	Arabidopsis thaliana
181	gi|225423704	P51419	Unigene37661_All	5.17	5.17	51.9	4	60S ribosomal protein L27-3	Arabidopsis thaliana
182	gi|225452340	P49637	CL5504.Contig1_All	2	4.23	42.5	3	60S ribosomal protein L27a-3	Arabidopsis thaliana
183	gi|225452340	P49637	Unigene13734_All	6.11	6.11	43.8	4	60S ribosomal protein L27a-3	Arabidopsis thaliana
184	gi|76573317	O82204	Unigene24268_All	5.55	5.55	33.8	3	60S ribosomal protein L28-1	Arabidopsis thaliana
185	gi|296081197	P35684	CL3940.Contig8_All	13.73	13.73	43.6	8	60S ribosomal protein L3	Oryza sativa subsp. japonica
186	gi|224116704	P49211	CL11691.Contig5_All	3.21	3.21	40.6	4	60S ribosomal protein L32-1	Arabidopsis thaliana
187	gi|730557	P40590	CL3977.Contig4_All	2	2	35	1	60S ribosomal protein L34	Pisum sativum
188	gi|225439761	Q9XF97	CL3738.Contig2_All	2.02	8.37	41.8	4	60S ribosomal protein L4	Prunus armeniaca
189	gi|225439761	Q9XF97	CL3738.Contig3_All	21.32	21.32	52.8	14	60S ribosomal protein L4	Prunus armeniaca
190	gi|225439761	Q9XF97	CL3738.Contig4_All	7	12.22	53.4	9	60S ribosomal protein L4	Prunus armeniaca
191	gi|296084316	Q6UNT2	CL5107.Contig1_All	6.23	18.58	34.5	15	60S ribosomal protein L5	Cucumis sativus
192	gi|296084316	Q6UNT2	CL5107.Contig4_All	19.56	19.56	30	14	60S ribosomal protein L5	Cucumis sativus
193	gi|255544260	P34091	CL14045.Contig2_All	5.26	5.26	61.1	6	60S ribosomal protein L6	Mesembryanthemum crystallinum
194	gi|255544260	Q9FZ76	Unigene6103_All	2.66	2.66	77.8	2	60S ribosomal protein L6-1	Arabidopsis thaliana
195	gi|359483254	P60040	CL8433.Contig2_All	12.21	13.86	51.9	10	60S ribosomal protein L7-2	Arabidopsis thaliana
196	gi|359483254	P60040	CL8433.Contig3_All	2.76	10.97	55.1	9	60S ribosomal protein L7-2	Arabidopsis thaliana
197	gi|242049786	P35685	Unigene13292_All	5.74	5.74	39.2	5	60S ribosomal protein L7a	Oryza sativa subsp. japonica
198	gi|225447408	P29766	CL11837.Contig1_All	2.52	6.79	40.8	6	60S ribosomal protein L8	Solanum lycopersicum
199	gi|225447408	P29766	CL11837.Contig2_All	6.9	6.9	36.5	6	60S ribosomal protein L8	Solanum lycopersicum
200	gi|307135913	P49209	CL3673.Contig2_All	2.8	21.05	72.2	16	60S ribosomal protein L9-1	Arabidopsis thaliana
201	gi|307135913	Q9SZX9	CL3673.Contig1_All	27.57	27.57	64.4	22	60S ribosomal protein L9-2	Arabidopsis thaliana
202	gi|3309583	Q9MB58	CL3047.Contig1_All	3.8	3.8	28.8	2	6-phosphofructo-2-kinase/fructose-2,6-bisphosphatase	Arabidopsis thaliana
203	gi|225445037	Q94AA4	CL2440.Contig11_All	4.04	4.04	33.6	2	6-phosphofructokinase 3	Arabidopsis thaliana
204	gi|356515641	Q9C5J7	CL2440.Contig18_All	2.24	2.24	36.4	1	6-phosphofructokinase 7	Arabidopsis thaliana
205	gi|255579936		CL13641.Contig3_All	7.46	20.59	43.8	14	6-phosphogluconate dehydrogenase	Ricinus communis
206	gi|255579936		CL13641.Contig5_All	23.57	23.57	43.3	16	6-phosphogluconate dehydrogenase	Ricinus communis
207	gi|225455268	A2Z3C4	Unigene21050_All	8.27	8.27	28	5	6-phosphogluconolactonase 4	Oryza sativa subsp. indica
208	gi|224118424	Q69NG5	CL1783.Contig3_All	4.22	4.22	20	3	6-phosphogluconolactonase 4, chloroplastic	Oryza sativa subsp. japonica
209	gi|75324836	Q6V4H0	CL1876.Contig1_All	10.84	10.85	26.1	9	8-hydroxygeraniol dehydrogenase	Catharanthus roseus
210	gi|75324836	Q6V4H0	CL3872.Contig2_All	20.14	20.14	40.7	19	8-hydroxygeraniol dehydrogenase	Catharanthus roseus
211	gi|57229665	Q6V4H0	CL9245.Contig5_All	4.37	6.45	24.7	7	8-hydroxygeraniol dehydrogenase	Catharanthus roseus
212	gi|85720841	Q8W2N5	Unigene2487_All	9.43	9.43	31.6	6	9-divinyl ether synthase	Nicotiana tabacum
213	gi|225427157	Q8LPK2	CL12866.Contig4_All	2.01	2.01	19.4	1	ABC transporter B family member 2	Arabidopsis thaliana
214	gi|255584390	Q9LVM1	CL12689.Contig2_All	2	2	15.4	1	ABC transporter B family member 25	Arabidopsis thaliana
215	gi|225443996	Q42093	CL728.Contig10_All	0.32	0.32	8.8	0	ABC transporter C family member 2	Arabidopsis thaliana
216	gi|296085461	Q8LPJ4	CL6385.Contig3_All	6.88	6.88	22.9	4	ABC transporter E family member 2	Arabidopsis thaliana
217	gi|225426226	Q8H0V6	CL1171.Contig1_All	0.6	0.6	8.4	2	ABC transporter F family member 3	Arabidopsis thaliana
218	gi|255552969	Q9M1H3	Unigene32800_All	2.01	2.01	18.2	1	ABC transporter F family member 4	Arabidopsis thaliana
219	gi|225449002	Q9MAG3	CL9592.Contig1_All	2	2	9.7	2	ABC transporter G family member 24	Arabidopsis thaliana
220	gi|296090419	Q7PC87	CL4209.Contig1_All	21.16	21.16	53.6	13	ABC transporter G family member 34	Arabidopsis thaliana
221	gi|224138116	Q8VZS8	CL10741.Contig2_All	6.71	6.71	34	4	Abscisic acid receptor PYL1	Arabidopsis thaliana
222	gi|225428560	Q9M7Q4	CL988.Contig2_All	4	4	14.3	2	ABSCISIC ACID-INSENSITIVE 5-like protein 5	Arabidopsis thaliana
223	gi|356565167	P08770	Unigene25421_All	2.85	2.85	27.8	2	AC transposase	Zea mays
224	gi|308513348	Q8S4Y1	CL1838.Contig2_All	8.45	8.45	30.3	6	Acetyl-CoA acetyltransferase	Arabidopsis thaliana
225	gi|224082300	Q9CAQ2	Unigene2486_All	2	2	53.4	1	Acetyltransferase At1g77540	Arabidopsis thaliana
226	gi|255553426		CL12535.Contig2_All	1.28	1.28	7.3	1	Acetyltransferase complex ard1 subunit	Ricinus communis
227	gi|359483145	P27061	Unigene22746_All	8.7	8.7	39.9	5	Acid phosphatase 1	Solanum lycopersicum
228	gi|224116850	P29060	CL9440.Contig1_All	5.59	5.6	12.5	3	Acidic endochitinase	Nicotiana tabacum
229	gi|224116850	P36908	CL9440.Contig3_All	10.5	10.5	36.5	6	Acidic endochitinase	Cicer arietinum
230	gi|359478816	Q9SCQ7	CL13444.Contig1_All	10.53	10.53	25.4	5	Acidic leucine-rich nuclear phosphoprotein 32-related protein	Arabidopsis thaliana
231	gi|285309967	O04916	CL2995.Contig22_All	5.01	5.44	22.4	4	Aconitate hydratase	Solanum tuberosum
232	gi|222640045	P49608	Unigene11784_All	2	2	34.4	1	Aconitate hydratase	Cucurbita maxima
233	gi|255566397	Q9SIB9	CL2995.Contig20_All	51.04	51.04	38.4	45	Aconitate hydratase 2	Arabidopsis thaliana
234	gi|255566397	Q9SIB9	CL2995.Contig43_All	2	8.3	56.8	9	Aconitate hydratase 2	Arabidopsis thaliana
235	gi|374432927	O65314	CL4871.Contig2_All	2	2	52	1	Actin	Scherffelia dubia
236	gi|399514682	P46258	Unigene53862_All	2	5.61	72.6	4	Actin-3	Pisum sativum
237	gi|300429861	P81228	Unigene18830_All	6.38	13.15	60.3	8	Actin-66	Solanum tuberosum
238	gi|386870479	P53492	CL653.Contig2_All	40.34	40.34	64.2	26	Actin-7	Arabidopsis thaliana
239	gi|20137323	P93092	CL1965.Contig2_All	5.44	5.44	39.6	6	Acyl carrier protein 1	Casuarina glauca
240	gi|388458919	O80800	CL15601.Contig2_All	3.51	3.51	41.3	2	Acyl carrier protein 2	Arabidopsis thaliana
241	gi|76573351	O80800	CL2188.Contig2_All	2.3	2.3	32.6	2	Acyl carrier protein 2	Arabidopsis thaliana
242	gi|225457528	F4HUK6	CL10696.Contig1_All	0.58	0.58	8.5	1	Acyl-activating enzyme 1	Arabidopsis thaliana
243	gi|359476425	Q9FFE6	CL7784.Contig1_All	2.08	2.08	12.5	1	Acyl-activating enzyme 5	Arabidopsis thaliana
244	gi|225450825	Q9MA55	CL11216.Contig4_All	2	2	18	1	Acyl-CoA-binding domain-containing protein 4	Arabidopsis thaliana
245	gi|225448900	Q9MA55	Unigene15258_All	2	2	32.1	1	Acyl-CoA-binding domain-containing protein 4	Arabidopsis thaliana
246	gi|224138380	O04066	Unigene290_All	10	10	83.3	7	Acyl-CoA-binding protein	Ricinus communis
247	gi|225446509	P0CZ23	CL1048.Contig1_All	3.59	3.59	18.5	2	Acyl-coenzyme A oxidase 3	Arabidopsis thaliana
248	gi|357475682		Unigene322_All	2	2	18.8	1	Acyl-coenzyme A thioesterase	Medicago truncatula
249	gi|356514471	P31166	Unigene9906_All	5.06	5.06	23.2	3	Adenine phosphoribosyltransferase 1	Arabidopsis thaliana
250	gi|225449016	Q9LZG0	CL2497.Contig1_All	6.22	6.22	29.4	5	Adenosine kinase 2	Arabidopsis thaliana
251	gi|464734	P35007	CL1768.Contig3_All	6.08	6.08	25.4	4	Adenosylhomocysteinase	Catharanthus roseus
252	gi|359484753	P43188	CL5161.Contig4_All	4	4.02	29	2	Adenylate kinase	Zea mays
253	gi|115485231	Q08480	CL13896.Contig2_All	18.91	18.91	65	11	Adenylate kinase B	Oryza sativa subsp. japonica
254	gi|115485231	Q08480	CL13896.Contig3_All	4.1	16.07	65.4	10	Adenylate kinase B	Oryza sativa subsp. japonica
255	gi|357113814	Q6T7E8	Unigene27632_All	2	2	75	1	Adenylosuccinate synthetase	Nicotiana tabacum
256	gi|308191503	B9SL58	Unigene41776_All	2.03	2.03	35.6	1	Adenylosuccinate synthetase 2	Ricinus communis
257	gi|225435480	P27081	CL1588.Contig3_All	24.56	24.56	55.6	21	ADP,ATP carrier protein	Solanum tuberosum
258	gi|225435480	P27081	Unigene14843_All	7.29	20.7	39.2	17	ADP,ATP carrier protein	Solanum tuberosum
259	gi|147802592	O49447	CL2469.Contig3_All	6.65	8.48	29.9	8	ADP,ATP carrier protein 3	Arabidopsis thaliana
260	gi|255553691	O49447	Unigene6526_All	10	12.09	36.8	11	ADP,ATP carrier protein 3	Arabidopsis thaliana
261	gi|147858134	O48649	CL9331.Contig2_All	4	4	26.1	2	ADP-ribosylation factor 1	Salix bakko
262	gi|371501270	O48649	CL9331.Contig3_All	1.35	3.66	15.8	2	ADP-ribosylation factor 1	Salix bakko
263	gi|357485863	P51823	Unigene29036_All	17.26	17.26	67.8	11	ADP-ribosylation factor 2	Oryza sativa subsp. japonica
264	gi|359484370	Q8RXE7	Unigene4379_All	2.18	2.18	13.6	1	ADP-ribosylation factor GTPase-activating protein AGD14	Arabidopsis thaliana
265	gi|359482440	Q9LDV4	CL449.Contig26_All	10.01	10.01	20.2	6	Alanine aminotransferase 2	Arabidopsis thaliana
266	gi|225423779	P36428	CL6767.Contig4_All	9.07	9.07	26.8	6	Alanine-tRNA ligase	Arabidopsis thaliana
267	gi|225438277	P48977	CL11444.Contig2_All	4	4	10.7	2	Alcohol dehydrogenase	Malus domestica
268	gi|269838652	P14675	CL4413.Contig1_All	12.64	12.64	43.3	11	Alcohol dehydrogenase 3	Solanum tuberosum
269	gi|242063486	P93629	CL1196.Contig1_All	5.52	5.52	27.7	4	Alcohol dehydrogenase class-3	Zea mays
270	gi|359489892	Q8LEB2	Unigene32271_All	2	2	8	1	Alcohol dehydrogenase-like 6	Arabidopsis thaliana
271	gi|225457075	Q9SU63	Unigene33792_All	28.07	48.6	47.1	35	Aldehyde dehydrogenase family 2 member B4	Arabidopsis thaliana
272	gi|223452696	Q8S528	CL8874.Contig3_All	71.3	71.3	69.2	64	Aldehyde dehydrogenase family 2 member B7	Arabidopsis thaliana
273	gi|255546541	Q56YU0	CL13289.Contig1_All	6.02	6.02	19.7	3	Aldehyde dehydrogenase family 2 member C4	Arabidopsis thaliana
274	gi|224119508	Q9SYG7	CL12585.Contig1_All	2.47	2.47	15.9	1	Aldehyde dehydrogenase family 7 member B4	Arabidopsis thaliana
275	gi|151301848	Q7XT99	CL12766.Contig2_All	6.9	6.9	20.7	6	Aldo-keto reductase 2	Oryza sativa subsp. japonica
276	gi|297823651	Q0PGJ6	CL5791.Contig3_All	9.74	9.74	52.3	7	Aldo-keto reductase family 4 member C9	Arabidopsis thaliana
277	gi|152955872		CL1060.Contig3_All	2.77	2.77	31.4	2	Alkaline invertase	Triticum aestivum
278	gi|224107899	O49434	Unigene16425_All	18.78	18.78	43.7	15	Allantoate deiminase	Arabidopsis thaliana
279	gi|377552569	Q93ZC5	CL1097.Contig6_All	1.28	3.62	39.6	2	Allene oxide cyclase 4	Arabidopsis thaliana
280	gi|377552569	Q93ZC5	Unigene7265_All	10.22	10.22	40.3	8	Allene oxide cyclase 4	Arabidopsis thaliana
281	gi|20160362	P48417	Unigene31210_All	2.89	2.89	25.9	2	Allene oxide synthase	Linum usitatissimum
282	gi|350534654	Q9ZV48	Unigene12776_All	2.46	2.46	11.7	1	Alpha,alpha-trehalose-phosphate synthase [UDP-forming] 11	Arabidopsis thaliana
283	gi|19568935	Q9LMI0	Unigene47864_All	1.89	2	4.5	2	Alpha,alpha-trehalose-phosphate synthase [UDP-forming] 7	Arabidopsis thaliana
284	gi|224054576	P18573	CL11184.Contig1_All	2	2	6	1	Alpha/beta-gliadin MM1	Triticum aestivum
285	gi|18076148	Q9XGM8	Unigene49066_All	1.11	1.11	17.4	1	Alpha-1,3-mannosyl-glycoprotein 2-beta-N-acetylglucosaminyltransferase	Arabidopsis thaliana
286	gi|21579	P04045	CL8563.Contig2_All	2.02	2.02	13.8	1	Alpha-1,4 glucan phosphorylase L-1 isozyme	Solanum tuberosum
287	gi|225456339	P80607	CL522.Contig6_All	5.64	18.2	39.3	11	Alpha-1,4-glucan-protein synthase [UDP-forming]	Zea mays
288	gi|225423424	Q8RU27	CL522.Contig5_All	19.71	19.71	40	11	Alpha-1,4-glucan-protein synthase [UDP-forming] 2	Solanum tuberosum
289	gi|255544191	Q42656	CL965.Contig8_All	3.61	3.61	14.8	3	Alpha-galactosidase	Coffea arabica
290	gi|297810943	Q42656	Unigene48473_All	2	2	20.4	2	Alpha-galactosidase	Coffea arabica
291	gi|225434692	P32811	Unigene22024_All	4.83	4.83	14.7	4	Alpha-glucan phosphorylase, H isozyme	Solanum tuberosum
292	gi|384383722	Q9AWA5	Unigene25547_All	2	2	15.3	1	Alpha-glucan water dikinase	Solanum tuberosum
293	gi|147765429	O04893	CL10583.Contig3_All	20.66	20.66	25.6	12	Alpha-glucosidase	Spinacia oleracea
294	gi|2648032	O04931	CL14985.Contig1_All	9.5	9.5	24.5	5	Alpha-glucosidase	Beta vulgaris
295	gi|224086707	CL2305.Contig1_All	CL230.Contig7_All	11.3	11.3	23.7	7	Alpha-L-arabinofuranosidase 1	Arabidopsis thaliana
296	gi|16417958	Q9SG80	CL2542.Contig3_All	2	2	17	1	Alpha-L-arabinofuranosidase 1	Arabidopsis thaliana
297	gi|297741733	Q9SG80	Unigene34092_All	5.03	5.03	25.4	4	Alpha-L-arabinofuranosidase 1	Arabidopsis thaliana
298	gi|16417958	Q8VZR2	CL2542.Contig1_All	5.62	7.81	20.9	6	Alpha-L-arabinofuranosidase 2	Arabidopsis thaliana
299	gi|224104699	Q8GW72	CL2268.Contig1_All	3.03	3.03	25.6	4	Alpha-L-fucosidase 1	Arabidopsis thaliana
300	gi|350538359		Unigene691_All	43.13	43.13	37.7	26	Alpha-mannosidase precursor	Solanum lycopersicum
301	gi|225450035		CL4345.Contig3_All	10.47	12.73	19	8	Alpha-N-acetylglucosaminidase-like	Vitis vinifera
302	gi|356540024	Q9M5P8	CL12166.Contig3_All	2.55	2.55	19.7	3	Alpha-soluble NSF attachment protein	Solanum tuberosum
303	gi|356526649	Q9S7Y7	CL14820.Contig1_All	2.06	2.06	41	3	Alpha-xylosidase	Arabidopsis thaliana
304	gi|8919178	Q9S7Y7	Unigene14403_All	2	2	30.4	1	Alpha-xylosidase	Arabidopsis thaliana
305	gi|8919178	Q9S7Y7	Unigene53038_All	2.25	2.25	29.6	2	Alpha-xylosidase	Arabidopsis thaliana
306	gi|225452328		Unigene18997_All	12.35	12.35	20	10	Altered inheritance of mitochondria protein 32	Vitis vinifera
307	gi|283488059	Q41266	CL10144.Contig1_All	2	4	11	2	Alternative oxidase 2	Glycine max
308	gi|350539127	Q8LEE7	CL1540.Contig4_All	4.49	4.49	26.5	5	Alternative oxidase 3	Arabidopsis thaliana
309	gi|147801313	Q9FR37	CL877.Contig6_All	3.4	3.4	13.5	3	Amidase 1	Arabidopsis thaliana
310	gi|37983539	P52418	CL6127.Contig2_All	6.56	6.56	9.1	4	Amidophosphoribosyltransferase	Glycine max
311	gi|225459515		CL3962.Contig3_All	15.52	15.52	44.9	14	Aminoacylase-1 isoform 1	Vitis vinifera
312	gi|225444472	P54260	CL8046.Contig2_All	15.75	15.75	35.3	9	Aminomethyltransferase	Solanum tuberosum
313	gi|225444472	P49363	CL8046.Contig3_All	2.06	6.11	23	4	Aminomethyltransferase	Flaveria pringlei
314	gi|359474188		CL15422.Contig1_All	0.72	3.9	23.5	3	Aminopeptidase N-like	Vitis vinifera
315	gi|356511482		CL4429.Contig10_All	6.11	6.11	30.9	3	Aminopeptidase N-like	Glycine max
316	gi|359474188		CL4429.Contig4_All	20.42	20.42	30.9	15	Aminopeptidase N-like	Vitis vinifera
317	gi|296083176	O80452	CL9701.Contig2_All	1.31	1.31	16.2	1	AMP deaminase	Arabidopsis thaliana
318	gi|388499846	Q9SQK3	Unigene4406_All	2	2	17.7	1	Ankyrin repeat domain-containing protein EMB506	Arabidopsis thaliana
319	gi|225439832	Q6AWW5	CL11314.Contig2_All	1.06	1.06	16.4	1	Ankyrin repeat-containing protein At5g02620	Arabidopsis thaliana
320	gi|224066943	Q9XEE2	CL6641.Contig1_All	21.24	21.24	32.9	14	Annexin D2	Arabidopsis thaliana
321	gi|224053304	Q9SE45	CL10116.Contig1_All	4.14	4.14	24.3	2	Annexin D3	Arabidopsis thaliana
322	gi|225449855	Q9ZVJ6	CL14981.Contig2_All	8.08	8.08	34.2	4	Annexin D4	Arabidopsis thaliana
323	gi|225424468	Q9C9X3	CL9693.Contig1_All	2.68	5.14	28.3	4	Annexin D5	Arabidopsis thaliana
324	gi|225424468	Q9C9X3	CL9693.Contig3_All	8.46	8.46	27.8	6	Annexin D5	Arabidopsis thaliana
325	gi|224093760	Q9LX07	Unigene33334_All	2.02	8.93	37.7	5	Annexin D7	Arabidopsis thaliana
326	gi|224094703	Q40287	CL9502.Contig4_All	2.12	2.16	11	2	Anthocyanidin 3-O-glucosyltransferase 5	Manihot esculenta
327	gi|224094703	Q40287	CL9502.Contig6_All	3.32	3.32	11.2	2	Anthocyanidin 3-O-glucosyltransferase 5	Manihot esculenta
328	gi|225459075	O23917	CL262.Contig3_All	2	2	9.3	1	Anthranilate N-benzoyltransferase protein 2	Dianthus caryophyllus
329	gi|225470599		CL259.Contig1_All	1.81	1.81	18.7	1	AP-1 complex subunit mu-1	Vitis vinifera
330	gi|302142656	Q84WL9	CL10981.Contig3_All	0.67	0.67	13.8	1	AP-2 complex subunit sigma	Arabidopsis thaliana
331	gi|359474753	Q8L7A9	CL3257.Contig1_All	2.31	2.31	12.5	1	AP-4 complex subunit epsilon	Arabidopsis thaliana
332	gi|225458187		Unigene1529_All	0.94	0.94	30.9	1	AP-4 complex subunit mu-1	Vitis vinifera
333	gi|359483518		CL12388.Contig1_All	2.62	2.62	22.8	3	Apoptosis inhibitor 5-like	Vitis vinifera
334	gi|357436402		CL16567.Contig2_All	2.01	2.01	28	2	Appr-1-p processing enzyme family protein	Medicago truncatula
335	gi|307645736	P80595	Unigene10573_All	5.68	5.69	37.5	4	Apyrase	Solanum tuberosum
336	gi|50345961	Q7XSQ9	CL16514.Contig4_All	6.03	26.87	36	22	Aquaporin PIP1-2	Oryza sativa subsp. japonica
337	gi|2440044	Q08733	CL16514.Contig3_All	45.38	45.38	42.7	32	Aquaporin PIP1-3	Arabidopsis thaliana
338	gi|296086021	Q9SV31	CL12269.Contig2_All	2	22.3	62.6	19	Aquaporin PIP2-5	Arabidopsis thaliana
339	gi|17940742	Q7XLR1	Unigene32737_All	2	2	27.6	4	Aquaporin PIP2-6	Oryza sativa subsp. japonica
340	gi|104391599	Q9ATM4	Unigene15385_All	22.61	26.07	36.9	20	Aquaporin PIP2-7	Zea mays
341	gi|171190270	Q9ZVX8	CL5324.Contig8_All	2	22.3	51.8	18	Aquaporin PIP2-8	Arabidopsis thaliana
342	gi|264820921	P50156	CL198.Contig2_All	9.49	9.5	9.6	5	Aquaporin TIP1-1	Oryza sativa subsp. japonica
343	gi|333610031	P25818	Unigene37513_All	4.58	8.83	23	4	Aquaporin TIP1-1	Arabidopsis thaliana
344	gi|162809290	P50156	Unigene9725_All	20.78	20.78	20	20	Aquaporin TIP1-1	Oryza sativa subsp. japonica
345	gi|255544704	Q9SEE9	CL7525.Contig3_All	2.64	2.64	23.8	2	Arginine/serine-rich protein 45	Arabidopsis thaliana
346	gi|76573355	Q9SEE9	Unigene6247_All	11.52	11.52	58	6	Arginine/serine-rich protein 45	Arabidopsis thaliana
347	gi|76573355	Q9SEE9	Unigene8359_All	3.02	8.78	37.1	5	Arginine/serine-rich protein 45	Arabidopsis thaliana
348	gi|225459083	P22675	CL4640.Contig2_All	4	4	16.5	2	Argininosuccinate lyase	Chlamydomonas reinhardtii
349	gi|297799514	Q9SZX3	CL3667.Contig2_All	0.75	0.76	17.1	1	Argininosuccinate synthase	Arabidopsis thaliana
350	gi|255541428		CL8427.Contig3_All	2	2	6.2	1	Arsenical pump-driving atpase	Ricinus communis
351	gi|22208544	Q43011	CL14924.Contig1_All	2.18	2.18	31.4	2	Asparagine synthetase [glutamine-hydrolyzing]	Oryza sativa subsp. japonica
352	gi|359484512	Q9SW96	CL4386.Contig1_All	6.27	6.27	43.4	4	Asparagine-tRNA ligase	Arabidopsis thaliana
353	gi|225429870	Q9SW96	CL11235.Contig2_All	18.31	18.31	41.2	10	Asparagine--tRNA ligase	Arabidopsis thaliana
354	gi|297793179	Q9SW96	Unigene10035_All	3.92	3.92	35.2	2	Asparagine--tRNA ligase	Arabidopsis thaliana
355	gi|81074221	P46248	CL3192.Contig3_All	2.07	4.11	18.4	2	Aspartate aminotransferase	Arabidopsis thaliana
356	gi|225445206	P28734	CL4492.Contig5_All	7.52	7.52	30.7	4	Aspartate aminotransferase	Daucus carota
357	gi|225446660	P46643	CL9329.Contig2_All	4.01	4.01	26.3	2	Aspartate aminotransferase	Arabidopsis thaliana
358	gi|366984548	P37833	Unigene34988_All	10.02	10.02	56	5	Aspartate aminotransferase	Oryza sativa subsp. japonica
359	gi|356524623		CL15899.Contig2_All	5.49	5.49	26.7	3	Aspartate-semialdehyde dehydrogenase-like	Glycine max
360	gi|109675118	O04057	CL16023.Contig1_All	2.5	4.69	28.2	2	Aspartic proteinase	Cucurbita pepo
361	gi|302141796	Q0IU52	CL5794.Contig6_All	5.46	5.46	17.2	4	Aspartic proteinase Asp1	Oryza sativa subsp. japonica
362	gi|297832400	Q9LX20	CL8238.Contig3_All	2.92	2.92	16.2	2	Aspartic proteinase-like protein 1	Arabidopsis thaliana
363	gi|255586856	Q9LX20	CL8238.Contig5_All	6.83	6.83	22.7	4	Aspartic proteinase-like protein 1	Arabidopsis thaliana
364	gi|359476754	Q9S9K4	CL13333.Contig2_All	2	2	5.2	1	Aspartic proteinase-like protein 2	Arabidopsis thaliana
365	gi|225436397	Q9S9K4	Unigene3607_All	2	2	35.2	1	Aspartic proteinase-like protein 2	Arabidopsis thaliana
366	gi|225438529	Q9SJ12	CL1590.Contig2_All	8.9	16.06	67.9	8	ATP synthase 24 kDa subunit	Arabidopsis thaliana
367	gi|255582813	Q9SJ12	Unigene31124_All	27.02	27.02	61.7	15	ATP synthase 24 kDa subunit	Arabidopsis thaliana
368	gi|225440308	P80497	Unigene6240_All	2.64	2.64	20.4	2	ATP synthase 6 kDa subunit	Solanum tuberosum
369	gi|416681	P32980	CL13869.Contig1_All	4.26	4.26	35.4	3	ATP synthase delta chain	Nicotiana tabacum
370	gi|416681	P32980	Unigene31431_All	2	2	25.5	2	ATP synthase delta chain	Nicotiana tabacum
371	gi|22797539	Q2L911	CL16119.Contig1_All	4.3	4.3	44.7	5	ATP synthase epsilon chain	Gossypium hirsutum
372	gi|356548953	P29790	CL4539.Contig2_All	14.35	14.35	39.4	9	ATP synthase gamma chain	Nicotiana tabacum
373	gi|356548953	P29790	Unigene20330_All	0.34	7.4	34.6	5	ATP synthase gamma chain	Nicotiana tabacum
374	gi|357497745	P09003	CL11206.Contig1_All	4.12	4.12	25.8	2	ATP synthase protein MI25	Nicotiana tabacum
375	gi|391348916	Q06735	CL3892.Contig6_All	18.46	18.46	69.8	13	ATP synthase subunit alpha	Beta vulgaris
376	gi|552956	Q27S64	CL11071.Contig2_All	4.32	4.32	29.6	3	ATP synthase subunit b	Solanum tuberosum
377	gi|118485650	P31853	Unigene24314_All	10	10	40.3	7	ATP synthase subunit b'	Spinacia oleracea
378	gi|225424142	P17614	CL2634.Contig3_All	8.02	87.03	64.1	85	ATP synthase subunit beta	Nicotiana plumbaginifolia
379	gi|225424142	P19023	CL2634.Contig5_All	97.66	97.66	69.3	91	ATP synthase subunit beta	Zea mays
380	gi|255577651	Q9FT52	CL12501.Contig2_All	29.92	29.92	69.1	18	ATP synthase subunit d	Arabidopsis thaliana
381	gi|374256079	Q9FT52	Unigene23986_All	9.07	13.87	66.3	8	ATP synthase subunit d	Arabidopsis thaliana
382	gi|2493046	Q40089	CL7437.Contig2_All	12.7	12.7	53.7	9	ATP synthase subunit delta'	Ipomoea batatas
383	gi|2493046	Q40089	CL7437.Contig3_All	7.86	10.51	53.4	7	ATP synthase subunit delta'	Ipomoea batatas
384	gi|543867	P26360	Unigene17767_All	20.58	20.58	43.2	12	ATP synthase subunit gamma	Ipomoea batatas
385	gi|114682	P22778	CL327.Contig2_All	2	10.27	57.8	9	ATP synthase subunit O	Ipomoea batatas
386	gi|114682	P22778	CL327.Contig6_All	13.64	13.64	35.1	10	ATP synthase subunit O	Ipomoea batatas
387	gi|225454791		Unigene6969_All	1.54	1.54	14.9	1	ATPase family AAA domain-containing protein 3-B	Vitis vinifera
388	gi|297739077	Q9SGY2	CL3295.Contig3_All	2	4	10.5	2	ATP-citrate synthase alpha chain protein 1	Arabidopsis thaliana
389	gi|255543008	Q2QZ86	CL3295.Contig2_All	6.47	6.47	18.2	4	ATP-citrate synthase alpha chain protein 2	Oryza sativa subsp. japonica
390	gi|225431960	Q9FGX1	CL9541.Contig3_All	13.49	13.49	23.2	7	ATP-citrate synthase beta chain protein 2	Arabidopsis thaliana
391	gi|399213	P31542	CL4594.Contig1_All	23.27	23.27	35.5	13	ATP-dependent Clp protease ATP-binding subunit clpA homolog CD4B	Solanum lycopersicum
392	gi|374411904	P12210	Unigene7936_All	2	2	20.5	1	ATP-dependent Clp protease proteolytic subunit	Nicotiana tabacum
393	gi|225453100	Q9SXJ6	Unigene7021_All	2	2	11.9	2	ATP-dependent Clp protease proteolytic subunit 3	Arabidopsis thaliana
394	gi|225470285	Q9XJ36	CL9051.Contig4_All	0.6	0.6	23.6	2	ATP-dependent Clp protease proteolytic subunit-related protein 2	Arabidopsis thaliana
395	gi|356572984	Q8L770	CL15129.Contig2_All	2	2	8.2	1	ATP-dependent Clp protease proteolytic subunit-related protein 3	Arabidopsis thaliana
396	gi|359495737	Q8LB10	Unigene17958_All	3.46	3.46	17.7	2	ATP-dependent Clp protease proteolytic subunit-related protein 4	Arabidopsis thaliana
397	gi|359488682	P46942	CL1904.Contig3_All	2.01	4.02	21.6	2	ATP-dependent RNA helicase-like protein DB10	Nicotiana sylvestris
398	gi|224065699	O82150	Unigene48003_All	4.59	4.59	23.3	5	ATP-dependent zinc metalloprotease FTSH	Nicotiana tabacum
399	gi|225434891	Q8VZI8	Unigene7960_All	3.29	3.29	17.2	2	ATP-dependent zinc metalloprotease FTSH 10	Arabidopsis thaliana
400	gi|225446693	Q655S1	CL8541.Contig1_All	16.27	16.27	26.2	8	ATP-dependent zinc metalloprotease FTSH 2	Oryza sativa subsp. japonica
401	gi|255550758	O80983	CL11196.Contig3_All	8.67	8.67	44.5	5	ATP-dependent zinc metalloprotease FTSH 4	Arabidopsis thaliana
402	gi|224101827	Q9S7Z8	CL16429.Contig8_All	3.36	3.36	13.2	2	Auxin efflux carrier component 3	Arabidopsis thaliana
403	gi|350539531	Q9FEL7	CL1815.Contig1_All	6.15	6.15	9.4	3	Auxin transporter-like protein 2	Medicago truncatula
404	gi|209980092	P33491	Unigene10133_All	7.41	7.41	43.8	8	Auxin-binding protein T92	Nicotiana tabacum
405	gi|255584677	Q94BT2	Unigene34588_All	9.28	9.28	33.3	11	Auxin-induced in root cultures protein 12	Arabidopsis thaliana
406	gi|270309006	Q05349	CL13800.Contig1_All	2	2	37.5	1	Auxin-repressed 12.5 kDa protein	Fragaria ananassa
407	gi|4530584		Unigene13648_All	6.06	6.06	43.8	4	B12D protein	Ipomoea batatas
408	gi|359482848	Q9FHB0	CL15791.Contig1_All	7.85	7.86	27.1	6	B3 domain-containing protein At5g60140	Arabidopsis thaliana
409	gi|147819293	Q9LIB3	CL5181.Contig1_All	1.66	1.66	18.6	1	BAG family molecular chaperone regulator 8	Arabidopsis thaliana
410	gi|113912329	Q9FF86	Unigene17694_All	8.27	8.27	23.8	5	BAHD acyltransferase DCR	Arabidopsis thaliana
411	gi|388493426	Q8RVH5	CL6941.Contig2_All	2	2	18.3	1	Basic 7S globulin 2	Glycine max
412	gi|224144897	Q8GT20	CL3917.Contig2_All	3.09	3.09	26	2	Benzyl alcohol O-benzoyltransferase	Nicotiana tabacum
413	gi|350535316	Q94A43	CL2755.Contig2_All	9.08	9.08	20.3	5	BES1/BZR1 homolog protein 2	Arabidopsis thaliana
414	gi|225437830	Q9M2J9	Unigene2866_All	1.77	1.77	26.2	1	Bet1-like SNARE 1-1	Arabidopsis thaliana
415	gi|224074998	Q9SUS3	Unigene7541_All	6.71	6.71	17.4	4	Beta-adaptin-like protein B	Arabidopsis thaliana
416	gi|68300884	Q9LIR6	Unigene15729_All	1.04	1.04	6.5	1	Beta-amylase 1	Arabidopsis thaliana
417	gi|225431898	Q9FGY1	Unigene5775_All	156.62	156.62	66	200	Beta-D-xylosidase 1	Arabidopsis thaliana
418	gi|224054312	Q9LXD6	Unigene1696_All	12.03	12.03	56.3	9	Beta-D-xylosidase 3	Arabidopsis thaliana
419	gi|255590044	Q9SGZ5	CL10703.Contig1_All	2.01	2.01	23.6	1	Beta-D-xylosidase 7	Arabidopsis thaliana
420	gi|255545664	Q9SGZ5	CL10703.Contig5_All	2.11	2.29	17.6	3	Beta-D-xylosidase 7	Arabidopsis thaliana
421	gi|371917286	Q9SGZ5	CL1364.Contig6_All	4.72	4.72	23.2	3	Beta-D-xylosidase 7	Arabidopsis thaliana
422	gi|224066931	Q9SGZ5	Unigene9709_All	2	2	26.1	1	Beta-D-xylosidase 7	Arabidopsis thaliana
423	gi|294612074	P26792	CL4099.Contig1_All	4.41	4.41	22.8	3	Beta-fructofuranosidase, insoluble isoenzyme 1	Daucus carota
424	gi|294612070	P80065	CL6803.Contig7_All	24.06	24.06	39.2	13	Beta-fructofuranosidase, soluble isoenzyme I	Daucus carota
425	gi|224087947	P48981	Unigene22370_All	1.73	1.73	15.1	2	Beta-galactosidase	Malus domestica
426	gi|359482520	Q93Z24	CL5834.Contig4_All	4.2	4.2	10.1	2	Beta-galactosidase 17	Arabidopsis thaliana
427	gi|359474925	Q9SCV9	Unigene180_All	25.02	25.02	28.5	14	Beta-galactosidase 3	Arabidopsis thaliana
428	gi|332105893	Q9SCV3	CL4444.Contig2_All	9.06	9.06	45.1	7	Beta-galactosidase 9	Arabidopsis thaliana
429	gi|357442511	B3H5Q1	Unigene25145_All	5.24	5.24	28.9	6	Beta-glucosidase 11	Arabidopsis thaliana
430	gi|186478070	B3H5Q1	Unigene47254_All	2.35	6.61	21.1	5	Beta-glucosidase 11	Arabidopsis thaliana
431	gi|297843084	B3H5Q1	Unigene47258_All	10.04	10.04	31.8	6	Beta-glucosidase 11	Arabidopsis thaliana
432	gi|25989474	Q5Z9Z0	CL7750.Contig7_All	25.94	25.94	33.1	15	Beta-glucosidase 24	Oryza sativa subsp. japonica
433	gi|355525386	Q9FIW4	Unigene37475_All	6	9.23	47.4	6	Beta-glucosidase 42	Arabidopsis thaliana
434	gi|255547424		Unigene28910_All	12.3	12.3	27.8	8	Beta-hexosaminidase	Ricinus communis
435	gi|350538741		Unigene25516_All	10.45	10.93	23.3	6	Beta-hexosaminidase 2	Solanum lycopersicum
436	gi|299150759		Unigene13787_All	2	2	15.6	1	Beta-hydroxyacyl-acyl carrier protein dehydratase	Hevea brasiliensis
437	gi|11414908	O04895	CL9168.Contig2_All	23.58	23.58	36.3	15	Betaine aldehyde dehydrogenase	Amaranthus hypochondriacus
438	gi|225434674	A5JTQ3	CL14392.Contig1_All	2.02	2.02	16.2	1	Beta-xylosidase/alpha-L-arabinofuranosidase 2	Medicago sativa subsp. varia
439	gi|225462464	B8AYH1	CL3578.Contig9_All	1.8	1.8	8.7	1	Bidirectional sugar transporter SWEET1b	Oryza sativa subsp. japonica
440	gi|281193024	Q9SQT8	CL4180.Contig13_All	2.99	2.99	13.6	3	Bifunctional 3-dehydroquinate dehydratase/shikimate dehydrogenase	Arabidopsis thaliana
441	gi|359480239		CL398.Contig2_All	2.82	2.82	24.6	3	Bifunctional aminoacyl-tRNA synthetase-like	Vitis vinifera
442	gi|225459507	Q9SIE1	CL11714.Contig3_All	2.19	2.19	18	2	Bifunctional aspartate aminotransferase and glutamate/aspartate-prephenate aminotransferase	Arabidopsis thaliana
443	gi|255552987	Q9SIE1	CL4670.Contig9_All	8	8	15	4	Bifunctional aspartate aminotransferase and glutamate/aspartate-prephenate aminotransferase	Arabidopsis thaliana
444	gi|255556850	Q84UV8	CL6644.Contig2_All	4.71	4.71	24.4	3	Bifunctional monodehydroascorbate reductase and carbonic anhydrase nectarin-3	Nicotiana langsdorffii x Nicotiana sanderae
445	gi|224120334	Q949Y3	Unigene22040_All	8.03	12.04	23.4	8	Bifunctional purple acid phosphatase 26	Arabidopsis thaliana
446	gi|380853844	B9HBA8	CL1767.Contig1_All	4.1	4.1	24.5	2	Biotin carboxylase 1	Populus trichocarpa
447	gi|225447199	Q9MAU5	CL11178.Contig1_All	4	4	13.2	2	BPI/LBP family protein At1g04970	Arabidopsis thaliana
448	gi|225456262		Unigene37594_All	3.24	3.24	24.2	2	Brain protein 44-like protein isoform 1	Vitis vinifera
449	gi|255542556	Q8W0Z7	CL16571.Contig1_All	2	4.01	21.2	4	Branched-chain-amino-acid aminotransferase-like protein 1	Arabidopsis thaliana
450	gi|359487776	Q8W0Z7	CL4961.Contig1_All	24.55	24.55	32.9	14	Branched-chain-amino-acid aminotransferase-like protein 1	Arabidopsis thaliana
451	gi|255558673	Q94F62	CL1394.Contig8_All	3.11	3.11	13.8	2	BRASSINOSTEROID INSENSITIVE 1-associated receptor kinase 1	Arabidopsis thaliana
452	gi|226001033	P35694	CL13313.Contig1_All	4	4	36.8	2	Brassinosteroid-regulated protein BRU1	Glycine max
453	gi|350535953	P35694	CL5710.Contig3_All	1.41	1.52	29.2	3	Brassinosteroid-regulated protein BRU1	Glycine max
454	gi|359484996	P35694	Unigene10933_All	26.05	26.05	37.2	25	Brassinosteroid-regulated protein BRU1	Glycine max
455	gi|359479954		CL14873.Contig1_All	2	2	20.2	1	c-1-tetrahydrofolate synthase	Vitis vinifera
456	gi|359479954		Unigene48489_All	2	2	9.4	1	c-1-tetrahydrofolate synthase, cytoplasmic	Vitis vinifera
457	gi|255583134	Q9ZVT9	CL12272.Contig2_All	4	4	26.2	3	C2 and GRAM domain-containing protein At1g03370	Arabidopsis thaliana
458	gi|255541548	Q9ZVT9	CL12668.Contig3_All	5.62	5.62	15	3	C2 and GRAM domain-containing protein At1g03370	Arabidopsis thaliana
459	gi|225453378	Q9FGS8	CL2630.Contig6_All	2	2	10.6	1	C2 and GRAM domain-containing protein At5g50170	Arabidopsis thaliana
460	gi|359494388	Q93XX4	CL226.Contig32_All	1.59	1.59	7.7	1	C2 domain-containing protein At1g53590	Arabidopsis thaliana
461	gi|356525902		CL8979.Contig2_All	7.53	7.53	22.8	5	C2 domain-containing protein C31G5.15-like	Glycine max
462	gi|255541686	Q8RX88	CL7325.Contig5_All	6.09	6.1	21	3	CAAX prenyl protease 1 homolog	Arabidopsis thaliana
463	gi|359493096	Q43609	Unigene7977_All	16.22	16.22	31.9	14	Caffeic acid 3-O-methyltransferase	Prunus dulcis
464	gi|29839421	Q9XGW0	CL2369.Contig3_All	2	2	10.1	1	Caffeic acid 3-O-methyltransferase 1	Ocimum basilicum
465	gi|157955933	Q75LU8	CL4667.Contig2_All	2	2	15.2	1	Calcineurin B-like protein 3	Oryza sativa subsp. japonica
466	gi|255542263		Unigene10026_All	8.44	8.44	59.1	6	Calcium ion binding protein	Arabidopsis lyrata subsp. lyrata
467	gi|255561949		Unigene21952_All	2.42	2.42	26.9	2	Calcium ion binding protein	Ricinus communis
468	gi|375313028	Q9FN48	CL5799.Contig2_All	0.42	0.42	19.3	1	Calcium sensing receptor	Arabidopsis thaliana
469	gi|48209896	Q94AZ4	CL5812.Contig1_All	4.87	4.87	40.8	3	Calcium-binding protein CML13	Arabidopsis thaliana
470	gi|48209896	Q94AZ4	CL5812.Contig2_All	0.62	2.9	78.6	2	Calcium-binding protein CML13	Arabidopsis thaliana
471	gi|255587064	Q8W4L0	Unigene189_All	6.14	6.14	26	4	Calcium-binding protein CML49	Arabidopsis thaliana
472	gi|267631890	P28582	Unigene22237_All	8.71	8.71	28.9	6	Calcium-dependent protein kinase	Daucus carota
473	gi|267631890	P28582	Unigene2650_All	2	6.64	30.6	5	Calcium-dependent protein kinase	Daucus carota
474	gi|114804153	Q42479	CL14.Contig7_All	5.14	5.14	13.2	3	Calcium-dependent protein kinase 3	Arabidopsis thaliana
475	gi|309401691	Q6NLQ6	Unigene18293_All	2.72	2.72	27.3	1	Calcium-dependent protein kinase 32	Arabidopsis thaliana
476	gi|224145672	P28583	CL274.Contig2_All	1.27	1.27	17.4	1	Calcium-dependent protein kinase SK5	Glycine max
477	gi|359485357	Q9SHJ3	CL13258.Contig2_All	2.64	2.64	9.9	1	Callose synthase 7	Arabidopsis thaliana
478	gi|356576889	Q9SFU6	Unigene11918_All	2	2.15	14.9	1	Callose synthase 9	Arabidopsis thaliana
479	gi|225462902	P27161	Unigene2789_All	4	18.34	34.2	25	Calmodulin	Solanum lycopersicum
480	gi|3121848	P93087	Unigene7853_All	26.51	26.51	57.1	30	Calmodulin	Capsicum annuum
481	gi|365927830	Q9FYG2	CL1047.Contig2_All	0.49	0.49	12.2	1	Calmodulin-binding transcription activator 4	Arabidopsis thaliana
482	gi|225463597	Q9LIK5	CL358.Contig2_All	2.05	2.05	14.3	1	Calmodulin-like protein 11	Arabidopsis thaliana
483	gi|350539281	Q39817	CL11555.Contig1_All	37.1	37.1	49.1	28	Calnexin homolog	Glycine max
484	gi|233955399	P93508	CL3408.Contig1_All	30.44	30.44	55.2	22	Calreticulin	Ricinus communis
485	gi|197717740	Q40401	CL3408.Contig3_All	4.09	8.35	51.4	6	Calreticulin	Nicotiana plumbaginifolia
486	gi|233955399	P93508	Unigene11512_All	7.8	16.2	62.7	12	Calreticulin	Ricinus communis
487	gi|233955399	P93508	Unigene48571_All	2.02	6.79	61.2	5	Calreticulin	Ricinus communis
488	gi|233955399	Q9XF98	Unigene51349_All	1.44	2.3	25.4	2	Calreticulin	Prunus armeniaca
489	gi|11131745	P93508	Unigene55350_All	1.17	1.17	8.7	1	Calreticulin	Ricinus communis
490	gi|297735242	O04153	CL5881.Contig3_All	18.36	20.45	36.9	14	Calreticulin-3	Arabidopsis thaliana
491	gi|225431425		CL5810.Contig8_All	2	2	20.8	1	Cancer-related nucleoside-triphosphatase homolog	Vitis vinifera
492	gi|21535793	P51201	CL2251.Contig2_All	2	2	6.8	1	Carbamoyl-phosphate synthase small chain	Porphyra purpurea
493	gi|350537679	P27141	CL170.Contig8_All	4.89	4.89	34.5	3	Carbonic anhydrase	Nicotiana tabacum
494	gi|387157284	P17067	CL7670.Contig1_All	4	4	24.5	3	Carbonic anhydrase	Pisum sativum
495	gi|255541376	Q0ZPV7	CL7886.Contig1_All	2.95	2.96	32	2	Carboxylesterase 1	Actinidia eriantha
496	gi|82697977	Q9SMN0	Unigene17826_All	2	2	61	1	Carboxylesterase 12	Arabidopsis thaliana
497	gi|82697977	Q9SMN0	Unigene35426_All	7.12	7.12	25	4	Carboxylesterase 12	Arabidopsis thaliana
498	gi|255555507	Q9SX78	CL9066.Contig1_All	4.54	4.54	32.8	2	Carboxylesterase 2	Arabidopsis thaliana
499	gi|225428747	Q9SX78	Unigene34741_All	4	4	12	3	Carboxylesterase 2	Arabidopsis thaliana
500	gi|147794997	O64640	CL14069.Contig2_All	0.96	0.96	13.9	1	Carboxylesterase 8	Arabidopsis thaliana
501	gi|53748437	O64640	CL7886.Contig2_All	31.41	31.41	51.1	26	Carboxylesterase 8	Arabidopsis thaliana
502	gi|255567721		CL12512.Contig4_All	21.55	21.55	53.4	13	Carboxymethylenebutenolidase	Ricinus communis
503	gi|148886630	O49290	Unigene13940_All	4.22	4.22	16.9	3	Carboxyvinyl-carboxyphosphonate phosphorylmutase	Arabidopsis thaliana
504	gi|294679657	Q8LP17	CL2381.Contig2_All	2.03	2.04	52.5	2	Carotenoid 9,10(9',10')-cleavage dioxygenase 1	Pisum sativum
505	gi|294679657	Q8LP17	CL2381.Contig6_All	17.4	17.4	47.2	9	Carotenoid 9,10(9',10')-cleavage dioxygenase 1	Pisum sativum
506	gi|294679657	Q94IR2	CL6110.Contig3_All	9.5	10.04	39.7	10	Carotenoid 9,10(9',10')-cleavage dioxygenase 1	Phaseolus vulgaris
507	gi|225438980	O64816	CL136.Contig4_All	1.44	1.44	27.5	1	Casein kinase II subunit alpha	Arabidopsis thaliana
508	gi|78893689	Q9AXH0	Unigene19043_All	17	17	46.9	15	Catalase	Avicennia marina
509	gi|78893689	Q9AXH0	Unigene24890_All	19.78	19.78	77.2	21	Catalase	Avicennia marina
510	gi|386870489	P17598	Unigene26161_All	3.55	3.55	73	6	Catalase isozyme 1	Gossypium hirsutum
511	gi|211906480	P17598	Unigene49769_All	2	2	28	1	Catalase isozyme 1	Gossypium hirsutum
512	gi|255578147	Q84MA5	CL4241.Contig2_All	2.37	2.37	10.1	1	Cationic amino acid transporter 1	Arabidopsis thaliana
513	gi|255583653	Q2V452	CL6569.Contig5_All	0.94	0.94	17	1	CBL-interacting serine/threonine-protein kinase 3	Arabidopsis thaliana
514	gi|118162023	Q9LEV3	Unigene2541_All	13.56	13.56	53	8	CBS domain-containing protein CBSX3	Arabidopsis thaliana
515	gi|224094881	Q8H0V1	CL4.Contig2_All	0.65	0.65	23.2	1	CDK5RAP1-like protein	Arabidopsis thaliana
516	gi|225453042	P92948	CL10151.Contig2_All	2.89	2.89	19	2	Cell division cycle 5-like protein	Arabidopsis thaliana
517	gi|239819394	P54774	CL206.Contig1_All	33.73	33.73	45.1	19	Cell division cycle protein 48 homolog	Glycine max
518	gi|255556938	P54774	Unigene18212_All	8.98	30.05	37.4	19	Cell division cycle protein 48 homolog	Glycine max
519	gi|225424333	B6TYV8	Unigene261_All	2.16	2.16	14.3	2	Cell number regulator 2	Zea mays
520	gi|225443274		Unigene19176_All	0.75	0.75	9.3	1	Cell wall integrity protein scw1-like	Vitis vinifera
521	gi|297737189	Q6AT26	CL339.Contig9_All	1.37	1.37	13.5	1	Cellulose synthase A catalytic subunit 1 [UDP-forming]	Oryza sativa subsp. japonica
522	gi|356535446	O80891	Unigene37579_All	2.01	2.01	24.7	1	Cellulose synthase-like protein B4	Arabidopsis thaliana
523	gi|224061234	Q8VZK9	Unigene11250_All	1.89	2	2.6	1	Cellulose synthase-like protein E1	Arabidopsis thaliana
524	gi|122238705	Q2PF16	CL8138.Contig3_All	10.65	10.65	33.3	7	Chalcone--flavonone isomerase	Verbena hybrida
525	gi|356507345	Q8VYJ7	CL12701.Contig1_All	13.72	13.72	21.6	8	Chaperone protein ClpB4	Arabidopsis thaliana
526	gi|255579560	Q9FYB5	Unigene34733_All	1.23	1.23	19.9	1	Chaperone protein dnaJ 11	Arabidopsis thaliana
527	gi|225437515	Q94AW8	CL7408.Contig4_All	2.42	2.42	16.3	2	Chaperone protein dnaJ 3	Arabidopsis thaliana
528	gi|225464625	Q6XL73	CL14380.Contig1_All	1	1	9	1	Chaperone protein dnaJ 39	Arabidopsis thaliana
529	gi|302143768	Q6XL73	CL2465.Contig2_All	0.95	0.95	20.9	1	Chaperone protein dnaJ 39	Arabidopsis thaliana
530	gi|224132004	P21238	CL9520.Contig3_All	16.48	16.79	41.4	9	Chaperonin 60 subunit alpha 1	Arabidopsis thaliana
531	gi|225435794	Q9LJE4	CL9892.Contig3_All	18.13	18.13	27.8	9	Chaperonin 60 subunit beta 2	Arabidopsis thaliana
532	gi|225435794	Q9LJE4	Unigene34958_All	2	2	17.6	1	Chaperonin 60 subunit beta 2	Arabidopsis thaliana
533	gi|255554262	P29197	CL16515.Contig1_All	12	12	44.4	7	Chaperonin CPN60	Arabidopsis thaliana
534	gi|359477860	Q05046	CL9633.Contig2_All	34.33	34.33	85.2	19	Chaperonin CPN60-2	Cucurbita maxima
535	gi|461736	Q05046	CL9633.Contig4_All	16.57	26.4	75.8	17	Chaperonin CPN60-2	Cucurbita maxima
536	gi|121663827	Q7Y1Z0	CL13966.Contig2_All	5.57	5.57	19.4	5	Chitinase 5	Oryza sativa subsp. japonica
537	gi|1773014	Q96282	CL9466.Contig3_All	2	2	8.5	1	Chloride channel protein CLC-c	Arabidopsis thaliana
538	gi|255569585	P27489	CL9712.Contig2_All	9.38	13.5	31.3	11	Chlorophyll a-b binding protein 13	Solanum lycopersicum
539	gi|237651899	P27493	CL11012.Contig1_All	2	31.02	53.3	22	Chlorophyll a-b binding protein 21	Nicotiana tabacum
540	gi|237651899	P27493	CL11012.Contig2_All	37.11	37.11	64.8	31	Chlorophyll a-b binding protein 21	Nicotiana tabacum
541	gi|237651899	P27493	Unigene27453_All	5.69	35.52	53.6	31	Chlorophyll a-b binding protein 21	Nicotiana tabacum
542	gi|255581778	P12062	Unigene2687_All	6.28	15.06	40.4	22	Chlorophyll a-b binding protein 37	Petunia sp.
543	gi|225449078	P12360	Unigene24112_All	8.58	8.58	24.2	7	Chlorophyll a-b binding protein 6A	Solanum lycopersicum
544	gi|118487538	P10708	CL6845.Contig3_All	6	6	19	3	Chlorophyll a-b binding protein 7	Solanum lycopersicum
545	gi|356501755	P27522	CL8047.Contig1_All	20	20	40.4	12	Chlorophyll a-b binding protein 8	Solanum lycopersicum
546	gi|110377772	P27524	CL5155.Contig5_All	9.55	9.55	37	6	Chlorophyll a-b binding protein CP24 10A	Solanum lycopersicum
547	gi|225459918	Q9XF89	CL11288.Contig1_All	11.2	11.2	46.5	11	Chlorophyll a-b binding protein CP26	Arabidopsis thaliana
548	gi|225459918	Q9XF89	Unigene24296_All	16.04	16.04	68.7	11	Chlorophyll a-b binding protein CP26	Arabidopsis thaliana
549	gi|110377766	Q9XF88	CL12772.Contig1_All	29.15	29.15	48.6	28	Chlorophyll a-b binding protein CP29.2	Arabidopsis thaliana
550	gi|225437124	O22527	CL8699.Contig2_All	12.17	12.17	21.4	8	Chlorophyllase-1	Arabidopsis thaliana
551	gi|77744911		CL12000.Contig2_All	5.04	5.04	21.4	3	Chloroplast lipocalin	Ipomoea nil
552	gi|255546463	Q8H0W1	CL7634.Contig2_All	0.84	0.84	7.6	1	Chloroplast processing peptidase	Arabidopsis thaliana
553	gi|224066507	Q9LYA9	CL14277.Contig2_All	16.89	16.89	35.9	10	Chloroplast stem-loop binding protein of 41 kDa a	Arabidopsis thaliana
554	gi|118489564	Q9SA52	CL2311.Contig13_All	4	13	40.9	8	Chloroplast stem-loop binding protein of 41 kDa b	Arabidopsis thaliana
555	gi|356572914	Q9SA52	CL2311.Contig16_All	2	2.4	30	3	Chloroplast stem-loop binding protein of 41 kDa b	Arabidopsis thaliana
556	gi|118489564	Q9SA52	CL2311.Contig7_All	14.65	14.65	40.5	9	Chloroplast stem-loop binding protein of 41 kDa b	Arabidopsis thaliana
557	gi|225427989		CL11384.Contig1_All	0.53	0.53	8.2	1	Choline transporter-like protein 3	Vitis vinifera
558	gi|380845202	Q9S9N9	Unigene9982_All	4	4	31.9	2	Cinnamoyl-CoA reductase 1	Arabidopsis thaliana
559	gi|225426492	Q9CAI3	CL13136.Contig3_All	9.71	9.71	24.7	6	Cinnamyl alcohol dehydrogenase 1	Arabidopsis thaliana
560	gi|122200954	Q2KNL5	CL9839.Contig3_All	2	2	22.5	1	Cinnamyl alcohol dehydrogenase 1	Ocimum basilicum
561	gi|225446893	P49299	CL12032.Contig2_All	2.83	2.83	26.2	2	Citrate synthase	Cucurbita maxima
562	gi|332348715	O80433	CL6274.Contig3_All	17.92	17.92	44	12	Citrate synthase	Daucus carota
563	gi|224138682	P49299	CL6298.Contig3_All	6.36	6.36	27.4	5	Citrate synthase	Cucurbita maxima
564	gi|225446893	P49299	CL16467.Contig2_All	2.02	2.02	17.2	1	Citrate synthase, glyoxysomal	Cucurbita maxima
565	gi|225430302	Q8S9J8	CL6019.Contig2_All	2	2	12.8	1	Clathrin assembly protein At4g32285	Arabidopsis thaliana
566	gi|396580947	Q0WNJ6	CL12279.Contig2_All	2	2.05	21.8	1	Clathrin heavy chain 1	Arabidopsis thaliana
567	gi|396580947	Q0WNJ6	CL15958.Contig3_All	2.06	4.09	17.9	2	Clathrin heavy chain 1	Arabidopsis thaliana
568	gi|6016683	Q0WNJ6	CL2734.Contig3_All	22.29	25.48	40.7	16	Clathrin heavy chain 1	Arabidopsis thaliana
569	gi|255574808	Q2QYW2	CL16554.Contig1_All	26.72	26.72	30.9	16	Clathrin heavy chain 2	Oryza sativa subsp. japonica
570	gi|12322717	Q0WLB5	Unigene19060_All	2.67	2.68	13.2	2	Clathrin heavy chain 2	Arabidopsis thaliana
571	gi|356495434	Q0WLB5	Unigene37999_All	6.6	16.58	36.2	10	Clathrin heavy chain 2	Arabidopsis thaliana
572	gi|359478084	Q67YI9	Unigene32193_All	1.44	1.48	7.8	1	Clathrin interactor EPSIN 2	Arabidopsis thaliana
573	gi|359496589	Q9SKU1	Unigene10883_All	3.82	3.82	13.5	4	Clathrin light chain 1	Arabidopsis thaliana
574	gi|359496589	Q9SKU1	Unigene10884_All	2	2.01	24	2	Clathrin light chain 1	Arabidopsis thaliana
575	gi|225448385	O04209	CL6332.Contig3_All	2.04	3.01	25.2	2	Clathrin light chain 2	Arabidopsis thaliana
576	gi|296084122	Q9FGR0	CL4196.Contig2_All	2	2	6.1	1	Cleavage and polyadenylation specificity factor subunit 1	Arabidopsis thaliana
577	gi|357464856		Unigene7763_All	4.12	4.12	47	3	Cleft lip and palate transmembrane protein-like protein	Medicago truncatula
578	gi|363808208	Q8GW78	CL7514.Contig1_All	2	2	40.7	1	Clp protease-related protein At4g12060	Arabidopsis thaliana
579	gi|147837826	Q8GW78	CL7514.Contig2_All	5.78	5.78	28.1	3	Clp protease-related protein At4g12060	Arabidopsis thaliana
580	gi|224119200	Q9AUR8	CL4580.Contig3_All	1	4.92	24.2	3	Coatomer subunit alpha-1	Oryza sativa subsp. japonica
581	gi|225458111	Q94A40	CL4580.Contig5_All	7.71	7.71	19.7	5	Coatomer subunit alpha-1	Arabidopsis thaliana
582	gi|225429750	Q9SV21	CL3548.Contig3_All	8.49	8.49	26.6	6	Coatomer subunit beta-1	Arabidopsis thaliana
583	gi|297743300	Q9C827	CL2269.Contig9_All	6.15	6.15	11.7	3	Coatomer subunit beta'-2	Arabidopsis thaliana
584	gi|297737988	Q93Y22	CL15707.Contig4_All	0.43	0.43	10.3	1	Coatomer subunit delta	Arabidopsis thaliana
585	gi|359475304	Q6Z382	CL2656.Contig4_All	0.54	0.54	26.4	1	Coatomer subunit gamma-2	Oryza sativa subsp. japonica
586	gi|255553161	Q5NA06	Unigene671_All	1.19	1.19	19.1	1	Coatomer subunit zeta-3	Oryza sativa subsp. japonica
587	gi|255566201		CL6055.Contig2_All	3.92	3.92	40.7	2	Co-chaperone protein HscB	Ricinus communis
588	gi|255762732		CL12683.Contig2_All	1.78	1.78	25.3	1	Cold acclimation protein	Salvia miltiorrhiza
589	gi|356502875	Q94C69	CL1205.Contig2_All	0.7	0.7	18.4	1	Cold shock domain-containing protein 3	Arabidopsis thaliana
590	gi|255557423		CL10043.Contig6_All	2	2	13.2	1	Conserved hypothetical protein	Ricinus communis
591	gi|255567707		CL12111.Contig1_All	0.51	0.51	12	1	Conserved hypothetical protein	Ricinus communis
592	gi|255573421		CL12145.Contig2_All	6	6	21.7	3	Conserved hypothetical protein	Ricinus communis
593	gi|255547890		CL13066.Contig2_All	1.82	1.82	24.1	1	Conserved hypothetical protein	Ricinus communis
594	gi|255580086		CL13335.Contig1_All	14.84	14.84	50	11	Conserved hypothetical protein	Ricinus communis
595	gi|255586109		CL14347.Contig3_All	2	2	5.8	1	Conserved hypothetical protein	Ricinus communis
596	gi|255576298		CL14363.Contig1_All	2	2	3.6	1	Conserved hypothetical protein	Ricinus communis
597	gi|255555255		CL2284.Contig1_All	4	4	11.7	2	Conserved hypothetical protein	Ricinus communis
598	gi|255571188		CL3234.Contig5_All	3.46	3.46	23.2	2	Conserved hypothetical protein	Ricinus communis
599	gi|255543525		CL3332.Contig3_All	4.97	4.97	16	4	Conserved hypothetical protein	Ricinus communis
600	gi|255538576		CL4931.Contig2_All	2.01	2.01	20	1	Conserved hypothetical protein	Ricinus communis
601	gi|255543323		CL6045.Contig3_All	1.17	1.17	16.2	1	Conserved hypothetical protein	Ricinus communis
602	gi|255574131		CL6130.Contig3_All	6	6	53.1	3	Conserved hypothetical protein	Ricinus communis
603	gi|255574603		CL9261.Contig2_All	1.59	1.59	9	1	Conserved hypothetical protein	Ricinus communis
604	gi|255580088		Unigene13636_All	6.29	6.29	33.8	5	Conserved hypothetical protein	Ricinus communis
605	gi|255584563		Unigene16923_All	1.54	1.54	26	1	Conserved hypothetical protein	Ricinus communis
606	gi|255573913		Unigene32186_All	4.05	4.06	19.4	2	Conserved hypothetical protein	Ricinus communis
607	gi|255556892		Unigene4412_All	2	2	9.3	1	Conserved hypothetical protein	Ricinus communis
608	gi|255548449		Unigene47040_All	10.1	10.1	31.9	8	Conserved hypothetical protein	Ricinus communis
609	gi|255545480		Unigene6602_All	2	2	34	1	Conserved hypothetical protein	Ricinus communis
610	gi|186528371		Unigene8999_All	2	2	30.2	2	COP1-interactive protein 1	Arabidopsis thaliana
611	gi|225462922	Q8W207	CL6827.Contig1_All	2	3.23	23.2	2	COP9 signalosome complex subunit 2	Arabidopsis thaliana
612	gi|225462922	Q8W207	CL6827.Contig4_All	3.22	3.23	27.2	2	COP9 signalosome complex subunit 2	Arabidopsis thaliana
613	gi|192912954	Q8L5U0	CL12650.Contig2_All	0.83	0.83	27.5	1	COP9 signalosome complex subunit 4	Arabidopsis thaliana
614	gi|255574089	Q9FVU9	Unigene1006_All	1.48	1.48	8.1	1	COP9 signalosome complex subunit 5a	Arabidopsis thaliana
615	gi|329025154	Q94JU3	CL2525.Contig4_All	2	2	22	1	COP9 signalosome complex subunit 7	Arabidopsis thaliana
616	gi|224123204	Q94AH6	CL1752.Contig5_All	1.45	1.45	14	1	Cullin-1	Arabidopsis thaliana
617	gi|359486235	Q8L5Y6	CL2730.Contig5_All	4.01	4.01	12	2	Cullin-associated NEDD8-dissociated protein 1	Arabidopsis thaliana
618	gi|317376147	A5BJL8	Unigene25813_All	4.84	4.84	40.3	4	Cyanate hydratase	Vitis vinifera
619	gi|225443670	O04147	CL3541.Contig3_All	0.96	0.96	23.3	1	Cyclic phosphodiesterase	Arabidopsis thaliana
620	gi|359495657	O49543	Unigene12329_All	7.34	7.34	20	5	Cysteine desulfurase 1	Arabidopsis thaliana
621	gi|8347420	Q40143	Unigene22421_All	22.16	22.16	42.1	19	Cysteine proteinase 3	Solanum lycopersicum
622	gi|18307510	Q06445	Unigene13811_All	10.03	10.03	70.2	7	Cysteine proteinase inhibitor	Vigna unguiculata
623	gi|225440171	Q41906	Unigene27704_All	2	2	20.6	2	Cysteine proteinase inhibitor 3	Arabidopsis thaliana
624	gi|255580698	Q41916	Unigene9986_All	7.39	7.39	62.7	6	Cysteine proteinase inhibitor 5	Arabidopsis thaliana
625	gi|13183179	Q8H0X6	CL11302.Contig2_All	4.03	4.03	26.5	2	Cysteine proteinase inhibitor 6	Arabidopsis thaliana
626	gi|7211741	P43296	CL15069.Contig2_All	9.19	10.55	29.8	6	Cysteine proteinase RD19a	Arabidopsis thaliana
627	gi|118485910	P43296	CL7372.Contig1_All	30.7	30.7	55.9	20	Cysteine proteinase RD19a	Arabidopsis thaliana
628	gi|146216004	P43297	CL10015.Contig1_All	52.6	52.6	43.2	55	Cysteine proteinase RD21a	Arabidopsis thaliana
629	gi|146216004	P43297	CL10015.Contig2_All	10.02	19.06	32.3	15	Cysteine proteinase RD21a	Arabidopsis thaliana
630	gi|224085750	P43297	CL5468.Contig1_All	6.21	6.78	14.3	5	Cysteine proteinase RD21a	Arabidopsis thaliana
631	gi|158263556	O81154	CL1169.Contig1_All	2.17	4.24	25.3	3	Cysteine synthase	Solanum tuberosum
632	gi|158263556	Q00834	CL1169.Contig2_All	8.37	8.37	37.9	5	Cysteine synthase	Spinacia oleracea
633	gi|158263556	O81154	CL1169.Contig6_All	6	6.56	44.3	4	Cysteine synthase	Solanum tuberosum
634	gi|225434133	O81155	CL13834.Contig2_All	6	6	27.2	4	Cysteine synthase	Solanum tuberosum
635	gi|225466204	Q9CAL3	CL14803.Contig3_All	8.92	8.92	23.1	5	Cysteine-rich receptor-like protein kinase 2	Arabidopsis thaliana
636	gi|18076585	Q8S9L6	CL2840.Contig9_All	23.01	23.01	33.8	16	Cysteine-rich receptor-like protein kinase 29	Arabidopsis thaliana
637	gi|18076589	Q8S9L6	Unigene47042_All	4.3	4.3	20.6	5	Cysteine-rich receptor-like protein kinase 29	Arabidopsis thaliana
638	gi|359496172		CL1856.Contig6_All	2	2	16.2	1	Cysteinyl-tRNA synthetase-like	Vitis vinifera
639	gi|357464067	P49100	CL758.Contig1_All	4.01	4.01	58.9	2	Cytochrome b5	Oryza sativa subsp. japonica
640	gi|2647949	P49098	Unigene31319_All	6.47	6.47	36.6	5	Cytochrome b5	Nicotiana tabacum
641	gi|2695711	Q42342	CL126.Contig1_All	2.69	2.7	49.3	2	Cytochrome b5 isoform A	Arabidopsis thaliana
642	gi|399920236	Q42342	CL15483.Contig4_All	6.01	6.01	46.3	3	Cytochrome b5 isoform A	Arabidopsis thaliana
643	gi|225461287	P30361	Unigene2569_All	12.35	12.35	41.2	8	Cytochrome b6-f complex iron-sulfur subunit 1	Nicotiana tabacum
644	gi|1351357	P48502	CL16309.Contig2_All	10.36	10.36	74.8	7	Cytochrome b-c1 complex subunit 7	Solanum tuberosum
645	gi|1174870	P46270	Unigene6598_All	11.41	11.41	70.8	7	Cytochrome b-c1 complex subunit 9	Solanum tuberosum
646	gi|118022	P00054	CL7207.Contig2_All	2.02	2.02	38.7	4	Cytochrome c	Sesamum indicum
647	gi|225460127	Q0DI31	Unigene20350_All	2.01	2.01	15.7	1	Cytochrome c	Oryza sativa subsp. japonica
648	gi|255553065	Q9LW15	Unigene623_All	4.32	4.32	40.1	3	Cytochrome c oxidase subunit 5b-1	Arabidopsis thaliana
649	gi|224104849	P25076	CL6791.Contig6_All	9.85	27.84	56.7	27	Cytochrome c1-1, heme protein	Solanum tuberosum
650	gi|7547401	P25076	Unigene28593_All	31.36	31.36	55.1	31	Cytochrome c1-1, heme protein	Solanum tuberosum
651	gi|359478224	O64636	CL6689.Contig3_All	0.45	0.45	4.3	1	Cytochrome P450 76C1	Arabidopsis thaliana
652	gi|225438886	Q9FG65	CL1453.Contig1_All	11.68	11.68	32.3	7	Cytochrome P450 81D1	Arabidopsis thaliana
653	gi|359492639	Q43068	CL12711.Contig1_All	2.99	3	13.7	2	Cytochrome P450 82A1	Pisum sativum
654	gi|255580539	Q9SZ46	CL14620.Contig1_All	3.01	3.01	16.3	2	Cytochrome P450 82C4	Arabidopsis thaliana
655	gi|18000070	P98188	CL8687.Contig2_All	6.05	6.09	19.4	3	Cytochrome P450 94A2	Vicia sativa
656	gi|22651521	O48922	Unigene10434_All	5.33	5.33	20.8	3	Cytochrome P450 98A2	Glycine max
657	gi|359486476		Unigene30441_All	40.14	40.14	45.7	22	Cytosolic endo-beta-N-acetylglucosaminidase-like	Vitis vinifera
658	gi|356527081	A8IZG4	CL7908.Contig3_All	2.27	2.27	15.7	1	Cytosolic iron-sulfur protein assembly protein CIAO1 homolog	Chlamydomonas reinhardtii
659	gi|224120802	P52839	Unigene4281_All	4.04	4.04	25.5	2	Cytosolic sulfotransferase 12	Arabidopsis thaliana
660	gi|224100535	O04130	CL14501.Contig1_All	2.7	2.7	21.3	2	D-3-phosphoglycerate dehydrogenase	Arabidopsis thaliana
661	gi|225443272	O04130	CL14501.Contig2_All	1.72	1.72	20.5	1	D-3-phosphoglycerate dehydrogenase	Arabidopsis thaliana
662	gi|298204781	O04130	CL14501.Contig4_All	0.76	0.76	20.6	1	D-3-phosphoglycerate dehydrogenase	Arabidopsis thaliana
663	gi|225428898	O04130	Unigene48644_All	2.27	2.27	12.9	1	D-3-phosphoglycerate dehydrogenase	Arabidopsis thaliana
664	gi|255579663	Q38732	Unigene21967_All	3.13	3.13	17.6	2	DAG protein	Antirrhinum majus
665	gi|350538981		CL8381.Contig2_All	3.42	3.42	29.7	2	D-cysteine desulfhydrase	Solanum lycopersicum
666	gi|255572963	Q5QMN3	CL4508.Contig2_All	5.84	5.84	32.5	3	DEAD-box ATP-dependent RNA helicase 20	Oryza sativa subsp. japonica
667	gi|356572801	O22907	CL11525.Contig1_All	2	2	14.8	1	DEAD-box ATP-dependent RNA helicase 24	Arabidopsis thaliana
668	gi|224139932	Q84W89	CL7004.Contig4_All	3.48	5.67	22.3	3	DEAD-box ATP-dependent RNA helicase 37	Arabidopsis thaliana
669	gi|295687237	Q93ZG7	CL4422.Contig1_All	4.01	4.01	21.7	2	DEAD-box ATP-dependent RNA helicase 38	Arabidopsis thaliana
670	gi|359474801	Q84UQ1	CL15452.Contig1_All	2	2	32.8	1	DEAD-box ATP-dependent RNA helicase 42	Oryza sativa subsp. japonica
671	gi|225446899	Q9LUW5	CL1202.Contig3_All	4	4	17.4	2	DEAD-box ATP-dependent RNA helicase 53	Arabidopsis thaliana
672	gi|225430261	Q9LFN6	Unigene7469_All	19.88	19.88	26.9	11	DEAD-box ATP-dependent RNA helicase 56	Arabidopsis thaliana
673	gi|359490274	Q39189	CL10867.Contig2_All	2.09	2.09	18.6	2	DEAD-box ATP-dependent RNA helicase 7	Arabidopsis thaliana
674	gi|225454138	Q8RXK6	CL8970.Contig2_All	4.13	4.13	25.1	3	DEAD-box ATP-dependent RNA helicase 8	Arabidopsis thaliana
675	gi|225433894	B9DFG3	CL12081.Contig1_All	3.33	3.33	16.6	3	DEAD-box ATP-dependent RNA helicase ISE2	Arabidopsis thaliana
676	gi|255572771		CL2026.Contig6_All	0.39	0.39	3.9	1	Defective in cullin neddylation protein	Ricinus communis
677	gi|332071128	Q9SMC4	Unigene15364_All	2.96	2.96	18.8	2	Defender against cell death 1	Solanum lycopersicum
678	gi|225430043	Q08298	CL6583.Contig2_All	4	4	15.2	4	Dehydration-responsive protein RD22	Arabidopsis thaliana
679	gi|47026903		Unigene5217_All	2	2	35.1	1	Dehydrin	Hyacinthus orientalis
680	gi|157497151	A8CVF3	CL1503.Contig3_All	2	10.09	60.9	8	Dehydrin DHN1	Avicennia marina
681	gi|157497151	A8CVF3	CL1503.Contig4_All	48.23	48.23	83.7	38	Dehydrin DHN1	Avicennia marina
682	gi|147861641	P93472	CL15457.Contig3_All	11.22	11.22	26.6	8	Delta(24)-sterol reductase	Pisum sativum
683	gi|149938952	Q8VZC3	CL3739.Contig1_All	39.38	39.38	41.6	25	Delta-1-pyrroline-5-carboxylate dehydrogenase 12A1	Arabidopsis thaliana
684	gi|6225816	O04015	CL659.Contig3_All	3.84	3.84	13.3	3	Delta-1-pyrroline-5-carboxylate synthase	Actinidia deliciosa
685	gi|357520809	Q8VZU9	CL8356.Contig5_All	0.88	0.88	12.4	1	Derlin-1	Arabidopsis thaliana
686	gi|350535092	P46519	Unigene24894_All	4.05	4.05	33.5	5	Desiccation protectant protein Lea14 homolog	Glycine max
687	gi|359477103	P22242	Unigene33129_All	5.58	5.58	37.5	3	Desiccation-related protein PCC13-62	Craterostigma plantagineum
688	gi|295640957	Q9ASU1	CL13708.Contig5_All	1.47	1.47	6.9	1	Diacylglycerol O-acyltransferase 2	Arabidopsis thaliana
689	gi|225428408	Q949X7	CL1833.Contig2_All	0.79	0.79	16.7	1	Diaminopimelate decarboxylase 1	Arabidopsis thaliana
690	gi|22121982	Q9FMF7	CL5919.Contig1_All	1.04	1.04	6.8	1	Dicarboxylate transporter 2.1	Arabidopsis thaliana
691	gi|225453897	P51103	CL1530.Contig6_All	1.04	1.04	12.6	1	Dihydroflavonol-4-reductase	Callistephus chinensis
692	gi|10444388	Q9M5K3	CL1766.Contig4_All	24.03	24.03	39.1	16	Dihydrolipoyl dehydrogenase 1	Arabidopsis thaliana
693	gi|359486892	Q0WQF7	CL13831.Contig1_All	11.31	11.31	40.7	8	Dihydrolipoyllysine-residue acetyltransferase component 1 of pyruvate dehydrogenase complex, mitochondrial	Arabidopsis thaliana
694	gi|225442225	Q5M729	CL5659.Contig2_All	34.86	34.86	50.1	24	Dihydrolipoyllysine-residue acetyltransferase component 3 of pyruvate dehydrogenase complex, mitochondrial	Arabidopsis thaliana
695	gi|255578100	Q8H107	CL7587.Contig1_All	29.05	29.05	44.7	20	Dihydrolipoyllysine-residue succinyltransferase component of 2-oxoglutarate dehydrogenase complex 2, mitochondrial	Arabidopsis thaliana
696	gi|255578100	Q8H107	CL7587.Contig2_All	2.1	26.62	37	19	Dihydrolipoyllysine-residue succinyltransferase component of 2-oxoglutarate dehydrogenase complex 2, mitochondrial	Arabidopsis thaliana
697	gi|297744250	Q9SF23	CL15487.Contig2_All	2	2	24.8	1	Dihydroneopterin aldolase	Arabidopsis thaliana
698	gi|297811343		CL7056.Contig2_All	2.72	2.75	16.7	2	Dihydropyrimidinase	Arabidopsis lyrata subsp. lyrata
699	gi|297800148	Q8VZC7	CL9743.Contig2_All	0.72	0.72	26.1	1	Disease resistance protein At5g45510	Arabidopsis thaliana
700	gi|225448417	Q8W4J9	Unigene1854_All	2	2	28.6	1	Disease resistance protein RPP8	Arabidopsis thaliana
701	gi|224105209	P13240	CL13947.Contig2_All	1.19	1.19	6.5	1	Disease resistance response protein 206	Pisum sativum
702	gi|111073733	P13240	Unigene20752_All	6	6	16.1	5	Disease resistance response protein 206	Pisum sativum
703	gi|111073733	P13240	Unigene20849_All	7.12	7.12	26.4	4	Disease resistance response protein 206	Pisum sativum
704	gi|111073733	P13240	Unigene8094_All	14.22	14.22	55.9	16	Disease resistance response protein 206	Pisum sativum
705	gi|350535589	Q9FJB5	CL1233.Contig2_All	6.31	8.51	20.7	4	Disease resistance RPP8-like protein 3	Arabidopsis thaliana
706	gi|225439315	Q94AX4	CL1486.Contig14_All	2	2	13.1	1	D-lactate dehydrogenase [cytochrome]	Arabidopsis thaliana
707	gi|225443992	Q6QNU4	CL5845.Contig4_All	0.94	0.94	7.6	2	DNA damage-binding protein 1	Solanum lycopersicum
708	gi|225448823	Q6QNU4	CL8584.Contig1_All	2.86	2.86	13.6	2	DNA damage-binding protein 1	Solanum lycopersicum
709	gi|374095609	O49552	CL10616.Contig2_All	2.02	2.02	7.8	2	DNA damage-binding protein 1b	Arabidopsis thaliana
710	gi|359494241		CL5759.Contig3_All	6.03	6.03	26.6	3	DNA damage-inducible protein 1-like	Vitis vinifera
711	gi|75288399	Q5YLB4	CL10668.Contig4_All	2.42	2.42	17.3	2	DNA gyrase subunit B	Nicotiana benthamiana
712	gi|255565715		CL811.Contig10_All	2.02	2.59	22.4	2	DNA helicase	Ricinus communis
713	gi|225441914	Q8RXS6	CL5113.Contig2_All	0.92	0.92	10.8	1	DNA helicase INO80	Arabidopsis thaliana
714	gi|147777785	O04716	CL1913.Contig4_All	2.01	2.01	14.9	1	DNA mismatch repair protein MSH6	Arabidopsis thaliana
715	gi|359476152	O04716	CL6065.Contig5_All	12.13	12.13	34.1	6	DNA mismatch repair protein MSH6	Arabidopsis thaliana
716	gi|255576447	Q40742	CL2413.Contig4_All	4	4	8.7	2	DNA repair protein RAD23	Oryza sativa subsp. japonica
717	gi|255576447	Q40742	CL2413.Contig5_All	6.11	6.11	21	3	DNA repair protein RAD23	Oryza sativa subsp. japonica
718	gi|255576447	Q40742	CL2413.Contig7_All	1.92	2	7.1	2	DNA repair protein RAD23	Oryza sativa subsp. japonica
719	gi|224111990		Unigene13394_All	2.68	2.68	65.3	2	DNA-binding enhancer family protein	Populus trichocarpa
720	gi|106879563		CL706.Contig11_All	1.17	1.18	18.1	1	DNA-binding protein	Plantago major
721	gi|225457646	Q9S7C9	CL1127.Contig5_All	2	2	18.3	1	DNA-binding protein ESCAROLA	Arabidopsis thaliana
722	gi|88604736	Q00874	Unigene31342_All	2.44	2.44	8.6	1	DNA-damage-repair/toleration protein DRT100	Arabidopsis thaliana
723	gi|356573087	Q05212	Unigene22448_All	9.36	9.36	41.7	5	DNA-damage-repair/toleration protein DRT102	Arabidopsis thaliana
724	gi|70794966	Q42877	CL1627.Contig4_All	3.41	3.41	25.9	2	DNA-directed RNA polymerase II subunit RPB2	Solanum lycopersicum
725	gi|255555327	Q39211	CL8341.Contig3_All	2	2	8.8	1	DNA-directed RNA polymerase II subunit RPB3-A	Arabidopsis thaliana
726	gi|111143344	Q04960	Unigene25907_All	2	4	24.3	2	DnaJ protein homolog	Cucumis sativus
727	gi|357471391	P43644	CL5610.Contig5_All	6	6	20.5	3	DnaJ protein homolog ANJ1	Atriplex nummularia
728	gi|255539212		Unigene32245_All	2.09	2.09	12.1	2	Dolichol-phosphate mannosyltransferase	Ricinus communis
729	gi|225428556		CL10086.Contig3_All	12.19	12.19	29.4	7	Dolichyl-diphosphooligosaccharide-protein glycosyltransferase 48 kDa subunit	Vitis vinifera
730	gi|225428556		CL2938.Contig3_All	3.72	3.73	24.1	3	Dolichyl-diphosphooligosaccharide-protein glycosyltransferase 48 kDa subunit	Vitis vinifera
731	gi|356545281		CL6563.Contig1_All	4.8	6.59	27.6	5	Dolichyl-diphosphooligosaccharide-protein glycosyltransferase 48 kDa subunit-like	Glycine max
732	gi|225457618		CL11401.Contig1_All	3.24	3.36	24.1	2	Dolichyl-diphosphooligosaccharide-protein glycosyltransferase subunit 1	Vitis vinifera
733	gi|225449032		Unigene7826_All	6.01	6.01	22.1	3	Dolichyl-diphosphooligosaccharide-protein glycosyltransferase subunit 1	Vitis vinifera
734	gi|359480291		CL9971.Contig1_All	32.51	32.51	33.4	20	Dolichyl-diphosphooligosaccharide-protein glycosyltransferase subunit 2-like	Vitis vinifera
735	gi|225445126		CL11719.Contig1_All	2.06	2.06	10.2	2	Dolichyl-diphosphooligosaccharide-protein glycosyltransferase subunit STT3	Vitis vinifera
736	gi|359491801		CL7334.Contig8_All	9.77	9.77	20.7	5	Dolichyl-diphosphooligosaccharide-protein glycosyltransferase subunit STT3-like	Vitis vinifera
737	gi|225432520	Q67XQ0	Unigene15425_All	4.29	4.29	25.6	2	DUF21 domain-containing protein At4g14240	Arabidopsis thaliana
738	gi|255574761	Q8W486	CL921.Contig14_All	1.5	1.5	16	2	DUF246 domain-containing protein At1g04910	Arabidopsis thaliana
739	gi|224144970	Q6AWX0	CL10449.Contig1_All	6	6	12.8	4	D-xylose-proton symporter-like 2	Arabidopsis thaliana
740	gi|225465253	Q9SE83	CL3377.Contig1_All	4	4	32.9	2	Dynamin-2A	Arabidopsis thaliana
741	gi|225460010	Q9LQ55	CL6439.Contig1_All	4	4	21.7	2	Dynamin-2B	Arabidopsis thaliana
742	gi|255571115	Q9FNX5	CL16331.Contig6_All	2.01	5.34	20.1	3	Dynamin-related protein 1E	Arabidopsis thaliana
743	gi|255571115	Q9FNX5	CL16331.Contig7_All	10.39	10.39	25.2	5	Dynamin-related protein 1E	Arabidopsis thaliana
744	gi|359494701	Q8S944	CL3590.Contig1_All	3.02	3.03	21.2	2	Dynamin-related protein 3A	Arabidopsis thaliana
745	gi|90995393	Q39828	CL150.Contig4_All	8	9.62	32	6	Dynamin-related protein 5A	Glycine max
746	gi|358248876	Q8LE94	Unigene32246_All	2	2	12.3	1	E3 ubiquitin-protein ligase At3g02290	Arabidopsis thaliana
747	gi|225447437		Unigene8095_All	2	2	5.9	1	E3 ubiquitin-protein ligase HERC2-like	Vitis vinifera
748	gi|356516613	Q9LY87	CL6816.Contig4_All	1.52	1.52	18.1	1	E3 ubiquitin-protein ligase RGLG2	Arabidopsis thaliana
749	gi|356561816	Q8LPN7	CL7334.Contig3_All	2	2	10.5	1	E3 ubiquitin-protein ligase RING1-like	Arabidopsis thaliana
750	gi|255572860	Q8GY23	CL11441.Contig2_All	4.01	4.01	18.1	2	E3 ubiquitin-protein ligase UPL1	Arabidopsis thaliana
751	gi|359492508	Q8H0T4	CL15498.Contig1_All	1.15	1.15	10	1	E3 ubiquitin-protein ligase UPL2	Arabidopsis thaliana
752	gi|359492508	Q8H0T4	CL6487.Contig1_All	7.97	7.97	14.6	4	E3 ubiquitin-protein ligase UPL2	Arabidopsis thaliana
753	gi|297822075	P93329	Unigene9702_All	2	2	26.8	1	Early nodulin-20	Medicago truncatula
754	gi|225444938		Unigene34289_All	10.47	10.47	32	6	Ectonucleotide pyrophosphatase/phosphodiesterase family member 3	Vitis vinifera
755	gi|224142303	Q9ZP41	Unigene17260_All	4.84	4.84	38	5	EG45-like domain containing protein	Citrus jambhiri
756	gi|297821401	Q9SIZ9	Unigene17794_All	2	2	25	1	Elicitor peptide 6	Arabidopsis thaliana
757	gi|29243204	O64937	CL16488.Contig3_All	43.33	43.33	71.5	43	Elongation factor 1-alpha	Oryza sativa subsp. japonica
758	gi|29243204	O64937	Unigene29454_All	14.02	42.5	68.7	37	Elongation factor 1-alpha	Oryza sativa subsp. japonica
759	gi|255564428	P29545	Unigene17026_All	8.03	10.31	64.6	10	Elongation factor 1-beta	Oryza sativa subsp. japonica
760	gi|48209911	Q9SCX3	Unigene16898_All	17.4	17.4	82.1	9	Elongation factor 1-beta 2	Arabidopsis thaliana
761	gi|224995910	P93447	CL3147.Contig3_All	16.03	16.03	43.9	12	Elongation factor 1-delta	Pimpinella brachycarpa
762	gi|175363751	Q6YW46	CL4249.Contig2_All	0.92	11.36	33.2	10	Elongation factor 1-gamma 2	Oryza sativa subsp. japonica
763	gi|359493457	Q6YW46	CL4249.Contig4_All	14.53	14.53	33.3	10	Elongation factor 1-gamma 2	Oryza sativa subsp. japonica
764	gi|224081451	O23755	CL3760.Contig3_All	2	18.59	44.5	16	Elongation factor 2	Beta vulgaris
765	gi|224081451	O23755	CL3760.Contig4_All	12.19	23.87	40.2	20	Elongation factor 2	Beta vulgaris
766	gi|255565836	O23755	CL3760.Contig6_All	37.13	37.13	41.4	28	Elongation factor 2	Beta vulgaris
767	gi|296084568	O23755	CL7225.Contig4_All	5.85	5.85	17.2	4	Elongation factor 2	Beta vulgaris
768	gi|255537029	P34811	CL9337.Contig1_All	1.49	1.49	12.2	1	Elongation factor G	Glycine max
769	gi|225435762		CL6239.Contig7_All	2	2	27.5	1	Elongation factor P	Vitis vinifera
770	gi|350539363	B9SEZ6	CL12077.Contig3_All	1.69	1.69	66	1	Elongation factor Ts	Ricinus communis
771	gi|255567660	Q9ZT91	CL3007.Contig1_All	2	7.72	27.2	5	Elongation factor Tu	Arabidopsis thaliana
772	gi|255567660	Q9ZT91	CL3007.Contig3_All	16.37	16.37	35.3	12	Elongation factor Tu	Arabidopsis thaliana
773	gi|356525780	Q20EU5	CL847.Contig1_All	4.03	4.03	10.8	3	Elongation factor Tu	Oltmannsiellopsis viridis
774	gi|68566313	P68158	Unigene32910_All	4	4	15.2	2	Elongation factor Tu	Nicotiana tabacum
775	gi|106879642		Unigene24353_All	3.46	3.46	22.1	2	Embryo-specific protein 3	Plantago major
776	gi|255567666	Q9ZT66	Unigene31226_All	24.78	24.78	41.4	16	Endo-1,3;1,4-beta-D-glucanase	Zea mays
777	gi|225449044		Unigene204_All	4.15	4.15	12.5	2	Endoplasmic reticulum metallopeptidase 1	Vitis vinifera
778	gi|147858184	Q9XES1	CL2554.Contig2_All	9.8	9.8	17.4	5	Endoplasmic reticulum-type calcium-transporting ATPase 4	Arabidopsis thaliana
779	gi|462013	P35016	CL10577.Contig2_All	28.05	28.07	42.4	17	Endoplasmin homolog	Catharanthus roseus
780	gi|365189290	P35016	CL10577.Contig3_All	0.96	3.27	59.7	4	Endoplasmin homolog	Catharanthus roseus
781	gi|260505494	Q9STX5	CL12798.Contig2_All	7.95	11.09	20.3	7	Endoplasmin homolog	Arabidopsis thaliana
782	gi|359485756	Q9STX5	CL8984.Contig2_All	15.39	23.53	30.6	19	Endoplasmin homolog	Arabidopsis thaliana
783	gi|365189292	P35016	CL9020.Contig2_All	69.34	69.34	54.3	56	Endoplasmin homolog	Catharanthus roseus
784	gi|365189292	P35016	CL9020.Contig3_All	3.48	7.89	34.7	5	Endoplasmin homolog	Catharanthus roseus
785	gi|365189292	P35016	CL9020.Contig4_All	2.01	14.11	62.3	16	Endoplasmin homolog	Catharanthus roseus
786	gi|462013	P35016	Unigene693_All	4.09	12.04	47.1	8	Endoplasmin homolog	Catharanthus roseus
787	gi|225462062	Q9LTT8	CL4033.Contig2_All	9.17	9.17	11.6	6	Enhancer of mRNA-decapping protein 4	Arabidopsis thaliana
788	gi|350538295	P26300	CL784.Contig1_All	12	36.76	54.5	28	Enolase	Solanum lycopersicum
789	gi|350538295	P26300	CL784.Contig2_All	38.95	38.95	51.8	26	Enolase	Solanum lycopersicum
790	gi|25989478	P80030	Unigene17749_All	8.24	8.24	37.8	10	Enoyl-[acyl-carrier-protein] reductase [NADH]	Brassica napus
791	gi|25989478	P80030	Unigene59992_All	2	3.27	35.6	2	Enoyl-[acyl-carrier-protein] reductase [NADH]	Brassica napus
792	gi|147770366	Q9FG71	Unigene18624_All	4	4	22.2	2	ER membrane protein complex subunit 8/9 homolog	Arabidopsis thaliana
793	gi|28207685		Unigene6504_All	2.02	2.02	26.9	1	Erwinia induced protein 2	Solanum tuberosum
794	gi|295855146	O22174	Unigene14578_All	3.7	8	21.8	5	Ethylene-responsive transcription factor ERF008	Arabidopsis thaliana
795	gi|359484301	Q40467	CL15970.Contig2_All	18.98	18.98	45.4	13	Eukaryotic initiation factor 4A-14	Nicotiana tabacum
796	gi|225464928	P41380	CL10502.Contig2_All	3.17	8.33	35.7	4	Eukaryotic initiation factor 4A-3	Nicotiana plumbaginifolia
797	gi|255559772	P41380	CL10502.Contig3_All	4.67	8.85	40	4	Eukaryotic initiation factor 4A-3	Nicotiana plumbaginifolia
798	gi|224119542	Q03387	CL14574.Contig3_All	2	2	24.2	1	Eukaryotic initiation factor iso-4F subunit p82-34	Triticum aestivum
799	gi|147833057	Q03387	CL3669.Contig3_All	5.13	5.21	20.2	4	Eukaryotic initiation factor iso-4F subunit p82-34	Triticum aestivum
800	gi|115454823	P35614	CL10959.Contig1_All	1.77	1.77	27.3	1	Eukaryotic peptide chain release factor subunit 1-3	Arabidopsis thaliana
801	gi|255576103	P56331	CL2066.Contig2_All	2.02	2.02	26.2	1	Eukaryotic translation initiation factor 1A	Onobrychis viciifolia
802	gi|225448536		Unigene11416_All	1.43	1.43	14.9	1	Eukaryotic translation initiation factor 2 subunit alpha	Vitis vinifera
803	gi|356539999		Unigene25521_All	2.65	2.65	31.4	2	Eukaryotic translation initiation factor 2 subunit alpha-like	Glycine max
804	gi|225450669	Q40554	Unigene5802_All	10.5	10.5	27.5	7	Eukaryotic translation initiation factor 3 subunit A	Nicotiana tabacum
805	gi|225430549	P56821	CL8530.Contig1_All	7.06	7.06	23.3	5	Eukaryotic translation initiation factor 3 subunit B	Nicotiana tabacum
806	gi|356524672	O49160	CL13207.Contig2_All	2.66	2.66	38	2	Eukaryotic translation initiation factor 3 subunit C	Arabidopsis thaliana
807	gi|225441573	Q9XHM1	CL16466.Contig1_All	2.02	2.02	7.4	1	Eukaryotic translation initiation factor 3 subunit C	Medicago truncatula
808	gi|34978809	Q9XHM1	Unigene15540_All	2	2	41.6	1	Eukaryotic translation initiation factor 3 subunit C	Medicago truncatula
809	gi|356534704		CL906.Contig3_All	4.05	4.05	19.7	2	Eukaryotic translation initiation factor 3 subunit E-like	Glycine max
810	gi|225449198	O04202	Unigene6252_All	4.25	4.25	15.6	3	Eukaryotic translation initiation factor 3 subunit F	Arabidopsis thaliana
811	gi|225433688	Q9C5Z2	CL6732.Contig3_All	2.2	2.2	24	1	Eukaryotic translation initiation factor 3 subunit H	Arabidopsis thaliana
812	gi|15225954	Q38884	CL12769.Contig3_All	2	2	40.5	1	Eukaryotic translation initiation factor 3 subunit I	Arabidopsis thaliana
813	gi|356563065	Q38884	CL8054.Contig1_All	2	2	18.3	1	Eukaryotic translation initiation factor 3 subunit I	Arabidopsis thaliana
814	gi|297828347	Q38884	Unigene43512_All	2.32	2.32	44.7	2	Eukaryotic translation initiation factor 3 subunit I	Arabidopsis thaliana
815	gi|225450960		CL860.Contig7_All	4.01	4.01	56.1	2	Eukaryotic translation initiation factor 3 subunit J	Vitis vinifera
816	gi|225444609	Q94HF1	Unigene13385_All	4.6	4.6	23.4	3	Eukaryotic translation initiation factor 3 subunit K	Oryza sativa subsp. japonica
817	gi|356515579		CL4932.Contig1_All	3.25	3.25	21.8	3	Eukaryotic translation initiation factor 3 subunit L-like	Glycine max
818	gi|225451753		CL3032.Contig4_All	2.97	2.97	23.3	2	Eukaryotic translation initiation factor 3 subunit M-like	Vitis vinifera
819	gi|356555482	P48599	CL7067.Contig1_All	1.92	2	11.3	1	Eukaryotic translation initiation factor 4E-1	Oryza sativa subsp. japonica
820	gi|297735255	P48724	CL5753.Contig2_All	2.76	2.76	27.9	2	Eukaryotic translation initiation factor 5	Phaseolus vulgaris
821	gi|224146166	Q9S825	CL5753.Contig1_All	2.28	2.28	15.2	1	Eukaryotic translation initiation factor 5-2	Arabidopsis thaliana
822	gi|33325123	Q9AXJ4	Unigene31035_All	5.86	5.87	64.1	4	Eukaryotic translation initiation factor 5A	Manihot esculenta
823	gi|192910692	P24922	CL8033.Contig4_All	6.47	6.47	37.7	4	Eukaryotic translation initiation factor 5A-2	Nicotiana plumbaginifolia
824	gi|151347490	P24922	Unigene18892_All	2.3	2.3	47.5	2	Eukaryotic translation initiation factor 5A-2	Nicotiana plumbaginifolia
825	gi|255583438	Q9M060	CL5563.Contig2_All	4.15	4.15	24	3	Eukaryotic translation initiation factor 6-2	Arabidopsis thaliana
826	gi|296081171	Q8S3U9	CL5581.Contig2_All	1.07	1.07	17.5	1	Exocyst complex component 2	Arabidopsis thaliana
827	gi|359480159	Q8S3U9	CL6078.Contig6_All	2.01	2.01	20	1	Exocyst complex component 2	Arabidopsis thaliana
828	gi|356559534		CL10287.Contig2_All	0.75	0.75	17.7	1	Exosome complex component RRP42-like	Glycine max
829	gi|351630231	O22874	CL7386.Contig4_All	15.58	15.58	30.5	11	Expansin-A8	Arabidopsis thaliana
830	gi|225454813		CL875.Contig11_All	3.32	3.32	14.5	2	Exportin-1 isoform 1	Vitis vinifera
831	gi|359489897		CL875.Contig6_All	5.77	5.77	20	5	Exportin-1 isoform 2	Vitis vinifera
832	gi|359489740	Q9ZPY7	CL3757.Contig1_All	2.02	4.04	7.2	2	Exportin-2	Arabidopsis thaliana
833	gi|88683134		CL6832.Contig1_All	0.33	0.33	14.5	1	expp1 protein precursor	Solanum tuberosum
834	gi|7839365	P13983	CL12836.Contig2_All	1.77	1.77	15.6	1	Extensin	Nicotiana tabacum
835	gi|224105725	P13983	CL4472.Contig2_All	2.04	2.04	29.6	1	Extensin	Nicotiana tabacum
836	gi|255571404	P13983	Unigene25690_All	2	2	14.5	1	Extensin	Nicotiana tabacum
837	gi|255545216	P13983	Unigene31355_All	4.01	4.01	33.3	2	Extensin	Nicotiana tabacum
838	gi|225450263	P14918	Unigene4385_All	7.75	7.75	20.6	5	Extensin	Zea mays
839	gi|224071579	Q93YR3	Unigene27713_All	11.02	11.02	27.7	7	FAM10 family protein At4g22670	Arabidopsis thaliana
840	gi|55710092	O24241	CL2335.Contig1_All	2.37	2.37	27.6	2	Farnesyl pyrophosphate synthase 1	Parthenium argentatum
841	gi|359480755	P57681	CL9344.Contig2_All	10.6	10.6	31.4	8	Farnesylcysteine lyase	Arabidopsis thaliana
842	gi|225426641		CL12340.Contig3_All	2	2	22.8	1	FAS-associated factor 2-B-like	Vitis vinifera
843	gi|157273640	Q9SJ81	CL1793.Contig1_All	11.7	11.7	20.9	10	Fasciclin-like arabinogalactan protein 7	Arabidopsis thaliana
844	gi|359489366	O22126	Unigene46572_All	0.46	0.46	15.5	1	Fasciclin-like arabinogalactan protein 8	Arabidopsis thaliana
845	gi|255553599	Q9ZWA8	Unigene27724_All	0.56	0.56	8.2	1	Fasciclin-like arabinogalactan protein 9	Arabidopsis thaliana
846	gi|225429238	Q7XJJ7	CL7510.Contig3_All	4.26	4.26	24.6	2	Fatty acid amide hydrolase	Arabidopsis thaliana
847	gi|193290694	Q43155	CL3129.Contig3_All	11.01	11.01	14.4	7	Ferredoxin-dependent glutamate synthase	Spinacia oleracea
848	gi|225431122	O04977	CL1891.Contig2_All	24.67	24.67	45.7	19	Ferredoxin--NADP reductase, leaf-type isozyme, chloroplastic	Nicotiana tabacum
849	gi|14275856	P80680	Unigene6501_All	2.25	2.25	33.3	1	Ferredoxin-thioredoxin reductase, variable chain	Zea mays
850	gi|69880088	Q8H1T3	CL11330.Contig2_All	2	2	8.6	1	Ferritin-2	Nicotiana tabacum
851	gi|255571441	Q9S756	CL675.Contig9_All	0.79	0.79	17.7	1	Ferritin-4	Arabidopsis thaliana
852	gi|224062756	Q9CAP9	Unigene25700_All	4.28	4.28	52	2	Filament-like plant protein 1	Arabidopsis thaliana
853	gi|225436805	Q9FVQ0	CL1014.Contig6_All	4	4	22.5	2	Flavin-containing monooxygenase YUCCA10	Arabidopsis thaliana
854	gi|225438595	Q9SD85	CL14503.Contig1_All	2	2	10.9	1	Flavonoid 3'-monooxygenase	Arabidopsis thaliana
855	gi|222840535		CL2668.Contig2_All	0.41	2.64	16.8	2	Formamidase	Lupinus albus
856	gi|225438970		CL2668.Contig1_All	10.49	10.49	27.8	5	Formamidase isoform 1	Vitis vinifera
857	gi|26454627	Q07511	CL4926.Contig2_All	40.57	40.57	61.3	41	Formate dehydrogenase	Solanum tuberosum
858	gi|224052994	P28723	CL15342.Contig3_All	13.96	13.96	21.7	7	Formate-tetrahydrofolate ligase	Spinacia oleracea
859	gi|359480839		CL7838.Contig8_All	4.27	4.27	19.9	3	Formation of crista junctions protein 1-like	Vitis vinifera
860	gi|255553877		Unigene29663_All	2	2	16	1	Formiminotransferase-cyclodeaminase	Ricinus communis
861	gi|359489211	Q9LVN1	CL3657.Contig5_All	5.7	5.7	30.4	4	Formin-like protein 13	Arabidopsis thaliana
862	gi|225446357	Q9C6S1	Unigene16767_All	2.15	2.15	14.6	1	Formin-like protein 14	Arabidopsis thaliana
863	gi|225423539	Q9C6S1	Unigene22324_All	27.43	27.43	74.6	22	Formin-like protein 14	Arabidopsis thaliana
864	gi|356501499	Q9FLQ7	CL7015.Contig4_All	2.21	2.21	21.3	2	Formin-like protein 20	Arabidopsis thaliana
865	gi|255551719	Q9FLQ7	CL9407.Contig1_All	2	2	15.6	1	Formin-like protein 20	Arabidopsis thaliana
866	gi|255545216	Q9FLQ7	Unigene27641_All	14	14	35.9	8	Formin-like protein 20	Arabidopsis thaliana
867	gi|359472706	Q7G6K7	CL7344.Contig9_All	2.01	2.01	13.7	1	Formin-like protein 3	Oryza sativa subsp. japonica
868	gi|225429797	Q84ZL0	CL5882.Contig2_All	2	2	12.9	1	Formin-like protein 5	Oryza sativa subsp. japonica
869	gi|255555335	Q6ZCX3	CL99.Contig12_All	3.93	3.93	18.3	2	Formin-like protein 6	Oryza sativa subsp. japonica
870	gi|356536045	Q6ZCX3	Unigene21300_All	9.82	9.82	25.2	6	Formin-like protein 6	Oryza sativa subsp. japonica
871	gi|147833687	A2WXV8	CL3125.Contig2_All	2.08	2.08	23.7	2	Fructokinase-1	Oryza sativa subsp. japonica
872	gi|33329198	Q42896	CL10632.Contig1_All	20.35	20.35	52.8	13	Fructokinase-2	Solanum lycopersicum
873	gi|33329200	Q7XJ81	CL10632.Contig3_All	6.08	13.64	45.4	9	Fructokinase-2	Solanum habrochaites
874	gi|255583346	P46276	CL6647.Contig3_All	2	2	14.5	1	Fructose-1,6-bisphosphatase	Solanum tuberosum
875	gi|356568028	Q42796	Unigene13431_All	4.82	4.82	15.2	4	Fructose-1,6-bisphosphatase	Glycine max
876	gi|3915687	P22418	Unigene32063_All	4	4	85.7	2	Fructose-1,6-bisphosphatase	Spinacia oleracea
877	gi|224056853	P46256	Unigene21704_All	5.67	15.6	36.8	10	Fructose-bisphosphate aldolase	Pisum sativum
878	gi|354464671	Q944G9	CL14005.Contig2_All	18.14	18.14	35.7	13	Fructose-bisphosphate aldolase 2	Arabidopsis thaliana
879	gi|334847978	Q9ZU52	CL13213.Contig4_All	2.18	2.45	28.2	3	Fructose-bisphosphate aldolase 3	Arabidopsis thaliana
880	gi|82941449	P17784	CL7517.Contig2_All	45.1	45.1	57.3	35	Fructose-bisphosphate aldolase cytoplasmic isozyme	Oryza sativa subsp. japonica
881	gi|2213867	P17784	CL7517.Contig3_All	2.01	6.02	64.9	4	Fructose-bisphosphate aldolase cytoplasmic isozyme	Oryza sativa subsp. japonica
882	gi|255575381	P17784	CL7517.Contig5_All	2	4	34.9	2	Fructose-bisphosphate aldolase cytoplasmic isozyme	Oryza sativa subsp. japonica
883	gi|224068388	P93033	CL8444.Contig4_All	4.71	4.71	37.2	3	Fumarate hydratase 1	Arabidopsis thaliana
884	gi|222423016	P93033	Unigene28888_All	8.14	8.14	59.1	4	Fumarate hydratase 1	Arabidopsis thaliana
885	gi|359495555		CL6789.Contig3_All	11.21	11.21	23.8	10	Fumarylacetoacetase-like	Vitis vinifera
886	gi|255551813		CL15845.Contig1_All	8.15	8.15	34.8	5	Fumarylacetoacetate hydrolase	Ricinus communis
887	gi|32400332	Q75W17	CL7104.Contig2_All	26.31	26.31	38.4	15	Furcatin hydrolase	Viburnum furcatum
888	gi|359484223	Q8RX87	CL7959.Contig6_All	2.08	2.08	18.1	1	Galactinol-sucrose galactosyltransferase 6	Arabidopsis thaliana
889	gi|255556438	Q9SEE5	Unigene14635_All	7.72	7.72	23.9	4	Galactokinase	Arabidopsis thaliana
890	gi|224086589	Q84P54	CL7964.Contig1_All	7.88	7.88	25.7	6	Gamma aminobutyrate transaminase 1	Solanum lycopersicum
891	gi|225458239	Q9FWR5	CL10836.Contig2_All	4.75	4.75	44.5	5	Gamma carbonic anhydrase 1	Arabidopsis thaliana
892	gi|255538694	Q9C6B3	Unigene11574_All	12.04	12.04	48.9	7	Gamma carbonic anhydrase 2	Arabidopsis thaliana
893	gi|359807119	Q9C6B3	Unigene24064_All	4.34	10.57	36	6	Gamma carbonic anhydrase 2	Arabidopsis thaliana
894	gi|255540193	Q9SMN1	CL10657.Contig1_All	11.64	11.64	48.6	9	Gamma carbonic anhydrase-like 2	Arabidopsis thaliana
895	gi|224117460	O65355	CL1055.Contig3_All	2	2	22	1	Gamma-glutamyl hydrolase	Arabidopsis thaliana
896	gi|225445031		CL7136.Contig6_All	5.46	5.46	18.7	4	Gamma-glutamyltranspeptidase 1	Vitis vinifera
897	gi|225434490		Unigene4774_All	9.93	9.93	28.8	7	Gamma-interferon-inducible lysosomal thiol reductase isoform 1	Vitis vinifera
898	gi|255578029	Q9SPE5	Unigene15587_All	0.79	3.09	27.1	2	Gamma-soluble NSF attachment protein	Arabidopsis thaliana
899	gi|225444207	Q9SPE5	Unigene27430_All	4	4	15.4	2	Gamma-soluble NSF attachment protein	Arabidopsis thaliana
900	gi|2501850		CL258.Contig3_All	8.02	8.18	29.1	8	GDP dissociation inhibitor	Nicotiana tabacum
901	gi|82623395		CL258.Contig2_All	4	6.14	30.9	5	GDP dissociation inhibitor 1-like	Solanum tuberosum
902	gi|356564739	Q67WR2	Unigene7378_All	2	10.36	30.5	5	GDP-L-fucose synthase 1	Oryza sativa subsp. japonica
903	gi|48093461	Q2R1V8	CL2553.Contig8_All	9.33	9.33	36.7	6	GDP-mannose 3,5-epimerase 2	Oryza sativa subsp. japonica
904	gi|224471665	P93031	CL5821.Contig2_All	4	4	15.8	2	GDP-mannose 4,6 dehydratase 2	Arabidopsis thaliana
905	gi|255647644	Q9LU14	CL1654.Contig3_All	8.05	8.05	24	5	GDSL esterase/lipase APG	Arabidopsis thaliana
906	gi|147802902	Q9SJB4	CL8836.Contig1_All	3	3	13.6	4	GDSL esterase/lipase At2g04570	Arabidopsis thaliana
907	gi|225447182	Q9SJB4	Unigene25536_All	2.83	2.83	15.6	2	GDSL esterase/lipase At2g04570	Arabidopsis thaliana
908	gi|225424649	Q9LIN2	Unigene17228_All	4.79	4.8	30.6	7	GDSL esterase/lipase At3g26430	Arabidopsis thaliana
909	gi|224100141	Q9LIN2	Unigene34676_All	3.94	3.94	57.8	3	GDSL esterase/lipase At3g26430	Arabidopsis thaliana
910	gi|297733630	Q9STM6	CL3283.Contig4_All	0.68	0.68	13.3	1	GDSL esterase/lipase At3g48460	Arabidopsis thaliana
911	gi|339717983	Q8LB81	CL3928.Contig2_All	8.16	8.16	22.1	8	GDSL esterase/lipase At5g33370	Arabidopsis thaliana
912	gi|224093236	Q9FJ45	CL3845.Contig4_All	6.62	6.62	27.2	4	GDSL esterase/lipase At5g45910	Arabidopsis thaliana
913	gi|225460935	Q9FIA1	CL722.Contig4_All	0.82	0.82	18.9	1	GDSL esterase/lipase At5g55050	Arabidopsis thaliana
914	gi|153850916	Q9SE96	Unigene9699_All	10	10	44.4	5	GEM-like protein 1	Arabidopsis thaliana
915	gi|255548187	Q9M263	CL4585.Contig1_All	2	2	20.5	1	Germin-like protein subfamily 2 member 4	Arabidopsis thaliana
916	gi|147862641	Q9LYC1	Unigene21793_All	14.96	14.96	39	11	Gibberellin receptor GID1B	Arabidopsis thaliana
917	gi|255587566	Q8S8F8	CL15304.Contig1_All	8	8	23.4	4	GLABRA2 expression modulator	Arabidopsis thaliana
918	gi|350534796	P52409	CL6842.Contig2_All	4.31	4.38	14.5	5	Glucan endo-1,3-beta-glucosidase	Triticum aestivum
919	gi|378405175	A7PQW3	Unigene21499_All	13.94	13.94	21.3	11	Glucan endo-1,3-beta-glucosidase	Vitis vinifera
920	gi|359483356	O65399	CL7883.Contig1_All	0.63	0.63	7.8	1	Glucan endo-1,3-beta-glucosidase 1	Arabidopsis thaliana
921	gi|224068937	Q94CD8	Unigene19464_All	2.65	2.65	12.6	2	Glucan endo-1,3-beta-glucosidase 4	Arabidopsis thaliana
922	gi|255536825	Q9M069	CL9382.Contig1_All	10.06	10.06	25.9	9	Glucan endo-1,3-beta-glucosidase 7	Arabidopsis thaliana
923	gi|147812640	Q9M069	CL9382.Contig3_All	5.45	5.55	26.4	4	Glucan endo-1,3-beta-glucosidase 7	Arabidopsis thaliana
924	gi|359478001	Q06915	CL14733.Contig3_All	2.68	2.68	3.6	2	Glucan endo-1,3-beta-glucosidase A6	Arabidopsis thaliana
925	gi|224106209	Q02438	CL5184.Contig1_All	0.65	0.65	18	1	Glucan endo-1,3-beta-glucosidase GV	Hordeum vulgare
926	gi|51507325	P36401	CL5184.Contig3_All	28.13	28.13	50	22	Glucan endo-1,3-beta-glucosidase, acidic isoform PR-Q'	Nicotiana tabacum
927	gi|81075965	P37830	CL3925.Contig4_All	12.83	12.83	25.2	7	Glucose-6-phosphate 1-dehydrogenase	Solanum tuberosum
928	gi|225458305	P54237	CL5092.Contig7_All	6.98	6.98	27.5	5	Glucose-6-phosphate isomerase	Clarkia mildrediae
929	gi|225452304	Q93ZC9	Unigene4267_All	4.71	4.71	34	3	Glucuronokinase 1	Arabidopsis thaliana
930	gi|359484534	Q9M1S8	CL6471.Contig2_All	1.52	1.52	7.6	1	Glutamate carboxypeptidase 2	Arabidopsis thaliana
931	gi|255575222	Q07346	CL5320.Contig10_All	53.92	53.92	56.6	53	Glutamate decarboxylase	Petunia hybrida
932	gi|297737555	Q07346	Unigene18014_All	2	15.72	40.9	19	Glutamate decarboxylase	Petunia hybrida
933	gi|222625691	Q9ZPS4	CL16401.Contig1_All	2	4.03	54.8	3	Glutamate decarboxylase 3	Arabidopsis thaliana
934	gi|12229785	O04937	CL1021.Contig3_All	2.6	3.13	23.6	3	Glutamate dehydrogenase A	Nicotiana plumbaginifolia
935	gi|12229785	O04937	CL16206.Contig2_All	6.71	6.71	50.6	4	Glutamate dehydrogenase A	Nicotiana plumbaginifolia
936	gi|225456404	P31593	Unigene28175_All	6.88	6.88	15.3	5	Glutamate-1-semialdehyde 2,1-aminomutase	Nicotiana tabacum
937	gi|146741370	O22506	Unigene6408_All	2	2	43.1	1	Glutamine synthetase	Daucus carota
938	gi|225451379	P51119	CL2107.Contig2_All	2.12	22.52	39	21	Glutamine synthetase cytosolic isozyme 2	Vitis vinifera
939	gi|2213877	P51119	CL2107.Contig3_All	23.51	23.51	42.7	22	Glutamine synthetase cytosolic isozyme 2	Vitis vinifera
940	gi|12802875	P51119	CL2107.Contig4_All	8.47	23.15	36	20	Glutamine synthetase cytosolic isozyme 2	Vitis vinifera
941	gi|359487602	P52780	CL15479.Contig1_All	4.95	4.95	18.9	3	Glutamine-tRNA ligase	Lupinus luteus
942	gi|225453336	P52780	CL7355.Contig2_All	13.25	13.25	26.1	8	Glutamine--tRNA ligase	Lupinus luteus
943	gi|359477374	Q8VZF3	CL14478.Contig2_All	5.19	5.19	11.3	4	Glutamyl endopeptidase	Arabidopsis thaliana
944	gi|147835769	Q8VZF3	CL5137.Contig1_All	2.02	2.02	10.5	1	Glutamyl endopeptidase	Arabidopsis thaliana
945	gi|147861793	Q9LI77	CL12797.Contig2_All	0.66	0.66	17.2	1	Glutamyl-tRNA(Gln) amidotransferase subunit A	Arabidopsis thaliana
946	gi|147861793	Q9LI77	CL12797.Contig3_All	33.77	33.77	46.6	23	Glutamyl-tRNA(Gln) amidotransferase subunit A	Arabidopsis thaliana
947	gi|359475039	B6U151	CL8429.Contig1_All	10.29	10.3	55.4	7	Glutamyl-tRNA(Gln) amidotransferase subunit A	Zea mays
948	gi|225433298	B9SQR9	CL3573.Contig2_All	6.01	6.01	27.2	3	Glutamyl-tRNA(Gln) amidotransferase subunit B	Ricinus communis
949	gi|15637350	Q9ZR41	Unigene22236_All	9.56	9.56	52.3	5	Glutaredoxin	Solanum lycopersicum
950	gi|255573541	Q8LFQ6	CL15603.Contig2_All	10.02	10.02	66.2	5	Glutaredoxin-C4	Arabidopsis thaliana
951	gi|351725897	Q8L910	CL8125.Contig3_All	7.68	7.68	20.7	4	Glutathione peroxidase 4	Arabidopsis thaliana
952	gi|356528242	Q8LBU2	Unigene20775_All	6.15	6.15	55	4	Glutathione peroxidase 8	Arabidopsis thaliana
953	gi|1708059	P80461	CL1684.Contig1_All	3.17	3.17	16.9	2	Glutathione reductase	Nicotiana tabacum
954	gi|225433440	Q43154	Unigene421_All	33.5	33.5	44.2	17	Glutathione reductase	Spinacia oleracea
955	gi|225462624	Q03666	CL3333.Contig4_All	25.91	25.91	50.2	22	Glutathione S-transferase	Nicotiana tabacum
956	gi|296086756	Q03666	CL3333.Contig5_All	8.62	8.62	54.1	8	Glutathione S-transferase	Nicotiana tabacum
957	gi|225436164	P32110	CL5528.Contig1_All	13.57	13.57	57.7	7	Glutathione S-transferase	Glycine max
958	gi|1170088	P46440	CL6386.Contig3_All	5.23	5.23	27.4	3	Glutathione S-transferase APIC	Nicotiana tabacum
959	gi|82698815	Q9FRL8	Unigene13695_All	4.22	4.22	29.7	2	Glutathione S-transferase DHAR2	Arabidopsis thaliana
960	gi|350535987	Q8LE52	CL12278.Contig1_All	2	2	17.7	1	Glutathione S-transferase DHAR3	Arabidopsis thaliana
961	gi|297741498	Q9LZ06	CL44.Contig3_All	5.18	5.18	37.2	4	Glutathione S-transferase L3	Arabidopsis thaliana
962	gi|255539098	P30109	Unigene10626_All	2	2	14.7	1	Glutathione S-transferase PARB	Nicotiana tabacum
963	gi|224074915	Q9ZRT5	CL6533.Contig4_All	5.19	5.19	20.7	6	Glutathione S-transferase T1	Arabidopsis thaliana
964	gi|359486147	P57108	CL1146.Contig4_All	2.63	2.63	13.8	2	Glutathione S-transferase zeta class	Euphorbia esula
965	gi|329130888	P57108	CL516.Contig9_All	2.61	2.61	26.9	3	Glutathione S-transferase zeta class	Euphorbia esula
966	gi|255566325		Unigene22160_All	8	8	39.3	4	Glutathione transferase	Ricinus communis
967	gi|224110696	Q9FQA3	CL14234.Contig2_All	16.27	16.27	47.7	11	Glutathione transferase GST 23	Zea mays
968	gi|283136114	Q9FQA3	CL16374.Contig2_All	6	6	20.8	4	Glutathione transferase GST 23	Zea mays
969	gi|359495228	P08489	CL12869.Contig3_All	8.01	8.01	22	4	Glutenin, high molecular weight subunit PW212	Triticum aestivum
970	gi|225429462	P08489	CL967.Contig2_All	12	12	19.1	9	Glutenin, high molecular weight subunit PW212	Triticum aestivum
971	gi|346682873	Q42671	CL3156.Contig6_All	60.01	60.01	74.8	53	Glyceraldehyde-3-phosphate dehydrogenase	Craterostigma plantagineum
972	gi|346682869	P25856	CL10788.Contig1_All	10.02	10.15	38.1	7	Glyceraldehyde-3-phosphate dehydrogenase A	Arabidopsis thaliana
973	gi|147795191	P12859	CL6783.Contig3_All	2	2.05	27.7	3	Glyceraldehyde-3-phosphate dehydrogenase B	Pisum sativum
974	gi|224086078	P25857	Unigene10153_All	2	2	17.5	2	Glyceraldehyde-3-phosphate dehydrogenase B	Arabidopsis thaliana
975	gi|13873334	P13443	Unigene32804_All	6.12	6.12	31.1	3	Glycerate dehydrogenase	Cucumis sativus
976	gi|305379592	P13443	Unigene983_All	6.64	6.65	27.5	4	Glycerate dehydrogenase	Cucumis sativus
977	gi|296085983	Q9SS48	CL11947.Contig1_All	12.59	12.59	20.7	7	Glycerol-3-phosphate dehydrogenase SDP6	Arabidopsis thaliana
978	gi|255576268	Q9FJ62	CL7638.Contig1_All	42.66	42.66	30.7	31	Glycerophosphoryl diester phosphodiesterase 1	Arabidopsis thaliana
979	gi|356562626	Q7Y208	CL5716.Contig2_All	4.09	4.09	17.6	2	Glycerophosphoryl diester phosphodiesterase 3	Arabidopsis thaliana
980	gi|225423730	Q39732	CL1777.Contig1_All	2	2	20.1	1	Glycine cleavage system H protein	Flaveria anomala
981	gi|118489297	Q9LQL0	Unigene27699_All	7.51	7.51	26.5	7	Glycine cleavage system H protein 2	Arabidopsis thaliana
982	gi|3334200	O49954	CL7157.Contig3_All	16.86	16.86	20.4	13	Glycine dehydrogenase [decarboxylating]	Solanum tuberosum
983	gi|359476246	O49954	Unigene18410_All	0.35	15.75	25.5	12	Glycine dehydrogenase [decarboxylating]	Solanum tuberosum
984	gi|7024449	P23137	Unigene29202_All	3.71	3.71	50.4	4	Glycine-rich protein	Nicotiana tabacum
985	gi|7024449	Q9ZSJ6	Unigene25797_All	4.48	4.48	13	6	Glycine-rich protein 3 short isoform	Arabidopsis thaliana
986	gi|225457213	Q05966	Unigene35507_All	8.42	8.42	17.5	6	Glycine-rich RNA-binding protein 10	Brassica napus
987	gi|399931799	Q9SVM8	Unigene31337_All	4	4	39.4	2	Glycine-rich RNA-binding protein 2	Arabidopsis thaliana
988	gi|21553354	Q03250	CL10726.Contig2_All	4.05	4.05	66.9	2	Glycine-rich RNA-binding protein 7	Arabidopsis thaliana
989	gi|307940742	Q03250	Unigene25602_All	11.52	11.52	26.2	8	Glycine-rich RNA-binding protein 7	Arabidopsis thaliana
990	gi|225457213	Q43472	CL8336.Contig3_All	8	8	29.5	4	Glycine-rich RNA-binding protein blt801	Hordeum vulgare
991	gi|6911144	P49310	Unigene28799_All	7.03	7.03	45.6	9	Glycine-rich RNA-binding protein GRP1A	Sinapis alba
992	gi|225456501	O23627	CL5594.Contig1_All	14.75	14.75	30.4	9	Glycine--tRNA ligase 1	Arabidopsis thaliana
993	gi|171854673	Q39659	CL10262.Contig3_All	1.82	4.67	16.3	4	Glyoxysomal fatty acid beta-oxidation multifunctional protein MFP-a	Cucumis sativus
994	gi|225431755	Q39659	CL10262.Contig4_All	6.82	6.82	20.7	5	Glyoxysomal fatty acid beta-oxidation multifunctional protein MFP-a	Cucumis sativus
995	gi|359473869	Q39659	CL3752.Contig2_All	2	2	24.7	1	Glyoxysomal fatty acid beta-oxidation multifunctional protein MFP-a	Cucumis sativus
996	gi|225449158		CL7453.Contig4_All	2.67	2.67	32.1	2	Golgi to ER traffic protein 4 homolog	Vitis vinifera
997	gi|356497595	Q8S8N9	CL283.Contig5_All	1.92	2	14.9	1	Golgin candidate 1	Arabidopsis thaliana
998	gi|255574131	Q8VYU6	CL9689.Contig2_All	4.03	4.03	25.7	2	Golgin candidate 4	Arabidopsis thaliana
999	gi|225445585		CL12018.Contig2_All	2.04	2.04	12	1	GTPase-activating protein gyp7-like	Vitis vinifera
1000	gi|296081995	Q8H156	CL16393.Contig2_All	10.98	10.98	22.7	6	GTP-binding nuclear protein Ran-3	Arabidopsis thaliana
1001	gi|225437537	O04834	CL7224.Contig3_All	10.69	10.69	47.2	7	GTP-binding protein SAR1A	Arabidopsis thaliana
1002	gi|6563322	O04266	Unigene25085_All	2	8.62	37.3	6	GTP-binding protein SAR1A	Brassica campestris
1003	gi|77416955	O04834	Unigene7954_All	2	8.62	39.9	6	GTP-binding protein SAR1A	Arabidopsis thaliana
1004	gi|356543004		CL441.Contig2_All	2	2	19.6	1	GTP-binding protein TypA/BipA homolog	Glycine max
1005	gi|296084622	Q9SXB8	CL396.Contig5_All	3.59	3.59	9.2	2	G-type lectin S-receptor-like serine/threonine-protein kinase At1g11330	Arabidopsis thaliana
1006	gi|351721140	O64477	Unigene30402_All	3.18	3.18	11.9	2	G-type lectin S-receptor-like serine/threonine-protein kinase At2g19130	Arabidopsis thaliana
1007	gi|224113157	O81832	CL3993.Contig2_All	2	4	13.9	2	G-type lectin S-receptor-like serine/threonine-protein kinase At4g27290	Arabidopsis thaliana
1008	gi|225435578	Q39202	CL16541.Contig3_All	2.29	2.29	17.3	2	G-type lectin S-receptor-like serine/threonine-protein kinase RLK1	Arabidopsis thaliana
1009	gi|224099309	Q39202	CL2195.Contig2_All	2	2	9.1	1	G-type lectin S-receptor-like serine/threonine-protein kinase RLK1	Arabidopsis thaliana
1010	gi|1749825	P49026	CL617.Contig3_All	2	6.76	41.3	6	Guanine nucleotide-binding protein subunit beta-like protein	Nicotiana tabacum
1011	gi|350539339	P93340	CL617.Contig4_All	6.87	6.87	38.6	7	Guanine nucleotide-binding protein subunit beta-like protein	Nicotiana plumbaginifolia
1012	gi|1749825	P93340	CL617.Contig5_All	4	6.14	31.6	4	Guanine nucleotide-binding protein subunit beta-like protein	Nicotiana plumbaginifolia
1013	gi|224133188	P93340	Unigene28295_All	2	2.45	52	2	Guanine nucleotide-binding protein subunit beta-like protein	Nicotiana plumbaginifolia
1014	gi|224090025	Q9LD90	CL15108.Contig3_All	2	2	19.3	1	H/ACA ribonucleoprotein complex subunit 4	Arabidopsis thaliana
1015	gi|224090025	Q9LD90	Unigene10595_All	2.46	2.46	15.9	2	H/ACA ribonucleoprotein complex subunit 4	Arabidopsis thaliana
1016	gi|225423595		CL1924.Contig2_All	4	4	28.1	3	Haloacid dehalogenase-like hydrolase domain-containing-like isoform 2	Vitis vinifera
1017	gi|359488185		CL5220.Contig3_All	0.36	0.36	9.9	1	HEAT repeat-containing protein 5B-like	Vitis vinifera
1018	gi|224071519	P46254	Unigene32524_All	0.56	0.56	21.7	1	Heat shock 22 kDa protein	Pisum sativum
1019	gi|225429228	Q01899	Unigene25754_All	21.3	25.64	42.8	21	Heat shock 70 kDa protein	Phaseolus vulgaris
1020	gi|224058852	Q9S7C0	Unigene32251_All	4	4	13.4	3	Heat shock 70 kDa protein 14	Arabidopsis thaliana
1021	gi|359482944	Q9S7C0	Unigene36752_All	4	4	31.4	2	Heat shock 70 kDa protein 14	Arabidopsis thaliana
1022	gi|359482944	F4HQD4	CL4592.Contig5_All	2	2	19.7	1	Heat shock 70 kDa protein 15	Arabidopsis thaliana
1023	gi|225460991	Q9SAB1	CL12751.Contig1_All	2	2	4.8	1	Heat shock 70 kDa protein 16	Arabidopsis thaliana
1024	gi|224089829	F4JMJ1	CL15608.Contig2_All	8.23	16.88	51.4	11	Heat shock 70 kDa protein 17	Arabidopsis thaliana
1025	gi|296081939	F4JMJ1	CL2876.Contig1_All	18.76	18.76	41.3	10	Heat shock 70 kDa protein 17	Arabidopsis thaliana
1026	gi|224099789	Q9SKY8	CL2714.Contig2_All	2.44	2.44	9.1	1	Heat shock 70 kDa protein 8	Arabidopsis thaliana
1027	gi|406870037	P09189	CL2270.Contig2_All	3.55	9.98	78.1	8	Heat shock cognate 70 kDa protein	Petunia hybrida
1028	gi|45331281	P09189	CL2270.Contig3_All	8.12	49.95	59	41	Heat shock cognate 70 kDa protein	Petunia hybrida
1029	gi|392465167	P27322	CL2270.Contig4_All	22.61	51.38	60.3	40	Heat shock cognate 70 kDa protein	Solanum lycopersicum
1030	gi|225440324	P09189	Unigene13438_All	2.27	14.61	66	9	Heat shock cognate 70 kDa protein	Petunia hybrida
1031	gi|425194	P09189	Unigene4408_All	56.85	56.85	56.8	47	Heat shock cognate 70 kDa protein	Petunia hybrida
1032	gi|359495606	P36181	Unigene14717_All	106.37	106.37	57.5	95	Heat shock cognate protein 80	Solanum lycopersicum
1033	gi|356552478	P36181	Unigene25185_All	8.81	99.22	53.2	85	Heat shock cognate protein 80	Solanum lycopersicum
1034	gi|356552478	P36181	Unigene25187_All	15.1	100.7	55.6	90	Heat shock cognate protein 80	Solanum lycopersicum
1035	gi|240255879		CL2610.Contig2_All	6	6	63.2	3	Heat shock factor binding protein	Arabidopsis thaliana
1036	gi|1708314	P51819	CL1535.Contig1_All	5.8	28.45	41.6	29	Heat shock protein 83	Ipomoea nil
1037	gi|1708314	P51819	CL1535.Contig2_All	9.4	32.81	39	23	Heat shock protein 83	Ipomoea nil
1038	gi|224125136	Q43468	CL13990.Contig1_All	21.41	21.41	40.3	14	Heat shock protein STI	Glycine max
1039	gi|356540381	Q43468	CL13990.Contig2_All	2.03	6.03	40.4	3	Heat shock protein STI	Glycine max
1040	gi|224103187	Q9SZN7	CL10260.Contig2_All	3.39	3.39	18.2	2	Heavy metal-associated isoprenylated plant protein 26	Arabidopsis thaliana
1041	gi|225440067	Q9SZN7	CL5001.Contig3_All	2.36	2.36	25.9	2	Heavy metal-associated isoprenylated plant protein 26	Arabidopsis thaliana
1042	gi|257219554	Q9SZN7	CL5517.Contig2_All	5.42	5.42	47.7	5	Heavy metal-associated isoprenylated plant protein 26	Arabidopsis thaliana
1043	gi|225470739		Unigene34979_All	14.52	14.53	47.6	9	Heme-binding protein 2	Vitis vinifera
1044	gi|255542100	Q9FF10	Unigene428_All	5.8	5.8	31.5	7	Heparanase-like protein 1	Arabidopsis thaliana
1045	gi|255542100	Q8L608	Unigene28504_All	2	2	60.4	1	Heparanase-like protein 2	Arabidopsis thaliana
1046	gi|255563118		Unigene17016_All	0.65	0.65	40.7	1	Heterogeneous nuclear ribonucleoprotein A1	Ricinus communis
1047	gi|11066213	P93834	Unigene6078_All	13.86	13.86	33.3	7	Hexokinase-2	Arabidopsis thaliana
1048	gi|359473388	Q9SSG3	CL6411.Contig8_All	13.79	13.79	12.8	10	HIPL1 protein	Arabidopsis thaliana
1049	gi|359495248	P93422	CL7629.Contig3_All	4.23	4.23	14.5	3	Histidine-tRNA ligase	Oryza sativa subsp. japonica
1050	gi|269969912	Q6V9I6	CL2139.Contig1_All	2	2	31.6	1	Histone deacetylase HDT1	Solanum chacoense
1051	gi|296089630	Q9M4U4	CL9467.Contig7_All	5.12	5.12	13.5	3	Histone deacetylase HDT3	Zea mays
1052	gi|6681423	P37218	CL16500.Contig1_All	3.43	3.43	44.1	2	Histone H1	Solanum lycopersicum
1053	gi|351723017	Q9C944	CL7085.Contig1_All	19.36	19.36	58.5	11	Histone H2A variant 3	Arabidopsis thaliana
1054	gi|388514875	O65759	Unigene27802_All	8.01	10.3	40.4	12	Histone H2AX	Cicer arietinum
1055	gi|7387726	O22582	Unigene24789_All	10.97	10.97	48.9	16	Histone H2B	Gossypium hirsutum
1056	gi|296083584	Q71H73	CL3893.Contig1_All	7.02	7.02	53	7	Histone H3.3	Vitis vinifera
1057	gi|356557465	P0CG89	CL3603.Contig5_All	15.96	15.96	55.2	14	Histone H4	Glycine max
1058	gi|118484838	P40619	CL6483.Contig3_All	1.35	1.35	41	2	HMG1/2-like protein	Ipomoea nil
1059	gi|147842416	Q00423	CL5414.Contig2_All	2.41	2.41	50.6	2	HMG-Y-related protein A	Glycine max
1060	gi|224058619	P46606	CL1147.Contig4_All	2	2	13.8	1	Homeobox protein HD1	Brassica napus
1061	gi|359489358	Q0WV12	CL2218.Contig24_All	2.03	2.03	9.1	1	Homeobox-leucine zipper protein ANTHOCYANINLESS 2	Arabidopsis thaliana
1062	gi|224056539	Q9ZRA2	CL2622.Contig3_All	2	2	4.9	1	Homogentisate 1,2-dioxygenase	Arabidopsis thaliana
1063	gi|359473854		Unigene32812_All	4	4	14.3	2	hsp70 nucleotide exchange factor FES1	Vitis vinifera
1064	gi|255547996		CL4798.Contig3_All	2.29	2.29	14.8	1	Hydrolase, hydrolyzing O-glycosyl compounds	Ricinus communis
1065	gi|255558692	Q9C8L4	Unigene28322_All	6.53	6.53	26	5	Hydroxyacylglutathione hydrolase 3	Arabidopsis thaliana
1066	gi|257781224	P54873	CL5415.Contig1_All	2.61	2.61	19.8	2	Hydroxymethylglutaryl-CoA synthase	Arabidopsis thaliana
1067	gi|151347473	Q9FM19	Unigene16961_All	4	4.04	26.3	3	Hypersensitive-induced response protein 1	Arabidopsis thaliana
1068	gi|297793865	Q9FM19	Unigene2776_All	9.97	14.23	40.8	11	Hypersensitive-induced response protein 1	Arabidopsis thaliana
1069	gi|356572333	Q9CAR7	CL3382.Contig6_All	20.01	20.01	40.6	13	Hypersensitive-induced response protein 2	Arabidopsis thaliana
1070	gi|225442194	Q9SRH6	CL1603.Contig2_All	3.55	3.55	34.3	2	Hypersensitive-induced response protein 3	Arabidopsis thaliana
1071	gi|356530957	Q9FHM7	CL4513.Contig2_All	0.5	0.5	14.8	1	Hypersensitive-induced response protein 4	Arabidopsis thaliana
1072	gi|330318610		CL14931.Contig1_All	2.11	2.11	18.4	1	Hypothetical protein	Camellia sinensis
1073	gi|53748431		Unigene20581_All	2	2	19.6	1	Hypothetical protein	Plantago major
1074	gi|330318680		Unigene9806_All	2	6.02	24.1	3	Hypothetical protein	Camellia sinensis
1075	gi|313586603		Unigene11939_All	2.87	2.87	31.4	3	Hypothetical protein 33	Hevea brasiliensis
1076	gi|297832872		CL5703.Contig1_All	4	4	11.7	2	Hypothetical protein ARALYDRAFT_896208	Arabidopsis lyrata subsp. lyrata
1077	gi|357463399		CL6036.Contig1_All	10.18	10.18	45.6	18	Hypothetical protein MTR_3g087510	Medicago truncatula
1078	gi|242051601		CL11522.Contig1_All	2	2	18.2	1	Hypothetical protein SORBIDRAFT_03g001950	Sorghum bicolor
1079	gi|147823109		CL8804.Contig1_All	1.73	1.73	24.3	1	Hypothetical protein VITISV_015753	Vitis vinifera
1080	gi|147807683		Unigene9716_All	1.77	1.77	38.3	1	Hypothetical protein VITISV_018915	Vitis vinifera
1081	gi|147768778		CL14348.Contig3_All	0.75	0.75	27.2	1	Hypothetical protein VITISV_019556	Vitis vinifera
1082	gi|147810266		CL6232.Contig2_All	2	2	37.3	1	Hypothetical protein VITISV_027853	Vitis vinifera
1083	gi|147776716		CL7778.Contig2_All	0.36	0.36	9.4	1	Hypothetical protein VITISV_029501	Vitis vinifera
1084	gi|147855445		CL3258.Contig4_All	0.37	0.37	13.4	1	Hypothetical protein VITISV_035284	Vitis vinifera
1085	gi|147827322		CL7025.Contig2_All	17.14	17.14	30	12	Hypothetical protein VITISV_037471	Vitis vinifera
1086	gi|147819568		Unigene7513_All	2.76	2.76	28.6	3	Hypothetical protein VITISV_040146	Vitis vinifera
1087	gi|225427220	Q8S9S4	CL9679.Contig2_All	8.49	8.49	27.8	6	IAA-amino acid hydrolase ILR1-like 1	Oryza sativa subsp. japonica
1088	gi|225442363	O04373	CL12733.Contig3_All	2.63	2.63	9	2	IAA-amino acid hydrolase ILR1-like 4	Arabidopsis thaliana
1089	gi|49524068	O04373	CL2155.Contig4_All	2.04	2.04	17.2	1	IAA-amino acid hydrolase ILR1-like 4	Arabidopsis thaliana
1090	gi|225442363	O04373	Unigene22678_All	2	2	16.4	1	IAA-amino acid hydrolase ILR1-like 4	Arabidopsis thaliana
1091	gi|224138406	Q8H3C9	CL11902.Contig2_All	20.19	20.19	35.2	11	IAA-amino acid hydrolase ILR1-like 7	Oryza sativa subsp. japonica
1092	gi|119866035	O22478	CL1732.Contig3_All	6.05	6.05	19.1	3	Importin subunit alpha	Solanum lycopersicum
1093	gi|225439482		CL11546.Contig1_All	5.82	5.82	10.1	3	Importin subunit beta-1	Vitis vinifera
1094	gi|225455335		CL1511.Contig1_All	3.64	3.64	12	2	Importin subunit beta-1-like	Vitis vinifera
1095	gi|225456272	Q8LFN2	CL5298.Contig27_All	1.08	1.08	7.5	1	Inactive leucine-rich repeat receptor-like protein kinase At3g03770	Arabidopsis thaliana
1096	gi|147766948	Q9ASS4	CL4159.Contig2_All	1.63	3.73	15.8	2	Inactive leucine-rich repeat receptor-like protein kinase At5g48380	Arabidopsis thaliana
1097	gi|255552774	O04567	Unigene29257_All	2.08	2.08	18.7	3	Inactive receptor kinase At1g27190	Arabidopsis thaliana
1098	gi|225453189	Q9LP77	CL11635.Contig3_All	4.41	4.41	26.7	5	Inactive receptor kinase At1g48480	Arabidopsis thaliana
1099	gi|280967730	O48788	Unigene4808_All	1.28	1.28	13.5	1	Inactive receptor kinase At2g26730	Arabidopsis thaliana
1100	gi|255576916	O48788	Unigene6256_All	2	2.1	24.4	2	Inactive receptor kinase At2g26730	Arabidopsis thaliana
1101	gi|209968797	P42390	CL2859.Contig3_All	4	4	20.3	2	Indole-3-glycerol phosphate lyase, chloroplastic	Zea mays
1102	gi|2208908	Q96303	CL8176.Contig2_All	4.64	8.79	21.4	7	Inorganic phosphate transporter 1-4	Arabidopsis thaliana
1103	gi|357440961	Q8GYF4	CL8176.Contig4_All	10.07	10.07	22.2	6	Inorganic phosphate transporter 1-5	Arabidopsis thaliana
1104	gi|224109084	P47996	CL15932.Contig2_All	2	2	29.3	1	Inosine-5'-monophosphate dehydrogenase 1	Arabidopsis thaliana
1105	gi|225455706	P50287	CL10520.Contig2_All	3.53	3.53	31	2	Isoaspartyl peptidase/L-asparaginase 1	Arabidopsis thaliana
1106	gi|330318641		Unigene34891_All	4.52	4.52	37.6	3	Isochorismatase hydrolase family protein	Camellia sinensis
1107	gi|255575724	Q8LFC0	Unigene3910_All	10.82	10.82	39.5	7	Isocitrate dehydrogenase [NAD] regulatory subunit 1	Arabidopsis thaliana
1108	gi|213493066	P50218	CL2700.Contig20_All	2	8.67	26.6	6	Isocitrate dehydrogenase [NADP]	Nicotiana tabacum
1109	gi|213493066	P50218	CL2700.Contig8_All	8.67	8.67	29.2	7	Isocitrate dehydrogenase [NADP]	Nicotiana tabacum
1110	gi|5738864	Q40345	Unigene10347_All	0.44	0.48	10.1	2	Isocitrate dehydrogenase [NADP]	Medicago sativa
1111	gi|218963723	P52578	Unigene745_All	29.01	29.01	41.9	23	Isoflavone reductase homolog	Solanum tuberosum
1112	gi|157072591	O48965	CL5492.Contig9_All	0.64	0.64	23.1	1	Isopentenyl-diphosphate Delta-isomerase II	Camptotheca acuminata
1113	gi|357472331	Q9SWG0	CL175.Contig8_All	2.14	2.14	25.3	2	Isovaleryl-CoA dehydrogenase	Arabidopsis thaliana
1114	gi|255570831	Q9FS88	Unigene42965_All	4	4	22.8	2	Isovaleryl-CoA dehydrogenase 1	Solanum tuberosum
1115	gi|255551831	Q9FS88	Unigene4398_All	2	2	22	1	Isovaleryl-CoA dehydrogenase 1	Solanum tuberosum
1116	gi|317106596		CL12147.Contig2_All	12.3	12.3	36.2	11	JHL20J20.11	Jatropha curcas
1117	gi|255561818	Q9LK31	CL3922.Contig3_All	2	2	13.3	1	Kelch repeat-containing protein At3g27220	Arabidopsis thaliana
1118	gi|193290660	Q01292	CL11224.Contig1_All	9.28	9.29	17.6	5	Ketol-acid reductoisomerase	Spinacia oleracea
1119	gi|224130402		Unigene28299_All	2.02	2.02	20.3	1	Ketopantoate hydroxymethyltransferase	Populus trichocarpa
1120	gi|225445949	P58223	CL9715.Contig7_All	3.86	3.86	24	3	KH domain-containing protein At4g18375	Arabidopsis thaliana
1121	gi|359486525	P58223	Unigene35665_All	2.01	2.01	24.1	1	KH domain-containing protein At4g18375	Arabidopsis thaliana
1122	gi|225445949		Unigene34987_All	2	2	14.3	1	KH domain-containing protein At4g18375 isoform 1	Vitis vinifera
1123	gi|225462759	Q84J37	CL2727.Contig3_All	4.28	4.29	14.7	3	Laccase-15	Arabidopsis thaliana
1124	gi|225424189	Q9SR40	CL10077.Contig1_All	2	2	15.8	1	Laccase-7	Arabidopsis thaliana
1125	gi|359483362	Q948T6	CL6205.Contig2_All	15.22	15.22	41.9	11	Lactoylglutathione lyase	Oryza sativa subsp. japonica
1126	gi|12744892	O49818	CL698.Contig5_All	16.22	16.22	66.3	11	Lactoylglutathione lyase	Cicer arietinum
1127	gi|359484559	Q8W593	CL9900.Contig1_All	5.09	5.13	34.1	5	Lactoylglutathione lyase	Arabidopsis thaliana
1128	gi|359476009	O23461	CL10389.Contig3_All	2	2	9.5	1	L-arabinokinase	Arabidopsis thaliana
1129	gi|225462438		Unigene708_All	0.9	0.9	16.6	1	Large subunit GTPase 1 homolog	Vitis vinifera
1130	gi|307136311	P29162	CL1610.Contig4_All	9.15	11.27	26.8	11	L-ascorbate oxidase homolog	Nicotiana tabacum
1131	gi|1255951	Q00624	CL3550.Contig2_All	32.27	32.27	47.4	25	L-ascorbate oxidase homolog	Brassica napus
1132	gi|225459808	Q00624	CL3550.Contig5_All	2	2.84	27.2	2	L-ascorbate oxidase homolog	Brassica napus
1133	gi|42558486	Q05431	CL11942.Contig2_All	47.77	47.77	74.4	41	L-ascorbate peroxidase 1	Arabidopsis thaliana
1134	gi|804973	Q05431	Unigene27796_All	4	17.03	69.5	19	L-ascorbate peroxidase 1	Arabidopsis thaliana
1135	gi|117067061	Q9FE01	CL11942.Contig3_All	4.48	4.51	52.9	7	L-ascorbate peroxidase 2	Oryza sativa subsp. japonica
1136	gi|154183757	Q42564	CL950.Contig4_All	9.37	9.62	46.5	6	L-ascorbate peroxidase 3	Arabidopsis thaliana
1137	gi|3202024	Q69SV0	Unigene27834_All	2	6.01	38.8	5	L-ascorbate peroxidase 8	Oryza sativa subsp. japonica
1138	gi|359492510	Q42592	CL5714.Contig4_All	13.35	13.76	51.4	10	L-ascorbate peroxidase S	Arabidopsis thaliana
1139	gi|45268437	Q42592	Unigene26100_All	1	1	39.5	1	L-ascorbate peroxidase S	Arabidopsis thaliana
1140	gi|153793260	P46518	CL6883.Contig2_All	3.79	3.8	37.7	3	Late embryogenesis abundant protein Lea14-A	Gossypium hirsutum
1141	gi|225458888	Q9FZI8	Unigene7197_All	14.05	14.05	31.9	8	Lecithin-cholesterol acyltransferase-like 1	Arabidopsis thaliana
1142	gi|225434178		Unigene37575_All	1.3	1.3	24.6	1	LETM1 and EF-hand domain-containing protein 1	Vitis vinifera
1143	gi|225445867	Q42876	CL11386.Contig1_All	2.28	22.14	45.5	17	Leucine aminopeptidase 2	Solanum lycopersicum
1144	gi|27463709	Q42876	CL11386.Contig2_All	25.08	25.08	46.2	21	Leucine aminopeptidase 2	Solanum lycopersicum
1145	gi|27463709	Q42876	CL11386.Contig4_All	12.14	18.19	39.7	10	Leucine aminopeptidase 2	Solanum lycopersicum
1146	gi|255546868	O65375	Unigene11543_All	1.75	1.76	19.9	1	Leucine-rich repeat extensin-like protein 1	Arabidopsis thaliana
1147	gi|359484368	Q9T0K5	CL14769.Contig1_All	15.28	15.28	22.7	10	Leucine-rich repeat extensin-like protein 3	Arabidopsis thaliana
1148	gi|225447887	Q9T0K5	CL1641.Contig1_All	2	2	18.3	1	Leucine-rich repeat extensin-like protein 3	Arabidopsis thaliana
1149	gi|225426623	Q9T0K5	Unigene28997_All	2	2	12.2	1	Leucine-rich repeat extensin-like protein 3	Arabidopsis thaliana
1150	gi|297739733	Q9T0K5	Unigene34892_All	10.26	10.26	27.5	7	Leucine-rich repeat extensin-like protein 3	Arabidopsis thaliana
1151	gi|225435207	Q9SN46	CL15301.Contig2_All	1.18	1.18	20.4	2	Leucine-rich repeat extensin-like protein 5	Arabidopsis thaliana
1152	gi|225440708	Q9SN46	Unigene48968_All	0.6	0.6	8.7	1	Leucine-rich repeat extensin-like protein 5	Arabidopsis thaliana
1153	gi|359487233	Q9SN46	Unigene6532_All	3.07	3.07	13.5	3	Leucine-rich repeat extensin-like protein 5	Arabidopsis thaliana
1154	gi|359493147	Q9LYN8	CL688.Contig1_All	0.73	0.75	24	2	Leucine-rich repeat receptor protein kinase EXS	Arabidopsis thaliana
1155	gi|255578162	C0LGN2	CL1663.Contig4_All	2.01	4.01	20.6	2	Leucine-rich repeat receptor-like serine/threonine-protein kinase At3g14840	Arabidopsis thaliana
1156	gi|359493983	C0LGN2	Unigene56808_All	2	2.01	19.2	1	Leucine-rich repeat receptor-like serine/threonine-protein kinase At3g14840	Arabidopsis thaliana
1157	gi|225460189		CL11774.Contig1_All	6.51	6.51	20.7	6	Leucyl-tRNA synthetase	Vitis vinifera
1158	gi|225460189		CL8079.Contig2_All	6.08	6.08	24.3	4	Leucyl-tRNA synthetase	Vitis vinifera
1159	gi|10047219	Q9SU56	Unigene15541_All	3.64	3.64	18.2	3	L-galactono-1,4-lactone dehydrogenase	Arabidopsis thaliana
1160	gi|27728731	O81884	CL2533.Contig7_All	2.04	2.04	11	2	L-galactose dehydrogenase	Arabidopsis thaliana
1161	gi|225469310	Q1PSI9	Unigene11537_All	8.02	8.02	28.1	4	L-idonate 5-dehydrogenase	Vitis vinifera
1162	gi|22261807	P80471	CL10957.Contig1_All	4	4	34.2	3	Light-induced protein	Solanum tuberosum
1163	gi|224118150	P80471	Unigene34993_All	2.02	7.35	41.4	4	Light-induced protein	Solanum tuberosum
1164	gi|224118150	P80471	Unigene6229_All	9.47	9.47	44.8	5	Light-induced protein	Solanum tuberosum
1165	gi|255571475		Unigene8471_All	11.27	11.27	50.4	7	Light-inducible protein atls1	Ricinus communis
1166	gi|363805188	Q9MB73	Unigene16030_All	7.42	7.42	20.4	6	Limonoid UDP-glucosyltransferase	Citrus unshiu
1167	gi|225440692	Q9M028	CL12418.Contig2_All	2	2	13.2	1	LIMR family protein At5g01460	Arabidopsis thaliana
1168	gi|187960379	O24370	CL6384.Contig6_All	1.43	1.43	19.9	1	Linoleate 13S-lipoxygenase 2-1	Solanum tuberosum
1169	gi|224111206	Q43190	Unigene41_All	1.35	1.35	35.2	1	Linoleate 9S-lipoxygenase 4	Solanum tuberosum
1170	gi|255551451	Q43191	CL56.Contig3_All	2	2	11.5	1	Linoleate 9S-lipoxygenase 5	Solanum tuberosum
1171	gi|98979407	Q43191	Unigene5691_All	31.35	31.35	33.9	22	Linoleate 9S-lipoxygenase 5	Solanum tuberosum
1172	gi|255552121		Unigene21201_All	0.7	0.7	36.4	1	Lipid binding protein	Ricinus communis
1173	gi|388491654	Q9FFY3	CL13548.Contig2_All	4.02	4.02	22.3	2	Lipid transfer-like protein VAS	Arabidopsis thaliana
1174	gi|296089636	Q8W453	CL8239.Contig1_All	2	2	26.7	1	Lipid-transfer protein DIR1	Arabidopsis thaliana
1175	gi|255562088	Q93ZN9	CL7513.Contig3_All	10.38	10.38	28.9	5	LL-diaminopimelate aminotransferase	Arabidopsis thaliana
1176	gi|296089772	Q69UZ3	CL9087.Contig1_All	4.04	4.04	24.6	2	Lon protease homolog	Oryza sativa subsp. japonica
1177	gi|225437622	O22898	CL1029.Contig10_All	5.4	7.64	17.6	6	Long chain acyl-CoA synthetase 1	Arabidopsis thaliana
1178	gi|193290710	Q9T0A0	CL1005.Contig3_All	12.06	12.06	17	6	Long chain acyl-CoA synthetase 4	Arabidopsis thaliana
1179	gi|193290712	Q9SJD4	CL1619.Contig43_All	4.02	4.02	13.2	2	Long chain acyl-CoA synthetase 8	Arabidopsis thaliana
1180	gi|193290712	Q9SJD4	CL4156.Contig2_All	2.03	2.03	14.5	1	Long chain acyl-CoA synthetase 8	Arabidopsis thaliana
1181	gi|255585290	C0LGD7	CL2410.Contig2_All	0.88	0.88	20.4	1	LRR receptor-like serine/threonine-protein kinase At1g06840	Arabidopsis thaliana
1182	gi|297740564	C0LGE0	CL3330.Contig3_All	25.32	25.32	31.4	17	LRR receptor-like serine/threonine-protein kinase At1g07650	Arabidopsis thaliana
1183	gi|224112549	C0LGG9	Unigene4496_All	2	2.01	17.1	1	LRR receptor-like serine/threonine-protein kinase At1g53440	Arabidopsis thaliana
1184	gi|225447810	C0LGH2	CL11120.Contig8_All	2	2	25.2	1	LRR receptor-like serine/threonine-protein kinase At1g56130	Arabidopsis thaliana
1185	gi|359485959	C0LGH3	CL2732.Contig3_All	5.09	5.18	18.8	4	LRR receptor-like serine/threonine-protein kinase At1g56140	Arabidopsis thaliana
1186	gi|255571730	C0LGT6	CL11164.Contig3_All	6.3	6.3	23.6	3	LRR receptor-like serine/threonine-protein kinase EFR	Arabidopsis thaliana
1187	gi|147853780	C0LGT6	Unigene55942_All	0.74	0.84	9.2	1	LRR receptor-like serine/threonine-protein kinase EFR	Arabidopsis thaliana
1188	gi|359493576	C0LGQ5	Unigene30432_All	11.29	11.29	34.6	7	LRR receptor-like serine/threonine-protein kinase GSO1	Arabidopsis thaliana
1189	gi|359496629	C0LGX3	CL9230.Contig1_All	0.56	0.57	11.4	2	LRR receptor-like serine/threonine-protein kinase HSL2	Arabidopsis thaliana
1190	gi|356508506	P0C895	CL1044.Contig3_All	3.85	3.85	33	2	LRR repeats and ubiquitin-like domain-containing protein At2g30105	Arabidopsis thaliana
1191	gi|211906506	Q03685	CL1328.Contig11_All	2.24	4.34	40.3	3	Luminal-binding protein 5	Nicotiana tabacum
1192	gi|729623	Q03685	CL1328.Contig2_All	35.52	41.63	45.2	33	Luminal-binding protein 5	Nicotiana tabacum
1193	gi|729623	Q03685	CL1328.Contig7_All	2	5.49	33	4	Luminal-binding protein 5	Nicotiana tabacum
1194	gi|6456434	Q8W3Z2	CL2619.Contig1_All	1.64	1.64	9.8	2	Lupeol synthase	Betula platyphylla
1195	gi|255537003	Q9FKS8	CL1460.Contig35_All	1.57	1.57	12.6	1	Lysine histidine transporter 1	Arabidopsis thaliana
1196	gi|255559605	Q9LRB5	CL2136.Contig1_All	2	2	7.9	1	Lysine histidine transporter 2	Arabidopsis thaliana
1197	gi|255547884	Q9LRB5	Unigene35880_All	2.61	2.61	7.7	2	Lysine histidine transporter 2	Arabidopsis thaliana
1198	gi|255564836	Q9ZPI1	CL6455.Contig2_All	2.01	2.01	8.7	1	Lysine-tRNA ligase	Arabidopsis thaliana
1199	gi|359487616	Q9ZPI1	CL9567.Contig1_All	7.06	7.06	41.1	5	Lysine-tRNA ligase	Arabidopsis thaliana
1200	gi|10798642	Q6F2U9	Unigene34928_All	2	2	43.3	1	Lysine--tRNA ligase	Oryza sativa subsp. japonica
1201	gi|359491464		Unigene29779_All	12.6	12.6	60.9	11	Lysosomal alpha-mannosidase	Vitis vinifera
1202	gi|359488551		CL1061.Contig4_All	2.22	2.22	13.4	3	Lysosomal alpha-mannosidase-like	Vitis vinifera
1203	gi|359477151	O50001	CL7410.Contig1_All	3.65	14.72	60.1	14	Major allergen Pru ar 1	Prunus armeniaca
1204	gi|225431838	O50001	CL7410.Contig2_All	28.87	28.87	83.2	26	Major allergen Pru ar 1	Prunus armeniaca
1205	gi|147853972	O24248	CL12477.Contig2_All	10.01	14.65	30.6	10	Major allergen Pru av 1	Prunus avium
1206	gi|359477157	O24248	Unigene27772_All	16.31	16.99	63	11	Major allergen Pru av 1	Prunus avium
1207	gi|255084782	Q39967	Unigene33210_All	21.73	21.73	95.2	13	Major latex allergen Hev b 5	Hevea brasiliensis
1208	gi|224112569	O48905	CL1299.Contig1_All	20.28	20.28	57.8	14	Malate dehydrogenase	Medicago sativa
1209	gi|21388544	P17783	CL6896.Contig2_All	24.7	24.7	59.6	16	Malate dehydrogenase	Citrullus lanatus
1210	gi|158712040	P19446	Unigene7267_All	6	8	25	4	Malate dehydrogenase	Citrullus lanatus
1211	gi|255540321	P17815	Unigene12566_All	4.56	4.56	30.7	2	Malate synthase	Ricinus communis
1212	gi|225442581	Q8H151	CL9947.Contig2_All	2.93	2.93	7.8	2	Malonate--CoA ligase	Arabidopsis thaliana
1213	gi|45789980	Q8W1W9	CL12324.Contig2_All	2	2.02	9.9	2	Malonyl-coenzyme:anthocyanin 5-O-glucoside-6'''-O-malonyltransferase	Salvia splendens
1214	gi|225431409	O82515	Unigene31674_All	2	2	12.5	1	Mannitol dehydrogenase	Medicago sativa
1215	gi|359497141	Q9ZRF1	Unigene7981_All	3.03	3.19	14.7	3	Mannitol dehydrogenase	Fragaria ananassa
1216	gi|147863226	Q5H7P5	CL14945.Contig2_All	2	2	8.2	1	Mannosylglycoprotein endo-beta-mannosidase	Lilium longiflorum
1217	gi|359483238	Q9C512	Unigene27363_All	6.38	6.38	21.3	4	Mannosyl-oligosaccharide 1,2-alpha-mannosidase MNS1	Arabidopsis thaliana
1218	gi|224080043	Q93Y37	CL10396.Contig1_All	2	2	22.1	1	Mannosyl-oligosaccharide 1,2-alpha-mannosidase MNS3	Arabidopsis thaliana
1219	gi|225425480		CL690.Contig3_All	1.47	1.47	10.6	2	Mannosyl-oligosaccharide glucosidase isoform 1	Vitis vinifera
1220	gi|242065722	Q9LW85	CL13159.Contig3_All	6.03	6.03	20.7	4	MAR-binding filament-like protein 1	Arabidopsis thaliana
1221	gi|224058377	Q9LW85	CL9671.Contig2_All	5.92	5.92	29	3	MAR-binding filament-like protein 1	Arabidopsis thaliana
1222	gi|255579228	F4I171	CL962.Contig3_All	2	2	8.9	1	Mediator of RNA polymerase II transcription subunit 15a	Arabidopsis thaliana
1223	gi|359497352	Q9SB42	CL4472.Contig1_All	8.59	8.59	25.1	5	Mediator-associated protein 1	Arabidopsis thaliana
1224	gi|255539487	Q9M2Z4	Unigene18930_All	4.61	4.61	29.7	3	Membrane steroid-binding protein 2	Arabidopsis thaliana
1225	gi|255565313	Q9M2Z4	Unigene2583_All	7.96	7.96	41.2	7	Membrane steroid-binding protein 2	Arabidopsis thaliana
1226	gi|225430912	Q03943	CL1834.Contig5_All	4	4	26.8	2	Membrane-associated 30 kDa protein	Pisum sativum
1227	gi|359494652	O64517	Unigene14944_All	4	4	28.6	2	Metacaspase-4	Arabidopsis thaliana
1228	gi|255541234	Q9SLN5	Unigene25133_All	1.29	1.29	33.5	1	Methionine aminopeptidase 1A	Arabidopsis thaliana
1229	gi|255579318	Q9FV49	CL4231.Contig6_All	8.64	8.64	28.4	4	Methionine aminopeptidase 2A	Arabidopsis thaliana
1230	gi|225433588	Q9ZTS1	CL9725.Contig3_All	10.31	10.31	23.3	7	Methionine-tRNA ligase	Oryza sativa subsp. japonica
1231	gi|296084849	Q9XI36	CL15994.Contig1_All	4	4	28.8	2	Methyl-CpG-binding domain-containing protein 10	Arabidopsis thaliana
1232	gi|224285599	Q9XI36	CL15994.Contig4_All	4.67	4.67	30	3	Methyl-CpG-binding domain-containing protein 10	Arabidopsis thaliana
1233	gi|147766368	Q9XI36	Unigene18268_All	2	3.27	66.7	3	Methyl-CpG-binding domain-containing protein 10	Arabidopsis thaliana
1234	gi|359479709	Q42523	Unigene47364_All	1.19	1.19	16.1	1	Methylcrotonoyl-CoA carboxylase subunit alpha	Arabidopsis thaliana
1235	gi|342722655	Q75HE6	CL9983.Contig1_All	10.3	10.3	22.4	7	Methylenetetrahydrofolate reductase	Oryza sativa subsp. japonica
1236	gi|255554609	Q0WM29	CL9896.Contig2_All	17.56	17.56	32.7	13	Methylmalonate-semialdehyde dehydrogenase [acylating]	Arabidopsis thaliana
1237	gi|225429289	Q9C6D2	Unigene33807_All	5.53	5.53	30.6	4	Methylthioribose kinase	Arabidopsis thaliana
1238	gi|297742934	B9HCR2	CL10523.Contig1_All	3.56	3.56	28.2	2	Methylthioribose-1-phosphate isomerase	Populus trichocarpa
1239	gi|255585558	Q93YV7	CL15381.Contig2_All	5.09	5.09	24.7	3	Methyltransferase PMT3	Arabidopsis thaliana
1240	gi|356514445	Q9M7N6	Unigene24261_All	2.01	2.01	14.2	3	MFP1 attachment factor 1	Solanum lycopersicum
1241	gi|297852306	Q9M7N6	Unigene7850_All	2	2	12.4	1	MFP1 attachment factor 1	Solanum lycopersicum
1242	gi|359482729		Unigene22190_All	0.5	0.5	14.6	1	Midasin-like	Vitis vinifera
1243	gi|255587934		CL10343.Contig2_All	15.46	15.46	48.8	10	Minor allergen Alt a	Ricinus communis
1244	gi|225428553		CL6097.Contig2_All	2.1	2.38	29.2	2	Minor allergen Alt a 7	Vitis vinifera
1245	gi|1762933	P13087	Unigene13584_All	9.62	9.62	27.7	5	Miraculin	Richadella dulcifica
1246	gi|225462634	P13087	Unigene31349_All	2.78	2.78	26.9	2	Miraculin	Richadella dulcifica
1247	gi|225427213	Q93XM7	CL13870.Contig3_All	7.58	7.58	26.6	5	Mitochondrial carnitine/acylcarnitine carrier-like protein	Arabidopsis thaliana
1248	gi|255579712	Q93XM7	CL14258.Contig2_All	2.01	2.01	19.1	1	Mitochondrial carnitine/acylcarnitine carrier-like protein	Arabidopsis thaliana
1249	gi|297745972	Q9ZW33	CL1006.Contig5_All	2	2	59.4	2	Mitochondrial import inner membrane translocase subunit Tim10	Arabidopsis thaliana
1250	gi|226491930	Q9XGY5	CL7097.Contig1_All	2	2	35.2	1	Mitochondrial import inner membrane translocase subunit Tim13	Oryza sativa subsp. japonica
1251	gi|225426508	Q9XGY5	Unigene14277_All	2	2	26.2	1	Mitochondrial import inner membrane translocase subunit Tim13	Oryza sativa subsp. japonica
1252	gi|255567254		CL6740.Contig9_All	3.7	3.7	15.6	2	Mitochondrial import inner membrane translocase subunit tim44	Ricinus communis
1253	gi|225461886	Q8VYE2	CL2521.Contig4_All	1.04	1.04	20.5	1	Mitochondrial import inner membrane translocase subunit TIM50	Arabidopsis thaliana
1254	gi|242037191	Q9XGX7	CL15364.Contig2_All	4.09	4.09	69.9	3	Mitochondrial import inner membrane translocase subunit Tim9	Oryza sativa subsp. japonica
1255	gi|351724801	Q9XGX8	CL2368.Contig2_All	0.46	0.46	23.7	1	Mitochondrial import inner membrane translocase subunit Tim9	Mesembryanthemum crystallinum
1256	gi|225451445	P92792	CL9869.Contig2_All	4.93	4.93	38.9	4	Mitochondrial import receptor subunit TOM20	Solanum tuberosum
1257	gi|147863792	Q9FNC9	Unigene6524_All	2.02	2.02	20.8	1	Mitochondrial import receptor subunit TOM22 homolog 2	Arabidopsis thaliana
1258	gi|147797613	Q9LHE5	CL2543.Contig4_All	4	4	50	2	Mitochondrial import receptor subunit TOM40 homolog 1	Arabidopsis thaliana
1259	gi|255558216	Q6L5I5	CL4794.Contig3_All	2	8.01	40.4	4	Mitochondrial outer membrane protein porin 2	Oryza sativa subsp. japonica
1260	gi|224143751	Q10S27	CL6608.Contig4_All	2.01	4.02	24	2	Mitochondrial outer membrane protein porin 6	Oryza sativa subsp. japonica
1261	gi|224143751	Q10S27	CL6608.Contig5_All	6.1	6.1	30.9	3	Mitochondrial outer membrane protein porin 6	Oryza sativa subsp. japonica
1262	gi|161788876	P42055	CL10752.Contig2_All	41.69	41.69	63.4	26	Mitochondrial outer membrane protein porin of 34 kDa	Solanum tuberosum
1263	gi|161788876	P42055	Unigene10679_All	22.57	39.53	60.9	24	Mitochondrial outer membrane protein porin of 34 kDa	Solanum tuberosum
1264	gi|1172556	P42056	Unigene1869_All	33.79	35.85	72.4	25	Mitochondrial outer membrane protein porin of 36 kDa	Solanum tuberosum
1265	gi|58979188		CL15264.Contig1_All	5.82	5.82	45.5	3	Mitochondrial prohibitin 1	Petunia x hybrida
1266	gi|225445041	P29677	CL1088.Contig2_All	2.62	2.62	34.7	2	Mitochondrial-processing peptidase subunit alpha	Solanum tuberosum
1267	gi|266567	P29677	CL3891.Contig1_All	36.07	36.07	48.5	23	Mitochondrial-processing peptidase subunit alpha	Solanum tuberosum
1268	gi|266567	P29677	CL3891.Contig2_All	8.4	23.97	41	16	Mitochondrial-processing peptidase subunit alpha	Solanum tuberosum
1269	gi|13959067	Q42290	CL5074.Contig1_All	6.05	10.84	35.3	8	Mitochondrial-processing peptidase subunit beta	Arabidopsis thaliana
1270	gi|13959067	Q42290	CL5074.Contig3_All	27.97	27.97	40.7	17	Mitochondrial-processing peptidase subunit beta	Arabidopsis thaliana
1271	gi|55294668		CL11262.Contig2_All	4.08	4.08	26.2	4	ML domain protein	Nicotiana glauca
1272	gi|53748497	Q9SSK7	Unigene24206_All	1.59	1.59	11.1	1	MLP-like protein 34	Arabidopsis thaliana
1273	gi|225424742	Q93VR4	Unigene17262_All	8.02	8.02	36.9	4	MLP-like protein 423	Arabidopsis thaliana
1274	gi|255581605	Q9ZQ77	CL8677.Contig1_All	4.94	4.94	30	3	MO25-like protein At2g03410	Arabidopsis thaliana
1275	gi|255553015	Q0WP36	Unigene6907_All	0.94	0.95	4.9	1	Molybdate transporter 2	Arabidopsis thaliana
1276	gi|255583640	Q9SU40	CL5149.Contig1_All	26.46	26.46	38.4	15	Monocopper oxidase-like protein SKU5	Arabidopsis thaliana
1277	gi|227955705	P92947	CL13960.Contig3_All	4.1	14.52	40.8	9	Monodehydroascorbate reductase	Arabidopsis thaliana
1278	gi|227955705	P92947	CL13960.Contig4_All	19.25	19.25	40.8	12	Monodehydroascorbate reductase	Arabidopsis thaliana
1279	gi|227955705	P92947	CL14026.Contig2_All	4	4.5	59.7	3	Monodehydroascorbate reductase	Arabidopsis thaliana
1280	gi|117067068	Q43497	CL7641.Contig2_All	32.33	32.33	61.2	26	Monodehydroascorbate reductase	Solanum lycopersicum
1281	gi|255539302	Q8LPQ8	CL3583.Contig3_All	2.26	2.26	10.6	2	Monosaccharide-sensing protein 2	Arabidopsis thaliana
1282	gi|225437910	Q8LBS4	Unigene10023_All	4.17	4.28	47.5	3	Monothiol glutaredoxin-S12	Arabidopsis thaliana
1283	gi|255556037	Q9ZPH2	CL3581.Contig1_All	1.48	1.48	11.5	1	Monothiol glutaredoxin-S17	Arabidopsis thaliana
1284	gi|225464884	Q9SJF3	CL16521.Contig1_All	2	2	6	1	mRNA-decapping enzyme-like protein	Arabidopsis thaliana
1285	gi|224078850	Q94BV7	CL5720.Contig2_All	1.72	1.72	18.5	2	NAD(P)H dehydrogenase B2	Arabidopsis thaliana
1286	gi|359492914	B8LCD8	CL9143.Contig1_All	2	2	14.1	1	NAD(P)H-hydrate epimerase	Thalassiosira pseudonana
1287	gi|585452	P37225	CL8622.Contig3_All	26.77	26.77	45	15	NAD-dependent malic enzyme 59 kDa isoform	Solanum tuberosum
1288	gi|224067419	P37221	Unigene12408_All	2.85	2.85	21.3	3	NAD-dependent malic enzyme 62 kDa isoform	Solanum tuberosum
1289	gi|12644540	Q9M9M9	Unigene2877_All	6.54	6.54	48.1	3	NADH dehydrogenase [ubiquinone] 1 alpha subcomplex subunit 12	Arabidopsis thaliana
1290	gi|224057874	Q9FIJ2	CL6070.Contig2_All	5.44	5.44	47.7	5	NADH dehydrogenase [ubiquinone] 1 alpha subcomplex subunit 2	Arabidopsis thaliana
1291	gi|224057874	Q9FIJ2	CL9182.Contig2_All	2	5.26	39.8	3	NADH dehydrogenase [ubiquinone] 1 alpha subcomplex subunit 2	Arabidopsis thaliana
1292	gi|225464631	Q9FLX7	Unigene24271_All	4	7.71	15.2	4	NADH dehydrogenase [ubiquinone] 1 alpha subcomplex subunit 5	Arabidopsis thaliana
1293	gi|255545146	Q9FLX7	Unigene31420_All	7.94	7.94	28.7	4	NADH dehydrogenase [ubiquinone] 1 alpha subcomplex subunit 5	Arabidopsis thaliana
1294	gi|242057475	Q9LHI0	Unigene13352_All	6.86	6.86	58.3	5	NADH dehydrogenase [ubiquinone] 1 alpha subcomplex subunit 6	Arabidopsis thaliana
1295	gi|225437963	Q9SK66	CL3154.Contig1_All	20.03	20.03	51.6	14	NADH dehydrogenase [ubiquinone] 1 alpha subcomplex subunit 9	Arabidopsis thaliana
1296	gi|225427774	Q945M1	CL9955.Contig3_All	4	4	29.5	2	NADH dehydrogenase [ubiquinone] 1 beta subcomplex subunit 9	Arabidopsis thaliana
1297	gi|639834	Q9FNN5	CL1726.Contig2_All	6	6	19.6	4	NADH dehydrogenase [ubiquinone] flavoprotein 1	Arabidopsis thaliana
1298	gi|225437209	O22769	Unigene29742_All	7.61	7.61	32.1	5	NADH dehydrogenase [ubiquinone] flavoprotein 2	Arabidopsis thaliana
1299	gi|3122572	Q43644	CL10810.Contig1_All	26.8	26.8	35.5	14	NADH dehydrogenase [ubiquinone] iron-sulfur protein 1	Solanum tuberosum
1300	gi|112253844	P93306	Unigene3709_All	7.49	7.49	35.8	9	NADH dehydrogenase [ubiquinone] iron-sulfur protein 2	Arabidopsis thaliana
1301	gi|9280616	Q95748	Unigene57151_All	12.05	12.05	42.9	7	NADH dehydrogenase [ubiquinone] iron-sulfur protein 3	Arabidopsis thaliana
1302	gi|225454793	Q9M9M6	CL10592.Contig3_All	4.01	4.01	35.9	2	NADH dehydrogenase [ubiquinone] iron-sulfur protein 6	Arabidopsis thaliana
1303	gi|356514589	P42027	CL10087.Contig1_All	3.92	3.92	8.8	3	NADH dehydrogenase [ubiquinone] iron-sulfur protein 7	Brassica oleracea
1304	gi|77416915	P80269	CL12768.Contig1_All	5.37	5.37	41.7	4	NADH dehydrogenase [ubiquinone] iron-sulfur protein 8	Solanum tuberosum
1305	gi|356512870	Q8GXR9	CL13392.Contig2_All	0.65	0.65	13	1	NADH dehydrogenase C1	Arabidopsis thaliana
1306	gi|225445442	P83291	CL11996.Contig2_All	5.17	5.18	57.5	4	NADH-cytochrome b5 reductase-like protein	Arabidopsis thaliana
1307	gi|255543887	P28475	CL12546.Contig3_All	4.1	4.1	22.7	4	NADP-dependent D-sorbitol-6-phosphate dehydrogenase	Malus domestica
1308	gi|356562585	P93338	Unigene11549_All	3.64	3.66	8.3	3	NADP-dependent glyceraldehyde-3-phosphate dehydrogenase	Nicotiana plumbaginifolia
1309	gi|356513167	P34105	CL10672.Contig1_All	7.11	7.11	48.5	4	NADP-dependent malic enzyme	Populus trichocarpa
1310	gi|359475960	P51615	CL2169.Contig19_All	2.12	4.3	24.7	2	NADP-dependent malic enzyme	Vitis vinifera
1311	gi|255546341	P51615	Unigene31204_All	10.75	10.75	27.6	7	NADP-dependent malic enzyme	Vitis vinifera
1312	gi|46403207	P37116	CL8528.Contig2_All	2	2	25.8	1	NADPH-cytochrome P450 reductase	Vigna radiata var. radiata
1313	gi|124484511	Q9M612	CL11649.Contig2_All	0.6	4.24	13.6	3	Nascent polypeptide-associated complex subunit alpha-like protein	Pinus taeda
1314	gi|124484511	Q9M612	Unigene20664_All	6.55	6.55	38	4	Nascent polypeptide-associated complex subunit alpha-like protein	Pinus taeda
1315	gi|224095800	Q9XGI9	CL15925.Contig2_All	6.01	6.01	13.7	3	N-carbamoylputrescine amidase	Solanum lycopersicum
1316	gi|225429638	Q93XI4	CL9423.Contig1_All	11.01	11.01	26.7	6	N-carbamoylputrescine amidase	Oryza sativa subsp. japonica
1317	gi|118572820	Q3HVN1	Unigene2603_All	8.42	8.42	22.3	5	N-carbamoylputrescine amidase	Solanum tuberosum
1318	gi|225463067		CL7462.Contig2_All	0.85	0.85	8.2	1	NEDD8 ultimate buster 1	Vitis vinifera
1319	gi|255558846	Q304B9	CL780.Contig3_All	3.82	3.82	10.7	3	Neutral ceramidase	Arabidopsis thaliana
1320	gi|225464882		CL11048.Contig4_All	12.93	12.93	16.3	7	Nicalin-1	Vitis vinifera
1321	gi|225438748		CL11602.Contig3_All	2	2	15.7	1	Nicotinate phosphoribosyltransferase-like	Vitis vinifera
1322	gi|225437641	Q93W77	CL10135.Contig4_All	2	2	20.7	1	NifU-like protein 1	Arabidopsis thaliana
1323	gi|325087305	Q9LIG6	Unigene19080_All	4.2	4.2	22.9	4	NifU-like protein 4	Arabidopsis thaliana
1324	gi|548359	P36859	CL10324.Contig2_All	0.59	0.59	12.8	1	Nitrate reductase [NADH]	Petunia hybrida
1325	gi|297739204	Q9LVE0	CL11126.Contig1_All	2.01	2.01	18.6	1	Nitrate transporter 1.3	Arabidopsis thaliana
1326	gi|255552957		CL7076.Contig1_All	2	2	14.5	1	NMDA receptor-regulated protein	Ricinus communis
1327	gi|225437598		CL13463.Contig2_All	2.69	2.69	18.6	2	Nodal modulator 1	Vitis vinifera
1328	gi|225437598		CL3841.Contig4_All	10.15	10.16	18.1	8	Nodal modulator 1	Vitis vinifera
1329	gi|15824564		CL5266.Contig3_All	17.5	17.5	41	11	Non-cell-autonomous protein pathway1 (NCAPP1)	Nicotiana tabacum
1330	gi|40781599	Q9SQ64	CL11326.Contig2_All	2	2	20.2	1	Non-functional NADPH-dependent codeinone reductase 2	Papaver somniferum
1331	gi|284437887	Q9SQ64	CL12601.Contig1_All	8.97	8.97	31.3	6	Non-functional NADPH-dependent codeinone reductase 2	Papaver somniferum
1332	gi|148278097	Q39950	Unigene6463_All	0.4	2.68	15.3	3	Non-specific lipid-transfer protein	Helianthus annuus
1333	gi|12659322	Q03461	CL128.Contig2_All	7.27	7.27	55.7	6	Non-specific lipid-transfer protein 2	Nicotiana tabacum
1334	gi|12659322	Q3YMR2	CL1688.Contig2_All	8	8	59	4	Non-specific lipid-transfer protein 2	Solanum chilense
1335	gi|296087247	Q43681	Unigene31288_All	8.01	8.01	58	4	Non-specific lipid-transfer protein AKCS9	Vigna unguiculata
1336	gi|224115622	P10975	CL4746.Contig1_All	1.44	1.44	6.8	1	Non-specific lipid-transfer protein C, cotyledon-specific isoform	Ricinus communis
1337	gi|37783300		CL8774.Contig2_All	1.41	1.41	20.6	1	NTA15 protein	Nicotiana tabacum
1338	gi|393195407	Q9SIU2	Unigene36921_All	2.17	2.17	17	1	Nuclear cap-binding protein subunit 1	Arabidopsis thaliana
1339	gi|225446445	Q9XFD1	CL2329.Contig4_All	2	2	11.1	1	Nuclear cap-binding protein subunit 2	Arabidopsis thaliana
1340	gi|359472595		Unigene41792_All	0.38	0.38	11.5	1	Nuclear pore complex protein Nup155-like	Vitis vinifera
1341	gi|356524549		Unigene8808_All	2	2	18.2	1	Nuclear pore complex protein Nup155-like	Glycine max
1342	gi|359488807		Unigene29040_All	2	2	6.4	1	Nuclear pore membrane glycoprotein 210-like	Vitis vinifera
1343	gi|77999309	Q8L4B2	Unigene5971_All	1.73	1.73	12	1	Nuclear transcription factor Y subunit C-9	Arabidopsis thaliana
1344	gi|297736092	A4GSN8	CL4013.Contig2_All	0.51	0.51	23.8	1	Nuclear-pore anchor	Arabidopsis thaliana
1345	gi|225458495	Q8GZD4	Unigene16526_All	3.32	3.32	9.7	2	Nucleobase-ascorbate transporter 3	Arabidopsis thaliana
1346	gi|224121656	Q27GI3	Unigene15128_All	2.06	2.06	19.9	1	Nucleobase-ascorbate transporter 6	Arabidopsis thaliana
1347	gi|359487861	O04658	CL11590.Contig1_All	2.23	2.23	10.6	1	Nucleolar protein 5-1	Arabidopsis thaliana
1348	gi|225456270	O04658	CL4644.Contig3_All	3.92	3.92	25.2	2	Nucleolar protein 5-1	Arabidopsis thaliana
1349	gi|297734387	Q9MAB3	CL1404.Contig1_All	4.26	4.26	28.3	2	Nucleolar protein 5-2	Arabidopsis thaliana
1350	gi|359479205	Q1PEP5	CL10963.Contig3_All	7.21	7.21	17.7	4	Nucleolin 2	Arabidopsis thaliana
1351	gi|356538573	Q7XTT4	CL1301.Contig9_All	2.02	2.02	18.2	1	Nucleolin 2	Oryza sativa subsp. japonica
1352	gi|356512681	Q7XTT4	CL14342.Contig3_All	4.02	4.02	24	3	Nucleolin 2	Oryza sativa subsp. japonica
1353	gi|255563502	Q7XTT4	CL2557.Contig5_All	3.2	3.2	41	3	Nucleolin 2	Oryza sativa subsp. japonica
1354	gi|255557449	Q1PEP5	Unigene2988_All	2	2	10	1	Nucleolin 2	Arabidopsis thaliana
1355	gi|284433792	Q96559	Unigene9974_All	12.2	14.26	49.1	10	Nucleoside diphosphate kinase	Helianthus annuus
1356	gi|75283426	Q56E62	CL1720.Contig1_All	14.95	14.95	50	10	Nucleoside diphosphate kinase 1	Nicotiana tabacum
1357	gi|75298577	Q852S5	CL15478.Contig1_All	0.8	3.1	12.2	2	Nucleoside diphosphate kinase 2	Nicotiana tabacum
1358	gi|294862567	Q8RXA8	Unigene3775_All	6.21	6.21	29.2	4	Nucleoside diphosphate kinase 4	Spinacia oleracea
1359	gi|117622284	P52914	CL9314.Contig2_All	2	2	12.1	1	Nucleoside-triphosphatase	Pisum sativum
1360	gi|225444889		Unigene36603_All	8.01	8.01	45.5	6	Nucleosome assembly protein 1-like 1-like	Vitis vinifera
1361	gi|255537177	Q9SZ63	Unigene10984_All	2.05	2.05	33.8	1	Nudix hydrolase 14	Arabidopsis thaliana
1362	gi|225439029	Q9CAF2	CL12329.Contig2_All	2	2	8.1	1	Nudix hydrolase 26, chloroplastic	Arabidopsis thaliana
1363	gi|298204759	Q8L831	CL7172.Contig3_All	2.15	2.15	17.7	1	Nudix hydrolase 3	Arabidopsis thaliana
1364	gi|255553705	Q93ZR6	CL323.Contig2_All	3.82	3.82	16.8	3	O-acyltransferase WSD1	Arabidopsis thaliana
1365	gi|225444063		CL8211.Contig2_All	11.21	11.21	37.3	8	obg-like ATPase 1	Vitis vinifera
1366	gi|255572579		CL9496.Contig2_All	24.54	24.54	30.8	15	Oligopeptidase A	Ricinus communis
1367	gi|225469071	Q94CD1	Unigene26430_All	8.92	8.92	19.6	5	Omega-hydroxypalmitate O-feruloyl transferase	Arabidopsis thaliana
1368	gi|304650830	P31893	CL563.Contig17_All	2	2	17.8	1	Ornithine aminotransferase	Vigna aconitifolia
1369	gi|225443120		CL14766.Contig2_All	2	2	20.8	1	OTU domain-containing protein DDB_G0284757 isoform 1	Vitis vinifera
1370	gi|255584234	Q41050	Unigene22594_All	1.92	2	21.9	1	Outer envelope pore protein 16	Pisum sativum
1371	gi|224120422	O48528	CL8173.Contig2_All	5.44	5.44	22.3	4	Outer envelope pore protein 16-3	Arabidopsis thaliana
1372	gi|255538596	Q1H5C9	CL15253.Contig2_All	5.28	5.28	38.5	3	Outer envelope pore protein 24A	Arabidopsis thaliana
1373	gi|224095364	O80565	CL9181.Contig3_All	7.83	7.83	34.8	4	Outer envelope pore protein 37	Arabidopsis thaliana
1374	gi|224102985	B7ZWR6	CL16051.Contig1_All	2.01	2.01	17.2	1	Outer envelope protein 61	Arabidopsis thaliana
1375	gi|225463585	Q3Y8L7	CL3736.Contig2_All	2.01	2.01	19.1	1	Outer row dynein assembly protein 16	Chlamydomonas reinhardtii
1376	gi|359480067	Q3Y8L7	CL5329.Contig1_All	0.38	0.38	11.8	1	Outer row dynein assembly protein 16	Chlamydomonas reinhardtii
1377	gi|384038819	Q40459	CL7703.Contig1_All	48.07	48.07	55.6	38	Oxygen-evolving enhancer protein 1	Nicotiana tabacum
1378	gi|212276009	Q40459	CL7703.Contig3_All	13.68	37.47	69.5	26	Oxygen-evolving enhancer protein 1	Nicotiana tabacum
1379	gi|356526942	P12302	CL14324.Contig2_All	26.92	26.92	53	18	Oxygen-evolving enhancer protein 2	Spinacia oleracea
1380	gi|356501429	P29795	Unigene33582_All	4	4	41.8	2	Oxygen-evolving enhancer protein 2	Solanum lycopersicum
1381	gi|225469185	P12301	Unigene32528_All	42.94	42.94	60.8	36	Oxygen-evolving enhancer protein 3	Spinacia oleracea
1382	gi|225434911	Q93Y40	Unigene4491_All	1.14	1.14	16.3	1	Oxysterol-binding protein-related protein 3C	Arabidopsis thaliana
1383	gi|192764525		CL2002.Contig6_All	58.72	58.72	58	59	PAE	Litchi chinensis
1384	gi|334186642		CL994.Contig2_All	4.14	4.14	25	3	Palmitoyl-protein thioesterase	Arabidopsis thaliana
1385	gi|359474403		CL9931.Contig9_All	2.68	2.68	28.8	2	Palmitoyl-protein thioesterase 1-like	Vitis vinifera
1386	gi|225448093		CL3869.Contig4_All	1.6	1.6	14	1	Partner of Y14 and mago-like	Vitis vinifera
1387	gi|9794870	Q3YJS9	CL2666.Contig4_All	2.01	2.01	17.1	1	Patatin-3-Kuras 1	Solanum tuberosum
1388	gi|255561582	Q56ZI2	CL3847.Contig3_All	115.85	115.85	65.8	77	Patellin-2	Arabidopsis thaliana
1389	gi|7267559	Q56Z59	CL8154.Contig3_All	16.16	24.87	35.8	18	Patellin-3	Arabidopsis thaliana
1390	gi|307340563	P04284	CL15267.Contig1_All	2.95	2.95	37.4	2	Pathogenesis-related leaf protein 6	Solanum lycopersicum
1391	gi|225458384	P28493	Unigene27850_All	14.33	14.33	40.5	8	Pathogenesis-related protein 5	Arabidopsis thaliana
1392	gi|269996497	P13046	Unigene10019_All	10	10	32.3	11	Pathogenesis-related protein R major form	Nicotiana tabacum
1393	gi|255557763		CL2002.Contig12_All	4.04	4.04	27.9	3	Pectin acetylesterase	Ricinus communis
1394	gi|24250746	P83948	CL4921.Contig2_All	92.03	92.03	56.9	68	Pectinesterase 3	Citrus sinensis
1395	gi|359477033	Q9LXD9	CL13005.Contig2_All	13	13	29.4	8	Pectinesterase/pectinesterase inhibitor 51	Arabidopsis thaliana
1396	gi|255550291	Q3E989	CL8834.Contig4_All	73.85	73.85	51	76	Pectinesterase/pectinesterase inhibitor 54	Arabidopsis thaliana
1397	gi|46095227	Q9SY69	CL13739.Contig1_All	1.08	1.08	9.8	1	Pentatricopeptide repeat-containing protein At1g10270	Arabidopsis thaliana
1398	gi|359472534	Q9FZD1	CL3535.Contig3_All	1.43	1.43	12.6	1	Pentatricopeptide repeat-containing protein At1g26460	Arabidopsis thaliana
1399	gi|225451887	Q9M891	CL5362.Contig1_All	1.28	1.28	15.1	1	Pentatricopeptide repeat-containing protein At3g02490	Arabidopsis thaliana
1400	gi|359495886	P0C896	CL364.Contig1_All	2	2.01	15.9	1	Pentatricopeptide repeat-containing protein At3g02650	Arabidopsis thaliana
1401	gi|225455374	Q9M3A8	Unigene25285_All	3.19	3.19	11.7	3	Pentatricopeptide repeat-containing protein At3g49240	Arabidopsis thaliana
1402	gi|225452280	Q8VYR5	CL3734.Contig1_All	1.83	2.01	27.3	1	Pentatricopeptide repeat-containing protein At4g35850	Arabidopsis thaliana
1403	gi|156070758	Q9M065	Unigene29178_All	2	2	27.3	2	Pentatricopeptide repeat-containing protein At4g36680	Arabidopsis thaliana
1404	gi|297734081	Q9FME4	CL8424.Contig1_All	1.7	1.7	18.4	1	Pentatricopeptide repeat-containing protein At5g60960	Arabidopsis thaliana
1405	gi|255539649		CL1708.Contig2_All	2.05	2.05	17.7	1	Peptidase	Ricinus communis
1406	gi|352856148	P54153	CL13904.Contig2_All	3.81	3.81	16.1	2	Peptide methionine sulfoxide reductase	Solanum lycopersicum
1407	gi|255554535	Q6AUK5	CL3970.Contig2_All	2	2	13.4	1	Peptide methionine sulfoxide reductase B3	Oryza sativa subsp. japonica
1408	gi|359493461	Q0WP01	CL937.Contig2_All	2.27	2.27	9.9	1	Peptide/nitrate transporter At1g22540	Arabidopsis thaliana
1409	gi|359491749	Q9LV10	CL6459.Contig2_All	2	2	16	1	Peptide/nitrate transporter At5g62680	Arabidopsis thaliana
1410	gi|224114784	P81898	CL15270.Contig1_All	5.8	5.81	18.7	5	Peptide-N4-(N-acetyl-beta-glucosaminyl)asparagine amidase A	Prunus dulcis
1411	gi|350535491	P81898	CL15270.Contig3_All	2	2	28.8	1	Peptide-N4-(N-acetyl-beta-glucosaminyl)asparagine amidase A	Prunus dulcis
1412	gi|224105235	Q39613	CL4584.Contig1_All	24.47	24.47	64.5	19	Peptidyl-prolyl cis-trans isomerase	Catharanthus roseus
1413	gi|118489052	Q39613	CL4584.Contig2_All	2.05	13.91	58.7	13	Peptidyl-prolyl cis-trans isomerase	Catharanthus roseus
1414	--|	Q39613	Unigene15093_All	2.6	2.6	56	2	Peptidyl-prolyl cis-trans isomerase	Catharanthus roseus
1415	gi|255569359	Q8LDP4	Unigene37103_All	6	6	42.7	3	Peptidyl-prolyl cis-trans isomerase CYP19-4	Arabidopsis thaliana
1416	gi|224054542	Q9SP02	Unigene37932_All	2	2	52.7	1	Peptidyl-prolyl cis-trans isomerase CYP20-1	Arabidopsis thaliana
1417	gi|210062274	Q9ASS6	CL12749.Contig2_All	2	2	47.1	1	Peptidyl-prolyl cis-trans isomerase CYP20-2	Arabidopsis thaliana
1418	gi|390134563	Q94A16	Unigene600_All	8.53	8.53	28.2	5	Peptidyl-prolyl cis-trans isomerase CYP21-3	Arabidopsis thaliana
1419	gi|255552604	Q9SSA5	CL2457.Contig7_All	2.34	2.34	51.6	2	Peptidyl-prolyl cis-trans isomerase CYP38	Arabidopsis thaliana
1420	gi|355329950	Q9C566	CL10490.Contig3_All	2	2	15.6	1	Peptidyl-prolyl cis-trans isomerase CYP40	Arabidopsis thaliana
1421	gi|224053655	Q9SCY2	Unigene25676_All	0.46	0.46	14.7	1	Peptidyl-prolyl cis-trans isomerase FKBP13	Arabidopsis thaliana
1422	gi|118489502	Q38935	Unigene4691_All	11.39	11.39	35.3	6	Peptidyl-prolyl cis-trans isomerase FKBP15-1	Arabidopsis thaliana
1423	gi|225441076	Q9SR70	CL4817.Contig1_All	0.44	0.44	17	1	Peptidyl-prolyl cis-trans isomerase FKBP16-4	Arabidopsis thaliana
1424	gi|224131530	Q38931	CL111.Contig1_All	3.48	3.49	32	3	Peptidyl-prolyl cis-trans isomerase FKBP62	Arabidopsis thaliana
1425	gi|355329948	Q38931	CL11558.Contig2_All	9.57	9.57	34.5	9	Peptidyl-prolyl cis-trans isomerase FKBP62	Arabidopsis thaliana
1426	gi|224138430	Q9FJX0	CL1819.Contig1_All	2.02	2.02	14.8	1	Peptidyl-prolyl cis-trans isomerase-like 2	Arabidopsis thaliana
1427	gi|255541348	Q9FJX0	Unigene33302_All	0.94	0.94	18	1	Peptidyl-prolyl cis-trans isomerase-like 2	Arabidopsis thaliana
1428	gi|14031049	Q96520	CL4087.Contig2_All	69.39	69.39	57.7	52	Peroxidase 12	Arabidopsis thaliana
1429	gi|224096149	Q9SJZ2	Unigene20621_All	2	2	22.3	1	Peroxidase 17	Arabidopsis thaliana
1430	gi|255581005	A7NY33	CL359.Contig4_All	2.32	2.33	20.1	3	Peroxidase 4	Vitis vinifera
1431	gi|223635590	A7NY33	Unigene28534_All	22.01	24.07	47.9	19	Peroxidase 4	Vitis vinifera
1432	gi|290760236	Q96522	CL8311.Contig1_All	13.06	15.1	50.9	8	Peroxidase 45	Arabidopsis thaliana
1433	gi|82698813	Q9SZE7	CL13541.Contig2_All	33.68	33.7	45.5	20	Peroxidase 51	Arabidopsis thaliana
1434	gi|32351452	Q9FLC0	CL9795.Contig3_All	1.55	4.75	32.7	5	Peroxidase 52	Arabidopsis thaliana
1435	gi|206812328	Q9FJZ9	CL4336.Contig1_All	9.94	10.38	39.2	7	Peroxidase 72	Arabidopsis thaliana
1436	gi|224069224	Q75SY5	Unigene54760_All	9.12	9.12	40.7	6	Peroxiredoxin Q	Gentiana triflora
1437	gi|52851172	Q9XEX2	Unigene27692_All	7.98	7.98	37.7	5	Peroxiredoxin-2B	Arabidopsis thaliana
1438	gi|224136087	Q69TY4	CL8265.Contig2_All	0.32	0.32	27.1	1	Peroxiredoxin-2E-1	Oryza sativa subsp. japonica
1439	gi|388508838	Q69TY4	Unigene11892_All	1.72	1.72	29.9	1	Peroxiredoxin-2E-1	Oryza sativa subsp. japonica
1440	gi|304368145	Q9LRR9	CL7033.Contig1_All	30.17	30.17	47.6	17	Peroxisomal (S)-2-hydroxy-acid oxidase GLO1	Arabidopsis thaliana
1441	gi|225451491	Q9LTV6	CL10440.Contig2_All	3.07	3.07	27.1	2	Peroxisomal 2,4-dienoyl-CoA reductase	Arabidopsis thaliana
1442	gi|225462240	Q9LTV6	CL2877.Contig2_All	2	2	12.7	1	Peroxisomal 2,4-dienoyl-CoA reductase	Arabidopsis thaliana
1443	gi|350535683	Q9LQ73	CL7348.Contig3_All	2	2	15.9	1	Peroxisomal membrane protein 11C	Arabidopsis thaliana
1444	gi|147779655	Q9FXT6	CL16141.Contig2_All	3.3	3.3	17.7	2	Peroxisomal membrane protein PEX14	Arabidopsis thaliana
1445	gi|224074153	Q94EI3	CL2654.Contig1_All	2.01	2.01	27.7	1	Peroxisome biogenesis protein 19-2	Arabidopsis thaliana
1446	gi|71370259		CL78.Contig1_All	13.41	13.41	39.1	8	PHB2	Nicotiana benthamiana
1447	gi|224070730	Q40359	CL2008.Contig31_All	2.92	2.92	18.8	2	PHD finger protein Alfin1	Medicago sativa
1448	gi|359475324	Q9T034	Unigene11793_All	6	6	44.6	3	Phenylalanine-tRNA ligase alpha subunit	Arabidopsis thaliana
1449	gi|225455762	Q9SGE9	CL14857.Contig1_All	4.04	4.04	13.3	2	Phenylalanine-tRNA ligase beta subunit	Arabidopsis thaliana
1450	gi|3759184		CL13722.Contig2_All	2.26	2.28	16.4	2	phi-1	Nicotiana tabacum
1451	gi|171854681		CL14337.Contig1_All	24.93	24.93	44.1	19	Phosphate-induced protein	Capsicum chinense
1452	gi|76782190	Q00218	CL1478.Contig1_All	4.01	4.01	25.5	3	Phospho-2-dehydro-3-deoxyheptonate aldolase 2	Arabidopsis thaliana
1453	gi|13785471	Q9T074	CL2927.Contig4_All	24.38	24.38	40.8	16	Phosphoenolpyruvate carboxykinase [ATP]	Arabidopsis thaliana
1454	gi|255579064	P29196	CL14741.Contig3_All	33.09	33.09	37.9	20	Phosphoenolpyruvate carboxylase	Solanum tuberosum
1455	gi|224121514	Q9MAH0	CL14741.Contig1_All	12.21	26.52	47.3	17	Phosphoenolpyruvate carboxylase 1	Arabidopsis thaliana
1456	gi|2266947	Q9FV65	CL14278.Contig1_All	2.21	12.53	40.2	7	Phosphoenolpyruvate carboxylase 2	Flaveria trinervia
1457	gi|350537433	Q9M571	CL462.Contig2_All	7.35	7.35	32.6	4	Phosphoethanolamine N-methyltransferase	Spinacia oleracea
1458	gi|255573724	Q9M4G4	CL11032.Contig7_All	29.66	29.66	35.7	18	Phosphoglucomutase	Solanum tuberosum
1459	gi|211906450	Q42962	CL4691.Contig4_All	42.98	42.98	62.1	30	Phosphoglycerate kinase	Nicotiana tabacum
1460	gi|2499497	Q42961	CL9748.Contig2_All	10.48	24.98	41.8	18	Phosphoglycerate kinase	Nicotiana tabacum
1461	gi|357476115		Unigene7786_All	2	2	14.5	1	Phosphoglycerate mutase-like protein	Medicago truncatula
1462	gi|356531865		Unigene9688_All	3.71	3.71	21.7	3	Phosphoglycolate phosphatase-like	Glycine max
1463	gi|225448433	Q39033	Unigene7665_All	10.29	10.29	28.5	6	Phosphoinositide phospholipase C 2	Arabidopsis thaliana
1464	gi|13877687		CL4844.Contig13_All	5.48	5.48	18.3	3	Phospholipase	Arabidopsis thaliana
1465	gi|224071449	Q9SJI7	CL14137.Contig2_All	3.8	3.8	21.7	2	Phospholipase A1-Iidelta	Arabidopsis thaliana
1466	gi|359489134		CL3759.Contig2_All	1.89	2	8.9	1	Phospholipase C 3-like isoform 1	Vitis vinifera
1467	gi|12060550	Q41142	CL13989.Contig2_All	41.71	41.72	37.8	30	Phospholipase D alpha 1	Ricinus communis
1468	gi|4867805	P93400	CL16034.Contig1_All	37.38	40.48	46.9	23	Phospholipase D alpha 1	Nicotiana tabacum
1469	gi|165911117	O04865	Unigene9675_All	0.93	3.24	33.3	2	Phospholipase D alpha 1	Vigna unguiculata
1470	gi|350536569	P93733	CL4875.Contig7_All	0.81	0.81	8.8	1	Phospholipase D beta 1	Arabidopsis thaliana
1471	gi|296084063	Q9C5Y0	CL7271.Contig2_All	5.74	5.74	30.4	4	Phospholipase D delta	Arabidopsis thaliana
1472	gi|388521743	P30708	CL11520.Contig2_All	2.03	2.03	17.9	1	Phospholipid hydroperoxide glutathione peroxidase	Nicotiana sylvestris
1473	gi|224071850	P30708	Unigene6508_All	14.09	14.09	50.9	10	Phospholipid hydroperoxide glutathione peroxidase	Nicotiana sylvestris
1474	gi|82581134	O48646	CL3282.Contig5_All	4.57	6.67	41.2	4	Phospholipid hydroperoxide glutathione peroxidase 6	Arabidopsis thaliana
1475	gi|224070825	Q9FNA9	CL11624.Contig3_All	4.74	4.74	14.8	3	Phospholipid:diacylglycerol acyltransferase 1	Arabidopsis thaliana
1476	gi|255546773	P98204	CL587.Contig1_All	0.48	0.48	18.5	1	Phospholipid-transporting ATPase 1	Arabidopsis thaliana
1477	gi|351727304	Q1W376	Unigene14969_All	3.92	3.92	20.4	2	Phosphomannomutase	Glycine max
1478	gi|224063167	Q9LZM3	Unigene18161_All	2	2	10	1	Phosphopantothenate-cysteine ligase 2	Arabidopsis thaliana
1479	gi|255570655	Q9SWE5	CL6948.Contig1_All	2	2	20.4	1	Phosphopantothenoylcysteine decarboxylase	Arabidopsis thaliana
1480	gi|13992713	Q9XJ56	CL980.Contig2_All	16.23	16.23	49.8	9	Phosphoprotein ECPP44	Daucus carota
1481	gi|13992713	Q9XJ56	Unigene25072_All	21.16	21.16	60.4	15	Phosphoprotein ECPP44	Daucus carota
1482	gi|37983566	Q05728	CL7771.Contig2_All	2.44	2.44	15.8	1	Phosphoribosylformylglycinamidine cyclo-ligase	Arabidopsis thaliana
1483	gi|255566446	Q9M8D3	CL4307.Contig1_All	1.54	1.54	12.1	2	Phosphoribosylformylglycinamidine synthase	Arabidopsis thaliana
1484	gi|224071429	P27774	CL6228.Contig1_All	2	5.61	20.7	3	Phosphoribulokinase	Mesembryanthemum crystallinum
1485	gi|224071429	P27774	CL6228.Contig3_All	8.22	8.22	28.9	5	Phosphoribulokinase	Mesembryanthemum crystallinum
1486	gi|359497849	Q96255	Unigene25722_All	8.02	8.02	21.6	4	Phosphoserine aminotransferase	Arabidopsis thaliana
1487	gi|131166	P12372	CL14176.Contig1_All	5.87	5.87	44.4	10	Photosystem I reaction center subunit II	Solanum lycopersicum
1488	gi|30013659	P46486	Unigene9735_All	12.73	14.66	47.2	10	Photosystem I reaction center subunit III	Flaveria trinervia
1489	gi|225443988	Q9SUI5	CL14229.Contig2_All	0.68	0.68	22	1	Photosystem I reaction center subunit psaK	Arabidopsis thaliana
1490	gi|330318808	Q9S7N7	Unigene6540_All	4.15	4.15	20.9	7	Photosystem I reaction center subunit V	Arabidopsis thaliana
1491	gi|255572702	Q9SUI4	Unigene23955_All	9.29	9.29	50.5	6	Photosystem I reaction center subunit XI	Arabidopsis thaliana
1492	gi|7525086		Unigene780_All	2	2	22.2	1	Photosystem I subunit VII	Arabidopsis thaliana
1493	gi|351722140	P06183	Unigene20877_All	9.29	9.29	36.2	6	Photosystem II 10 kDa polypeptide	Solanum tuberosum
1494	gi|106879623	Q9FPP4	Unigene17148_All	4.99	4.99	24.4	4	Photosystem II 22 kDa protein	Solanum sogarandinum
1495	gi|357471509	P06413	Unigene22101_All	23.3	23.3	32.7	18	Photosystem II CP43 chlorophyll apoprotein	Nicotiana tabacum
1496	gi|290488482	P06411	CL2912.Contig3_All	38.96	38.96	36.2	32	Photosystem II CP47 chlorophyll apoprotein	Nicotiana tabacum
1497	gi|297808307	O82660	CL10837.Contig1_All	9.77	9.77	19.9	5	Photosystem II stability/assembly factor HCF136	Arabidopsis thaliana
1498	gi|225435157	O48963	CL13513.Contig1_All	1.13	1.13	8.2	1	Phototropin-1	Arabidopsis thaliana
1499	gi|171854659	P42210	Unigene21810_All	23.83	23.83	30	15	Phytepsin	Hordeum vulgare
1500	gi|359474834	P28554	CL5115.Contig1_All	4.01	4.01	17.1	2	Phytoene dehydrogenase	Solanum lycopersicum
1501	gi|356519715	Q93XX5	Unigene673_All	2	2	7	1	PI-PLC X domain-containing protein At5g67130	Arabidopsis thaliana
1502	gi|359476217		CL12758.Contig1_All	4	4	26	2	PITH domain-containing protein 1-like	Vitis vinifera
1503	gi|225451301	Q9SQZ9	Unigene32634_All	2	2	8.3	1	PITH domain-containing protein At3g04780	Arabidopsis thaliana
1504	gi|6759599	Q08435	CL861.Contig1_All	23.71	23.71	34.2	14	Plasma membrane ATPase 1	Nicotiana plumbaginifolia
1505	gi|584795	Q08436	Unigene26123_All	0.71	0.74	22.5	1	Plasma membrane ATPase 3	Nicotiana plumbaginifolia
1506	gi|416664	Q03194	CL5910.Contig1_All	3.5	3.5	31.3	3	Plasma membrane ATPase 4	Nicotiana plumbaginifolia
1507	gi|46430475	Q03194	Unigene34964_All	3.09	6.78	24.8	4	Plasma membrane ATPase 4	Nicotiana plumbaginifolia
1508	gi|46430483	Q03194	Unigene9662_All	9.91	21.41	34.6	16	Plasma membrane ATPase 4	Nicotiana plumbaginifolia
1509	gi|46430482		Unigene33672_All	2	2	80	2	Plasma membrane H+-ATPase	Daucus carota
1510	gi|373431037	Q8S9M1	CL477.Contig7_All	13.86	13.86	50.2	9	Plastid-lipid-associated protein 13	Arabidopsis thaliana
1511	gi|297610993	O82291	CL10943.Contig2_All	2.03	2.03	20.6	2	Plastid-lipid-associated protein 3	Arabidopsis thaliana
1512	gi|255575408	Q9LU85	CL918.Contig1_All	8	8	34.9	4	Plastid-lipid-associated protein 4	Arabidopsis thaliana
1513	gi|350535623	Q9LW57	Unigene9942_All	18.06	18.06	39.9	10	Plastid-lipid-associated protein 6	Arabidopsis thaliana
1514	gi|255539076	P00289	CL14174.Contig2_All	6.15	6.15	28.3	5	Plastocyanin	Spinacia oleracea
1515	gi|75326590	Q76CU2	CL168.Contig32_All	8.86	11.46	24.1	8	Pleiotropic drug resistance protein 1	Nicotiana tabacum
1516	gi|297743362	Q76CU2	CL168.Contig37_All	19.29	19.29	26.1	10	Pleiotropic drug resistance protein 1	Nicotiana tabacum
1517	gi|359486909	Q2PCF1	CL4209.Contig2_All	6	17.64	29.6	11	Pleiotropic drug resistance protein 2	Nicotiana plumbaginifolia
1518	gi|356551940	Q8GU92	CL9146.Contig3_All	2	2	12.5	1	Pleiotropic drug resistance protein 2	Oryza sativa subsp. japonica
1519	gi|224122806	Q9LJ64	CL10003.Contig1_All	8.59	8.59	52.5	4	Pollen-specific leucine-rich repeat extensin-like protein 1	Arabidopsis thaliana
1520	gi|77999263	Q9XIB6	CL1846.Contig4_All	5.79	5.79	40	5	Pollen-specific leucine-rich repeat extensin-like protein 2	Arabidopsis thaliana
1521	gi|356576010	Q9XIL9	CL7368.Contig4_All	2.84	2.84	15.2	2	Pollen-specific leucine-rich repeat extensin-like protein 3	Arabidopsis thaliana
1522	gi|7673355	P42731	CL3459.Contig1_All	6.13	6.13	35.1	4	Polyadenylate-binding protein 2	Arabidopsis thaliana
1523	gi|386780450	P42731	CL3459.Contig5_All	2	2	18.5	1	Polyadenylate-binding protein 2	Arabidopsis thaliana
1524	gi|338762832	P42731	Unigene33569_All	4	4	16.9	3	Polyadenylate-binding protein 2	Arabidopsis thaliana
1525	gi|224101041	P42731	Unigene34763_All	2.3	2.3	36.4	2	Polyadenylate-binding protein 2	Arabidopsis thaliana
1526	gi|297737424	Q9LEB4	CL3414.Contig5_All	2.03	2.03	48.6	1	Polyadenylate-binding protein RBP45	Nicotiana plumbaginifolia
1527	gi|255537765	A7PZL3	CL1698.Contig7_All	6.73	6.73	16.4	4	Polygalacturonase	Vitis vinifera
1528	gi|116833020	Q8VZ80	CL6639.Contig1_All	6.2	6.2	17.9	3	Polyol transporter 5	Arabidopsis thaliana
1529	gi|405789908	P43311	Unigene21397_All	10.7	10.7	55	7	Polyphenol oxidase	Vitis vinifera
1530	gi|405789910	Q9ZP19	Unigene15823_All	18.35	20.37	59.7	12	Polyphenol oxidase I	Ipomoea batatas
1531	gi|386870493	Q9MB14	Unigene27344_All	163.32	163.32	76	172	Polyphenol oxidase II	Ipomoea batatas
1532	gi|386870493	Q9MB14	Unigene34573_All	69.66	69.66	55.4	60	Polyphenol oxidase II	Ipomoea batatas
1533	gi|296081200	Q6ICX4	CL7628.Contig2_All	2	2	6.8	1	Polypyrimidine tract-binding protein homolog 3	Arabidopsis thaliana
1534	gi|225448578	Q9FLB6	CL12065.Contig2_All	2	2	7.1	1	PRA1 family protein B3	Arabidopsis thaliana
1535	gi|225448578	Q9FLB6	Unigene50326_All	2.43	2.43	11.4	1	PRA1 family protein B3	Arabidopsis thaliana
1536	gi|224135821		CL10250.Contig5_All	0.62	0.62	8.2	1	Predicted protein	Populus trichocarpa
1537	gi|224126493		CL11200.Contig1_All	2	2	4.9	2	Predicted protein	Populus trichocarpa
1538	gi|224069242		CL11572.Contig3_All	2	2	25.4	1	Predicted protein	Populus trichocarpa
1539	gi|224142671		CL12027.Contig1_All	4	4	20.2	2	Predicted protein	Populus trichocarpa
1540	gi|224070915		CL12033.Contig2_All	2	2	21	1	Predicted protein	Populus trichocarpa
1541	gi|224126493		CL12273.Contig1_All	2	2	12.4	1	Predicted protein	Populus trichocarpa
1542	gi|224087029		CL12394.Contig2_All	2	2	15.3	1	Predicted protein	Populus trichocarpa
1543	gi|224078952		CL12603.Contig3_All	2	2	31.1	1	Predicted protein	Populus trichocarpa
1544	gi|224079904		CL12844.Contig3_All	22.11	22.11	17.9	13	Predicted protein	Populus trichocarpa
1545	gi|224118544		CL1425.Contig2_All	2	2	30.3	1	Predicted protein	Populus trichocarpa
1546	gi|224116144		CL14502.Contig2_All	7.01	7.01	34.1	6	Predicted protein	Populus trichocarpa
1547	gi|224124022		CL14943.Contig2_All	1.18	1.18	26.9	1	Predicted protein	Populus trichocarpa
1548	gi|224064067		CL14969.Contig2_All	6	6	14.7	3	Predicted protein	Populus trichocarpa
1549	gi|224088529		CL2282.Contig4_All	2	2	15.7	1	Predicted protein	Populus trichocarpa
1550	gi|224061851		CL332.Contig2_All	2	3.31	22	2	Predicted protein	Populus trichocarpa
1551	gi|224082880		CL4480.Contig2_All	0.78	0.78	29.7	1	Predicted protein	Populus trichocarpa
1552	gi|224087423		CL4529.Contig2_All	2	2	33.9	1	Predicted protein	Populus trichocarpa
1553	gi|224129196		CL4601.Contig1_All	6	6	33.6	4	Predicted protein	Populus trichocarpa
1554	gi|224121366		CL6286.Contig1_All	4.01	4.01	21.8	2	Predicted protein	Populus trichocarpa
1555	gi|224060540		CL6470.Contig2_All	11.97	11.97	30.7	6	Predicted protein	Populus trichocarpa
1556	gi|224105291		CL856.Contig7_All	4	4	26.1	2	Predicted protein	Populus trichocarpa
1557	gi|224090001		CL9059.Contig1_All	2	2	16.4	1	Predicted protein	Populus trichocarpa
1558	gi|224085111		Unigene14787_All	5.12	5.12	48.5	4	Predicted protein	Populus trichocarpa
1559	gi|224093419		Unigene19316_All	2.15	2.15	9	1	Predicted protein	Populus trichocarpa
1560	gi|224069168		Unigene29269_All	4.03	4.03	13.8	2	Predicted protein	Populus trichocarpa
1561	gi|224072767		Unigene31924_All	2	2	18.4	1	Predicted protein	Populus trichocarpa
1562	gi|224102545		Unigene37070_All	6.47	6.47	40.5	3	Predicted protein	Populus trichocarpa
1563	gi|224135215		Unigene9809_All	4	4	36.8	2	Predicted protein	Populus trichocarpa
1564	gi|359484922		CL8304.Contig1_All	6.09	6.09	55.5	4	Prefoldin subunit 1	Vitis vinifera
1565	gi|297737057	Q9LJ98	CL5369.Contig3_All	6.42	6.42	30.7	4	Prefoldin subunit 2	Arabidopsis thaliana
1566	gi|225453014	Q9M4B5	CL14840.Contig2_All	3.2	3.2	25.8	2	Prefoldin subunit 4	Arabidopsis thaliana
1567	gi|224083880	P57742	Unigene31274_All	10.24	10.26	61.2	6	Prefoldin subunit 5	Arabidopsis thaliana
1568	gi|359483619		Unigene3000_All	6.91	6.91	86.3	5	Prefoldin subunit 6-like	Vitis vinifera
1569	gi|334305730	A6YIH8	CL11389.Contig2_All	13.31	13.31	31.7	7	Premnaspirodiene oxygenase	Hyoscyamus muticus
1570	gi|225437987		CL1210.Contig5_All	4.47	4.47	10.3	2	Pre-mRNA-processing factor 39-like	Vitis vinifera
1571	gi|302142164	B6EUA9	CL8540.Contig1_All	2.04	2.04	15.6	2	Pre-mRNA-processing protein 40A	Arabidopsis thaliana
1572	gi|359482368		CL9364.Contig2_All	2.01	2.01	13.9	1	Pre-mRNA-processing-splicing factor 8-like isoform 2	Vitis vinifera
1573	gi|225437618	O22899	CL12169.Contig2_All	2	2	17	1	Pre-mRNA-splicing factor ATP-dependent RNA helicase	Arabidopsis thaliana
1574	gi|255563046	Q38953	Unigene7945_All	0.79	0.79	15.6	1	Pre-mRNA-splicing factor ATP-dependent RNA helicase	Arabidopsis thaliana
1575	gi|76573323	O22315	CL6889.Contig8_All	4.43	4.49	33.7	2	Pre-mRNA-splicing factor SF2	Arabidopsis thaliana
1576	gi|225437350	O22315	Unigene17014_All	9.72	9.72	54.3	5	Pre-mRNA-splicing factor SF2	Arabidopsis thaliana
1577	gi|297734284	Q949S9	CL5397.Contig2_All	2	2	23.8	1	Pre-mRNA-splicing factor SPF27 homolog	Arabidopsis thaliana
1578	gi|255537059	Q8H1H9	CL7123.Contig2_All	17.89	17.89	30.6	11	Primary amine oxidase	Arabidopsis thaliana
1579	gi|5281040	Q8H1H9	Unigene60209_All	2	2	16.4	1	Primary amine oxidase	Arabidopsis thaliana
1580	gi|28874734		CL13406.Contig1_All	18.95	18.95	35	12	Progesterone 5-beta-reductase	Digitalis purpurea
1581	gi|52854331		CL15716.Contig2_All	8.53	18.92	35.2	11	Progesterone 5-beta-reductase	Digitalis ferruginea
1582	gi|359483829		CL5370.Contig1_All	1.12	1.12	31.8	1	Programmed cell death protein 5-like	Vitis vinifera
1583	gi|359494681		CL78.Contig6_All	2.15	8.82	37	6	Prohibitin-2-like	Vitis vinifera
1584	gi|356554862	P93732	CL7566.Contig4_All	4.48	4.48	23	3	Proline iminopeptidase	Arabidopsis thaliana
1585	gi|356554862	P93732	Unigene10537_All	2	2	50	1	Proline iminopeptidase	Arabidopsis thaliana
1586	gi|356552972	Q9LV48	Unigene31357_All	2	2	22.1	1	Proline-rich receptor-like protein kinase PERK1	Arabidopsis thaliana
1587	gi|224095202	Q9C660	Unigene8986_All	2	2	23	1	Proline-rich receptor-like protein kinase PERK10	Arabidopsis thaliana
1588	gi|297739193	Q9CAL8	CL12543.Contig5_All	2	2	17.9	1	Proline-rich receptor-like protein kinase PERK13	Arabidopsis thaliana
1589	gi|356526137	Q9LK03	CL14215.Contig2_All	2	2	20	1	Proline-rich receptor-like protein kinase PERK2	Arabidopsis thaliana
1590	gi|255558490	Q9XI96	CL935.Contig5_All	8.93	8.93	27.1	6	Proline-rich receptor-like protein kinase PERK7	Arabidopsis thaliana
1591	gi|225446050	Q9SX31	CL12004.Contig1_All	2.26	2.26	16.5	1	Proline-rich receptor-like protein kinase PERK9	Arabidopsis thaliana
1592	gi|225450009	Q9SX31	CL1787.Contig19_All	4.01	4.01	14.6	3	Proline-rich receptor-like protein kinase PERK9	Arabidopsis thaliana
1593	gi|225455748		CL3153.Contig2_All	2	2	26.7	1	Protease 4-like	Vitis vinifera
1594	gi|225455748		CL3153.Contig5_All	0.59	0.59	21.2	1	Protease 4-like	Vitis vinifera
1595	gi|359488197	Q8RY22	CL7596.Contig4_All	2	2	24.5	1	Protease Do-like 7	Arabidopsis thaliana
1596	gi|359488197	Q8RY22	CL7596.Contig5_All	3.28	3.28	12.1	2	Protease Do-like 7	Arabidopsis thaliana
1597	gi|22947842	O23712	CL9855.Contig2_All	13.99	13.99	30.2	9	Proteasome subunit alpha type-1-B	Arabidopsis thaliana
1598	gi|77416969	O23708	CL11161.Contig2_All	34.92	34.92	65.1	25	Proteasome subunit alpha type-2-A	Arabidopsis thaliana
1599	gi|225440238	O24362	Unigene13393_All	4.31	4.31	27.7	3	Proteasome subunit alpha type-3	Spinacia oleracea
1600	gi|359807345	O24362	Unigene27673_All	4	4.29	26.5	4	Proteasome subunit alpha type-3	Spinacia oleracea
1601	gi|357506163	O82530	CL6670.Contig2_All	11.66	11.66	28.8	7	Proteasome subunit alpha type-4	Petunia hybrida
1602	gi|359806124	Q9M4T8	CL4777.Contig2_All	24.43	24.43	66.7	19	Proteasome subunit alpha type-5	Glycine max
1603	gi|224119566	Q9M4T8	Unigene16948_All	2	3.64	89.7	2	Proteasome subunit alpha type-5	Glycine max
1604	gi|12229948	Q9XG77	CL6054.Contig2_All	22.88	22.88	51.2	13	Proteasome subunit alpha type-6	Nicotiana tabacum
1605	gi|77999287	Q9SXU1	CL13592.Contig2_All	10.56	10.56	44.4	7	Proteasome subunit alpha type-7	Cicer arietinum
1606	gi|17380185	O82531	CL15595.Contig1_All	2	2	46	1	Proteasome subunit beta type-1	Petunia hybrida
1607	gi|351726646	O23714	CL6392.Contig1_All	6.06	6.06	35.3	4	Proteasome subunit beta type-2-A	Arabidopsis thaliana
1608	gi|225435249	Q7DLR9	Unigene2465_All	9.16	9.16	33.5	7	Proteasome subunit beta type-4	Arabidopsis thaliana
1609	gi|116791186	O24361	CL7385.Contig3_All	4	4	49.3	2	Proteasome subunit beta type-5	Spinacia oleracea
1610	gi|225445670	P93395	CL12334.Contig3_All	8.9	8.9	36	6	Proteasome subunit beta type-6	Nicotiana tabacum
1611	gi|297815008	Q7DLS1	CL9662.Contig1_All	3.66	3.66	23.1	2	Proteasome subunit beta type-7-B	Arabidopsis thaliana
1612	gi|298676333	O04379	CL737.Contig1_All	2.02	2.04	17.8	1	Protein argonaute 1	Arabidopsis thaliana
1613	gi|297744302	Q7XTS4	CL3056.Contig1_All	3.59	3.59	31.8	2	Protein argonaute 2	Oryza sativa subsp. japonica
1614	gi|359489211	Q7XTS4	CL3657.Contig4_All	6.86	6.86	28.7	4	Protein argonaute 2	Oryza sativa subsp. japonica
1615	gi|302141727	Q9SHF2	CL6454.Contig3_All	2.12	2.12	21.4	1	Protein argonaute 3	Arabidopsis thaliana
1616	gi|84688910	Q9ZVD5	CL3986.Contig4_All	1.22	1.22	18.1	1	Protein argonaute 4	Arabidopsis thaliana
1617	gi|255568540	Q9LS40	CL10166.Contig2_All	37.91	37.91	36.5	25	Protein ASPARTIC PROTEASE IN GUARD CELL 1	Arabidopsis thaliana
1618	gi|255568540	Q9LS40	CL10166.Contig3_All	17.77	25.94	45.9	14	Protein ASPARTIC PROTEASE IN GUARD CELL 1	Arabidopsis thaliana
1619	gi|255564685	Q9LS40	CL5121.Contig2_All	11.47	11.47	24.2	7	Protein ASPARTIC PROTEASE IN GUARD CELL 1	Arabidopsis thaliana
1620	gi|2541876	Q9LS40	CL7287.Contig2_All	23.49	23.49	41.1	14	Protein ASPARTIC PROTEASE IN GUARD CELL 1	Arabidopsis thaliana
1621	gi|225455876	Q9LS40	Unigene43316_All	2	2	33.3	1	Protein ASPARTIC PROTEASE IN GUARD CELL 1	Arabidopsis thaliana
1622	gi|2541876	Q9LHE3	Unigene29550_All	4.01	6.02	26.5	3	Protein ASPARTIC PROTEASE IN GUARD CELL 2	Arabidopsis thaliana
1623	gi|255564826		CL11432.Contig4_All	6.03	6.03	23.7	3	Protein binding protein	Ricinus communis
1624	gi|255583964		CL12002.Contig1_All	2	2	20.1	1	Protein binding protein	Ricinus communis
1625	gi|225456493	Q941L3	CL997.Contig4_All	4.44	4.44	15.1	3	Protein BONZAI 1	Arabidopsis thaliana
1626	gi|45935110	O22476	Unigene34648_All	2	2	31.7	1	Protein BRASSINOSTEROID INSENSITIVE 1	Arabidopsis thaliana
1627	gi|225435760	P29518	CL12685.Contig2_All	13.37	13.37	38.2	8	Protein brittle-1	Zea mays
1628	gi|255543593	P29518	CL525.Contig1_All	6.46	6.46	18.5	4	Protein brittle-1	Zea mays
1629	gi|225457592		CL3670.Contig4_All	0.56	0.56	29.4	1	Protein canopy homolog 1	Vitis vinifera
1630	gi|225459136	Q109R6	Unigene18921_All	2.01	2.01	19.9	1	Protein CutA 1	Oryza sativa subsp. japonica
1631	gi|37223342	P40781	CL9155.Contig2_All	2	2	10	1	Protein CYPRO4	Cynara cardunculus
1632	gi|225423849	Q9C658	CL625.Contig2_All	1.02	1.02	15.8	2	Protein decapping 5	Arabidopsis thaliana
1633	gi|356550175	Q8VX13	CL2447.Contig2_All	19.56	19.56	30.3	13	Protein disulfide isomerase-like 1-3	Arabidopsis thaliana
1634	gi|255578860	Q9FF55	CL15343.Contig1_All	27.3	27.31	37.3	15	Protein disulfide isomerase-like 1-4	Arabidopsis thaliana
1635	gi|225442595	Q66GQ3	CL2133.Contig8_All	17.14	17.14	32.5	11	Protein disulfide isomerase-like 1-6	Arabidopsis thaliana
1636	gi|224129074	Q67UF5	CL3927.Contig1_All	4	6	40.7	3	Protein disulfide isomerase-like 2-3	Oryza sativa subsp. japonica
1637	gi|356501255	Q67UF5	CL3927.Contig3_All	13.52	13.52	27.3	8	Protein disulfide isomerase-like 2-3	Oryza sativa subsp. japonica
1638	gi|302783030	Q67UF5	CL3927.Contig4_All	2	6.13	28.4	4	Protein disulfide isomerase-like 2-3	Oryza sativa subsp. japonica
1639	gi|225459342	Q69SA9	CL4543.Contig4_All	2.29	2.29	22.2	2	Protein disulfide isomerase-like 5-4	Oryza sativa subsp. japonica
1640	gi|225459587	Q9XF61	CL3604.Contig1_All	27.52	28.31	53.2	19	Protein disulfide-isomerase	Datisca glomerata
1641	gi|47933777	Q43116	Unigene27220_All	58.97	58.97	56.5	42	Protein disulfide-isomerase	Ricinus communis
1642	gi|388495614	Q8GYD1	Unigene1111_All	3.76	3.76	31	2	Protein disulfide-isomerase 5-1	Arabidopsis thaliana
1643	gi|255586469	Q94F09	CL7764.Contig1_All	1.08	1.08	15.6	3	Protein disulfide-isomerase 5-2	Arabidopsis thaliana
1644	gi|255548505	P38661	CL1251.Contig1_All	14.14	14.14	53.2	9	Protein disulfide-isomerase A6	Medicago sativa
1645	gi|297736434	Q8S2T0	CL9032.Contig4_All	1.71	1.71	19.9	2	Protein GRIP	Arabidopsis thaliana
1646	gi|255580248		CL13326.Contig3_All	5.46	5.46	22.9	3	Protein grpE	Ricinus communis
1647	gi|359494074		CL2740.Contig3_All	4.06	8.73	46	6	Protein grpE-like	Vitis vinifera
1648	gi|359494074		Unigene13694_All	2	2	18.4	2	Protein grpE-like	Vitis vinifera
1649	gi|359494074		CL896.Contig1_All	10.13	10.13	39.5	7	Protein grpE-like	Vitis vinifera
1650	gi|359474260	Q9S746	Unigene1385_All	20.78	20.78	26.7	13	Protein HOTHEAD	Arabidopsis thaliana
1651	gi|297741498	Q8H8U5	CL44.Contig7_All	4.05	4.05	32.8	2	Protein IN2-1 homolog B	Oryza sativa subsp. japonica
1652	gi|356568182	Q9LZX1	CL9445.Contig5_All	4.1	4.1	23.3	3	Protein LURP-one-related 15	Arabidopsis thaliana
1653	gi|146220096	P49030	CL11956.Contig2_All	4.33	4.33	41.7	4	Protein mago nashi homolog	Oryza sativa subsp. japonica
1654	gi|359485142	Q6ZI17	CL2825.Contig7_All	1.15	1.15	16.1	1	Protein MEI2-like 2	Oryza sativa subsp. japonica
1655	gi|37964368	Q9FHX2	CL12685.Contig1_All	2	5.74	52.8	3	Protein MITOFERRINLIKE 1	Arabidopsis thaliana
1656	gi|255555723		CL8690.Contig1_All	4.01	4.01	27.4	2	Protein MYG1	Ricinus communis
1657	gi|357137175		Unigene24203_All	2.05	8.51	31	6	Protein notum homolog	Brachypodium distachyon
1658	gi|359487596		Unigene22162_All	8.45	8.45	15	5	Protein notum homolog-like	Vitis vinifera
1659	gi|20385169	P25096	CL10271.Contig3_All	13.97	13.97	45.7	10	Protein P21	Glycine max
1660	gi|225448251	Q9S9Z7	CL5552.Contig7_All	2.06	2.06	22.6	2	Protein phosphatase 2C 10	Arabidopsis thaliana
1661	gi|255546870	Q0JAA0	CL3205.Contig4_All	4.53	4.53	38.5	3	Protein phosphatase 2C 44	Oryza sativa subsp. japonica
1662	gi|359476721	Q9SUK9	Unigene22010_All	1.83	2.01	13	1	Protein phosphatase 2C 55	Arabidopsis thaliana
1663	gi|225430569	Q8RXV3	CL7532.Contig3_All	3.81	3.81	23.5	3	Protein phosphatase 2C 59	Arabidopsis thaliana
1664	gi|255570069	P36875	CL16585.Contig3_All	2.03	2.03	10.1	1	Protein phosphatase PP2A regulatory subunit A	Pisum sativum
1665	gi|255550918		Unigene35023_All	2	2	38.7	1	Protein pim1	Ricinus communis
1666	gi|225432070	Q9LUV2	CL5938.Contig2_All	11.96	11.96	57.8	8	Protein Pop3	Arabidopsis thaliana
1667	gi|255572949	Q0JLS6	CL8291.Contig6_All	0.92	0.93	11.5	1	Protein ROOT HAIR DEFECTIVE 3	Oryza sativa subsp. japonica
1668	gi|359481848		CL2305.Contig1_All	0.35	0.35	11.7	1	Protein RRP5 homolog	Vitis vinifera
1669	gi|356521038	Q8VYP0	CL12425.Contig2_All	7.89	7.89	25.2	5	Protein SCO1 homolog 1	Arabidopsis thaliana
1670	gi|225456743		CL6057.Contig3_All	10.07	10.07	36.5	6	Protein SET	Vitis vinifera
1671	gi|225456743		CL6057.Contig5_All	4.22	6.48	38.4	4	Protein SET	Vitis vinifera
1672	gi|350535094	Q0JL44	CL4453.Contig1_All	5.83	5.83	25.8	3	Protein SGT1 homolog	Oryza sativa subsp. japonica
1673	gi|225463599	Q39224	CL81.Contig6_All	2.03	2.03	33.7	1	Protein SRG1	Arabidopsis thaliana
1674	gi|157142955	Q7XAB8	CL11486.Contig4_All	0.65	0.65	33.6	1	Protein THYLAKOID FORMATION1	Solanum tuberosum
1675	gi|225428902	Q9SHU7	CL11516.Contig3_All	0.92	0.92	17.8	1	Protein TIC 21	Arabidopsis thaliana
1676	gi|255553373	Q8LPR9	CL805.Contig2_All	2	3.36	25.1	2	Protein TIC110	Arabidopsis thaliana
1677	gi|359478503	Q8LPR9	CL805.Contig3_All	4.22	4.22	15.8	4	Protein TIC110	Arabidopsis thaliana
1678	gi|297746035	Q9STE8	Unigene18347_All	0.59	0.59	32	2	Protein TOC75-3	Arabidopsis thaliana
1679	gi|359478005		CL6242.Contig1_All	4.03	4.03	26.2	4	Protein transport protein SEC23-like	Vitis vinifera
1680	gi|302142943	Q9SFU0	CL4949.Contig7_All	2.85	2.85	17.4	2	Protein transport protein Sec24-like At3g07100	Arabidopsis thaliana
1681	gi|359487233		CL15874.Contig2_All	2	2	23.7	1	Protein transport protein SEC31 isoform 2	Vitis vinifera
1682	gi|356517046	P38379	CL8364.Contig2_All	3.75	3.75	16.8	4	Protein transport protein Sec61 subunit alpha	Pyrenomonas salina
1683	gi|297746234	P38389	Unigene7939_All	2.1	2.1	32.7	1	Protein transport protein Sec61 subunit beta	Arabidopsis thaliana
1684	gi|225458603	O48724	CL10510.Contig1_All	5.2	5.2	23.7	3	Protein WEAK CHLOROPLAST MOVEMENT UNDER BLUE LIGHT 1	Arabidopsis thaliana
1685	gi|224077052	O48724	CL309.Contig3_All	3.8	3.8	40.6	2	Protein WEAK CHLOROPLAST MOVEMENT UNDER BLUE LIGHT 1	Arabidopsis thaliana
1686	gi|224077052	O48724	CL309.Contig9_All	2.02	2.02	33.1	1	Protein WEAK CHLOROPLAST MOVEMENT UNDER BLUE LIGHT 1	Arabidopsis thaliana
1687	gi|359493838	Q9SZB6	CL14212.Contig2_All	3.52	3.52	21.3	2	Protein WEAK CHLOROPLAST MOVEMENT UNDER BLUE LIGHT-like 1	Arabidopsis thaliana
1688	gi|255551833		CL12342.Contig2_All	2	2	10.6	1	Protein with unknown function	Ricinus communis
1689	gi|225429143	P31568	CL15340.Contig1_All	2.02	2.02	12	1	Protein ycf2	Oenothera picensis
1690	gi|45433315	P31569	CL4418.Contig4_All	3.06	7.34	23.6	6	Protein ycf2	Oenothera villaricae
1691	gi|255542616		Unigene9915_All	2	2	8.2	1	Protein YIPF1	Ricinus communis
1692	gi|224121858	Q42539	CL16047.Contig2_All	2.08	2.09	15.1	2	Protein-L-isoaspartate O-methyltransferase	Arabidopsis thaliana
1693	gi|292806707		CL14212.Contig3_All	0.32	0.32	22.5	1	Proton pump interactor 1	Solanum tuberosum
1694	gi|396318181		CL13519.Contig2_All	10	10	27.8	6	PRp27-like protein	Olea europaea subsp. europaea
1695	gi|225425642	Q9XI73	CL12886.Contig3_All	0.9	0.9	10.2	1	PsbQ-like protein 1	Arabidopsis thaliana
1696	gi|225427804		Unigene25633_All	0.32	0.32	6.8	1	Pseudouridine kinase	Vitis vinifera
1697	gi|357445105	B9DFG5	Unigene196_All	7.52	7.52	41.4	4	PTI1-like tyrosine-protein kinase 3	Arabidopsis thaliana
1698	gi|255548287	Q41328	Unigene21850_All	2.18	3.47	33.5	3	Pto-interacting protein 1	Solanum lycopersicum
1699	gi|225429582		CL5145.Contig4_All	41.29	41.29	36.5	29	Puromycin-sensitive aminopeptidase	Vitis vinifera
1700	gi|27597229	Q9SDZ9	CL8142.Contig2_All	13.06	13.06	38.6	7	Purple acid phosphatase 2	Ipomoea batatas
1701	gi|224085758	Q9SDZ9	Unigene31280_All	4	7.96	26.9	5	Purple acid phosphatase 2	Ipomoea batatas
1702	gi|2501578	Q39963	CL7682.Contig1_All	4.8	4.8	22.3	5	Pyridoxal biosynthesis protein PDX1	Hevea brasiliensis
1703	gi|224120498	P21616	CL3527.Contig4_All	4	4	55.6	2	Pyrophosphate-energized vacuolar membrane proton pump	Vigna radiata var. radiata
1704	gi|242064260	Q06572	CL6187.Contig3_All	2	2	26.3	1	Pyrophosphate-energized vacuolar membrane proton pump	Hordeum vulgare
1705	gi|156640561	Q06572	Unigene5406_All	0.85	0.85	13.2	1	Pyrophosphate-energized vacuolar membrane proton pump	Hordeum vulgare
1706	gi|356526237	P31414	CL3527.Contig3_All	4.35	4.35	37	4	Pyrophosphate-energized vacuolar membrane proton pump 1	Arabidopsis thaliana
1707	gi|790479	P31414	CL6187.Contig2_All	8.03	8.03	15.6	4	Pyrophosphate-energized vacuolar membrane proton pump 1	Arabidopsis thaliana
1708	gi|225457674	Q41140	CL5059.Contig1_All	5.27	5.27	16.8	3	Pyrophosphate-fructose 6-phosphate 1-phosphotransferase subunit alpha	Ricinus communis
1709	gi|129881	P21342	CL5059.Contig5_All	4	4	25.4	2	Pyrophosphate-fructose 6-phosphate 1-phosphotransferase subunit alpha	Solanum tuberosum
1710	gi|224115922	Q41141	CL10530.Contig1_All	4	4	14.7	2	Pyrophosphate--fructose 6-phosphate 1-phosphotransferase subunit beta	Ricinus communis
1711	gi|325087307	O04016	CL7547.Contig2_All	7.68	7.68	21.9	4	Pyrroline-5-carboxylate reductase	Actinidia chinensis
1712	gi|356500948	P52903	CL7507.Contig3_All	8.84	8.84	26.3	7	Pyruvate dehydrogenase E1 component subunit alpha	Solanum tuberosum
1713	gi|296088722	Q38799	CL6179.Contig2_All	6	6	21.1	3	Pyruvate dehydrogenase E1 component subunit beta	Arabidopsis thaliana
1714	gi|255543140	P52904	Unigene25278_All	8.8	8.81	46	8	Pyruvate dehydrogenase E1 component subunit beta	Pisum sativum
1715	gi|225449659	Q42806	CL10967.Contig2_All	2.01	4.08	21.6	2	Pyruvate kinase	Glycine max
1716	gi|225463801	Q42806	CL14058.Contig4_All	12.92	12.92	33.3	9	Pyruvate kinase, cytosolic isozyme	Glycine max
1717	gi|224069760	P22200	Unigene7636_All	11.34	11.34	38.5	7	Pyruvate kinase, cytosolic isozyme	Solanum tuberosum
1718	gi|359477316	Q42736	CL384.Contig14_All	2.04	4.8	21.8	6	Pyruvate, phosphate dikinase	Flaveria pringlei
1719	gi|359477316	Q42910	CL384.Contig25_All	5.44	5.44	20	5	Pyruvate, phosphate dikinase	Mesembryanthemum crystallinum
1720	gi|224127957	Q9ZUC1	CL13374.Contig2_All	0.88	0.88	10.3	1	Quinone oxidoreductase-like protein At1g23740	Arabidopsis thaliana
1721	gi|211905343	Q9ZUC1	CL14866.Contig1_All	7.56	7.56	22.8	6	Quinone oxidoreductase-like protein At1g23740	Arabidopsis thaliana
1722	gi|255554648	Q9ZUC1	Unigene27623_All	7.11	7.11	32.9	5	Quinone oxidoreductase-like protein At1g23740	Arabidopsis thaliana
1723	gi|255568816	Q9ZUC1	Unigene7171_All	2.91	2.91	20.3	3	Quinone oxidoreductase-like protein At1g23740	Arabidopsis thaliana
1724	gi|359494786	Q8H0M1	CL13997.Contig1_All	5.87	5.87	35.6	4	Quinone-oxidoreductase homolog	Spinacia oleracea
1725	gi|359476981		CL6402.Contig4_All	2.2	2.21	8.2	1	rab proteins geranylgeranyltransferase component A 2-like	Vitis vinifera
1726	gi|146272052		Unigene826_All	12.72	12.73	36.4	9	Rab-GDP dissociation inhibitor	Solanum lycopersicum
1727	gi|296088320	Q68Y52	CL3353.Contig1_All	1.89	2	18.4	1	Rac-like GTP-binding protein 2	Oryza sativa subsp. japonica
1728	gi|218189356	Q68Y52	CL3353.Contig2_All	2	2	15.8	1	Rac-like GTP-binding protein 2	Oryza sativa subsp. japonica
1729	gi|296088320	Q9XGU0	CL10881.Contig2_All	4	4	18.7	2	Rac-like GTP-binding protein ARAC9	Arabidopsis thaliana
1730	gi|296088320	Q35638	Unigene54779_All	1.17	1.17	21.4	1	Rac-like GTP-binding protein RHO1	Pisum sativum
1731	gi|350538193		Unigene20449_All	4	4	61.5	2	Ran binding protein-1	Solanum lycopersicum
1732	gi|156229390	Q9LE82	CL14075.Contig1_All	2	2	19.3	1	RAN GTPase-activating protein 1	Arabidopsis thaliana
1733	gi|258678027	Q9M651	CL13915.Contig4_All	2	2	18.5	1	RAN GTPase-activating protein 2	Arabidopsis thaliana
1734	gi|350538193	Q9LMK7	CL9272.Contig5_All	2	2	43.7	1	Ran-binding protein 1 homolog a	Arabidopsis thaliana
1735	gi|350538193	Q9LMK7	Unigene6536_All	2.01	2.01	77.9	1	Ran-binding protein 1 homolog a	Arabidopsis thaliana
1736	gi|350538193	P92985	CL15496.Contig1_All	2	12.01	72	8	Ran-binding protein 1 homolog c	Arabidopsis thaliana
1737	gi|350538193	P92985	CL15496.Contig2_All	14.01	14.01	89.1	9	Ran-binding protein 1 homolog c	Arabidopsis thaliana
1738	gi|350538193	P92985	CL9272.Contig1_All	2	4	37.1	2	Ran-binding protein 1 homolog c	Arabidopsis thaliana
1739	gi|50312739		CL4601.Contig2_All	8.01	8.01	37.9	8	Rapid alkalinization factor 5	Solanum chacoense
1740	gi|3024504	Q40521	CL3306.Contig2_All	4.03	10.91	50	10	Ras-related protein Rab11B	Nicotiana tabacum
1741	gi|225468180	Q40522	CL9973.Contig3_All	2.02	6.16	39.6	6	Ras-related protein Rab11D	Nicotiana tabacum
1742	gi|225466271	P29687	CL11155.Contig2_All	1.19	1.19	81.8	2	Ras-related protein Rab5	Nicotiana tabacum
1743	gi|255572331	Q41640	CL66.Contig1_All	2	8	33.3	8	Ras-related protein Rab7	Vigna aconitifolia
1744	gi|225442589	O24461	Unigene15058_All	3.29	7.89	33.6	8	Ras-related protein Rab7	Prunus armeniaca
1745	gi|356548648	Q9FJH0	Unigene27893_All	1.57	6.7	34.6	7	Ras-related protein RABA1f	Arabidopsis thaliana
1746	gi|225465200	O04486	Unigene20803_All	2.98	11.92	46.7	10	Ras-related protein RABA2a	Arabidopsis thaliana
1747	gi|255570960	O04486	Unigene34897_All	8.01	12.9	44	11	Ras-related protein RABA2a	Arabidopsis thaliana
1748	gi|297833530	Q9SRS5	CL5179.Contig2_All	2	2	15	1	Ras-related protein RABA5b	Arabidopsis thaliana
1749	gi|224065032	Q9SIP0	Unigene1214_All	5.52	9.74	37.5	8	Ras-related protein RABA5d	Arabidopsis thaliana
1750	gi|255570175	Q38922	CL3485.Contig26_All	2.01	4.14	50.7	3	Ras-related protein RABB1b	Arabidopsis thaliana
1751	gi|15235981	P92963	CL16408.Contig1_All	7.53	7.53	54.8	4	Ras-related protein RABB1c	Arabidopsis thaliana
1752	gi|16755592	P92963	Unigene29352_All	0.93	5.58	55.5	3	Ras-related protein RABB1c	Arabidopsis thaliana
1753	gi|225441147	O49841	CL14625.Contig2_All	2.04	2.07	40.8	1	Ras-related protein RABC2a	Arabidopsis thaliana
1754	gi|390979747	P28188	CL15011.Contig1_All	6.12	13.44	56.4	14	Ras-related protein RABD2a	Arabidopsis thaliana
1755	gi|390979747	P28188	Unigene9718_All	2	13.44	49.8	14	Ras-related protein RABD2a	Arabidopsis thaliana
1756	gi|327505553	P28186	CL1192.Contig1_All	21.36	21.36	51.4	15	Ras-related protein RABE1c	Arabidopsis thaliana
1757	gi|225448984	Q9CB01	Unigene8386_All	2.3	4.43	34	3	Ras-related protein RABF1	Arabidopsis thaliana
1758	gi|297830542	Q9LS94	Unigene14656_All	2.01	2.01	35.7	1	Ras-related protein RABG3f	Arabidopsis thaliana
1759	gi|255571107	O80501	CL1629.Contig2_All	2.43	6.95	29.3	9	Ras-related protein RABH1b	Arabidopsis thaliana
1760	gi|267527	Q01111	CL158.Contig1_All	12.89	14.92	40.8	11	Ras-related protein YPT3	Nicotiana plumbaginifolia
1761	gi|7672732	P43298	CL15187.Contig2_All	6.86	6.86	12.4	4	Receptor protein kinase TMK1	Arabidopsis thaliana
1762	gi|225423495	Q9C9H7	CL14902.Contig2_All	0.32	0.32	11.8	1	Receptor-like protein 12	Arabidopsis thaliana
1763	gi|225438855	Q9FLW0	CL745.Contig3_All	2	2	36.5	1	Receptor-like protein kinase At5g24010	Arabidopsis thaliana
1764	gi|359488506	Q9SCZ4	CL12996.Contig1_All	10.84	10.84	21.8	7	Receptor-like protein kinase FERONIA	Arabidopsis thaliana
1765	gi|224087891	Q9SCZ4	CL2320.Contig9_All	2	2	6.7	1	Receptor-like protein kinase FERONIA	Arabidopsis thaliana
1766	gi|162568920	Q8LDU4	CL1308.Contig2_All	1.8	1.8	13.9	1	Red chlorophyll catabolite reductase	Arabidopsis thaliana
1767	gi|211906464	Q9FFE0	Unigene34938_All	7.88	7.88	35.5	5	Regulator of ribonuclease-like protein 2	Arabidopsis thaliana
1768	gi|225470169	P93788	CL2080.Contig1_All	6.95	6.95	48.6	6	Remorin	Solanum tuberosum
1769	gi|224120028	P93788	Unigene25699_All	10.74	10.74	75.1	8	Remorin	Solanum tuberosum
1770	gi|255537345		CL8392.Contig3_All	1.62	1.62	21	1	Replication factor C / DNA polymerase III gamma-tau subunit	Ricinus communis
1771	gi|225444147	Q9SVG4	CL14828.Contig1_All	5.63	5.63	39.5	3	Reticuline oxidase-like protein	Arabidopsis thaliana
1772	gi|225462835	Q9SVG4	CL4299.Contig1_All	21.65	21.65	38.6	14	Reticuline oxidase-like protein	Arabidopsis thaliana
1773	gi|225462835	Q9SVG4	CL5619.Contig1_All	2.21	2.21	20.8	2	Reticuline oxidase-like protein	Arabidopsis thaliana
1774	gi|224122382	Q9SVG4	CL8436.Contig1_All	4.54	4.54	23.5	5	Reticuline oxidase-like protein	Arabidopsis thaliana
1775	gi|225459800	Q9SVG4	CL9141.Contig3_All	10.15	10.15	22.3	5	Reticuline oxidase-like protein	Arabidopsis thaliana
1776	gi|224115242	Q9SVG4	CL9141.Contig4_All	2.16	4.1	18.7	2	Reticuline oxidase-like protein	Arabidopsis thaliana
1777	gi|224058427	Q9SUT9	CL6146.Contig3_All	2	2	10	1	Reticulon-like protein B2	Arabidopsis thaliana
1778	gi|255537629	Q9SUT9	CL6146.Contig5_All	4.01	4.01	15.9	3	Reticulon-like protein B2	Arabidopsis thaliana
1779	gi|83284001	Q9SUT9	CL6452.Contig6_All	4	4	21.3	2	Reticulon-like protein B2	Arabidopsis thaliana
1780	gi|356543530	Q9LPG6	CL24.Contig2_All	14.24	14.24	33.1	9	Rhamnose biosynthetic enzyme 2	Arabidopsis thaliana
1781	gi|224130512	Q9M158	CL1668.Contig1_All	12.26	12.26	24.5	8	Rhodanese-like domain-containing protein 4	Arabidopsis thaliana
1782	gi|15149819	P42814	Unigene32007_All	8.39	8.39	28.2	6	Ribonuclease 2	Arabidopsis thaliana
1783	gi|225457085		CL13390.Contig2_All	2	2	32	1	Ribonuclease 3	Vitis vinifera
1784	gi|255587124		Unigene11529_All	4.37	4.37	24.9	2	Ribophorin	Ricinus communis
1785	gi|225451299	Q9ZU38	Unigene9791_All	10.52	10.52	25.7	7	Ribose-5-phosphate isomerase	Arabidopsis thaliana
1786	gi|255582599	Q9XGA1	Unigene14447_All	2	2	15.4	1	Ribose-phosphate pyrophosphokinase 4	Spinacia oleracea
1787	gi|359422269	Q06RC1	CL7377.Contig2_All	65.93	65.93	62.3	57	Ribulose bisphosphate carboxylase large chain	Jasminum nudiflorum
1788	gi|270383722	O22077	Unigene2742_All	17.77	17.77	46.7	13	Ribulose bisphosphate carboxylase small chain	Fagus crenata
1789	gi|118489105	Q7X9A0	CL9640.Contig2_All	15.2	15.2	39.5	10	Ribulose bisphosphate carboxylase/oxygenase activase 1	Larrea tridentata
1790	gi|224061232	Q8GYN5	CL7133.Contig3_All	3.24	3.24	31.7	2	RPM1-interacting protein 4	Arabidopsis thaliana
1791	gi|224132004	P08926	CL9520.Contig2_All	9.89	14.31	29.4	7	RuBisCO large subunit-binding protein subunit alpha	Pisum sativum
1792	gi|225435794	P08927	CL9892.Contig4_All	4	16	23.1	9	RuBisCO large subunit-binding protein subunit beta	Pisum sativum
1793	gi|357460396		CL8065.Contig1_All	4	4	11.5	2	RuvB DNA helicase-like protein	Medicago truncatula
1794	gi|255543014	Q9AT56	CL16321.Contig3_All	13.23	13.23	43.9	8	S-adenosylmethionine synthase 1	Elaeagnus umbellata
1795	gi|359477009	Q42546	CL1738.Contig1_All	8	8	28.3	4	SAL1 phosphatase	Arabidopsis thaliana
1796	gi|356512111	Q9SL48	CL5648.Contig4_All	1.73	1.73	6.4	1	SEC1 family transport protein SLY1	Arabidopsis thaliana
1797	gi|359472868	Q39221	CL1595.Contig3_All	7.5	7.5	28.5	4	SEC12-like protein 2	Arabidopsis thaliana
1798	gi|85068684	Q05047	CL1057.Contig3_All	2.08	2.08	17.6	1	Secologanin synthase	Catharanthus roseus
1799	gi|255634598	Q8H5X5	CL551.Contig21_All	2.03	2.03	28.1	1	Secretory carrier-associated membrane protein 1	Oryza sativa subsp. japonica
1800	gi|350538149	P46283	Unigene15221_All	6.1	6.1	19.6	3	Sedoheptulose-1,7-bisphosphatase, chloroplastic	Arabidopsis thaliana
1801	gi|225433514	Q93WN0	Unigene19611_All	10.65	10.65	28.3	8	Selenium-binding protein 2	Arabidopsis thaliana
1802	gi|380719865		CL9261.Contig1_All	6	6	33.1	3	Senescence-associated protein	Vitis quinquangularis
1803	gi|255577035	Q9M099	Unigene11065_All	2.43	2.43	42.6	3	Serine carboxypeptidase 24	Arabidopsis thaliana
1804	gi|165994496	Q2V465	CL686.Contig2_All	11.57	11.57	34.5	10	Serine carboxypeptidase-like 11	Arabidopsis thaliana
1805	gi|296083020	Q9C7D4	CL10107.Contig1_All	2	2	58.8	1	Serine carboxypeptidase-like 16	Arabidopsis thaliana
1806	gi|296083020	Q9C7Z9	CL322.Contig28_All	13.71	18.16	41.6	9	Serine carboxypeptidase-like 18	Arabidopsis thaliana
1807	gi|359475474	Q9C7Z9	CL322.Contig3_All	2	13.64	35.9	7	Serine carboxypeptidase-like 18	Arabidopsis thaliana
1808	gi|296083020	Q9C7Z9	CL322.Contig58_All	28.5	28.5	51.6	21	Serine carboxypeptidase-like 18	Arabidopsis thaliana
1809	gi|359494753	Q8L7B2	CL12518.Contig2_All	4.71	4.71	25.8	4	Serine carboxypeptidase-like 20	Arabidopsis thaliana
1810	gi|356558940	Q8L7B2	CL8008.Contig2_All	4	4	15	2	Serine carboxypeptidase-like 20	Arabidopsis thaliana
1811	gi|255574994	Q949Q7	Unigene710_All	24.18	24.18	41.2	18	Serine carboxypeptidase-like 29	Arabidopsis thaliana
1812	gi|224106147	Q0WRX3	Unigene25423_All	13.68	15.72	28.7	12	Serine carboxypeptidase-like 40	Arabidopsis thaliana
1813	gi|357491047	Q9FH05	Unigene45048_All	2	2	22.8	1	Serine carboxypeptidase-like 42	Arabidopsis thaliana
1814	gi|225457767	Q9FH05	Unigene54169_All	2	2	23.3	1	Serine carboxypeptidase-like 42	Arabidopsis thaliana
1815	gi|297741662	Q93Y09	CL10932.Contig1_All	6.1	6.1	38.1	3	Serine carboxypeptidase-like 45	Arabidopsis thaliana
1816	gi|356537575	Q93Y09	CL8571.Contig2_All	8.39	8.4	27.5	5	Serine carboxypeptidase-like 45	Arabidopsis thaliana
1817	gi|21901929	P32826	Unigene702_All	4.84	4.84	25	5	Serine carboxypeptidase-like 49	Arabidopsis thaliana
1818	gi|356519762	Q9M9Q6	Unigene4271_All	2	2	14.1	1	Serine carboxypeptidase-like 50	Arabidopsis thaliana
1819	gi|225433510	P34899	CL13035.Contig1_All	5.25	5.25	30.6	4	Serine hydroxymethyltransferase	Pisum sativum
1820	gi|388501370	P34899	CL13035.Contig2_All	2	2	24.4	1	Serine hydroxymethyltransferase	Pisum sativum
1821	gi|1707998	P50433	CL4320.Contig1_All	19.66	19.66	38.5	17	Serine hydroxymethyltransferase	Solanum tuberosum
1822	gi|134142065	P34899	Unigene7238_All	0.53	0.57	43.6	2	Serine hydroxymethyltransferase	Pisum sativum
1823	gi|224067104	P49358	CL11133.Contig2_All	0.79	7.37	60.3	7	Serine hydroxymethyltransferase 2	Flaveria pringlei
1824	gi|225432518		Unigene8291_All	4	4	13.1	2	Serine incorporator 3 isoform 1	Vitis vinifera
1825	gi|359497044	Q1PF50	CL15258.Contig1_All	22.46	22.46	22	17	Serine protease EDA2	Arabidopsis thaliana
1826	gi|255581402	Q1PF50	CL4866.Contig8_All	27.41	27.41	46.3	18	Serine protease EDA2	Arabidopsis thaliana
1827	gi|225459316	Q9SEU4	CL4130.Contig7_All	5.54	5.54	49.8	3	Serine/arginine-rich splicing factor 33	Arabidopsis thaliana
1828	gi|225435731	Q9SEU4	Unigene32167_All	1.61	1.61	45.3	1	Serine/arginine-rich splicing factor 33	Arabidopsis thaliana
1829	gi|225439817	Q9FYB7	CL4255.Contig10_All	2	2	41	1	Serine/arginine-rich splicing factor RS2Z32	Arabidopsis thaliana
1830	gi|255571190	O81126	CL16264.Contig9_All	4.01	4.01	16.7	2	Serine/arginine-rich splicing factor RSZ22	Arabidopsis thaliana
1831	gi|359476412	Q9SJA6	CL2816.Contig6_All	9.28	9.28	62.2	6	Serine/arginine-rich splicing factor RSZ22A	Arabidopsis thaliana
1832	gi|356556686	Q39247	CL466.Contig3_All	0.43	0.43	14	1	Serine/threonine protein phosphatase 2A 55 kDa regulatory subunit B beta isoform	Arabidopsis thaliana
1833	gi|225427230	Q944A7	CL5141.Contig1_All	1.57	1.57	21.3	1	Serine/threonine-protein kinase At4g35230	Arabidopsis thaliana
1834	gi|225426412	Q9FHD7	CL7376.Contig1_All	8.62	8.62	25.7	5	Serine/threonine-protein kinase At5g41260	Arabidopsis thaliana
1835	gi|225433165	P42818	CL995.Contig7_All	2.02	2.02	28.1	1	Serine/threonine-protein kinase AtPK1/AtPK6	Arabidopsis thaliana
1836	gi|359479658		CL6981.Contig1_All	4.04	4.04	20.9	2	Serine/threonine-protein kinase BUD32 homolog	Vitis vinifera
1837	gi|356549162	Q05609	CL1148.Contig2_All	2.08	2.09	25.3	1	Serine/threonine-protein kinase CTR1	Arabidopsis thaliana
1838	gi|147820054	Q05609	CL673.Contig16_All	0.98	0.98	11.2	1	Serine/threonine-protein kinase CTR1	Arabidopsis thaliana
1839	gi|255562954	Q2MHE4	Unigene13016_All	7.85	7.85	22.2	4	Serine/threonine-protein kinase HT1	Arabidopsis thaliana
1840	gi|225428695	Q940H6	CL850.Contig18_All	2.01	2.01	13	2	Serine/threonine-protein kinase SRK2E	Arabidopsis thaliana
1841	gi|225440262	Q38845	CL2227.Contig1_All	6.04	6.05	17.7	4	Serine/threonine-protein phosphatase 2A 65 kDa regulatory subunit A alpha isoform	Arabidopsis thaliana
1842	gi|255576493	Q38950	CL1229.Contig2_All	8.05	8.05	16.7	5	Serine/threonine-protein phosphatase 2A 65 kDa regulatory subunit A beta isoform	Arabidopsis thaliana
1843	gi|225435330		Unigene47142_All	2	2.47	17.7	1	Serine/threonine-protein phosphatase 6 regulatory subunit 3-like	Vitis vinifera
1844	gi|350536791	Q60EX6	CL9912.Contig1_All	0.54	0.54	10.1	1	Serine/threonine-protein phosphatase BSL1 homolog	Oryza sativa subsp. japonica
1845	gi|350537893	Q9ZSE4	CL421.Contig11_All	0.95	0.96	9.6	1	Serine/threonine-protein phosphatase PP2A catalytic subunit	Hevea brasiliensis
1846	gi|224076000	P48578	Unigene29043_All	2.11	2.11	20.3	2	Serine/threonine-protein phosphatase PP2A-3 catalytic subunit	Arabidopsis thaliana
1847	gi|225450981	O81983	CL14544.Contig1_All	16.54	16.54	41.5	10	Serine-tRNA ligase	Helianthus annuus
1848	gi|255538432	Q9S7T8	Unigene28444_All	4.21	4.21	15.8	2	Serpin-ZX	Arabidopsis thaliana
1849	gi|225441910	Q8LAS8	Unigene7025_All	4	4	28.5	2	S-formylglutathione hydrolase	Arabidopsis thaliana
1850	gi|407032662	Q8GSM7	CL13438.Contig3_All	2.08	2.08	29.5	1	Shikimate O-hydroxycinnamoyltransferase	Nicotiana tabacum
1851	gi|224109378	P58684	CL5946.Contig5_All	8.13	8.13	29.2	4	Signal peptidase complex subunit 2	Arabidopsis thaliana
1852	gi|225436624	O81062	CL1832.Contig4_All	0.88	0.88	3.8	1	Signal peptide peptidase	Arabidopsis thaliana
1853	gi|255553241	P49972	CL2424.Contig4_All	1.28	1.28	18	1	Signal recognition particle 54 kDa protein 2	Solanum lycopersicum
1854	gi|255540061		CL4983.Contig3_All	4.1	4.1	27.3	2	Signal recognition particle 68 kDa protein	Ricinus communis
1855	gi|225425902		CL8300.Contig2_All	1.25	1.25	18.5	1	Signal recognition particle 72 kDa protein	Vitis vinifera
1856	gi|297816114	Q9SMU7	CL515.Contig2_All	2	2	46.2	1	Signal recognition particle 9 kDa protein	Arabidopsis thaliana
1857	gi|106879633	Q39255	Unigene16857_All	1.31	1.31	22.1	1	SKP1-like protein 1A	Arabidopsis thaliana
1858	gi|82470779	Q9FHW7	CL7193.Contig3_All	4	4	31.1	2	SKP1-like protein 1B	Arabidopsis thaliana
1859	gi|224088536	O82221	Unigene9752_All	4	4	62.5	3	Small nuclear ribonucleoprotein G	Arabidopsis thaliana
1860	gi|224131676	P55852	CL11364.Contig2_All	6	6	32.3	3	Small ubiquitin-related modifier 1	Arabidopsis thaliana
1861	gi|388495914	P55852	CL16619.Contig1_All	2	6	31.6	3	Small ubiquitin-related modifier 1	Arabidopsis thaliana
1862	gi|350535933	Q38997	CL286.Contig5_All	2.01	2.01	20.7	1	SNF1-related protein kinase catalytic subunit alpha KIN10	Arabidopsis thaliana
1863	gi|145327199	Q9CAR3	CL8777.Contig2_All	2	2	18.4	1	SNF1-related protein kinase regulatory subunit gamma-1-like	Arabidopsis thaliana
1864	gi|225445124		CL8031.Contig2_All	3.28	3.28	23	2	SNW domain-containing protein 1-like isoform 1	Vitis vinifera
1865	gi|194696644	Q84TI7	Unigene26174_All	2.51	2.52	37.1	1	Sodium transporter HKT1	Arabidopsis thaliana
1866	gi|297738888	Q1EBV7	CL1289.Contig2_All	0.95	0.95	29.6	1	Sodium/pyruvate cotransporter BASS2, chloroplastic	Arabidopsis thaliana
1867	gi|356563558	Q5HZ00	Unigene57064_All	2	2	34.1	1	Solanesyl diphosphate synthase 3	Arabidopsis thaliana
1868	gi|374255979	Q43187	CL4091.Contig5_All	2	2	64.5	1	Soluble inorganic pyrophosphatase	Solanum tuberosum
1869	gi|255554527	Q9LXC9	Unigene18355_All	8.08	8.08	43.3	4	Soluble inorganic pyrophosphatase 1	Arabidopsis thaliana
1870	gi|225580057	Q9XIC7	CL10222.Contig1_All	1	1	25.9	2	Somatic embryogenesis receptor kinase 2	Arabidopsis thaliana
1871	gi|359481615	Q9FG38	CL9454.Contig5_All	0.86	0.86	28.3	1	Sorting nexin 1	Arabidopsis thaliana
1872	gi|359479833		CL15552.Contig2_All	0.67	0.67	11.3	1	Spermatogenesis-associated protein 20-like	Vitis vinifera
1873	gi|6094330	O48659	CL4072.Contig5_All	10	10	16.3	5	Spermidine synthase 2	Hyoscyamus niger
1874	gi|356516027	Q94BN2	CL577.Contig13_All	2	2	7.8	1	Spermine synthase	Arabidopsis thaliana
1875	gi|255542044		CL5671.Contig9_All	4	4	41.6	2	SPFH domain-containing protein 2 precursor	Ricinus communis
1876	gi|359495505	Q9LRB0	CL315.Contig4_All	2	2	6.8	1	Sphingoid long-chain bases kinase 1	Arabidopsis thaliana
1877	gi|255554517	Q9FLG8	CL2300.Contig3_All	2	2	9.6	1	Sphingolipid transporter spinster homolog 2	Arabidopsis thaliana
1878	gi|225423737	Q8RXF1	Unigene701_All	0.89	0.89	12	1	Splicing factor 3A subunit 1	Arabidopsis thaliana
1879	gi|359490792		CL11068.Contig2_All	2	2	14.5	1	Splicing factor 3A subunit 3-like	Vitis vinifera
1880	gi|225440262		CL8711.Contig3_All	4.26	4.26	26.4	2	Splicing factor 3B subunit 1-like	Vitis vinifera
1881	gi|147840634	Q9ZR40	Unigene25195_All	6.93	6.93	28.2	4	Splicing factor U2af large subunit B	Nicotiana plumbaginifolia
1882	gi|323408831	P53800	CL1517.Contig9_All	1.89	2	23.6	1	Squalene synthase	Nicotiana benthamiana
1883	gi|225447723		CL9836.Contig1_All	12.12	12.12	31.5	6	Staphylococcal nuclease domain-containing protein 1	Vitis vinifera
1884	gi|147805616	P24805	CL10018.Contig3_All	2.95	2.95	18.3	2	Stem-specific protein TSJT1	Nicotiana tabacum
1885	gi|147866000	Q5K2N1	CL14830.Contig2_All	2.16	2.16	19.1	1	Steroid 5-alpha-reductase DET2	Solanum lycopersicum
1886	gi|53748439	Q9SK39	Unigene20857_All	6.2	6.2	73	3	Steroid-binding protein 3	Arabidopsis thaliana
1887	gi|350538673	Q9SAA9	Unigene21976_All	8.33	8.33	21.4	5	Sterol 14-demethylase	Arabidopsis thaliana
1888	gi|225442194		CL6171.Contig3_All	2	2	18.1	1	Stomatin-like protein 2	Vitis vinifera
1889	gi|225442194		Unigene48900_All	2.16	2.16	32.1	1	Stomatin-like protein 2	Vitis vinifera
1890	gi|224139742	P94111	CL10463.Contig2_All	8.5	8.5	39.1	5	Strictosidine synthase 1	Arabidopsis thaliana
1891	gi|297738547	P94111	CL12658.Contig3_All	10.54	10.58	15.1	7	Strictosidine synthase 1	Arabidopsis thaliana
1892	gi|195645098	P94111	CL794.Contig3_All	14.41	14.41	28.5	8	Strictosidine synthase 1	Arabidopsis thaliana
1893	gi|166919372	Q02028	CL5719.Contig2_All	4.1	9.29	26.5	5	Stromal 70 kDa heat shock-related protein	Pisum sativum
1894	gi|166919372	Q02028	Unigene34812_All	5.12	5.12	53.7	5	Stromal 70 kDa heat shock-related protein	Pisum sativum
1895	gi|224085641	Q9FJL0	Unigene18162_All	0.76	0.86	26	1	Structural maintenance of chromosomes protein 4	Arabidopsis thaliana
1896	gi|2500717	Q41495	Unigene4455_All	2.6	2.61	31.3	2	STS14 protein	Solanum tuberosum
1897	gi|148299083	O65351	CL11464.Contig3_All	7.27	7.28	14.8	3	Subtilisin-like protease	Arabidopsis thaliana
1898	gi|324388032	O65351	CL12470.Contig1_All	5.51	7.62	14.7	4	Subtilisin-like protease	Arabidopsis thaliana
1899	gi|224073675	O65351	CL16164.Contig1_All	6	10.03	32.9	6	Subtilisin-like protease	Arabidopsis thaliana
1900	gi|225442092	O65351	CL2309.Contig1_All	2	12.22	25.3	8	Subtilisin-like protease	Arabidopsis thaliana
1901	gi|225447456	O65351	CL3664.Contig1_All	10.03	10.03	25.1	7	Subtilisin-like protease	Arabidopsis thaliana
1902	gi|297744626	O65351	CL4342.Contig5_All	2	2	5.8	1	Subtilisin-like protease	Arabidopsis thaliana
1903	gi|225442092	O65351	Unigene14591_All	16.23	16.23	25.4	10	Subtilisin-like protease	Arabidopsis thaliana
1904	gi|359492590	O65351	Unigene1794_All	44.72	44.72	35.7	28	Subtilisin-like protease	Arabidopsis thaliana
1905	gi|350537305	O65351	Unigene19965_All	2.04	2.04	17.3	2	Subtilisin-like protease	Arabidopsis thaliana
1906	gi|350537151	O65351	Unigene6109_All	4.46	4.46	16.6	4	Subtilisin-like protease	Arabidopsis thaliana
1907	gi|324388032	O64495	Unigene29481_All	22.04	22.04	35.6	13	Subtilisin-like protease SDD1	Arabidopsis thaliana
1908	gi|255579273	O82663	CL3276.Contig8_All	11.11	11.11	32.5	8	Succinate dehydrogenase [ubiquinone] flavoprotein subunit 1	Arabidopsis thaliana
1909	gi|307136313	Q8LB02	CL3960.Contig1_All	3.63	3.63	29.4	2	Succinate dehydrogenase [ubiquinone] iron-sulfur subunit 2	Arabidopsis thaliana
1910	gi|350538647	Q9SAK4	Unigene28611_All	20.02	20.02	31.6	10	Succinate-semialdehyde dehydrogenase	Arabidopsis thaliana
1911	gi|350537933	Q6DQL1	CL2707.Contig1_All	9.6	9.6	39.5	9	Succinyl-CoA ligase [ADP-forming] subunit alpha-2	Solanum lycopersicum
1912	gi|350537933	Q6DQL1	CL2707.Contig2_All	2	7.45	35	7	Succinyl-CoA ligase [ADP-forming] subunit alpha-2	Solanum lycopersicum
1913	gi|225438067	Q6K9N6	CL14610.Contig1_All	17.52	17.52	41	11	Succinyl-CoA ligase [ADP-forming] subunit beta	Oryza sativa subsp. japonica
1914	gi|225438067	Q6K9N6	CL14610.Contig3_All	2	8.03	41.4	5	Succinyl-CoA ligase [ADP-forming] subunit beta	Oryza sativa subsp. japonica
1915	gi|225438067	Q6K9N6	CL14610.Contig4_All	4	13.36	37.7	9	Succinyl-CoA ligase [ADP-forming] subunit beta	Oryza sativa subsp. japonica
1916	gi|345286417	P49039	Unigene12060_All	12.04	14.29	23.3	8	Sucrose synthase	Solanum tuberosum
1917	gi|345286419	Q9M111	Unigene16059_All	31.58	31.58	44.7	21	Sucrose synthase 3	Arabidopsis thaliana
1918	gi|345286419	Q10LP5	Unigene32045_All	11.39	11.39	32.2	8	Sucrose synthase 4	Oryza sativa subsp. japonica
1919	gi|6289059	O04932	CL11609.Contig3_All	2.08	2.08	12.1	2	Sucrose-phosphate synthase 1	Craterostigma plantagineum
1920	gi|297600547	Q84W65	Unigene24030_All	2	2	29.5	1	SufE-like protein	Arabidopsis thaliana
1921	gi|255552117	Q8GW61	CL3148.Contig2_All	2.23	2.23	11.1	2	Sugar transport protein 14	Arabidopsis thaliana
1922	gi|224144018	O04249	CL2028.Contig2_All	2	2	17.9	1	Sugar transport protein 7	Arabidopsis thaliana
1923	gi|255538660	Q93YP9	Unigene11172_All	0.62	0.62	11.1	1	Sugar transporter ERD6-like 4	Arabidopsis thaliana
1924	gi|255538660	Q9FRL3	CL15577.Contig2_All	2	2	12.5	1	Sugar transporter ERD6-like 6	Arabidopsis thaliana
1925	gi|225459368	Q9FEP7	CL1076.Contig46_All	2	2	12.5	1	Sulfate transporter 1.3	Arabidopsis thaliana
1926	gi|117557160	Q8GYH8	Unigene24356_All	0.53	0.53	11.5	1	Sulfate transporter 4.2	Arabidopsis thaliana
1927	gi|224069094	P21997	CL14858.Contig1_All	9.88	9.88	29.2	6	Sulfated surface glycoprotein 185	Volvox carteri
1928	gi|75100800	O82802	CL14359.Contig3_All	5.91	5.91	22.9	3	Sulfite reductase 1 [ferredoxin]	Nicotiana tabacum
1929	gi|225428380	Q9SJT1	Unigene4089_All	1	1	5.3	1	SUMO-activating enzyme subunit 2	Arabidopsis thaliana
1930	gi|356548778		CL5725.Contig1_All	10	10	36.7	5	SUN domain-containing protein 1-like	Glycine max
1931	gi|118482799	O49073	CL6375.Contig2_All	8	24.03	87.8	29	Superoxide dismutase [Cu-Zn]	Paulownia kawakamii
1932	gi|118482799	Q9SQL5	CL6375.Contig3_All	22.02	26.11	85.5	32	Superoxide dismutase [Cu-Zn]	Ananas comosus
1933	gi|346426991	O04997	Unigene14950_All	8.4	8.4	35.8	7	Superoxide dismutase [Cu-Zn]	Solidago canadensis var. scabra
1934	gi|12744890	O49073	Unigene41656_All	31.86	31.86	81.6	38	Superoxide dismutase [Cu-Zn]	Paulownia kawakamii
1935	gi|29465854	Q9SM64	CL9217.Contig2_All	10	12.41	38.5	7	Superoxide dismutase [Mn]	Prunus persica
1936	gi|29465854	Q9SM64	Unigene21739_All	16.98	16.98	39.2	14	Superoxide dismutase [Mn]	Prunus persica
1937	gi|386870491	P11796	Unigene31392_All	6	8.18	37.6	5	Superoxide dismutase [Mn]	Nicotiana plumbaginifolia
1938	gi|359486247		CL1996.Contig9_All	2.01	2.01	25.5	1	Survival of motor neuron-related-splicing factor 30-like	Vitis vinifera
1939	gi|147815739	Q9LME2	CL13295.Contig2_All	2.52	2.52	18	1	Synaptonemal complex protein 1	Arabidopsis thaliana
1940	gi|225457921	B6ETT4	CL2486.Contig2_All	12.43	12.43	31.5	10	Synaptotagmin-2	Arabidopsis thaliana
1941	gi|296089108	A0JJX5	CL13976.Contig2_All	2.94	2.94	47.7	2	Synaptotagmin-4	Arabidopsis thaliana
1942	gi|296089108	Q8L706	CL13976.Contig4_All	0.57	0.57	12.7	1	Synaptotagmin-5	Arabidopsis thaliana
1943	gi|255579863	Q8L706	CL854.Contig26_All	0.82	0.82	12.8	1	Synaptotagmin-5	Arabidopsis thaliana
1944	gi|4206787	Q9ZSD4	CL13814.Contig1_All	0.41	0.41	7.6	1	Syntaxin-121	Arabidopsis thaliana
1945	gi|225439283	Q8VZU2	CL1475.Contig18_All	5.64	5.64	35.1	3	Syntaxin-132	Arabidopsis thaliana
1946	gi|225439283	Q8VZU2	CL1475.Contig7_All	2	2	23	1	Syntaxin-132	Arabidopsis thaliana
1947	gi|225460841	Q9SA23	CL6612.Contig1_All	4.04	4.04	31.3	2	Syntaxin-51	Arabidopsis thaliana
1948	gi|296084315	Q946Y7	CL10896.Contig4_All	2.01	2.01	16.7	1	Syntaxin-61	Arabidopsis thaliana
1949	gi|225439930	Q9SF29	CL9400.Contig4_All	4.05	4.05	44.7	3	Syntaxin-71	Arabidopsis thaliana
1950	gi|225441629	P28769	CL10553.Contig4_All	19.09	19.09	38.8	16	T-complex protein 1 subunit alpha	Arabidopsis thaliana
1951	gi|359497202	P28769	CL2182.Contig3_All	10.58	10.58	32.5	8	T-complex protein 1 subunit alpha	Arabidopsis thaliana
1952	gi|359489326	P28769	CL2838.Contig1_All	14.01	14.01	35.3	7	T-complex protein 1 subunit alpha	Arabidopsis thaliana
1953	gi|225459806	P28769	CL4002.Contig1_All	12.63	12.63	31.5	8	T-complex protein 1 subunit alpha	Arabidopsis thaliana
1954	gi|255558769	O04450	CL10291.Contig1_All	8.62	8.62	25.1	4	T-complex protein 1 subunit epsilon	Arabidopsis thaliana
1955	gi|225424564	O04450	CL10734.Contig1_All	9.25	9.25	26.7	4	T-complex protein 1 subunit epsilon	Arabidopsis thaliana
1956	gi|225451999	O04450	CL14499.Contig2_All	7.7	7.7	31	6	T-complex protein 1 subunit epsilon	Arabidopsis thaliana
1957	gi|225456051	P54411	Unigene35248_All	6.14	6.14	44.8	4	T-complex protein 1 subunit epsilon	Avena sativa
1958	gi|147784740	Q9LKI7	CL12700.Contig3_All	2.41	3.4	17.1	5	T-complex protein 1 subunit gamma	Thalassiosira weissflogii
1959	gi|225457058	Q9LKI7	CL13194.Contig2_All	7.21	7.21	25.8	5	T-complex protein 1 subunit gamma	Thalassiosira weissflogii
1960	gi|350539735		Unigene13434_All	9.99	9.99	54.1	6	Temperature-induced lipocalin	Solanum lycopersicum
1961	gi|225451281		Unigene4386_All	4	4	24.1	2	Tetratricopeptide repeat protein 35	Vitis vinifera
1962	gi|225424865		CL2878.Contig9_All	2.16	2.16	16.2	1	Tetratricopeptide repeat protein 38	Vitis vinifera
1963	gi|190358875	P81370	CL16304.Contig1_All	10.06	10.06	46.2	7	Thaumatin-like protein	Actinidia deliciosa
1964	gi|58201024	F6H7K5	CL7861.Contig3_All	4	4	20.3	2	Thiamine thiazole synthase 2	Vitis vinifera
1965	gi|225437812	Q8RWQ9	CL7226.Contig1_All	6.15	6.15	24.7	7	Thiol protease aleurain-like	Arabidopsis thaliana
1966	gi|66096352	Q38879	CL1335.Contig2_All	2	2	39.3	1	Thioredoxin H2	Arabidopsis thaliana
1967	gi|208659912	P29449	CL6422.Contig2_All	12.21	12.21	53.5	8	Thioredoxin H-type 1	Nicotiana tabacum
1968	gi|359493854	Q9SEU6	Unigene13617_All	2	2.01	36.1	1	Thioredoxin M4	Arabidopsis thaliana
1969	gi|297738007	O64764	Unigene3822_All	4.97	4.98	52.3	3	Thioredoxin O1	Arabidopsis thaliana
1970	gi|255575237	Q39242	CL3415.Contig1_All	8.01	8.01	22.2	4	Thioredoxin reductase 2	Arabidopsis thaliana
1971	gi|225460644	Q5JMR9	CL1379.Contig2_All	3.02	3.03	13.7	2	Thioredoxin Y	Oryza sativa subsp. japonica
1972	gi|255579021	Q9FG36	CL10164.Contig7_All	4	4	21.8	2	Thioredoxin-like 3-1	Arabidopsis thaliana
1973	gi|255539068	Q9SGS4	Unigene21292_All	2	2	11.9	1	Thioredoxin-like protein CDSP32	Arabidopsis thaliana
1974	gi|225461146	Q8LDI5	Unigene10154_All	3.2	3.2	33.9	4	Thioredoxin-like protein CXXS1	Arabidopsis thaliana
1975	gi|359487131		Unigene25483_All	0.54	0.54	11.9	1	THO complex subunit 1-like	Vitis vinifera
1976	gi|225461914	O04630	Unigene3590_All	4.64	4.64	25.1	3	Threonine-tRNA ligase	Arabidopsis thaliana
1977	gi|225440590	Q9M024	CL14422.Contig1_All	4.77	4.77	22.3	3	Thylakoid ADP,ATP carrier protein	Arabidopsis thaliana
1978	gi|224120874	P81760	CL9822.Contig2_All	2	2	13.9	1	Thylakoid lumenal 17.4 kDa protein	Arabidopsis thaliana
1979	gi|225450155	P82658	Unigene10065_All	1.8	1.8	6.6	1	Thylakoid lumenal 19 kDa protein	Arabidopsis thaliana
1980	gi|302141995	Q9THX6	CL13696.Contig2_All	1.24	1.24	12.6	1	Thylakoid lumenal 29 kDa protein	Solanum lycopersicum
1981	gi|356543813	Q9LR64	Unigene2872_All	2.03	4.07	41.1	2	Thylakoid lumenal protein At1g03610	Arabidopsis thaliana
1982	gi|356543813	Q9LR64	Unigene6590_All	7.48	7.48	36.5	5	Thylakoid lumenal protein At1g03610	Arabidopsis thaliana
1983	gi|224054368	Q8LCA1	Unigene20706_All	2	2	11.9	1	Thylakoid membrane phosphoprotein 14 kDa	Arabidopsis thaliana
1984	gi|225453634	Q8LCA1	Unigene29376_All	2	2	16.9	1	Thylakoid membrane phosphoprotein 14 kDa	Arabidopsis thaliana
1985	gi|359475460		CL983.Contig1_All	2	2	9.5	1	TIP41-like protein-like	Vitis vinifera
1986	gi|407728555		CL7685.Contig2_All	3.87	3.87	15.8	2	Tm-1 protein	Solanum habrochaites
1987	gi|225461774		CL4427.Contig8_All	4.65	4.65	26.6	3	TOM1-like protein 2	Vitis vinifera
1988	gi|359492112		Unigene32248_All	2.01	2.44	16	1	TOM1-like protein 2-like	Vitis vinifera
1989	gi|359484207	Q27GK7	CL3191.Contig1_All	2.32	2.81	15.5	2	Topless-related protein 4	Arabidopsis thaliana
1990	gi|225442937	Q27GK7	CL3191.Contig8_All	4.29	4.29	19.3	2	Topless-related protein 4	Arabidopsis thaliana
1991	gi|359475194		CL7158.Contig1_All	2	2	17	1	TP53RK-binding protein-like	Vitis vinifera
1992	gi|255579901	Q8VWG7	CL10920.Contig3_All	2	2	19.7	2	TPR repeat-containing thioredoxin TDX	Arabidopsis thaliana
1993	gi|359475869	Q84JR9	CL6267.Contig2_All	2.54	2.54	10.2	2	TPR repeat-containing thioredoxin TTL4	Arabidopsis thaliana
1994	gi|255543230		Unigene31028_All	2	4	34.8	2	Transaldolase	Ricinus communis
1995	gi|359496003		CL13681.Contig2_All	1.4	1.4	24.7	1	Transaldolase-like	Vitis vinifera
1996	gi|84578865	P48522	CL6500.Contig1_All	2	2	15.3	1	Trans-cinnamate 4-monooxygenase	Catharanthus roseus
1997	gi|356521624	Q9SKZ1	CL5259.Contig5_All	9.46	9.46	38.6	5	Transcription factor Pur-alpha 1	Arabidopsis thaliana
1998	gi|297741818	Q9SU25	CL4814.Contig2_All	0.96	0.96	18.6	1	Transcription initiation factor IIF subunit alpha	Arabidopsis thaliana
[truncated: 347 more rows]
