# Supplementary material for: Proteomic Characterisation of the Salt Gland-Enriched Tissues of the Mangrove Tree Species Avicennia officinalis
Source: PLoS One. 2015 Jul 20;10(7):e0133386. doi: 10.1371/journal.pone.0133386 (PMC4508094; doi:10.1371/journal.pone.0133386)
Supplement: S4 Table — (XLSX) [file pone.0133386.s004.xlsx]

## Sheet: S4 Table
S4 Table. List of proteins identified in mesophyll tissues of A. officinalis (first biological replicate) using AB SCIEX ProteinPilotTM Software 4.2, with false discovery rate (FDR) set at 1%.
No.	gi Accession Number	Swissprot ID	Contig Number	Unused ProtScore*	Total ProtScore*	% Coverage*	Peptides (95%)*	Protein Description	Species
1	gi|125620176	Q96539	CL15062.Contig1_All	2.01	2.01	89.7	1	10 kDa chaperonin	Brassica napus
2	gi|125620176	Q96539	CL15062.Contig2_All	2	2.01	65	2	10 kDa chaperonin	Brassica napus
3	gi|224102617	Q84QK0	CL5224.Contig4_All	2	2	47.7	1	12-oxophytodienoate reductase 1	Oryza sativa subsp. japonica
4	gi|4454097	P14009	Unigene27733_All	4.01	4.01	40.3	3	14 kDa proline-rich protein DC2.15	Daucus carota
5	gi|350536755	P42652	CL1962.Contig1_All	2.32	4.41	61.5	3	14-3-3 protein 4	Solanum lycopersicum
6	gi|326694865	P42652	Unigene27568_All	4	8.87	74.3	5	14-3-3 protein 4	Solanum lycopersicum
7	gi|42491254	P93784	CL16276.Contig3_All	2	10.92	85.9	6	14-3-3-like protein 16R	Solanum tuberosum
8	gi|42491254	P93784	CL16276.Contig4_All	11.64	11.64	88.6	7	14-3-3-like protein 16R	Solanum tuberosum
9	gi|224111004	Q84MB3	Unigene3106_All	11.08	11.08	64.2	7	1-aminocyclopropane-1-carboxylate oxidase homolog 1	Arabidopsis thaliana
10	gi|3914394	Q42908	Unigene11247_All	12.58	12.58	53.3	8	2,3-bisphosphoglycerate-independent phosphoglycerate mutase	Mesembryanthemum crystallinum
11	gi|255550363	O65282	CL15579.Contig4_All	8.38	8.38	59.9	6	20 kDa chaperonin	Arabidopsis thaliana
12	gi|359491781	P32765	CL7769.Contig1_All	7.93	7.93	80.3	9	21 kDa seed protein	Theobroma cacao
13	gi|297742784	P32765	CL7769.Contig2_All	9.54	9.54	55.4	6	21 kDa seed protein	Theobroma cacao
14	--|	P32765	CL7769.Contig5_All	1.51	1.51	62.3	1	21 kDa seed protein	Theobroma cacao
15	gi|12044708	P32765	Unigene17103_All	12.09	12.09	57.9	7	21 kDa seed protein	Theobroma cacao
16	gi|225425648	Q39227	CL204.Contig6_All	4	4	55.4	2	24-methylenesterol C-methyltransferase 2	Arabidopsis thaliana
17	gi|225441955	Q9FXT9	CL4161.Contig2_All	4.4	4.4	78.2	3	26S protease regulatory subunit 7	Oryza sativa subsp. japonica
18	gi|118486132	Q9MAK9	CL13190.Contig2_All	7.06	7.06	71.4	4	26S protease regulatory subunit S10B homolog B	Arabidopsis thaliana
19	gi|225427065		CL5165.Contig2_All	4.53	4.53	46.6	3	26S proteasome non-ATPase regulatory subunit 13-like isoform 1	Vitis vinifera
20	gi|225446449	Q9SIV2	Unigene13198_All	7	7	40.3	5	26S proteasome non-ATPase regulatory subunit 2 1A	Arabidopsis thaliana
21	gi|225428067	Q06364	CL3374.Contig6_All	0.81	0.81	39.6	1	26S proteasome non-ATPase regulatory subunit 3	Daucus carota
22	gi|225457441	Q93Y35	CL2888.Contig4_All	4.01	4.01	42.2	3	26S proteasome non-ATPase regulatory subunit 6	Arabidopsis thaliana
23	gi|371782085		CL2376.Contig4_All	2	2	43.3	1	2-carboxy-D-arabinitol 1-phosphate (CA1P) phosphatase [Nicotiana tabacum]	Nicotiana tabacum
24	gi|238013684	Q6ER94	Unigene18233_All	2.54	18.06	61.2	11	2-Cys peroxiredoxin BAS1	Oryza sativa subsp. japonica
25	gi|255578581	Q9C5R8	CL2386.Contig2_All	18.26	18.26	60	11	2-Cys peroxiredoxin BAS1-like	Arabidopsis thaliana
26	gi|225462809	Q9LF46	CL1808.Contig2_All	5.23	5.23	40.9	3	2-hydroxyacyl-CoA lyase	Arabidopsis thaliana
27	gi|255575120		CL4063.Contig3_All	7.17	7.17	44.2	10	2-oxoglutarate dehydrogenase	Ricinus communis
28	gi|225432062	P29344	CL5550.Contig6_All	3.71	3.71	56.5	3	30S ribosomal protein S1	Spinacia oleracea
29	gi|225463276	P19684	CL1857.Contig3_All	2.4	2.4	27.5	1	33 kDa ribonucleoprotein	Nicotiana sylvestris
30	gi|255559875	P23525	CL10117.Contig3_All	0.58	0.58	34.8	1	37 kDa inner envelope membrane protein	Spinacia oleracea
31	gi|225444069	Q9SUC0	CL2116.Contig11_All	2.1	2.1	35.9	2	3-hydroxyisobutyrate dehydrogenase	Arabidopsis thaliana
32	gi|350538457	Q9SUC0	Unigene24264_All	2.65	2.65	79.4	3	3-hydroxyisobutyrate dehydrogenase	Arabidopsis thaliana
33	gi|3021506	P29696	Unigene8021_All	4	4	51.1	4	3-isopropylmalate dehydrogenase	Solanum tuberosum
34	gi|147866537	Q56WD9	Unigene31737_All	2.23	2.23	45.7	3	3-ketoacyl-CoA thiolase 2	Arabidopsis thaliana
35	gi|225424552	P28643	CL10860.Contig5_All	0.65	0.65	68.8	1	3-oxoacyl-[acyl-carrier-protein] reductase	Cuphea lanceolata
36	gi|16751569	P11043	CL8808.Contig2_All	2	2	54.1	1	3-phosphoshikimate 1-carboxyvinyltransferase	Petunia hybrida
37	gi|83284009	P19950	CL8784.Contig5_All	4.28	4.28	81.3	4	40S ribosomal protein S14	Zea mays
38	gi|225442156	Q9FJA6	CL16283.Contig1_All	8.24	8.24	73.1	7	40S ribosomal protein S3-3	Arabidopsis thaliana
39	gi|269849762	P33444	CL10662.Contig2_All	3.92	3.92	53.5	3	40S ribosomal protein S3a	Catharanthus roseus
40	gi|356559288	P46300	CL3342.Contig1_All	3.35	3.35	71.5	3	40S ribosomal protein S4	Solanum tuberosum
41	gi|40748265	O65731	Unigene31365_All	1.39	1.39	60.8	1	40S ribosomal protein S5	Cicer arietinum
42	gi|192913036	Q9M3V8	CL2823.Contig7_All	6.01	6.01	98	3	40S ribosomal protein S6	Asparagus officinalis
43	gi|225452773	Q9FLF0	CL5422.Contig2_All	4.09	4.09	81.2	4	40S ribosomal protein S9-2	Arabidopsis thaliana
44	gi|145843639	P56848	CL4179.Contig9_All	2	2	36.1	1	4-diphosphocytidyl-2-C-methyl-D-erythritol kinase	Mentha piperita
45	gi|359497145	Q8W463	Unigene16848_All	4	4	76.5	2	50S ribosomal protein L19-1	Arabidopsis thaliana
46	gi|357471553	P06379	CL221.Contig2_All	1.8	1.8	57.2	1	50S ribosomal protein L2	Nicotiana tabacum
47	gi|225454186	P51412	CL31.Contig1_All	1.86	1.86	55.8	1	50S ribosomal protein L21	Arabidopsis thaliana
48	gi|225458215	Q9FWS4	Unigene20781_All	2	2	51.5	1	50S ribosomal protein L31	Arabidopsis thaliana
49	gi|225436446	Q6JJ61	CL16126.Contig2_All	2.92	2.92	69.9	3	50S ribosomal protein L9	Ipomoea trifida
50	gi|224123990	Q9FQ04	CL4956.Contig2_All	1.66	1.66	51	1	5'-3' exoribonuclease 4	Arabidopsis thaliana
51	gi|113473614	Q42662	CL1451.Contig1_All	26.94	26.94	59.9	23	5-methyltetrahydropteroyltriglutamate--homocysteine methyltransferase	Solenostemon scutellarioides
52	gi|113473614	Q42699	Unigene10298_All	3.31	8.42	61.1	6	5-methyltetrahydropteroyltriglutamate--homocysteine methyltransferase	Catharanthus roseus
53	gi|225448367	P50346	Unigene928_All	13.19	13.19	53.1	10	60S acidic ribosomal protein P0	Glycine max
54	gi|24473796	O24415	Unigene27711_All	4.27	4.27	76.3	4	60S acidic ribosomal protein P2B	Zea mays
55	gi|225434307	Q9SPB3	Unigene35927_All	1.3	1.3	89.5	1	60S ribosomal protein L10	Vitis riparia
56	gi|313586505	Q9FKC0	Unigene2560_All	6.27	6.27	65.1	5	60S ribosomal protein L13a-4	Arabidopsis thaliana
57	gi|76161008	Q9T043	Unigene2813_All	4.7	4.7	89.6	4	60S ribosomal protein L14-2	Arabidopsis thaliana
58	gi|255564186	Q9M9W1	CL13043.Contig5_All	2	2	65.1	1	60S ribosomal protein L22-2	Arabidopsis thaliana
59	gi|225435084	Q07761	CL14261.Contig2_All	0.94	0.94	65.2	1	60S ribosomal protein L23a	Nicotiana tabacum
60	gi|225423704	P51419	Unigene37661_All	0.93	0.93	70.4	1	60S ribosomal protein L27-3	Arabidopsis thaliana
61	gi|296081197	P35684	CL3940.Contig8_All	2.27	2.27	73.5	3	60S ribosomal protein L3	Oryza sativa subsp. japonica
62	gi|225439761	Q9XF97	CL3738.Contig2_All	6	6	69.2	3	60S ribosomal protein L4	Prunus armeniaca
63	gi|225439761	Q9XF97	CL3738.Contig3_All	2.28	2.29	68.7	2	60S ribosomal protein L4	Prunus armeniaca
64	gi|21593543	Q9SF40	CL9785.Contig1_All	0.68	0.69	80	1	60S ribosomal protein L4-1	Arabidopsis thaliana
65	gi|255544260	P34091	CL14045.Contig2_All	1.08	1.08	82.1	3	60S ribosomal protein L6	Mesembryanthemum crystallinum
66	gi|359483254	P60040	CL8433.Contig3_All	0.55	0.55	50.2	1	60S ribosomal protein L7-2	Arabidopsis thaliana
67	gi|307135913	Q9SZX9	CL3673.Contig1_All	6.36	6.36	67	7	60S ribosomal protein L9-2	Arabidopsis thaliana
68	gi|225445037	Q94AA4	CL2440.Contig11_All	2.58	2.58	54.6	2	6-phosphofructokinase 3	Arabidopsis thaliana
69	gi|75324836	Q6V4H0	CL1876.Contig2_All	3.08	3.08	44.4	2	8-hydroxygeraniol dehydrogenase	Catharanthus roseus
70	gi|225464033	Q9CAF5	CL9834.Contig2_All	2.03	2.03	37.9	1	ABC transporter I family member 6	Arabidopsis thaliana
71	gi|224138116	Q8VZS8	CL10741.Contig2_All	2.94	2.94	46.3	2	Abscisic acid receptor PYL1	Arabidopsis thaliana
72	gi|359483145	P27061	Unigene22746_All	8.06	8.06	62.6	5	Acid phosphatase 1	Solanum lycopersicum
73	gi|222640045	P49608	Unigene11784_All	2	2	42.3	1	Aconitate hydratase	Cucurbita maxima
74	gi|255566397	Q9SIB9	CL2995.Contig20_All	23.36	23.36	54.3	18	Aconitate hydratase 2	Arabidopsis thaliana
75	gi|255566397	Q9SIB9	CL2995.Contig43_All	0.8	6.15	51.9	6	Aconitate hydratase 2	Arabidopsis thaliana
76	gi|300429861	P81228	Unigene18830_All	2.19	2.19	57.4	3	Actin-66	Solanum tuberosum
77	gi|386870479	P53492	CL653.Contig2_All	13.23	13.23	57.8	8	Actin-7	Arabidopsis thaliana
78	gi|76573351	O80800	CL2188.Contig2_All	1.2	1.2	42.6	2	Acyl carrier protein 2	Arabidopsis thaliana
79	gi|464734	P35007	CL1768.Contig3_All	4.09	4.09	53.8	2	Adenosylhomocysteinase	Catharanthus roseus
80	gi|359484753	P43188	CL5161.Contig4_All	6.93	6.93	66.1	4	Adenylate kinase	Zea mays
81	gi|115485231	Q08480	CL13896.Contig3_All	5.55	5.55	73.3	4	Adenylate kinase B	Oryza sativa subsp. japonica
82	gi|225435480	P27081	CL1588.Contig3_All	5.44	5.44	48	5	ADP,ATP carrier protein	Solanum tuberosum
83	gi|225435480	P27081	Unigene14843_All	0.81	3.55	47.3	5	ADP,ATP carrier protein	Solanum tuberosum
84	gi|255553691	O49447	Unigene6526_All	0.85	3.08	53.7	3	ADP,ATP carrier protein 3	Arabidopsis thaliana
85	gi|297736783	P51823	CL1683.Contig5_All	2.98	2.98	45.4	2	ADP-ribosylation factor 2	Oryza sativa subsp. japonica
86	gi|224054438	Q9FJK3	CL16302.Contig2_All	2	2	52.5	1	Agamous-like MADS-box protein AGL80	Arabidopsis thaliana
87	gi|225423779	P36428	CL6767.Contig4_All	3.8	3.8	49.7	2	Alanine-tRNA ligase	Arabidopsis thaliana
88	gi|359477028	P25141	CL4413.Contig3_All	1.33	1.33	46	1	Alcohol dehydrogenase 1	Petunia hybrida
89	gi|269838652	P14675	CL4413.Contig1_All	2.02	2.02	46.7	3	Alcohol dehydrogenase 3	Solanum tuberosum
90	gi|242063486	P93629	CL1196.Contig1_All	2.15	2.15	32.7	2	Alcohol dehydrogenase class-3	Zea mays
91	gi|225457075	Q9SU63	Unigene33792_All	2	6.52	39.1	4	Aldehyde dehydrogenase family 2 member B4	Arabidopsis thaliana
92	gi|223452696	Q8S528	CL8874.Contig3_All	27.31	27.31	61.3	31	Aldehyde dehydrogenase family 2 member B7	Arabidopsis thaliana
93	gi|151301848	Q7XT99	CL12766.Contig1_All	3.02	3.02	52.2	4	Aldo-keto reductase 2	Oryza sativa subsp. japonica
94	gi|224107899	O49434	Unigene16425_All	6	6	43.9	3	Allantoate deiminase	Arabidopsis thaliana
95	gi|357488341	Q93ZC5	CL1097.Contig5_All	1.85	1.85	58	1	Allene oxide cyclase 4	Arabidopsis thaliana
96	gi|20160362	P48417	Unigene31210_All	2.77	2.77	59.9	2	Allene oxide synthase	Linum usitatissimum
97	gi|225423424	Q8RU27	CL522.Contig5_All	2.06	2.06	44.7	1	Alpha-1,4-glucan-protein synthase [UDP-forming] 2	Solanum tuberosum
98	gi|2648032	O04931	CL14985.Contig1_All	2.19	2.19	36.8	4	Alpha-glucosidase	Beta vulgaris
99	gi|297741733	Q9SG80	Unigene34092_All	6	6.02	34.6	7	Alpha-L-arabinofuranosidase 1	Arabidopsis thaliana
100	gi|16417958	Q8VZR2	CL2542.Contig1_All	15.71	15.71	60.2	10	Alpha-L-arabinofuranosidase 2	Arabidopsis thaliana
101	gi|350538359		Unigene691_All	7.4	7.4	31.4	5	Alpha-mannosidase precursor	Solanum lycopersicum
102	gi|225450035		CL4345.Contig3_All	3.15	3.15	33	2	Alpha-N-acetylglucosaminidase-like	Vitis vinifera
103	gi|225452328		Unigene18997_All	1.07	1.07	37.2	1	Altered inheritance of mitochondria protein 32	Vitis vinifera
104	gi|350539127	Q8LEE7	CL1540.Contig4_All	3.76	3.76	48.4	2	Alternative oxidase 3	Arabidopsis thaliana
105	gi|118485692	P52418	CL6127.Contig4_All	3.52	3.52	38.5	2	Amidophosphoribosyltransferase	Glycine max
106	gi|224053304	Q9SE45	CL10116.Contig1_All	2	2	51.1	1	Annexin D3	Arabidopsis thaliana
107	gi|225449855	Q9ZVJ6	CL14981.Contig2_All	2	2	37.1	1	Annexin D4	Arabidopsis thaliana
108	gi|225424468	Q9C9X3	CL9693.Contig3_All	5.09	5.09	43	4	Annexin D5	Arabidopsis thaliana
109	gi|225427267		CL12273.Contig2_All	1.47	1.47	54.4	1	AP-2 complex subunit mu-like (LOC100250494)	Vitis vinifera
110	gi|307645736	P80595	Unigene10573_All	2	2	39.8	1	Apyrase	Solanum tuberosum
111	gi|2440044	Q08733	CL16514.Contig3_All	16.9	16.9	51.4	12	Aquaporin PIP1-3	Arabidopsis thaliana
112	gi|264820921	P50156	CL198.Contig2_All	2.51	2.52	22.1	3	Aquaporin TIP1-1	Oryza sativa subsp. japonica
113	gi|162809290	P50156	Unigene9725_All	19.64	19.64	26.9	14	Aquaporin TIP1-1	Oryza sativa subsp. japonica
114	gi|225459083	P22675	CL4640.Contig2_All	0.73	0.73	29.5	1	Argininosuccinate lyase	Chlamydomonas reinhardtii
115	gi|356543572		CL9178.Contig3_All	2	2	60.4	1	Aryl-alcohol dehydrogenase C977.14c-like	Glycine max
116	gi|225429870	Q9SW96	CL11235.Contig2_All	6	6	60.5	4	Asparagine--tRNA ligase	Arabidopsis thaliana
117	gi|359495974	O48593	CL275.Contig2_All	2	2	37.5	1	Asparagine--tRNA ligase	Arabidopsis thaliana
118	gi|366984548	P46644	Unigene17727_All	2	2	55.6	1	Aspartate aminotransferase	Arabidopsis thaliana
119	gi|356524623		CL15899.Contig2_All	2	2	52.6	1	Aspartate-semialdehyde dehydrogenase-like	Glycine max
120	gi|225438529	Q9SJ12	CL1590.Contig2_All	2.31	4.55	89.7	3	ATP synthase 24 kDa subunit	Arabidopsis thaliana
121	gi|255582813	Q9SJ12	Unigene31124_All	13.41	13.41	85.6	10	ATP synthase 24 kDa subunit	Arabidopsis thaliana
122	gi|225440308	P80497	Unigene6240_All	1.52	1.52	55.6	1	ATP synthase 6 kDa subunit	Solanum tuberosum
123	gi|22797539	Q2L911	CL16119.Contig1_All	5.12	5.12	72.7	6	ATP synthase epsilon chain	Gossypium hirsutum
124	gi|356548953	P29790	CL4539.Contig2_All	32.43	32.43	72.1	23	ATP synthase gamma chain	Nicotiana tabacum
125	gi|356548953	P29790	Unigene20330_All	4.78	20.6	83.6	12	ATP synthase gamma chain	Nicotiana tabacum
126	gi|357497745	P09003	CL11206.Contig1_All	1.26	1.27	45	1	ATP synthase protein MI25	Nicotiana tabacum
127	gi|391348916	Q06735	CL3892.Contig6_All	14.52	14.52	62.9	13	ATP synthase subunit alpha	Beta vulgaris
128	gi|552956	Q27S64	CL11071.Contig2_All	15.32	15.32	81.5	12	ATP synthase subunit b	Solanum tuberosum
129	gi|118485650	P31853	Unigene24314_All	18.43	18.43	60.2	16	ATP synthase subunit b'	Spinacia oleracea
130	gi|225424142	P17614	CL2634.Contig3_All	7.87	36.55	83.7	32	ATP synthase subunit beta	Nicotiana plumbaginifolia
131	gi|225424142	P19023	CL2634.Contig5_All	45.82	45.82	86.4	45	ATP synthase subunit beta	Zea mays
132	gi|255577651	Q9FT52	CL12501.Contig2_All	2	2	66.7	1	ATP synthase subunit d	Arabidopsis thaliana
133	gi|543867	P26360	Unigene17767_All	8.21	8.21	75.6	7	ATP synthase subunit gamma	Ipomoea batatas
134	gi|114682	P22778	CL327.Contig6_All	7	7	71.9	8	ATP synthase subunit O	Ipomoea batatas
135	gi|399213	P31542	CL4594.Contig1_All	25.22	25.22	74.9	22	ATP-dependent Clp protease ATP-binding subunit clpA homolog CD4B	Solanum lycopersicum
136	gi|388491004	Q94B60	Unigene1073_All	2	2	24.6	1	ATP-dependent Clp protease proteolytic subunit 4	Arabidopsis thaliana
137	gi|225470285	Q9XJ36	CL9051.Contig4_All	2.01	2.01	72.2	1	ATP-dependent Clp protease proteolytic subunit-related protein 2	Arabidopsis thaliana
138	gi|356572984	Q8L770	CL15129.Contig2_All	4	4	53.8	2	ATP-dependent Clp protease proteolytic subunit-related protein 3	Arabidopsis thaliana
139	gi|359495737	Q8LB10	Unigene17958_All	4	4	44.2	2	ATP-dependent Clp protease proteolytic subunit-related protein 4	Arabidopsis thaliana
140	gi|356517518	Q39444	CL1972.Contig2_All	4	6	66.3	3	ATP-dependent zinc metalloprotease FTSH	Capsicum annuum
141	gi|224065699	O82150	Unigene48003_All	19.59	19.59	71.3	14	ATP-dependent zinc metalloprotease FTSH	Nicotiana tabacum
142	gi|225446693	Q655S1	CL8541.Contig1_All	19.58	19.58	72.3	14	ATP-dependent zinc metalloprotease FTSH 2	Oryza sativa subsp. japonica
143	gi|350535316	Q94A43	CL2755.Contig2_All	3.28	3.28	37.9	3	BES1/BZR1 homolog protein 2	Arabidopsis thaliana
144	gi|225431898	Q9FGY1	Unigene5775_All	10.79	10.79	57.2	9	Beta-D-xylosidase 1	Arabidopsis thaliana
145	gi|224054312	Q9LXD6	Unigene1696_All	2	2	62.1	1	Beta-D-xylosidase 3	Arabidopsis thaliana
146	gi|371917286	Q9SGZ5	CL1364.Contig4_All	1.57	1.57	29.7	1	Beta-D-xylosidase 7	Arabidopsis thaliana
147	gi|114217393	Q9SCV3	CL4444.Contig1_All	2	2	38	1	Beta-galactosidase 9	Arabidopsis thaliana
148	gi|255552987	Q9SIE1	CL4670.Contig9_All	0.9	0.9	29.8	2	Bifunctional aspartate aminotransferase and glutamate/aspartate-prephenate aminotransferase	Arabidopsis thaliana
149	gi|359473070		Unigene3692_All	1.5	1.5	45.3	1	Bifunctional purine biosynthesis protein PurH-like	Vitis vinifera
150	gi|224120334	Q949Y3	Unigene22040_All	6.1	6.1	30.9	3	Bifunctional purple acid phosphatase 26	Arabidopsis thaliana
151	gi|359487776	Q8W0Z7	CL4961.Contig1_All	9.41	9.41	59.6	12	Branched-chain-amino-acid aminotransferase-like protein 1	Arabidopsis thaliana
152	gi|356525902		CL8979.Contig2_All	2.01	2.01	40	1	C2 domain-containing protein C31G5.15-like	Glycine max
153	gi|255541686	Q8RX88	CL7325.Contig5_All	2.07	2.07	29.5	1	CAAX prenyl protease 1 homolog	Arabidopsis thaliana
154	gi|255542263		Unigene10026_All	6.43	6.43	39.4	4	Calcium ion binding protein	Arabidopsis lyrata subsp. lyrata
155	gi|359478275	Q9FN48	CL1805.Contig9_All	2.65	2.65	23.3	4	Calcium sensing receptor	Arabidopsis thaliana
156	gi|375313028	Q9FN48	CL5799.Contig2_All	7.54	7.54	49.4	8	Calcium sensing receptor	Arabidopsis thaliana
157	gi|147858184	Q9XES1	CL2554.Contig1_All	1.27	1.27	36.6	1	Calcium-transporting ATPase 4	Arabidopsis thaliana
158	gi|3121848	P93087	Unigene7853_All	3.43	3.43	50.3	4	Calmodulin	Capsicum annuum
159	gi|350539281	Q39817	CL11555.Contig1_All	4.61	4.61	48.3	4	Calnexin homolog	Glycine max
160	gi|233955399	P93508	CL3408.Contig2_All	6.18	6.18	65.2	4	Calreticulin	Ricinus communis
161	gi|233955399	P93508	Unigene11512_All	1	5.36	35.3	3	Calreticulin	Ricinus communis
162	gi|297735242	O04153	CL5881.Contig3_All	4.03	4.03	57	2	Calreticulin-3	Arabidopsis thaliana
163	gi|225425676	O22914	Unigene27520_All	2	2	50.4	2	Calvin cycle protein CP12-1	Arabidopsis thaliana
164	gi|225452452	P27141	CL170.Contig5_All	25.53	25.53	63.8	21	Carbonic anhydrase	Nicotiana tabacum
165	gi|255567721		CL12512.Contig4_All	2.24	2.24	42.8	1	Carboxymethylenebutenolidase	Ricinus communis
166	gi|294679657	Q8LP17	CL2381.Contig2_All	3.42	4.06	60.1	3	Carotenoid 9,10(9',10')-cleavage dioxygenase 1	Pisum sativum
167	gi|294679657	Q8LP17	CL2381.Contig6_All	7.81	7.81	64.2	7	Carotenoid 9,10(9',10')-cleavage dioxygenase 1	Pisum sativum
168	gi|78893689	Q9AXH0	Unigene19043_All	10.31	10.31	65.9	8	Catalase	Avicennia marina
169	gi|78893689	Q9AXH0	Unigene24890_All	13.15	13.15	59.6	10	Catalase	Avicennia marina
170	gi|118162023	Q9LEV3	Unigene2541_All	2.53	2.53	38.6	3	CBS domain-containing protein CBSX3	Arabidopsis thaliana
171	gi|239819394	P54774	CL206.Contig1_All	7.72	7.72	62.1	6	Cell division cycle protein 48 homolog	Glycine max
172	gi|224061234	Q8VZK9	Unigene11250_All	1.41	1.41	10.3	1	Cellulose synthase-like protein E1	Arabidopsis thaliana
173	gi|122238705	Q2PF16	CL8138.Contig3_All	2.04	2.04	59	1	Chalcone--flavonone isomerase	Verbena hybrida
174	gi|356507345	Q8VYJ7	CL12701.Contig1_All	9.27	9.27	57.4	7	Chaperone protein ClpB4	Arabidopsis thaliana
175	gi|224132004	P21238	CL9520.Contig3_All	27.65	27.65	72.2	22	Chaperonin 60 subunit alpha 1	Arabidopsis thaliana
176	gi|225435794	Q9LJE4	CL9892.Contig3_All	17.68	17.68	69.1	17	Chaperonin 60 subunit beta 2	Arabidopsis thaliana
177	gi|225435794	Q9LJE4	Unigene34958_All	4	4	81.1	3	Chaperonin 60 subunit beta 2	Arabidopsis thaliana
178	gi|359477860	Q05046	CL9633.Contig2_All	14.13	18.17	79.2	13	Chaperonin CPN60-2	Cucurbita maxima
179	gi|461736	Q05046	CL9633.Contig4_All	18.56	18.56	93.9	13	Chaperonin CPN60-2	Cucurbita maxima
180	gi|255569585	P27489	CL9712.Contig2_All	11.77	19.85	58.9	33	Chlorophyll a-b binding protein 13	Solanum lycopersicum
181	gi|237651899	P27493	CL11012.Contig1_All	5.07	90.35	78.2	98	Chlorophyll a-b binding protein 21	Nicotiana tabacum
182	gi|237651899	P27493	CL11012.Contig2_All	101.72	101.72	80.1	128	Chlorophyll a-b binding protein 21	Nicotiana tabacum
183	gi|224381552	P27493	CL11012.Contig3_All	10	93.32	80.8	129	Chlorophyll a-b binding protein 21	Nicotiana tabacum
184	gi|237651899	P27493	Unigene27453_All	18	96.35	78.5	140	Chlorophyll a-b binding protein 21	Nicotiana tabacum
185	gi|255581778	P12062	Unigene2687_All	37.25	51.64	76.2	86	Chlorophyll a-b binding protein 37	Petunia sp.
186	gi|225449078	P12360	Unigene24112_All	34	34	64.3	38	Chlorophyll a-b binding protein 6A	Solanum lycopersicum
187	gi|110377772	P27524	CL5155.Contig5_All	30.1	32.15	63	30	Chlorophyll a-b binding protein CP24 10A	Solanum lycopersicum
188	gi|225459918	Q9XF89	CL11288.Contig1_All	30.46	30.46	73	28	Chlorophyll a-b binding protein CP26	Arabidopsis thaliana
189	gi|225459918	Q9XF89	Unigene24296_All	40.04	40.04	88.6	29	Chlorophyll a-b binding protein CP26	Arabidopsis thaliana
190	gi|110377766	Q9XF88	CL12772.Contig1_All	53.06	53.06	66	50	Chlorophyll a-b binding protein CP29.2	Arabidopsis thaliana
191	gi|356508545	Q9SQL2	CL3699.Contig2_All	11.13	11.13	55.8	13	Chlorophyll a-b binding protein P4	Pisum sativum
192	gi|225437124	O22527	CL8699.Contig2_All	2.02	2.02	45.6	1	Chlorophyllase-1	Arabidopsis thaliana
193	gi|77744911		CL12000.Contig2_All	7.4	7.4	50	6	Chloroplast lipocalin	Ipomoea nil
194	gi|255546463	Q8H0W1	CL7634.Contig2_All	4.19	4.19	51.6	4	Chloroplast processing peptidase	Arabidopsis thaliana
195	gi|224066507	Q9LYA9	CL14277.Contig2_All	15.9	15.9	69.1	12	Chloroplast stem-loop binding protein of 41 kDa a	Arabidopsis thaliana
196	gi|118489564	Q9SA52	CL2311.Contig13_All	4.02	10.36	66.5	11	Chloroplast stem-loop binding protein of 41 kDa b	Arabidopsis thaliana
197	gi|118489564	Q9SA52	CL2311.Contig7_All	10.65	10.65	68.4	11	Chloroplast stem-loop binding protein of 41 kDa b	Arabidopsis thaliana
198	gi|76782202	P42738	Unigene24100_All	2	2.48	54.2	3	Chorismate mutase	Arabidopsis thaliana
199	gi|332348715	O80433	CL6274.Contig3_All	2.78	2.78	44	6	Citrate synthase	Daucus carota
200	gi|224138682	P49299	CL6298.Contig3_All	2.62	2.62	43.4	2	Citrate synthase	Cucurbita maxima
201	gi|255574808	Q2QYW2	CL16554.Contig1_All	6.12	6.12	46.7	3	Clathrin heavy chain 2	Oryza sativa subsp. japonica
202	gi|225443738	Q9LQI7	CL4927.Contig4_All	5.16	5.16	62.4	6	Complex I intermediate-associated protein 30	Arabidopsis thaliana
203	gi|255580086		CL13335.Contig1_All	3.26	3.26	26.4	2	Conserved hypothetical protein	Ricinus communis
204	gi|255543323		CL6045.Contig3_All	4.18	4.18	49.6	3	Conserved hypothetical protein	Ricinus communis
205	gi|255567017		CL7307.Contig4_All	2.97	2.98	57.3	2	Conserved hypothetical protein	Ricinus communis
206	gi|255580088		Unigene13636_All	2	2	41.2	2	Conserved hypothetical protein	Ricinus communis
207	gi|255584563		Unigene16923_All	1.57	1.57	34	1	Conserved hypothetical protein	Ricinus communis
208	gi|255548449		Unigene47040_All	0.91	0.92	50.6	1	Conserved hypothetical protein	Ricinus communis
209	gi|255541158		Unigene6184_All	2	2	61.1	1	Conserved hypothetical protein	Ricinus communis
210	gi|8347420	Q40143	Unigene22421_All	2.14	2.14	58.5	3	Cysteine proteinase 3	Solanum lycopersicum
211	gi|18307510	Q06445	Unigene13811_All	4.44	4.44	63.8	6	Cysteine proteinase inhibitor	Vigna unguiculata
212	gi|118485910	P43296	CL7372.Contig1_All	2	2	24.2	1	Cysteine proteinase RD19a	Arabidopsis thaliana
213	gi|146216004	P43297	CL10015.Contig1_All	22.2	22.2	56.4	23	Cysteine proteinase RD21a	Arabidopsis thaliana
214	gi|146216004	P43297	CL10015.Contig2_All	2.75	2.85	37.6	4	Cysteine proteinase RD21a	Arabidopsis thaliana
215	gi|224085750	P43297	CL5468.Contig1_All	2.97	2.97	29.4	4	Cysteine proteinase RD21a	Arabidopsis thaliana
216	gi|225434133	O81155	CL13834.Contig2_All	2.82	2.82	31.3	3	Cysteine synthase	Solanum tuberosum
217	gi|18076585	Q8S9L6	CL2840.Contig9_All	2.13	2.13	51.4	1	Cysteine-rich receptor-like protein kinase 29	Arabidopsis thaliana
218	gi|225461287	P30361	Unigene2569_All	16.77	16.77	52.2	22	Cytochrome b6-f complex iron-sulfur subunit 1	Nicotiana tabacum
219	gi|1174870	P46270	Unigene6598_All	4.98	4.98	58.3	3	Cytochrome b-c1 complex subunit 9	Solanum tuberosum
220	gi|7547401	P25076	Unigene28593_All	19.95	19.95	73.7	16	Cytochrome c1-1, heme protein	Solanum tuberosum
221	gi|359486476		Unigene30441_All	10.1	10.1	35	8	Cytosolic endo-beta-N-acetylglucosaminidase-like	Vitis vinifera
222	gi|225443272	O04130	CL14501.Contig2_All	2	2	52.8	1	D-3-phosphoglycerate dehydrogenase	Arabidopsis thaliana
223	gi|225428898	O04130	Unigene48644_All	2.01	2.01	37.6	1	D-3-phosphoglycerate dehydrogenase	Arabidopsis thaliana
224	gi|359490274	Q39189	CL10867.Contig2_All	2.02	2.02	66.8	1	DEAD-box ATP-dependent RNA helicase 7	Arabidopsis thaliana
225	gi|149938952	Q8VZC3	CL3739.Contig1_All	2.73	2.73	40.1	3	Delta-1-pyrroline-5-carboxylate dehydrogenase 12A1	Arabidopsis thaliana
226	gi|22121982	Q9FMF7	CL5919.Contig1_All	2.02	2.02	23.5	2	Dicarboxylate transporter 2.1	Arabidopsis thaliana
227	gi|10444388	Q9M5K3	CL1766.Contig4_All	15.97	15.99	51.2	15	Dihydrolipoyl dehydrogenase 1	Arabidopsis thaliana
228	gi|359486892	Q0WQF7	CL13831.Contig1_All	2	2	54.6	1	Dihydrolipoyllysine-residue acetyltransferase component 1 of pyruvate dehydrogenase complex	Arabidopsis thaliana
229	gi|225442225	Q5M729	CL5659.Contig2_All	18.47	18.47	62.6	12	Dihydrolipoyllysine-residue acetyltransferase component 3 of pyruvate dehydrogenase complex	Arabidopsis thaliana
230	gi|255578100	Q8H107	CL7587.Contig1_All	12.77	12.77	70.5	9	Dihydrolipoyllysine-residue succinyltransferase component of 2-oxoglutarate dehydrogenase complex 2	Arabidopsis thaliana
231	gi|111073733	P13240	Unigene20752_All	6	6	48.9	6	Disease resistance response protein 206	Pisum sativum
232	gi|388515771	P13240	Unigene9930_All	1.09	1.09	53.9	1	Disease resistance response protein 206	Pisum sativum
233	gi|359478029		CL4004.Contig6_All	2	2	36.5	1	DNA topoisomerase 3-beta-1-like	Vitis vinifera
234	gi|255587278	P42824	CL2245.Contig2_All	1.83	1.83	40	2	DnaJ protein homolog 2	Allium porrum
235	gi|359482375	P42824	CL621.Contig1_All	1.74	1.74	50	1	DnaJ protein homolog 2	Allium porrum
236	gi|225449032		Unigene7826_All	0.74	0.74	30.9	1	Dolichyl-diphosphooligosaccharide-protein glycosyltransferase subunit 1	Vitis vinifera
237	gi|359480291		CL9971.Contig1_All	4.84	4.84	40.9	4	Dolichyl-diphosphooligosaccharide-protein glycosyltransferase subunit 2-like	Vitis vinifera
238	gi|224144970	Q6AWX0	CL10449.Contig1_All	1.92	2	24	1	D-xylose-proton symporter-like 2	Arabidopsis thaliana
239	gi|225441479	Q6R567	CL10819.Contig3_All	1.74	1.74	41.7	1	E3 ubiquitin-protein ligase RMA1H1	Capsicum annuum
240	gi|29243204	O64937	CL16488.Contig3_All	20.43	20.43	78.1	19	Elongation factor 1-alpha	Oryza sativa subsp. japonica
241	gi|29243204	O64937	Unigene29454_All	3.89	18.19	79.6	17	Elongation factor 1-alpha	Oryza sativa subsp. japonica
242	gi|175363751	Q6YW46	CL4249.Contig2_All	4.26	4.26	59.9	3	Elongation factor 1-gamma 2	Oryza sativa subsp. japonica
243	gi|224081451	O23755	CL3760.Contig3_All	6.45	6.45	46.3	5	Elongation factor 2	Beta vulgaris
244	gi|255537029	P34811	CL9337.Contig1_All	5.17	5.17	56	5	Elongation factor G	Glycine max
245	gi|255567660	Q9ZT91	CL3007.Contig3_All	6.24	6.24	68.3	7	Elongation factor Tu	Arabidopsis thaliana
246	gi|68566313	P68158	Unigene32910_All	17.9	17.9	65.8	12	Elongation factor Tu	Nicotiana tabacum
247	gi|462013	P35016	CL10577.Contig2_All	6.01	6.01	68.6	4	Endoplasmin homolog	Catharanthus roseus
248	gi|260505494	Q9STX5	CL12798.Contig2_All	7.61	7.61	50.7	8	Endoplasmin homolog	Arabidopsis thaliana
249	gi|359485756	Q9STX5	CL8984.Contig2_All	4.66	4.67	51.6	4	Endoplasmin homolog	Arabidopsis thaliana
250	gi|365189292	P35016	CL9020.Contig4_All	2	4.01	89	3	Endoplasmin homolog	Catharanthus roseus
251	gi|350538295	P26300	CL784.Contig1_All	27.35	27.35	59.2	19	Enolase	Solanum lycopersicum
252	gi|350538295	P26300	CL784.Contig2_All	7.27	23.98	60.1	19	Enolase	Solanum lycopersicum
253	gi|225433688	Q9C5Z2	CL6732.Contig3_All	2	2	39.8	1	Eukaryotic translation initiation factor 3 subunit H	Arabidopsis thaliana
254	gi|225450960		CL860.Contig7_All	0.64	0.64	51.8	1	Eukaryotic translation initiation factor 3 subunit J	Vitis vinifera
255	gi|225444609	Q94HF1	Unigene13385_All	0.95	0.95	49.8	1	Eukaryotic translation initiation factor 3 subunit K	Oryza sativa subsp. japonica
256	gi|356515579		CL4932.Contig1_All	2	2	28.3	1	Eukaryotic translation initiation factor 3 subunit L-like	Glycine max
257	gi|350535206		CL875.Contig4_All	3.47	3.47	41.8	2	Exportin 1	Vitis vinifera
258	gi|225450263	P14918	Unigene4385_All	6.12	6.12	29.8	4	Extensin	Zea mays
259	gi|224071579	Q93YR3	Unigene27713_All	2	2	45.1	1	FAM10 family protein At4g22670	Arabidopsis thaliana
260	gi|225429238	Q7XJJ7	CL7510.Contig3_All	2	2	32.7	1	Fatty acid amide hydrolase	Arabidopsis thaliana
261	gi|193290694	Q43155	CL3129.Contig3_All	23.29	23.29	54.9	19	Ferredoxin-dependent glutamate synthase	Spinacia oleracea
262	gi|225431122	O04977	CL1891.Contig2_All	28.9	28.9	89.3	28	Ferredoxin--NADP reductase, leaf-type isozyme	Nicotiana tabacum
263	gi|147790037	Q0WSY2	CL14143.Contig2_All	2	2	45.9	1	Filament-like plant protein 4	Arabidopsis thaliana
264	gi|26454627	Q07511	CL4926.Contig2_All	23.51	23.51	67.3	23	Formate dehydrogenase	Solanum tuberosum
265	gi|224052994	P28723	CL15342.Contig3_All	1.02	1.02	35.8	3	Formate-tetrahydrofolate ligase	Spinacia oleracea
266	gi|255553877		Unigene29663_All	2	2	24.9	1	Formiminotransferase-cyclodeaminase	Ricinus communis
267	gi|225423539	Q9C6S1	Unigene22324_All	2	2	50.8	1	Formin-like protein 14	Arabidopsis thaliana
268	gi|255545216	Q9FLQ7	Unigene27641_All	4.21	4.21	48.6	4	Formin-like protein 20	Arabidopsis thaliana
269	gi|33329200	Q7XJ81	CL10632.Contig3_All	5.3	5.3	55.5	4	Fructokinase-2	Solanum habrochaites
270	gi|255583346	P46276	CL6647.Contig3_All	0.78	0.78	49.9	1	Fructose-1,6-bisphosphatase	Solanum tuberosum
271	gi|3915687	P22418	Unigene32063_All	2	2	95.2	2	Fructose-1,6-bisphosphatase	Spinacia oleracea
272	gi|354464671	Q944G9	CL14005.Contig2_All	37.8	37.8	59.6	36	Fructose-bisphosphate aldolase 2	Arabidopsis thaliana
273	gi|334847978	Q9ZU52	CL13213.Contig4_All	2	4.56	49.5	3	Fructose-bisphosphate aldolase 3	Arabidopsis thaliana
274	gi|82941449	P17784	CL7517.Contig2_All	17.79	17.79	62.6	13	Fructose-bisphosphate aldolase cytoplasmic isozyme	Oryza sativa subsp. japonica
275	gi|225424144	P43394	CL8927.Contig5_All	2	2	40.7	2	Fruit protein pKIWI502	Actinidia deliciosa
276	gi|306485881	Q9FXB2	Unigene8263_All	2.01	2.01	98.3	2	Galactinol synthase 2	Arabidopsis thaliana
277	gi|225458239	Q9FWR5	CL10836.Contig2_All	8	8	59.9	4	Gamma carbonic anhydrase 1	Arabidopsis thaliana
278	gi|359807119	Q9C6B3	Unigene24064_All	10.34	10.34	29	8	Gamma carbonic anhydrase 2	Arabidopsis thaliana
279	gi|255540193	Q9SMN1	CL10657.Contig1_All	2.46	2.46	45.5	2	Gamma carbonic anhydrase-like 2	Arabidopsis thaliana
280	gi|2501850		CL258.Contig3_All	2.15	2.15	34.6	1	GDP dissociation inhibitor	Nicotiana tabacum
281	gi|82623395		CL258.Contig2_All	2	2	33.3	1	GDP dissociation inhibitor 1-like	Solanum tuberosum
282	gi|48093461	Q2R1V8	CL2553.Contig8_All	2	2	58.1	1	GDP-mannose 3,5-epimerase 2	Oryza sativa subsp. japonica
283	gi|224100141	Q9LIN2	Unigene34676_All	2.01	2.01	53.3	1	GDSL esterase/lipase At3g26430	Arabidopsis thaliana
284	gi|378405175	A7PQW3	Unigene21499_All	3.85	3.85	31.7	3	Glucan endo-1,3-beta-glucosidase	Vitis vinifera
285	gi|37223500	Q6NKW9	Unigene41420_All	1.47	1.47	70.9	1	Glucan endo-1,3-beta-glucosidase 8	Arabidopsis thaliana
286	gi|37223498	P36401	CL5184.Contig5_All	2.01	2.01	79	1	Glucan endo-1,3-beta-glucosidase, acidic isoform PR-Q'	Nicotiana tabacum
287	gi|297737003	P55229	CL11804.Contig1_All	2.26	2.27	52	1	Glucose-1-phosphate adenylyltransferase large subunit 1	Arabidopsis thaliana
288	gi|7671232	P23509	CL9588.Contig3_All	4.81	4.81	62.1	4	Glucose-1-phosphate adenylyltransferase small subunit	Solanum tuberosum
289	gi|81075965	P37830	CL3925.Contig3_All	4.88	4.88	54.3	3	Glucose-6-phosphate 1-dehydrogenase	Solanum tuberosum
290	gi|224063299	Q9FXM4	CL4740.Contig2_All	1.64	1.64	41.7	1	Glucose-6-phosphate isomerase	Arabidopsis lyrata subsp. petraea
291	gi|359484534	Q9M1S8	CL6471.Contig2_All	1.63	1.63	36.7	2	Glutamate carboxypeptidase 2	Arabidopsis thaliana
292	gi|255575222	Q07346	CL5320.Contig10_All	17.59	17.59	51.6	17	Glutamate decarboxylase	Petunia hybrida
293	gi|12229785	O04937	CL1021.Contig3_All	2.57	2.57	45.5	3	Glutamate dehydrogenase A	Nicotiana plumbaginifolia
294	gi|225470587	Q9S7E9	CL5210.Contig1_All	10.43	10.43	56.2	12	Glutamate--glyoxylate aminotransferase 2	Arabidopsis thaliana
295	gi|146741370	O22506	Unigene6408_All	2.01	2.01	83.6	1	Glutamine synthetase	Daucus carota
296	gi|2213877	P51119	CL2107.Contig3_All	9.61	9.61	70.2	15	Glutamine synthetase cytosolic isozyme 2	Vitis vinifera
297	gi|12802875	P51119	CL2107.Contig4_All	8.26	8.84	62.4	15	Glutamine synthetase cytosolic isozyme 2	Vitis vinifera
298	gi|2213877	P32289	Unigene6335_All	2.01	2.01	80.2	1	Glutamine synthetase nodule isozyme	Vigna aconitifolia
299	gi|147861793	Q9LI77	CL12797.Contig3_All	6.05	6.05	57.7	4	Glutamyl-tRNA(Gln) amidotransferase subunit A	Arabidopsis thaliana
300	gi|359475039	B6U151	CL8429.Contig1_All	2	2	60.8	1	Glutamyl-tRNA(Gln) amidotransferase subunit A	Zea mays
301	gi|225462624	Q03666	CL3333.Contig4_All	4.36	4.36	60.7	6	Glutathione S-transferase	Nicotiana tabacum
302	gi|296086756	Q03666	CL3333.Contig5_All	2	2	53.3	1	Glutathione S-transferase	Nicotiana tabacum
303	gi|225462254	Q39769	CL10624.Contig2_All	2	2.62	56.4	2	Glyceraldehyde-3-phosphate dehydrogenase	Ginkgo biloba
304	gi|346682873	Q42671	CL3156.Contig6_All	28.39	28.39	63.8	26	Glyceraldehyde-3-phosphate dehydrogenase	Craterostigma plantagineum
305	gi|346682869	P25856	CL10788.Contig1_All	9.46	9.47	72.2	8	Glyceraldehyde-3-phosphate dehydrogenase A	Arabidopsis thaliana
306	gi|346682871	P09044	CL6783.Contig2_All	2	2	54.7	1	Glyceraldehyde-3-phosphate dehydrogenase B	Nicotiana tabacum
307	gi|147795191	P12859	CL6783.Contig3_All	6.47	6.48	55.1	6	Glyceraldehyde-3-phosphate dehydrogenase B	Pisum sativum
308	gi|13873334	P13443	Unigene32804_All	12.05	12.05	63.5	13	Glycerate dehydrogenase	Cucumis sativus
309	gi|296085983	Q9SS48	CL11947.Contig1_All	8.08	8.08	50.7	6	Glycerol-3-phosphate dehydrogenase SDP6	Arabidopsis thaliana
310	gi|255576268	Q9FJ62	CL7638.Contig1_All	7.27	7.27	27.3	4	Glycerophosphoryl diester phosphodiesterase 1	Arabidopsis thaliana
311	gi|118489297	Q9LQL0	Unigene27699_All	14.08	14.08	75.3	19	Glycine cleavage system H protein 2	Arabidopsis thaliana
312	gi|3334200	O49954	CL7157.Contig1_All	6.97	21.73	62.4	22	Glycine dehydrogenase [decarboxylating]	Solanum tuberosum
313	gi|3334200	O49954	CL7157.Contig3_All	32.12	32.12	59.1	29	Glycine dehydrogenase [decarboxylating]	Solanum tuberosum
314	gi|359476246	O49954	Unigene18410_All	4.05	22.69	55.5	25	Glycine dehydrogenase [decarboxylating]	Solanum tuberosum
315	gi|225423595		CL1924.Contig2_All	2	2	34.1	1	Haloacid dehalogenase-like hydrolase domain-containing-like isoform 2	Vitis vinifera
316	gi|425194	P09189	Unigene4408_All	17.48	19.69	69.6	15	Heat shock cognate 70 kDa protein	Petunia hybrida
317	gi|356552478	P36181	Unigene25185_All	43.43	43.43	70.9	30	Heat shock cognate protein 80	Solanum lycopersicum
318	gi|356552478	P36181	Unigene25187_All	5.03	37.82	69.2	27	Heat shock cognate protein 80	Solanum lycopersicum
319	gi|1708314	P51819	CL1535.Contig2_All	2	13.66	68.1	9	Heat shock protein 83	Ipomoea nil
320	gi|224125136	Q43468	CL13990.Contig1_All	3.89	3.89	66.1	2	Heat shock protein STI	Glycine max
321	gi|255563118		Unigene17016_All	0.83	0.83	28.5	2	Heterogeneous nuclear ribonucleoprotein A1	Ricinus communis
322	gi|297734854	O24591	CL2139.Contig2_All	2	2	44.7	1	Histone deacetylase HDT1	Zea mays
323	gi|351723017	Q9C944	CL7085.Contig1_All	8.71	8.71	65.2	7	Histone H2A variant 3	Arabidopsis thaliana
324	gi|122894114	O22582	CL1332.Contig5_All	5.02	5.02	90.9	4	Histone H2B	Gossypium hirsutum
325	gi|357502337	Q76MV0	CL16490.Contig1_All	4.18	4.18	70.6	2	Histone H3.2	Nicotiana tabacum
326	gi|356557465	P0CG89	Unigene24277_All	8.05	8.05	100	7	Histone H4	Glycine max
327	gi|255547996		CL4798.Contig3_All	2.4	2.4	32.6	2	Hydrolase, hydrolyzing O-glycosyl compounds	Ricinus communis
328	gi|151347473	Q9FM19	Unigene16961_All	2.15	2.16	41.6	3	Hypersensitive-induced response protein 1	Arabidopsis thaliana
329	gi|356572333	Q9CAR7	CL3382.Contig6_All	11.19	11.19	75.9	8	Hypersensitive-induced response protein 2	Arabidopsis thaliana
330	gi|225442194	Q9SRH6	CL1603.Contig2_All	3.37	3.37	57.8	2	Hypersensitive-induced response protein 3	Arabidopsis thaliana
331	gi|53748431		Unigene20581_All	2.01	2.01	64.7	1	Hypothetical protein	Plantago major
332	gi|147807683		Unigene9716_All	2	2	87.9	1	Hypothetical protein VITISV_018915	Vitis vinifera
333	gi|147827322		CL7025.Contig2_All	7.94	7.94	60.5	5	Hypothetical protein VITISV_037471	Vitis vinifera
334	gi|225427220	Q8S9S4	CL9679.Contig2_All	1.25	1.25	35.7	1	IAA-amino acid hydrolase ILR1-like 1	Oryza sativa subsp. japonica
335	gi|224138406	Q8H3C9	CL11902.Contig2_All	4.01	4.01	44.5	2	IAA-amino acid hydrolase ILR1-like 7	Oryza sativa subsp. japonica
336	gi|255575724	Q8LFC0	Unigene3910_All	0.91	0.91	37.8	1	Isocitrate dehydrogenase [NAD] regulatory subunit 1	Arabidopsis thaliana
337	gi|218963723	P52578	Unigene745_All	6.27	6.27	44.8	4	Isoflavone reductase homolog	Solanum tuberosum
338	gi|225424189	Q9SR40	CL10077.Contig1_All	4.36	4.36	48.4	2	Laccase-7	Arabidopsis thaliana
339	gi|12744892	O49818	CL698.Contig5_All	3.55	3.55	45.7	2	Lactoylglutathione lyase	Cicer arietinum
340	gi|42558486	Q05431	CL11942.Contig2_All	24.28	24.28	69.2	22	L-ascorbate peroxidase 1	Arabidopsis thaliana
341	gi|154183757	Q42564	CL950.Contig4_All	4.66	4.66	73.4	5	L-ascorbate peroxidase 3	Arabidopsis thaliana
342	gi|225445867	Q42876	CL11386.Contig1_All	2.11	2.11	42.2	2	Leucine aminopeptidase 2	Solanum lycopersicum
343	gi|359484368	Q9T0K5	CL14769.Contig1_All	0.61	0.61	20.5	3	Leucine-rich repeat extensin-like protein 3	Arabidopsis thaliana
344	gi|225469310	Q1PSI9	Unigene11537_All	2.27	2.27	52	2	L-idonate 5-dehydrogenase	Vitis vinifera
345	gi|224118150	P80471	Unigene6229_All	3.69	3.69	53.5	4	Light-induced protein	Solanum tuberosum
346	gi|363805188	Q9MB73	Unigene16030_All	2.56	2.56	37.8	2	Limonoid UDP-glucosyltransferase	Citrus unshiu
347	gi|187960379	O24370	CL6384.Contig6_All	7.3	7.3	51.9	11	Linoleate 13S-lipoxygenase 2-1	Solanum tuberosum
348	gi|195929365	Q43191	CL3798.Contig3_All	2.62	2.62	41.9	5	Linoleate 9S-lipoxygenase 5	Solanum tuberosum
349	gi|98979407	Q43191	Unigene5691_All	8.45	8.45	50.6	10	Linoleate 9S-lipoxygenase 5	Solanum tuberosum
350	gi|255562088	Q93ZN9	CL7513.Contig3_All	7.14	7.14	42.4	4	LL-diaminopimelate aminotransferase	Arabidopsis thaliana
351	gi|729623	Q03685	CL1328.Contig2_All	21.62	21.62	64.3	12	Luminal-binding protein 5	Nicotiana tabacum
352	gi|388500026	Q6SJV8	Unigene19866_All	3.91	3.91	47.5	4	Magnesium-protoporphyrin IX monomethyl ester [oxidative] cyclase	Gossypium hirsutum
353	gi|225431838	O50001	CL7410.Contig2_All	2	2	52.9	1	Major allergen Pru ar 1	Prunus armeniaca
354	gi|147853972	O24248	CL12477.Contig2_All	4.75	4.75	25.6	3	Major allergen Pru av 1	Prunus avium
355	gi|14423763	Q9M7J4	Unigene2827_All	2	2	69.4	1	MAR-binding filament-like protein 1-1	Nicotiana tabacum
356	gi|14423763	Q9M7J4	Unigene4887_All	0.68	0.68	85.7	2	MAR-binding filament-like protein 1-1	Nicotiana tabacum
357	gi|225430912	Q03943	CL1834.Contig5_All	6.15	6.15	70.4	5	Membrane-associated 30 kDa protein	Pisum sativum
358	gi|359486328	Q9ZTS1	CL1168.Contig15_All	3.48	3.48	45.2	2	Methionine--tRNA ligase	Oryza sativa subsp. japonica
359	gi|342722655	Q75HE6	CL9983.Contig1_All	5.6	5.6	40.3	5	Methylenetetrahydrofolate reductase	Oryza sativa subsp. japonica
360	gi|1762933	P13087	Unigene13584_All	7.92	7.92	41.5	10	Miraculin	Richadella dulcifica
361	gi|225427213	Q93XM7	CL13870.Contig3_All	9.02	9.02	53.5	6	Mitochondrial carnitine/acylcarnitine carrier-like protein	Arabidopsis thaliana
362	gi|225426508	Q9XGY5	Unigene14277_All	2	2	57.1	1	Mitochondrial import inner membrane translocase subunit Tim13	Oryza sativa subsp. japonica
363	gi|161788876	P42055	CL10752.Contig2_All	6.93	9.18	63.4	8	Mitochondrial outer membrane protein porin of 34 kDa	Solanum tuberosum
364	gi|161788876	P42055	Unigene10679_All	9.52	9.52	58.7	6	Mitochondrial outer membrane protein porin of 34 kDa	Solanum tuberosum
365	gi|1172556	P42056	Unigene1869_All	5.93	6.07	41.1	6	Mitochondrial outer membrane protein porin of 36 kDa	Solanum tuberosum
366	gi|58979188		CL15264.Contig1_All	5.38	5.38	59	3	Mitochondrial prohibitin 1	Petunia x hybrida
367	gi|266567	P29677	CL3891.Contig1_All	17.92	17.92	62.4	16	Mitochondrial-processing peptidase subunit alpha	Solanum tuberosum
368	gi|266567	P29677	CL3891.Contig2_All	4.07	11.69	47.8	8	Mitochondrial-processing peptidase subunit alpha	Solanum tuberosum
369	gi|359491892	Q42290	CL14867.Contig1_All	2	2	38.2	1	Mitochondrial-processing peptidase subunit beta	Arabidopsis thaliana
370	gi|13959067	Q42290	CL5074.Contig3_All	2.67	2.67	45.3	3	Mitochondrial-processing peptidase subunit beta	Arabidopsis thaliana
371	gi|55294668		CL11262.Contig2_All	4.13	4.13	67	3	ML domain protein	Nicotiana glauca
372	gi|227955705	P92947	CL13960.Contig4_All	4.3	4.3	43.1	3	Monodehydroascorbate reductase	Arabidopsis thaliana
373	gi|117067068	Q43497	CL7641.Contig2_All	5.98	6.01	43.4	3	Monodehydroascorbate reductase	Solanum lycopersicum
374	gi|255556037	Q9ZPH2	CL3581.Contig1_All	3.54	3.54	29.9	2	Monothiol glutaredoxin-S17	Arabidopsis thaliana
375	gi|224078850	Q94BV7	CL5720.Contig2_All	1.85	1.85	44.8	1	NAD(P)H dehydrogenase B2	Arabidopsis thaliana
376	gi|225437963	Q9SK66	CL3154.Contig1_All	8.46	8.46	64.4	7	NADH dehydrogenase [ubiquinone] 1 alpha subcomplex subunit 9	Arabidopsis thaliana
377	gi|639834	Q9FNN5	CL1726.Contig2_All	6.01	6.01	50.6	3	NADH dehydrogenase [ubiquinone] flavoprotein 1	Arabidopsis thaliana
378	gi|225437209	O22769	Unigene29742_All	4.46	4.46	50.3	4	NADH dehydrogenase [ubiquinone] flavoprotein 2	Arabidopsis thaliana
379	gi|3122572	Q43644	CL10810.Contig1_All	10.21	10.21	55.5	5	NADH dehydrogenase [ubiquinone] iron-sulfur protein 1	Solanum tuberosum
380	gi|112253844	P93306	Unigene3709_All	2.59	2.59	48.7	3	NADH dehydrogenase [ubiquinone] iron-sulfur protein 2	Arabidopsis thaliana
381	gi|9280616	Q95748	Unigene57151_All	2	2	54	1	NADH dehydrogenase [ubiquinone] iron-sulfur protein 3	Arabidopsis thaliana
382	gi|356513167	P34105	CL10672.Contig1_All	4.01	4.01	56.2	3	NADP-dependent malic enzyme	Populus trichocarpa
383	gi|255577262	O22229	Unigene4289_All	2	2	34.7	1	NADPH-dependent thioredoxin reductase 3	Arabidopsis thaliana
384	gi|225464882		CL11048.Contig4_All	1.3	1.3	37	2	Nicalin-1	Vitis vinifera
385	gi|350539707	Q9ZST4	Unigene4844_All	4.01	4.01	77.7	2	Nitrogen regulatory protein P-II homolog	Arabidopsis thaliana
386	gi|225437598		CL3841.Contig4_All	2	2	39	2	Nodal modulator 1	Vitis vinifera
387	gi|359488807		Unigene29040_All	0.87	0.87	27	1	Nuclear pore membrane glycoprotein 210-like	Vitis vinifera
388	gi|147799889	O80763	CL5008.Contig3_All	1.58	1.58	37.2	2	Nucleoredoxin 1	Arabidopsis thaliana
389	gi|284433792	Q96559	Unigene9974_All	8.81	8.81	83.6	10	Nucleoside diphosphate kinase	Helianthus annuus
390	gi|75283426	Q56E62	CL1720.Contig1_All	6.87	8.11	79.7	9	Nucleoside diphosphate kinase 1	Nicotiana tabacum
391	gi|75298577	Q852S5	CL15478.Contig1_All	2	3.89	49.6	3	Nucleoside diphosphate kinase 2	Nicotiana tabacum
392	gi|294862567	Q8RXA8	Unigene3775_All	5.23	5.23	59.7	5	Nucleoside diphosphate kinase 4	Spinacia oleracea
393	gi|255572579		CL9496.Contig2_All	7.21	7.21	50.2	5	Oligopeptidase A	Ricinus communis
394	gi|255584234	Q41050	Unigene22594_All	6	6	64.4	3	Outer envelope pore protein 16	Pisum sativum
395	gi|224120422	O48528	CL8173.Contig2_All	0.89	0.89	28.7	1	Outer envelope pore protein 16-3	Arabidopsis thaliana
396	gi|225457620	Q9SM57	CL9267.Contig2_All	4.07	4.07	65.9	3	Outer envelope pore protein 21	Pisum sativum
397	gi|255538596	Q1H5C9	CL15253.Contig2_All	2.58	2.59	73.2	2	Outer envelope pore protein 24A	Arabidopsis thaliana
398	gi|224095364	O80565	CL9181.Contig3_All	3.51	3.51	65.5	5	Outer envelope pore protein 37	Arabidopsis thaliana
399	gi|384038819	Q40459	CL7703.Contig1_All	123.25	123.25	92.2	117	Oxygen-evolving enhancer protein 1	Nicotiana tabacum
400	gi|212276009	Q40459	CL7703.Contig3_All	17.28	100.06	90.4	86	Oxygen-evolving enhancer protein 1	Nicotiana tabacum
401	gi|356526942	P12302	CL14324.Contig2_All	38.92	38.92	79.6	37	Oxygen-evolving enhancer protein 2	Spinacia oleracea
402	gi|356501429	P29795	Unigene33582_All	6.31	10.26	64.6	10	Oxygen-evolving enhancer protein 2	Solanum lycopersicum
403	gi|225469185	P12301	Unigene32528_All	50.87	50.87	78.5	53	Oxygen-evolving enhancer protein 3	Spinacia oleracea
404	gi|192764525		CL2002.Contig9_All	6.14	6.14	35.7	6	PAE	Litchi chinensis
405	gi|255561582	Q56ZI2	CL3847.Contig3_All	12.44	12.44	59.2	8	Patellin-2	Arabidopsis thaliana
406	gi|359477033	Q9LXD9	CL13005.Contig2_All	1.61	1.61	22.7	3	Pectinesterase/pectinesterase inhibitor 51	Arabidopsis thaliana
407	gi|255550291	Q3E989	CL8834.Contig4_All	16.8	16.8	65.1	13	Pectinesterase/pectinesterase inhibitor 54	Arabidopsis thaliana
408	gi|118489052	Q39613	CL4584.Contig2_All	11.99	11.99	61.1	10	Peptidyl-prolyl cis-trans isomerase	Catharanthus roseus
409	gi|255552604	Q9SSA5	CL2457.Contig7_All	10.01	10.01	77.6	6	Peptidyl-prolyl cis-trans isomerase CYP38	Arabidopsis thaliana
410	gi|224053655	Q9SCY2	Unigene25676_All	2.4	2.4	48.3	2	Peptidyl-prolyl cis-trans isomerase FKBP13	Arabidopsis thaliana
411	gi|359478215	O22870	CL7505.Contig3_All	0.76	0.76	27.9	1	Peptidyl-prolyl cis-trans isomerase FKBP16-3	Arabidopsis thaliana
412	gi|225453422	Q0WRJ7	CL9107.Contig2_All	2.21	2.21	64.5	3	Peptidyl-prolyl cis-trans isomerase FKBP20-2	Arabidopsis thaliana
413	gi|355329948	Q38931	CL11558.Contig2_All	5.45	5.45	63.4	5	Peptidyl-prolyl cis-trans isomerase FKBP62	Arabidopsis thaliana
414	gi|14031049	Q96520	CL4087.Contig2_All	18.2	18.2	52.3	17	Peroxidase 12	Arabidopsis thaliana
415	gi|223635590	A7NY33	Unigene28534_All	5.72	5.72	63.2	4	Peroxidase 4	Vitis vinifera
416	gi|224069224	Q75SY5	Unigene54760_All	4.86	4.86	71	5	Peroxiredoxin Q	Gentiana triflora
417	gi|52851172	Q9XEX2	Unigene27692_All	4.22	4.22	35.2	3	Peroxiredoxin-2B	Arabidopsis thaliana
418	gi|388508838	Q69TY4	Unigene11892_All	4	4	41.2	2	Peroxiredoxin-2E-1	Oryza sativa subsp. japonica
419	gi|304368145	Q9LRR9	CL7033.Contig1_All	39.79	39.79	77.3	45	Peroxisomal (S)-2-hydroxy-acid oxidase GLO1	Arabidopsis thaliana
420	gi|224065022	Q05957	CL7112.Contig1_All	4	4	53.3	2	Petal death protein	Dianthus caryophyllus
421	gi|356499632	Q94K73	CL11898.Contig3_All	2	2	65.7	1	Phenylalanine--tRNA ligase	Arabidopsis thaliana
422	gi|359473467	Q6R8G7	CL3425.Contig10_All	2	2	48.6	1	Phosphate transporter PHO1 homolog 3	Arabidopsis thaliana
423	gi|171854681		CL14337.Contig1_All	0.56	0.56	44.7	1	Phosphate-induced protein	Capsicum chinense
424	gi|76782190	Q00218	CL1478.Contig1_All	2	2	32.5	1	Phospho-2-dehydro-3-deoxyheptonate aldolase 2	Arabidopsis thaliana
425	gi|224121514	Q9MAH0	CL14741.Contig1_All	10.63	10.63	56.9	7	Phosphoenolpyruvate carboxylase 1	Arabidopsis thaliana
426	gi|2266947	Q9FV65	CL14278.Contig1_All	13.59	13.59	76.3	7	Phosphoenolpyruvate carboxylase 2	Flaveria trinervia
427	gi|350537433	Q9M571	CL462.Contig2_All	6.15	6.15	62.9	5	Phosphoethanolamine N-methyltransferase	Spinacia oleracea
428	gi|255573724	Q9M4G4	CL11032.Contig7_All	7.78	7.78	51.9	7	Phosphoglucomutase	Solanum tuberosum
429	gi|238479033	Q9SGC1	Unigene10436_All	1.14	1.14	28	1	Phosphoglucomutase	Arabidopsis thaliana
430	gi|211906450	Q42962	CL4691.Contig4_All	2.59	31.62	61.1	25	Phosphoglycerate kinase	Nicotiana tabacum
431	gi|2499497	Q42961	CL9748.Contig2_All	62.6	62.6	81.3	49	Phosphoglycerate kinase	Nicotiana tabacum
432	gi|356531865		Unigene9688_All	6.08	6.08	49.4	4	Phosphoglycolate phosphatase-like	Glycine max
433	gi|224071449	Q9SJI7	CL14137.Contig2_All	2	2	24.7	1	Phospholipase A1-Iidelta	Arabidopsis thaliana
434	gi|12060550	Q41142	CL13989.Contig2_All	10.77	10.77	50.3	9	Phospholipase D alpha 1	Ricinus communis
435	gi|4867805	P93400	CL16034.Contig1_All	5.04	7.18	52.2	5	Phospholipase D alpha 1	Nicotiana tabacum
436	gi|224071850	P30708	Unigene6508_All	4	4	50.9	3	Phospholipid hydroperoxide glutathione peroxidase	Nicotiana sylvestris
437	gi|13992713	Q9XJ56	CL980.Contig2_All	2	2	64.1	1	Phosphoprotein ECPP44	Daucus carota
438	gi|13992713	Q9XJ56	CL980.Contig3_All	2	2	78	1	Phosphoprotein ECPP44	Daucus carota
439	gi|37983592	P55195	CL7872.Contig3_All	2.05	2.05	34.7	1	Phosphoribosylaminoimidazole carboxylase	Vigna aconitifolia
440	gi|37983566	Q05728	CL7771.Contig2_All	1.48	1.48	40	2	Phosphoribosylformylglycinamidine cyclo-ligase	Arabidopsis thaliana
441	gi|224071429	P27774	CL6228.Contig3_All	14.28	14.28	59.8	12	Phosphoribulokinase	Mesembryanthemum crystallinum
442	gi|357458583	P06511	CL15614.Contig2_All	7.72	7.72	33.5	8	Photosystem I P700 chlorophyll a apoprotein A1	Spinacia oleracea
443	gi|131166	P12372	CL14176.Contig1_All	11.64	11.64	87.8	13	Photosystem I reaction center subunit II	Solanum lycopersicum
444	gi|30013659	P46486	Unigene9735_All	23.93	23.93	75.6	23	Photosystem I reaction center subunit III	Flaveria trinervia
445	gi|2499967	Q41229	CL11106.Contig2_All	8	8	64.7	8	Photosystem I reaction center subunit IV B	Nicotiana sylvestris
446	gi|225443988	Q9SUI5	CL14229.Contig2_All	13.65	13.65	74.2	7	Photosystem I reaction center subunit psaK	Arabidopsis thaliana
447	gi|330318808	Q9S7N7	Unigene6540_All	6.03	6.03	36.1	4	Photosystem I reaction center subunit V	Arabidopsis thaliana
448	gi|255572702	Q9SUI4	Unigene23955_All	1.55	15.02	50	13	Photosystem I reaction center subunit XI	Arabidopsis thaliana
449	gi|224069709	Q9SUI4	Unigene34599_All	17.88	17.88	67.9	15	Photosystem I reaction center subunit XI	Arabidopsis thaliana
450	gi|7525086		Unigene780_All	6.01	6.02	53.1	4	Photosystem I subunit VII	Arabidopsis thaliana
451	gi|351722140	P06183	CL803.Contig1_All	4	14.18	53.7	10	Photosystem II 10 kDa polypeptide	Solanum tuberosum
452	gi|351722140	P06183	Unigene20877_All	14.18	14.18	50.7	9	Photosystem II 10 kDa polypeptide	Solanum tuberosum
453	gi|106879623	Q9FPP4	Unigene17148_All	9.67	9.67	58.5	9	Photosystem II 22 kDa protein	Solanum sogarandinum
454	gi|206586409	B3EWI4	Unigene34986_All	9.16	9.16	78.3	8	Photosystem II 5 kDa protein	Petunia hybrida
455	gi|357471509	P06413	Unigene22101_All	27.55	27.55	50.1	31	Photosystem II CP43 chlorophyll apoprotein	Nicotiana tabacum
456	gi|290488482	P06411	CL2912.Contig3_All	76.52	76.52	66.9	80	Photosystem II CP47 chlorophyll apoprotein	Nicotiana tabacum
457	gi|297808307	O82660	CL10837.Contig1_All	10.79	10.79	42.7	8	Photosystem II stability/assembly factor HCF136	Arabidopsis thaliana
458	gi|18146805	P28554	CL13733.Contig2_All	1	1	37.8	2	Phytoene dehydrogenase	Solanum lycopersicum
459	gi|359474834	P28554	CL5115.Contig1_All	9.68	9.68	54.8	7	Phytoene dehydrogenase	Solanum lycopersicum
460	gi|6759599	Q08435	CL861.Contig1_All	1.13	8.57	58.9	6	Plasma membrane ATPase 1	Nicotiana plumbaginifolia
461	gi|416664	Q03194	CL5910.Contig1_All	2	2	42.1	1	Plasma membrane ATPase 4	Nicotiana plumbaginifolia
462	gi|46430483	Q03194	Unigene9662_All	10.07	10.07	56.9	7	Plasma membrane ATPase 4	Nicotiana plumbaginifolia
463	gi|255541154	O81304	CL16297.Contig4_All	1.15	1.2	44.6	2	Plastid-lipid-associated protein 11	Arabidopsis thaliana
464	gi|373431037	Q8S9M1	CL477.Contig7_All	9.67	9.67	57	6	Plastid-lipid-associated protein 13	Arabidopsis thaliana
465	gi|255575408	Q9LU85	CL918.Contig1_All	6.11	6.11	79.4	5	Plastid-lipid-associated protein 4	Arabidopsis thaliana
466	gi|350535623	Q9LW57	Unigene9942_All	17.24	17.24	64.6	14	Plastid-lipid-associated protein 6	Arabidopsis thaliana
467	gi|255539076	P00289	CL14174.Contig2_All	12.5	12.5	77.7	17	Plastocyanin	Spinacia oleracea
468	gi|225427112	Q9ZP40	CL10943.Contig3_All	3.31	3.31	50.3	3	Plastoglobulin-1	Pisum sativum
469	gi|297743362	Q76CU2	CL168.Contig41_All	7.15	7.15	42	5	Pleiotropic drug resistance protein 1	Nicotiana tabacum
470	gi|7673355	P42731	CL3459.Contig1_All	2.01	2.01	54	1	Polyadenylate-binding protein 2	Arabidopsis thaliana
471	gi|405789908	P43311	Unigene21397_All	0.65	0.65	65.7	1	Polyphenol oxidase	Vitis vinifera
472	gi|405789910	Q9ZP19	Unigene15823_All	13.62	13.62	66.4	7	Polyphenol oxidase I	Ipomoea batatas
473	gi|386870493	Q9MB14	Unigene27344_All	54.69	54.69	68.7	47	Polyphenol oxidase II	Ipomoea batatas
474	gi|386870493	Q9MB14	Unigene34573_All	34.93	34.93	67.2	45	Polyphenol oxidase II	Ipomoea batatas
475	gi|224053979		CL11676.Contig2_All	2.01	2.01	29.1	2	Predicted protein	Populus trichocarpa
476	gi|224146286		CL5737.Contig1_All	3.66	3.66	46.6	2	Predicted protein	Populus trichocarpa
477	gi|224060540		CL6470.Contig2_All	2.94	2.94	46.5	2	Predicted protein	Populus trichocarpa
478	gi|224055615		Unigene22088_All	0.69	0.69	53.3	1	Predicted protein	Populus trichocarpa
479	gi|224117268		Unigene33190_All	0.77	0.77	27	1	Predicted protein	Populus trichocarpa
480	gi|297737057	Q9LJ98	CL5369.Contig1_All	2	2	60.6	1	Prefoldin subunit 2	Arabidopsis thaliana
481	gi|225450009	Q9SX31	CL1787.Contig19_All	8.32	8.32	49.9	8	Proline-rich receptor-like protein kinase PERK9	Arabidopsis thaliana
482	gi|225464551		CL11556.Contig1_All	2	2	44.2	1	Prolyl-tRNA synthetase-like	Vitis vinifera
483	gi|359493091	O22609	CL1945.Contig3_All	1.29	1.29	48	1	Protease Do-like 1	Arabidopsis thaliana
484	gi|359493091	O22609	CL1945.Contig4_All	6.46	6.46	40.4	6	Protease Do-like 1	Arabidopsis thaliana
485	gi|77416969	O23708	CL11161.Contig2_All	5.96	5.96	43.8	5	Proteasome subunit alpha type-2-A	Arabidopsis thaliana
486	gi|359806124	Q9M4T8	CL4777.Contig3_All	6.76	6.76	51.1	4	Proteasome subunit alpha type-5	Glycine max
487	gi|77999287	Q9SXU1	CL13592.Contig2_All	4.01	4.01	65.2	3	Proteasome subunit alpha type-7	Cicer arietinum
488	gi|351726646	O23714	CL6392.Contig1_All	1.33	1.33	60.8	1	Proteasome subunit beta type-2-A	Arabidopsis thaliana
489	gi|225445670	P93395	CL12334.Contig3_All	2.74	2.74	54.4	2	Proteasome subunit beta type-6	Nicotiana tabacum
490	gi|255564826		CL11432.Contig4_All	7.9	7.9	49.1	6	Protein binding protein	Ricinus communis
491	gi|225435760	P29518	CL12685.Contig2_All	9.46	9.46	54.7	7	Protein brittle-1	Zea mays
492	gi|255543593	P29518	CL525.Contig1_All	6.27	6.27	54.1	6	Protein brittle-1	Zea mays
493	gi|224129074	Q67UF5	CL3927.Contig1_All	2	2	30.9	1	Protein disulfide isomerase-like 2-3	Oryza sativa subsp. japonica
494	gi|225459587	Q9XF61	CL3604.Contig1_All	5.51	5.51	61.7	3	Protein disulfide-isomerase	Datisca glomerata
495	gi|47933777	Q43116	Unigene27220_All	21.88	21.88	60.9	16	Protein disulfide-isomerase	Ricinus communis
496	gi|359494074		CL896.Contig1_All	2.03	2.03	61.2	2	Protein grpE-like	Vitis vinifera
497	gi|356567002	Q0DCT8	CL7690.Contig2_All	0.98	0.98	60.4	1	Protein kinase G11A	Oryza sativa subsp. japonica
498	gi|359476721	Q9SUK9	Unigene22010_All	2.53	2.53	39.9	2	Protein phosphatase 2C 55	Arabidopsis thaliana
499	gi|356521038	Q8VYP0	CL12425.Contig2_All	2.25	2.25	29.3	2	Protein SCO1 homolog 1	Arabidopsis thaliana
500	gi|157142955	Q7XAB8	CL11486.Contig4_All	4	4	59.7	3	Protein THYLAKOID FORMATION1	Solanum tuberosum
501	gi|118486499	Q8H0U5	Unigene37960_All	2.46	2.46	63.3	5	Protein TIC 62	Arabidopsis thaliana
502	gi|359478503	Q8LPR9	CL805.Contig3_All	5.11	5.11	61.7	3	Protein TIC110	Arabidopsis thaliana
503	gi|39652276	Q9LVI4	CL5721.Contig4_All	1.28	1.28	10.4	1	Protein TIFY 6B	Arabidopsis thaliana
504	gi|225434863	Q9STE8	CL15257.Contig1_All	4.07	4.07	35.9	3	Protein TOC75-3	Arabidopsis thaliana
505	gi|324388030	O82656	CL10481.Contig2_All	2.02	2.02	47.9	1	Protein-tyrosine-phosphatase PTP1	Arabidopsis thaliana
506	gi|225437762	O24163	CL12970.Contig3_All	1.24	1.24	25.8	1	Protoporphyrinogen oxidase	Nicotiana tabacum
507	gi|225425642	Q9XI73	CL12886.Contig3_All	4	4	50.7	2	PsbQ-like protein 1	Arabidopsis thaliana
508	gi|225429582		CL5145.Contig4_All	9.33	9.33	56.5	9	Puromycin-sensitive aminopeptidase	Vitis vinifera
509	gi|156640561	Q06572	Unigene5406_All	2	2	57.9	2	Pyrophosphate-energized vacuolar membrane proton pump	Hordeum vulgare
510	gi|790479	P31414	CL6187.Contig2_All	6.74	6.74	40.9	6	Pyrophosphate-energized vacuolar membrane proton pump 1	Arabidopsis thaliana
511	gi|224115922	Q41141	CL10530.Contig1_All	2.06	2.06	35.7	3	Pyrophosphate--fructose 6-phosphate 1-phosphotransferase subunit beta	Ricinus communis
512	gi|255543140	P52904	Unigene25278_All	5.64	5.64	27.9	7	Pyruvate dehydrogenase E1 component subunit beta	Pisum sativum
513	gi|225449659	Q42806	CL10967.Contig3_All	3.23	3.23	65.5	2	Pyruvate kinase	Glycine max
514	gi|225463801	Q42806	CL14058.Contig4_All	8.57	8.57	53.1	8	Pyruvate kinase	Glycine max
515	gi|359477316	Q42910	CL384.Contig23_All	0.99	0.99	49.3	1	Pyruvate, phosphate dikinase	Mesembryanthemum crystallinum
516	gi|255568816	Q9ZUC1	Unigene7171_All	9.42	9.42	57.8	5	Quinone oxidoreductase-like protein At1g23740	Arabidopsis thaliana
517	gi|359494786	Q8H0M1	CL13997.Contig1_All	1.45	1.45	28.3	3	Quinone-oxidoreductase homolog	Spinacia oleracea
518	gi|146272052		Unigene826_All	1.16	1.16	33.5	1	Rab-GDP dissociation inhibitor	Solanum lycopersicum
519	gi|296088320	Q68Y52	CL3353.Contig1_All	1.36	1.36	32.1	1	Rac-like GTP-binding protein 2	Oryza sativa subsp. japonica
520	gi|3024504	Q40521	CL3306.Contig2_All	5.48	5.48	56.9	3	Ras-related protein Rab11B	Nicotiana tabacum
521	gi|327505553	P28186	CL1192.Contig5_All	1.84	1.84	70.8	1	Ras-related protein RABE1c	Arabidopsis thaliana
522	gi|388502142	Q9FFE0	Unigene27794_All	4	4	50	2	Regulator of ribonuclease-like protein 2	Arabidopsis thaliana
523	gi|211906464	Q9FFE0	Unigene34938_All	1.32	3.55	38.2	2	Regulator of ribonuclease-like protein 2	Arabidopsis thaliana
524	gi|225470169	P93788	CL2080.Contig1_All	2	2	78.1	1	Remorin	Solanum tuberosum
525	gi|224120028	P93788	Unigene25699_All	2.97	2.97	90.9	2	Remorin	Solanum tuberosum
526	gi|225462835	Q9SVG4	CL4299.Contig1_All	1.58	1.58	50.6	1	Reticuline oxidase-like protein	Arabidopsis thaliana
527	gi|224130512	Q9M158	CL1668.Contig1_All	9.37	9.37	48.3	7	Rhodanese-like domain-containing protein 4	Arabidopsis thaliana
528	gi|225437921		CL5025.Contig3_All	1.68	1.68	50	1	Ribokinase-like (LOC100241187)	Vitis vinifera
529	gi|15149819	P42814	Unigene32007_All	1.8	1.8	32.1	1	Ribonuclease 2	Arabidopsis thaliana
530	gi|255587124		Unigene11529_All	0.67	0.67	26.4	1	Ribophorin	Ricinus communis
531	gi|225451299	Q9ZU38	Unigene9791_All	19.09	19.09	52.5	15	Ribose-5-phosphate isomerase	Arabidopsis thaliana
532	gi|359422269	Q06RC1	CL7377.Contig2_All	201.32	201.32	85.3	246	Ribulose bisphosphate carboxylase large chain	Jasminum nudiflorum
533	gi|270383722	O22077	Unigene2742_All	34.76	34.76	95.6	40	Ribulose bisphosphate carboxylase small chain	Fagus crenata
534	gi|118489105	Q7X9A0	CL9640.Contig2_All	54.43	54.43	74.8	54	Ribulose bisphosphate carboxylase/oxygenase activase 1	Larrea tridentata
535	gi|2499728	Q43843	CL5060.Contig4_All	5.53	5.53	43.5	3	Ribulose-phosphate 3-epimerase	Solanum tuberosum
536	gi|224132004	P08926	CL9520.Contig2_All	9.93	16.74	73.8	11	RuBisCO large subunit-binding protein subunit alpha	Pisum sativum
537	gi|225435794	P08927	CL9892.Contig4_All	2.8	15.75	71.4	15	RuBisCO large subunit-binding protein subunit beta	Pisum sativum
538	gi|255543014	Q9AT56	CL16321.Contig3_All	5.43	5.43	57.9	5	S-adenosylmethionine synthase 1	Elaeagnus umbellata
539	gi|357460055	A4UHT7	CL3698.Contig2_All	2	2	50.8	1	Salutaridine reductase	Papaver bracteatum
540	gi|350538149	P46283	Unigene15221_All	12.64	12.64	59.8	9	Sedoheptulose-1,7-bisphosphatase	Arabidopsis thaliana
541	gi|296083020	Q9C7D4	CL10107.Contig1_All	1.17	1.17	43.1	1	Serine carboxypeptidase-like 16	Arabidopsis thaliana
542	gi|296083020	Q9C7Z9	CL322.Contig11_All	1.11	3.32	32.6	2	Serine carboxypeptidase-like 18	Arabidopsis thaliana
543	gi|296083020	Q9C7Z9	CL322.Contig28_All	4	4	49.5	2	Serine carboxypeptidase-like 18	Arabidopsis thaliana
544	gi|224106147	Q0WRX3	Unigene25423_All	2.02	2.02	39.4	2	Serine carboxypeptidase-like 40	Arabidopsis thaliana
545	gi|225457767	Q9FH05	Unigene54169_All	1.89	1.89	46.6	1	Serine carboxypeptidase-like 42	Arabidopsis thaliana
546	gi|1707998	P50433	CL4320.Contig1_All	38.79	38.79	63.3	38	Serine hydroxymethyltransferase	Solanum tuberosum
547	gi|224092216	Q9SZJ5	CL9761.Contig6_All	4.1	4.1	43.8	3	Serine hydroxymethyltransferase	Arabidopsis thaliana
548	gi|134142065	P34899	Unigene7238_All	2	2	42.7	2	Serine hydroxymethyltransferase	Pisum sativum
549	gi|224067104	P49358	CL11133.Contig2_All	1.8	9.8	69.9	11	Serine hydroxymethyltransferase 2	Flaveria pringlei
550	gi|359497044	Q1PF50	CL15258.Contig1_All	6.37	6.37	37.4	5	Serine protease EDA2	Arabidopsis thaliana
551	gi|255581402	Q1PF50	CL4866.Contig8_All	3.51	3.51	46.1	4	Serine protease EDA2	Arabidopsis thaliana
552	gi|225459316	Q9SEU4	CL4130.Contig7_All	1.5	1.5	88	1	Serine/arginine-rich splicing factor 33	Arabidopsis thaliana
553	gi|359476412	Q9SJA6	CL2816.Contig6_All	2.07	2.07	75	2	Serine/arginine-rich splicing factor RSZ22A	Arabidopsis thaliana
554	gi|255538432	Q9S7T8	Unigene28444_All	3.66	3.66	36	2	Serpin-ZX	Arabidopsis thaliana
555	gi|224088536	O82221	Unigene9752_All	2.01	2.01	58.8	1	Small nuclear ribonucleoprotein G	Arabidopsis thaliana
556	gi|225464144	F4IZC4	CL4849.Contig1_All	1.78	1.78	43.6	2	Sodium/metabolite cotransporter BASS4	Arabidopsis thaliana
557	gi|359484381	Q1EBV7	CL1289.Contig1_All	0.61	0.61	10.6	1	Sodium/pyruvate cotransporter BASS2	Arabidopsis thaliana
558	gi|255554527	Q9LXC9	Unigene18355_All	3.78	3.78	49.5	3	Soluble inorganic pyrophosphatase 1	Arabidopsis thaliana
559	gi|147805616	P24805	CL10018.Contig3_All	2.07	2.07	51	2	Stem-specific protein TSJT1	Nicotiana tabacum
560	gi|166919372	Q02028	CL5719.Contig2_All	4.99	7.24	54.6	5	Stromal 70 kDa heat shock-related protein	Pisum sativum
561	gi|224073675	O65351	CL16164.Contig1_All	6.37	6.37	45.2	5	Subtilisin-like protease	Arabidopsis thaliana
562	gi|359492590	O65351	Unigene1794_All	0.87	0.87	30.1	3	Subtilisin-like protease	Arabidopsis thaliana
563	gi|324388032	O64495	Unigene29481_All	2	2	34.6	1	Subtilisin-like protease SDD1	Arabidopsis thaliana
564	gi|307136313	Q8LB02	CL3960.Contig4_All	4	4	63	2	Succinate dehydrogenase [ubiquinone] iron-sulfur subunit 2	Arabidopsis thaliana
565	gi|350538647	Q9SAK4	Unigene28611_All	4.41	4.41	37.1	3	Succinate-semialdehyde dehydrogenase	Arabidopsis thaliana
566	gi|225438067	Q6K9N6	CL14610.Contig1_All	2.24	2.24	58.7	2	Succinyl-CoA ligase [ADP-forming] subunit beta	Oryza sativa subsp. japonica
567	gi|225438067	Q6K9N6	CL14610.Contig3_All	2	2	57.7	1	Succinyl-CoA ligase [ADP-forming] subunit beta	Oryza sativa subsp. japonica
568	gi|345286417	P49039	Unigene12060_All	6.33	6.33	48.6	6	Sucrose synthase	Solanum tuberosum
569	gi|345286419	Q10LP5	Unigene32045_All	2.99	2.99	61.2	2	Sucrose synthase 4	Oryza sativa subsp. japonica
570	gi|224069094	P21997	CL14858.Contig1_All	4	4	43.6	2	Sulfated surface glycoprotein 185	Volvox carteri
571	gi|118482799	Q9SQL5	CL6375.Contig3_All	6.02	6.02	48	4	Superoxide dismutase [Cu-Zn]	Ananas comosus
572	gi|12744890	O49073	Unigene41656_All	8.97	8.97	60.5	6	Superoxide dismutase [Cu-Zn]	Paulownia kawakamii
573	gi|323301374	P28759	CL4900.Contig2_All	4.71	4.71	40.6	4	Superoxide dismutase [Fe]	Glycine max
574	gi|29465854	Q9SM64	CL9217.Contig2_All	4.07	4.07	37.6	3	Superoxide dismutase [Mn]	Prunus persica
575	gi|29465854	Q9SM64	Unigene21739_All	4	4	33.9	4	Superoxide dismutase [Mn]	Prunus persica
576	gi|225457921	B6ETT4	CL2486.Contig2_All	2	2	48.8	1	Synaptotagmin-2	Arabidopsis thaliana
577	gi|225439283	Q8VZU2	CL1475.Contig18_All	2	2	64.9	1	Syntaxin-132	Arabidopsis thaliana
578	gi|225439283	Q8VZU2	CL1475.Contig7_All	0.76	0.76	64.2	1	Syntaxin-132	Arabidopsis thaliana
579	gi|359497202	P28769	CL2182.Contig2_All	2	2	58.4	1	T-complex protein 1 subunit alpha	Arabidopsis thaliana
580	gi|359489326	P28769	CL2838.Contig1_All	2.01	2.01	62.3	1	T-complex protein 1 subunit alpha	Arabidopsis thaliana
581	gi|359489326	P28769	CL2838.Contig4_All	0.76	0.76	71.1	1	T-complex protein 1 subunit alpha	Arabidopsis thaliana
582	gi|225456051	P54411	Unigene35248_All	3.38	3.38	37.9	2	T-complex protein 1 subunit epsilon	Avena sativa
583	gi|350539735		Unigene13434_All	4.42	4.42	64.9	3	Temperature-induced lipocalin	Solanum lycopersicum
584	gi|58201024	F6H7K5	CL7861.Contig3_All	3.61	3.61	56.2	3	Thiamine thiazole synthase 2	Vitis vinifera
585	gi|208659912	P29449	CL6422.Contig2_All	3.35	3.35	43.9	2	Thioredoxin H-type 1	Nicotiana tabacum
586	gi|225462568	Q8LD49	Unigene11856_All	2.23	2.23	61.1	2	Thioredoxin X	Arabidopsis thaliana
587	gi|225440590	Q9M024	CL14422.Contig1_All	0.91	0.91	44.5	2	Thylakoid ADP,ATP carrier protein	Arabidopsis thaliana
588	gi|224120874	P81760	CL9822.Contig2_All	1.17	1.17	45	1	Thylakoid lumenal 17.4 kDa protein	Arabidopsis thaliana
589	gi|356543813	Q9LR64	Unigene2872_All	1.41	3.64	59.5	3	Thylakoid lumenal protein At1g03610	Arabidopsis thaliana
590	gi|356543813	Q9LR64	Unigene6590_All	8.34	8.34	77.7	10	Thylakoid lumenal protein At1g03610	Arabidopsis thaliana
591	gi|225453634	Q8LCA1	Unigene29376_All	2.91	2.91	37.1	5	Thylakoid membrane phosphoprotein 14 kDa	Arabidopsis thaliana
592	gi|255541252	Q43848	CL8575.Contig2_All	38.57	38.57	58.5	41	Transketolase	Solanum tuberosum
593	gi|2507443	P50906	Unigene9807_All	1.42	1.42	62.9	1	Translationally-controlled tumor protein homolog	Pisum sativum
594	gi|225442268		Unigene4183_All	2.47	2.47	35.2	2	Transmembrane 9 superfamily member 4 isoform 1	Vitis vinifera
595	gi|359485867		CL1519.Contig1_All	2	2	24.1	1	Transmembrane 9 superfamily member 4-like	Vitis vinifera
596	gi|225470171	Q8L856	CL5557.Contig2_All	1.92	2	39.1	1	Transmembrane ascorbate ferrireductase 1	Arabidopsis thaliana
597	gi|225443598	P49132	Unigene11055_All	4	4	34.9	3	Triose phosphate/phosphate translocator	Flaveria trinervia
598	gi|1351279	P48495	CL14140.Contig2_All	9.76	9.76	62.6	9	Triosephosphate isomerase	Petunia hybrida
599	gi|1351271	P48496	CL3815.Contig2_All	7.64	7.64	37.2	6	Triosephosphate isomerase	Spinacia oleracea
600	gi|359490504		CL10123.Contig1_All	2.87	2.87	47	3	Tripeptidyl peptidase II (TPP2)	Vitis vinifera
601	gi|255582570	O22349	Unigene3856_All	8.37	8.37	43.9	8	Tubulin alpha-3 chain	Eleusine indica
602	gi|224056825	Q40665	Unigene34688_All	2.6	2.6	38.9	2	Tubulin beta-3 chain	Oryza sativa subsp. japonica
603	gi|296086730	Q9LGE6	CL8320.Contig2_All	2.28	2.28	84.2	2	U6 snRNA-associated Sm-like protein LSm4	Oryza sativa subsp. japonica
604	gi|255583183		CL12458.Contig2_All	0.56	0.56	31	1	Ubiquitin carboxyl-terminal hydrolase isozyme L3	Ricinus communis
605	gi|359482015	P49636	CL1346.Contig6_All	1.75	1.75	72.9	1	Ubiquitin-60S ribosomal protein L40	Nicotiana sylvestris
606	gi|37781556	O65781	CL5387.Contig4_All	0.62	0.62	56	2	UDP-glucose 4-epimerase GEPI48	Cyamopsis tetragonoloba
607	gi|298204497	Q0WL80	CL4712.Contig2_All	2	2	47.5	1	UDP-glucose:glycoprotein glucosyltransferase	Arabidopsis thaliana
608	gi|225449284	Q9LMF1	CL15138.Contig1_All	2.08	2.08	43.7	2	UDP-glycosyltransferase 85A3	Arabidopsis thaliana
609	gi|58430500	Q9LZD8	CL13627.Contig2_All	2	2	23.1	1	UDP-glycosyltransferase 89A2	Arabidopsis thaliana
610	gi|359475997	Q8RWG1	CL2811.Contig15_All	3.31	3.31	54.3	2	Uncharacterized aarF domain-containing protein kinase At4g31390	Arabidopsis thaliana
611	gi|225446767	Q94A68	CL7945.Contig1_All	6.27	6.27	63.1	6	Uncharacterized oxidoreductase At1g06690	Arabidopsis thaliana
612	gi|255570701	Q3ED68	CL11321.Contig2_All	1.82	1.82	76.2	1	Uncharacterized PKHD-type hydroxylase At1g22950	Arabidopsis thaliana
613	gi|79425151		CL1322.Contig1_All	2	2	45.1	1	Uncharacterized protein	Arabidopsis thaliana
614	gi|42562319	Q6DYE4	CL625.Contig1_All	1.86	1.86	86.4	1	Uncharacterized protein At1g26090	Arabidopsis thaliana
615	gi|224139010	Q9FVR6	Unigene15624_All	4.08	4.08	48.5	3	Uncharacterized protein At1g32220	Arabidopsis thaliana
616	gi|224089442	Q9FVR6	Unigene4772_All	4.41	4.41	48.6	4	Uncharacterized protein At1g32220	Arabidopsis thaliana
617	gi|388522953	O80934	Unigene16970_All	8.36	8.37	50.2	5	Uncharacterized protein At2g37660	Arabidopsis thaliana
618	gi|224067952	O04616	CL8872.Contig5_All	10.71	13.11	66	14	Uncharacterized protein At4g01150	Arabidopsis thaliana
619	gi|359495653	O04616	Unigene22533_All	13.3	13.3	64.2	8	Uncharacterized protein At4g01150	Arabidopsis thaliana
620	gi|225454426	O04616	Unigene38480_All	14.43	14.43	67.5	12	Uncharacterized protein At4g01150	Arabidopsis thaliana
621	gi|359475350	Q8W3M4	Unigene24438_All	2.17	2.17	58.5	3	Uncharacterized protein At4g06744	Arabidopsis thaliana
622	gi|337733638	Q8W3M4	Unigene29708_All	3.96	4	34	3	Uncharacterized protein At4g06744	Arabidopsis thaliana
623	gi|224065328	Q8LDV3	Unigene29256_All	1.8	1.8	44.3	2	Uncharacterized protein At4g13200	Arabidopsis thaliana
624	gi|225441809		Unigene41732_All	2	2	34.2	1	Uncharacterized protein LOC100245204	Vitis vinifera
625	gi|359483816		CL12215.Contig2_All	1.1	1.1	53.1	1	Uncharacterized protein LOC100245309	Vitis vinifera
626	gi|225423905		CL3569.Contig4_All	2	2	45.8	1	Uncharacterized protein LOC100247534	Vitis vinifera
627	gi|359495241		CL380.Contig2_All	2	2	46.5	1	Uncharacterized protein LOC100248314 isoform 2	Vitis vinifera
628	gi|225463830		CL9159.Contig2_All	1.68	1.68	35	1	Uncharacterized protein LOC100248442	Vitis vinifera
629	gi|225431463		Unigene48657_All	2.02	2.02	50	2	Uncharacterized protein LOC100248924	Vitis vinifera
630	gi|225452708		Unigene27551_All	2	2	24.7	1	Uncharacterized protein LOC100249048	Vitis vinifera
631	gi|225423686		Unigene29088_All	1.41	1.41	38.4	1	Uncharacterized protein LOC100249093	Vitis vinifera
632	gi|225453555		CL3376.Contig3_All	4.3	4.3	48.2	5	Uncharacterized protein LOC100250645	Vitis vinifera
633	gi|225453555		CL3376.Contig4_All	4.31	4.31	59.9	3	Uncharacterized protein LOC100250645	Vitis vinifera
634	gi|225432280		CL3819.Contig1_All	2.01	2.02	67.7	1	Uncharacterized protein LOC100252927	Vitis vinifera
635	gi|225461638		Unigene22681_All	7.14	7.14	47.9	5	Uncharacterized protein LOC100253735	Vitis vinifera
636	gi|225457739		CL12725.Contig3_All	1.54	1.55	42.6	1	Uncharacterized protein LOC100253998	Vitis vinifera
637	gi|359489530		CL11833.Contig3_All	1.85	1.85	43.3	1	Uncharacterized protein LOC100254100	Vitis vinifera
638	gi|359491609		Unigene10111_All	4	4	72.6	2	Uncharacterized protein LOC100255301	Vitis vinifera
639	gi|225446561		CL8676.Contig2_All	1.82	1.83	42.7	2	Uncharacterized protein LOC100255693	Vitis vinifera
640	gi|225453254		CL12679.Contig3_All	2.38	2.38	38.9	2	Uncharacterized protein LOC100256535	Vitis vinifera
641	gi|225457425		Unigene21991_All	1.15	1.15	40.2	1	Uncharacterized protein LOC100260374	Vitis vinifera
642	gi|225436347		CL3568.Contig3_All	2	2	40.2	1	Uncharacterized protein LOC100261914	Vitis vinifera
643	gi|225458521		CL5554.Contig1_All	0.81	0.81	43	1	Uncharacterized protein LOC100262703	Vitis vinifera
644	gi|359486422		CL3827.Contig6_All	2.86	2.86	32.8	2	Uncharacterized protein LOC100267324	Vitis vinifera
645	gi|359492398		Unigene34204_All	31.03	31.03	48.4	22	Uncharacterized protein LOC100267814 isoform 1	Vitis vinifera
646	gi|356510909		CL1825.Contig5_All	1.72	1.72	35.4	1	Uncharacterized protein LOC100789538	Glycine max
647	gi|356523261		Unigene48714_All	3.17	3.17	46.2	3	Uncharacterized protein LOC100803710	Glycine max
648	gi|356510009		CL9418.Contig5_All	2.02	2.02	62.2	1	Uncharacterized protein LOC100811989	Glycine max
649	gi|357114156		CL12709.Contig1_All	2	2	62.8	2	Uncharacterized protein LOC100844407	Brachypodium distachyon
650	gi|225423716		CL4759.Contig6_All	2.02	2.02	42.4	2	Uncharacterized protein yqjG-like	Vitis vinifera
651	gi|21554817		CL12814.Contig3_All	2.01	2.01	45.5	2	Unknown	Arabidopsis thaliana
652	gi|118482116		Unigene13378_All	8.35	8.35	47.1	5	Unknown	Populus trichocarpa
653	gi|356523245	Q0J709	CL4396.Contig6_All	6.85	6.85	61.6	4	Unknown protein DS12 from 2D-PAGE of leaf	Oryza sativa subsp. japonica
654	gi|296086430		CL11244.Contig2_All	3.84	3.84	42.1	2	Unnamed protein product	Vitis vinifera
655	gi|297735243		CL2210.Contig4_All	1.88	2.02	34.8	2	Unnamed protein product	Vitis vinifera
656	gi|297742567		CL7365.Contig1_All	2.04	2.04	39.2	2	Unnamed protein product	Vitis vinifera
657	gi|296081618		Unigene10761_All	2.25	2.25	49.5	2	Unnamed protein product	Vitis vinifera
658	gi|297738741		Unigene11321_All	2	2	33.3	1	Unnamed protein product	Vitis vinifera
659	gi|296081787		Unigene12298_All	2	2	58.9	1	Unnamed protein product	Vitis vinifera
660	gi|225451038	Q9ZVL6	CL9981.Contig4_All	11.03	11.03	56.2	12	UPF0603 protein At1g54780	Arabidopsis thaliana
661	gi|86558916	O04420	CL9628.Contig2_All	4	4	45.7	2	Uricase	Arabidopsis thaliana
662	gi|183397343	P19595	Unigene22017_All	16.38	16.38	62.7	13	UTP--glucose-1-phosphate uridylyltransferase	Solanum tuberosum
663	gi|359493612	Q5KQN0	Unigene32214_All	6.05	6.05	42.5	4	Vacuolar cation/proton exchanger 2	Oryza sativa subsp. japonica
664	gi|255543805		CL9557.Contig1_All	8.03	8.03	45	4	Vacuolar proton atpase	Ricinus communis
665	gi|255575588	P93026	CL2124.Contig3_All	1.51	1.51	37.5	1	Vacuolar-sorting receptor 1	Arabidopsis thaliana
666	gi|225448739	Q9FPQ6	CL14758.Contig1_All	3.82	3.82	34.9	2	Vegetative cell wall protein gp1	Chlamydomonas reinhardtii
667	gi|225461445	Q9M0Y8	CL1843.Contig3_All	1.59	1.59	39.7	1	Vesicle-fusing ATPase	Arabidopsis thaliana
668	gi|224090123	O81645	CL10512.Contig4_All	2.38	2.38	40.5	2	Villin-3	Arabidopsis thaliana
669	gi|81302478	Q40593	CL4059.Contig2_All	4.45	4.45	70	2	Violaxanthin de-epoxidase	Nicotiana tabacum
670	gi|296083662	O23016	CL6259.Contig2_All	5.94	5.94	49.5	4	Voltage-gated potassium channel subunit beta	Arabidopsis thaliana
671	gi|137460	P09469	CL2315.Contig1_All	2	36.15	65.8	28	V-type proton ATPase catalytic subunit A	Daucus carota
672	gi|137460	P09469	CL2315.Contig10_All	36.18	36.18	64.2	27	V-type proton ATPase catalytic subunit A	Daucus carota
673	gi|255539062	Q40078	CL13144.Contig3_All	8.74	8.74	74.3	6	V-type proton ATPase subunit B 1	Hordeum vulgare
674	gi|324331819	O23948	CL14652.Contig1_All	6.24	6.24	71.2	5	V-type proton ATPase subunit E	Gossypium hirsutum
675	gi|12585428	O82702	CL1581.Contig5_All	2.02	2.02	76.4	1	V-type proton ATPase subunit G 1	Nicotiana tabacum
676	gi|359483710	Q9LMN7	CL6344.Contig3_All	0.92	0.92	37.8	1	Wall-associated receptor kinase 5	Arabidopsis thaliana
677	gi|255541802	Q9S9M5	CL5631.Contig6_All	2.04	2.04	29.8	1	Wall-associated receptor kinase-like 1	Arabidopsis thaliana
678	gi|255583291	Q9FKK7	Unigene19654_All	5.79	5.79	44.8	4	Xylose isomerase	Arabidopsis thaliana
679	gi|225441825	O22941	CL14179.Contig2_All	1.63	1.63	28.3	4	Zinc-metallopeptidase	Arabidopsis thaliana
*	· Unused ProtScore = a measurement of all the peptide evidence for a protein that is not better explained by a higher ranking protein. It is the true indicator of protein confidence.
	· Total ProtScore = a measurement of all the peptide evidence for a protein and is analogous to protein scores reported by other protein identification software.
	· % Coverage = percentage of matching amino acids from identified peptides having confidence greater than 0 divided by the total number of amino acids in the sequence.
	· Peptides (95%) = number of distinct peptides having at least 95% confidence.
