# Supplementary material for: Proteomic Characterisation of the Salt Gland-Enriched Tissues of the Mangrove Tree Species Avicennia officinalis
Source: PLoS One. 2015 Jul 20;10(7):e0133386. doi: 10.1371/journal.pone.0133386 (PMC4508094; doi:10.1371/journal.pone.0133386)
Supplement: S5 Table — (XLSX) [file pone.0133386.s005.xlsx]

## Sheet: S5 Table
S5 Table. List of proteins identified in mesophyll tissues of A. officinalis (second biological replicate) using AB SCIEX ProteinPilotTM Software 4.2, with false discovery rate (FDR) set at 1%.
No.	gi Accession Number	Swissprot ID	Contig Number	Unused ProtScore*	Total ProtScore*	% Coverage*	Peptides (95%)*	Protein Description	Species
1	gi|359479195	Q9M2E2	CL14812.Contig2_All	2	2	16.7	1	(+)-neomenthol dehydrogenase	Arabidopsis thaliana
2	gi|147800243	Q9M2E2	CL3698.Contig3_All	2.7	2.7	43	3	(+)-neomenthol dehydrogenase	Arabidopsis thaliana
3	gi|15553091	O23647	CL1579.Contig2_All	6.32	6.33	16.5	4	1,4-alpha-glucan-branching enzyme 2-1	Arabidopsis thaliana
4	gi|125620176	Q96539	CL15062.Contig1_All	2	5.64	57.7	4	10 kDa chaperonin	Brassica napus
5	gi|125620176	Q96539	CL15062.Contig2_All	7.2	7.2	77.3	5	10 kDa chaperonin	Brassica napus
6	gi|224102617	Q84QK0	CL5224.Contig4_All	3.72	3.72	29.4	3	12-oxophytodienoate reductase 1	Oryza sativa subsp. japonica
7	gi|4454097	P14009	Unigene27733_All	4.4	4.4	35.1	3	14 kDa proline-rich protein DC2.15	Daucus carota
8	gi|297816972	P42856	CL13717.Contig3_All	1.02	1.08	55.6	3	14 kDa zinc-binding protein	Zea mays
9	gi|225439125	P42856	Unigene28391_All	2.69	2.69	54.2	3	14 kDa zinc-binding protein	Zea mays
10	gi|350536755	P42652	CL1962.Contig1_All	4.35	4.35	43.1	5	14-3-3 protein 4	Solanum lycopersicum
11	gi|326694865	P42652	CL1962.Contig5_All	12.93	14.03	55.2	14	14-3-3 protein 4	Solanum lycopersicum
12	gi|8515888	P42652	Unigene55294_All	2	14.03	57.6	14	14-3-3 protein 4	Solanum lycopersicum
13	gi|15778154	P93214	CL1962.Contig3_All	15.35	15.35	48.9	9	14-3-3 protein 9	Solanum lycopersicum
14	gi|42491254	P93784	CL16276.Contig3_All	2.01	10.82	57.3	12	14-3-3-like protein 16R	Solanum tuberosum
15	gi|42491254	P93784	CL16276.Contig4_All	8.01	12.85	63.1	14	14-3-3-like protein 16R	Solanum tuberosum
16	gi|90856221	O49995	Unigene15436_All	2	2	56.1	1	14-3-3-like protein B	Nicotiana tabacum
17	gi|15778152	O49995	Unigene7393_All	2	4.29	42.6	4	14-3-3-like protein B	Nicotiana tabacum
18	gi|224111004	Q84MB3	Unigene3106_All	13.98	13.98	45.6	8	1-aminocyclopropane-1-carboxylate oxidase homolog 1	Arabidopsis thaliana
19	gi|3914394	Q42908	Unigene11247_All	17.94	17.94	32	12	2,3-bisphosphoglycerate-independent phosphoglycerate mutase	Mesembryanthemum crystallinum
20	gi|255550363	O65282	CL15579.Contig4_All	6.26	10.35	54.1	7	20 kDa chaperonin	Arabidopsis thaliana
21	gi|255550363	O65282	Unigene34811_All	10.75	10.75	44.8	9	20 kDa chaperonin	Arabidopsis thaliana
22	gi|359491781	P32765	CL7769.Contig1_All	25.77	25.77	69.4	19	21 kDa seed protein	Theobroma cacao
23	gi|297742784	P32765	CL7769.Contig2_All	19.73	19.74	62.5	11	21 kDa seed protein	Theobroma cacao
24	gi|12044708	P32765	Unigene17103_All	16.02	16.02	42.6	10	21 kDa seed protein	Theobroma cacao
25	gi|225425648	Q39227	CL204.Contig6_All	5.18	5.18	40.8	3	24-methylenesterol C-methyltransferase 2	Arabidopsis thaliana
26	gi|356570019	P54778	Unigene31748_All	6.07	6.52	38.8	6	26S protease regulatory subunit 6B homolog	Solanum tuberosum
27	gi|225441955	Q9FXT9	CL4161.Contig2_All	5.89	6.35	45.8	6	26S protease regulatory subunit 7	Oryza sativa subsp. japonica
28	gi|115444937	Q9C5U3	CL1829.Contig4_All	1.25	1.25	40.4	2	26S protease regulatory subunit 8 homolog A	Arabidopsis thaliana
29	gi|224080385	Q9MAK9	CL13190.Contig1_All	5.67	6.04	43	3	26S protease regulatory subunit S10B homolog B	Arabidopsis thaliana
30	gi|225427065		CL5165.Contig2_All	4.06	4.06	22.8	2	26S proteasome non-ATPase regulatory subunit 13-like isoform 1	Vitis vinifera
31	gi|225446449	Q9SIV2	Unigene13198_All	7.8	7.8	20.5	6	26S proteasome non-ATPase regulatory subunit 2 1A	Arabidopsis thaliana
32	gi|225465653	Q6XJG8	CL10519.Contig1_All	9.01	9.01	22.5	9	26S proteasome non-ATPase regulatory subunit 2 1B	Arabidopsis thaliana
33	gi|225428067	Q06364	CL3374.Contig6_All	2.98	2.98	31.8	3	26S proteasome non-ATPase regulatory subunit 3	Daucus carota
34	gi|225457441	Q93Y35	CL2888.Contig4_All	2.95	2.95	30.3	3	26S proteasome non-ATPase regulatory subunit 6	Arabidopsis thaliana
35	gi|77745479	Q9SZD4	CL1426.Contig4_All	3.1	3.36	52.5	3	26S proteasome regulatory subunit 4 homolog A	Arabidopsis thaliana
36	gi|94466659	Q43349	CL14674.Contig2_All	4	4	64	2	29 kDa ribonucleoprotein	Arabidopsis thaliana
37	gi|255581121	Q43349	Unigene26179_All	3.55	3.55	54.2	3	29 kDa ribonucleoprotein	Arabidopsis thaliana
38	gi|371782085		CL2376.Contig4_All	2.01	2.01	22	1	2-carboxy-D-arabinitol 1-phosphate (CA1P) phosphatase	Nicotiana tabacum
39	gi|392937527	P69834	CL13802.Contig1_All	1.85	1.85	21	1	2-C-methyl-D-erythritol 4-phosphate cytidylyltransferase	Arabidopsis thaliana
40	gi|238013684	Q6ER94	Unigene18233_All	21.03	21.03	61.8	18	2-Cys peroxiredoxin BAS1	Oryza sativa subsp. japonica
41	gi|255578581	Q9C5R8	CL2386.Contig2_All	2.98	19.91	66.7	19	2-Cys peroxiredoxin BAS1-like	Arabidopsis thaliana
42	gi|225462809	Q9LF46	CL1808.Contig2_All	9.35	9.35	31.6	6	2-hydroxyacyl-CoA lyase	Arabidopsis thaliana
43	gi|255575120		CL4063.Contig1_All	16.43	16.43	39.2	12	2-oxoglutarate dehydrogenase	Ricinus communis
44	gi|255575120		CL7186.Contig3_All	2.83	2.83	28.1	2	2-oxoglutarate dehydrogenase	Ricinus communis
45	gi|225445166	P29344	CL13357.Contig1_All	2	2	36	1	30S ribosomal protein S1	Spinacia oleracea
46	gi|225432062	P29344	CL5550.Contig6_All	6.28	6.28	44.2	4	30S ribosomal protein S1	Spinacia oleracea
47	gi|225459459	P42732	Unigene31262_All	0.93	0.93	47.3	3	30S ribosomal protein S13	Arabidopsis thaliana
48	gi|359422300	Q68RW8	CL8582.Contig2_All	2	2	55.2	1	30S ribosomal protein S3	Panax ginseng
49	gi|225463276	P19684	CL1857.Contig3_All	2.07	2.07	20.7	2	33 kDa ribonucleoprotein	Nicotiana sylvestris
50	gi|350538457	Q9SUC0	Unigene24264_All	2.3	2.3	32.2	4	3-hydroxyisobutyrate dehydrogenase	Arabidopsis thaliana
51	gi|3021506	P29696	Unigene8021_All	4	4	34.3	2	3-isopropylmalate dehydrogenase	Solanum tuberosum
52	gi|147866537	Q56WD9	Unigene31737_All	2.01	2.01	31.3	1	3-ketoacyl-CoA thiolase 2	Arabidopsis thaliana
53	gi|2921209	P52410	CL7540.Contig2_All	2.42	2.42	25	2	3-oxoacyl-[acyl-carrier-protein] synthase I	Arabidopsis thaliana
54	gi|16751569	P11043	CL8808.Contig2_All	6.83	6.83	32.8	4	3-phosphoshikimate 1-carboxyvinyltransferase	Petunia hybrida
55	gi|302143790	Q9AYP4	CL15053.Contig3_All	1.45	1.45	41.9	2	40S ribosomal protein S10	Oryza sativa subsp. japonica
56	gi|83284009	P19950	CL8784.Contig5_All	6.82	6.82	57.3	4	40S ribosomal protein S14	Zea mays
57	gi|356524632	O22647	CL9138.Contig2_All	6	6	87.1	3	40S ribosomal protein S16	Fritillaria agrestis
58	gi|330318591	P49215	Unigene24263_All	4	4	56.1	3	40S ribosomal protein S17	Solanum lycopersicum
59	gi|255570268	Q9SGA6	Unigene31110_All	1.41	1.41	67.8	2	40S ribosomal protein S19-1	Arabidopsis thaliana
60	gi|225442156	Q9FJA6	CL16283.Contig1_All	14.6	14.6	45.3	9	40S ribosomal protein S3-3	Arabidopsis thaliana
61	gi|269849762	P33444	CL10662.Contig2_All	3.68	3.68	25.7	3	40S ribosomal protein S3a	Catharanthus roseus
62	gi|269849762	P33444	Unigene4032_All	3.35	3.35	47.9	2	40S ribosomal protein S3a	Catharanthus roseus
63	gi|356559288	P46300	CL3342.Contig1_All	4.61	4.61	66.9	4	40S ribosomal protein S4	Solanum tuberosum
64	gi|192913036	Q9M3V8	CL2823.Contig3_All	4	6.2	54.6	4	40S ribosomal protein S6	Asparagus officinalis
65	gi|192913036	Q9M3V8	CL2823.Contig8_All	6.2	6.2	55.8	4	40S ribosomal protein S6	Asparagus officinalis
66	gi|146403788	Q9FLF0	CL5422.Contig6_All	10.15	10.15	47.6	5	40S ribosomal protein S9-2	Arabidopsis thaliana
67	gi|255565356	Q8RXD9	CL1063.Contig3_All	6.94	6.94	26.4	4	4-alpha-glucanotransferase DPE2	Arabidopsis thaliana
68	gi|224089891	Q8RXD9	Unigene56887_All	2	2	19.1	1	4-alpha-glucanotransferase DPE2	Arabidopsis thaliana
69	gi|219671340	O24540	CL15402.Contig1_All	1.7	1.7	19.9	1	4-coumarate--CoA ligase	Vanilla planifolia
70	gi|145843639	P56848	CL4179.Contig9_All	3.48	3.48	24.8	2	4-diphosphocytidyl-2-C-methyl-D-erythritol kinase	Mentha piperita
71	gi|225446639	Q9LE95	CL13158.Contig1_All	0.8	0.8	22	1	50S ribosomal protein L1	Spinacia oleracea
72	gi|225450011	Q9LE95	Unigene33159_All	1.21	1.21	26.4	1	50S ribosomal protein L1	Spinacia oleracea
73	gi|359472952	P25873	Unigene236_All	2.21	2.21	44.6	1	50S ribosomal protein L15	Arabidopsis thaliana
74	gi|359422299	Q0G9S4	CL8582.Contig3_All	2.01	2.01	71.1	1	50S ribosomal protein L16	Daucus carota
75	gi|357471553	P06379	CL221.Contig2_All	1.12	1.12	34	1	50S ribosomal protein L2	Nicotiana tabacum
76	gi|330318596	Q9FJP3	Unigene25886_All	3.14	3.14	57.5	3	50S ribosomal protein L29	Arabidopsis thaliana
77	gi|225458215	Q9FWS4	Unigene20781_All	2	2	50	1	50S ribosomal protein L31	Arabidopsis thaliana
78	gi|225436446	Q6JJ61	CL16126.Contig2_All	2.71	2.73	29.1	3	50S ribosomal protein L9	Ipomoea trifida
79	gi|225460702		CL9523.Contig2_All	1.11	1.12	23.7	1	5'-3' exonuclease-like	Vitis vinifera
80	gi|113473614	Q42662	CL1451.Contig1_All	38.9	38.9	42.1	27	5-methyltetrahydropteroyltriglutamate--homocysteine methyltransferase	Solenostemon scutellarioides
81	gi|113473614	Q42699	Unigene10298_All	6.61	20.46	35.6	14	5-methyltetrahydropteroyltriglutamate--homocysteine methyltransferase	Catharanthus roseus
82	gi|374095605	Q9FIZ7	Unigene8415_All	2.58	2.58	25.8	3	5-oxoprolinase	Arabidopsis thaliana
83	gi|225448367	P50346	Unigene928_All	24.28	24.28	42.8	15	60S acidic ribosomal protein P0	Glycine max
84	gi|24473796	O24415	Unigene27711_All	6.29	6.29	57	4	60S acidic ribosomal protein P2B	Zea mays
85	gi|356500803	Q9SPB3	CL214.Contig6_All	1.85	1.85	52.8	1	60S ribosomal protein L10	Vitis riparia
86	gi|356550103	P59231	Unigene31310_All	1.89	1.89	27.8	1	60S ribosomal protein L10a-3	Arabidopsis thaliana
87	gi|255576756	P41127	CL5487.Contig4_All	1.26	1.26	33.8	1	60S ribosomal protein L13-1	Arabidopsis thaliana
88	gi|313586505	Q9FKC0	Unigene2560_All	5.09	5.09	28.2	3	60S ribosomal protein L13a-4	Arabidopsis thaliana
89	gi|76161008	Q9T043	Unigene2813_All	6.76	6.76	76.1	5	60S ribosomal protein L14-2	Arabidopsis thaliana
90	gi|147838177	P51413	Unigene4381_All	2.22	2.22	38.4	2	60S ribosomal protein L17-2	Arabidopsis thaliana
91	gi|255564186	Q9M9W1	CL13043.Contig5_All	1.25	1.25	43.7	2	60S ribosomal protein L22-2	Arabidopsis thaliana
92	gi|225435084	Q07761	CL14261.Contig2_All	2.94	2.94	51.6	4	60S ribosomal protein L23a	Nicotiana tabacum
93	gi|225423704	P51419	Unigene37661_All	1.01	1.01	54.1	2	60S ribosomal protein L27-3	Arabidopsis thaliana
94	gi|225452340	P49637	CL5504.Contig1_All	5.85	5.85	61.6	3	60S ribosomal protein L27a-3	Arabidopsis thaliana
95	gi|296081197	P35684	Unigene9908_All	7.2	7.2	61.7	4	60S ribosomal protein L3	Oryza sativa subsp. japonica
96	gi|225439761	Q9XF97	CL3738.Contig4_All	4.88	4.88	55.9	4	60S ribosomal protein L4	Prunus armeniaca
97	gi|296084316	Q6UNT2	CL5107.Contig1_All	17.24	17.24	48.3	10	60S ribosomal protein L5	Cucumis sativus
98	gi|255544260	P34091	CL14045.Contig2_All	2.09	2.09	62.9	2	60S ribosomal protein L6	Mesembryanthemum crystallinum
99	gi|359483254	P60040	CL8433.Contig3_All	5.45	5.45	42	3	60S ribosomal protein L7-2	Arabidopsis thaliana
100	gi|225447408	P29766	CL11837.Contig1_All	3.04	3.04	56.2	2	60S ribosomal protein L8	Solanum lycopersicum
101	gi|255570744	P29766	Unigene6243_All	2.07	2.07	54	2	60S ribosomal protein L8	Solanum lycopersicum
102	gi|307135913	P49209	CL3673.Contig3_All	1.51	11.14	56.7	7	60S ribosomal protein L9-1	Arabidopsis thaliana
103	gi|307135913	Q9SZX9	CL3673.Contig1_All	11.14	11.14	62.4	7	60S ribosomal protein L9-2	Arabidopsis thaliana
104	gi|225434528	Q9MB58	CL3047.Contig2_All	2.39	2.39	22	1	6-phosphofructo-2-kinase/fructose-2,6-bisphosphatase	Arabidopsis thaliana
105	gi|225445037	Q94AA4	CL2440.Contig11_All	4	4	43.4	2	6-phosphofructokinase 3	Arabidopsis thaliana
106	gi|75324836	Q6V4H0	CL1876.Contig6_All	4	4	19.5	2	8-hydroxygeraniol dehydrogenase	Catharanthus roseus
107	gi|75324836	Q6V4H0	CL3872.Contig2_All	0.77	0.78	13.4	1	8-hydroxygeraniol dehydrogenase	Catharanthus roseus
108	gi|359490880	Q9FNU2	Unigene11240_All	1.89	1.89	21.5	1	ABC transporter B family member 25	Oryza sativa subsp. japonica
109	gi|255564132	Q9LZJ5	CL8958.Contig2_All	0.79	0.79	12.4	1	ABC transporter C family member 14	Arabidopsis thaliana
110	gi|359497155	Q8RXN0	CL11452.Contig3_All	1.21	1.21	30.2	1	ABC transporter G family member 11	Arabidopsis thaliana
111	gi|225464033	Q9CAF5	CL9834.Contig2_All	1.07	1.08	26.8	1	ABC transporter I family member 6	Arabidopsis thaliana
112	gi|224138116	Q8VZS8	CL10741.Contig2_All	7.67	7.67	30.3	5	Abscisic acid receptor PYL1	Arabidopsis thaliana
113	gi|21535791	Q38970	CL3057.Contig1_All	3.47	3.47	16.8	2	Acetyl-CoA carboxylase 1	Arabidopsis thaliana
114	gi|290490474	Q0G9V3	CL7377.Contig3_All	2	2	16.4	1	Acetyl-coenzyme A carboxylase carboxyl transferase subunit beta	Daucus carota
115	gi|359483145	P27061	Unigene22746_All	10.91	10.91	34	12	Acid phosphatase 1	Solanum lycopersicum
116	gi|11066033	O04916	CL2995.Contig10_All	2	2.01	31.9	1	Aconitate hydratase	Solanum tuberosum
117	gi|255566397	Q9SIB9	CL2995.Contig20_All	37.2	37.2	38.8	29	Aconitate hydratase 2	Arabidopsis thaliana
118	gi|255566397	Q9SIB9	CL2995.Contig43_All	1.89	5.31	50.6	4	Aconitate hydratase 2	Arabidopsis thaliana
119	gi|300429861	P81228	Unigene18830_All	5.68	5.8	51.7	4	Actin-66	Solanum tuberosum
120	gi|386870479	P53492	CL653.Contig2_All	15.15	15.15	54.4	14	Actin-7	Arabidopsis thaliana
121	gi|20137323	P93092	CL1965.Contig2_All	0.51	0.51	22.4	1	Acyl carrier protein 1	Casuarina glauca
122	gi|296089272	Q9LK39	CL5204.Contig2_All	2.03	2.03	38.2	2	Acyl-activating enzyme 16	Arabidopsis thaliana
123	gi|225435726	Q84P17	CL1363.Contig6_All	0.84	0.84	24	1	Acyl-activating enzyme 18	Arabidopsis thaliana
124	gi|225446509	P0CZ23	CL1048.Contig1_All	3.61	3.61	27.8	4	Acyl-coenzyme A oxidase 3	Arabidopsis thaliana
125	gi|356514471	P31166	Unigene9906_All	4.42	4.42	35.1	2	Adenine phosphoribosyltransferase 1	Arabidopsis thaliana
126	gi|225449016	Q9LZG0	CL2497.Contig1_All	5.93	5.93	35	3	Adenosine kinase 2	Arabidopsis thaliana
127	gi|464734	P35007	CL1768.Contig3_All	6.25	6.25	26.4	5	Adenosylhomocysteinase	Catharanthus roseus
128	gi|359484753	P43188	CL5161.Contig4_All	13.25	13.25	36.9	8	Adenylate kinase	Zea mays
129	gi|115485231	Q08480	CL13896.Contig3_All	11.62	11.62	61.7	8	Adenylate kinase B	Oryza sativa subsp. japonica
130	gi|225435480	P27081	CL1588.Contig3_All	11.81	11.81	63.5	12	ADP,ATP carrier protein	Solanum tuberosum
131	gi|225435480	P27081	Unigene14843_All	4.01	7.52	38.7	7	ADP,ATP carrier protein	Solanum tuberosum
132	gi|147858134	O48649	CL9331.Contig2_All	4	4	19.6	2	ADP-ribosylation factor 1	Salix bakko
133	gi|297736783	P51823	CL1683.Contig5_All	4	4	50.5	2	ADP-ribosylation factor 2	Oryza sativa subsp. japonica
134	gi|225423779	P36428	CL6767.Contig4_All	7.61	7.61	36.4	5	Alanine-tRNA ligase	Arabidopsis thaliana
135	gi|313471500	B9HQZ6	CL14198.Contig1_All	4	4	21.7	2	Alanine--tRNA ligase	Populus trichocarpa
136	gi|225428201	B9HQZ6	Unigene21628_All	0.84	0.84	21.8	1	Alanine--tRNA ligase	Populus trichocarpa
137	gi|225438277	P48977	CL11444.Contig2_All	1.77	1.77	26.9	2	Alcohol dehydrogenase	Malus domestica
138	gi|359477028	P25141	CL4413.Contig3_All	2	2	40.2	1	Alcohol dehydrogenase 1	Petunia hybrida
139	gi|269838652	P14675	CL4413.Contig1_All	6	6	27.4	4	Alcohol dehydrogenase 3	Solanum tuberosum
140	gi|242063486	P93629	CL1196.Contig1_All	6.25	6.25	22.6	5	Alcohol dehydrogenase class-3	Zea mays
141	gi|359489892	Q8LEB2	Unigene32271_All	3.96	3.96	21	2	Alcohol dehydrogenase-like 6	Arabidopsis thaliana
142	gi|225457075	Q9SU63	Unigene33792_All	2.06	9.5	21.9	7	Aldehyde dehydrogenase family 2 member B4	Arabidopsis thaliana
143	gi|223452696	Q8S528	CL8874.Contig3_All	40.56	40.56	46.8	36	Aldehyde dehydrogenase family 2 member B7	Arabidopsis thaliana
144	gi|151301848	Q7XT99	CL12766.Contig2_All	4.97	4.97	32.1	4	Aldo-keto reductase 2	Oryza sativa subsp. japonica
145	gi|224107899	O49434	Unigene16425_All	9.3	9.3	24.8	6	Allantoate deiminase	Arabidopsis thaliana
146	gi|357488341	Q93ZC5	CL1097.Contig5_All	1.89	1.89	28.4	1	Allene oxide cyclase 4	Arabidopsis thaliana
147	gi|20160362	P48417	CL3915.Contig3_All	8.69	8.69	40.1	7	Allene oxide synthase	Linum usitatissimum
148	gi|20160362	P48417	Unigene31210_All	6.16	6.16	33.5	4	Allene oxide synthase	Linum usitatissimum
149	gi|225423424	Q8RU27	CL522.Contig5_All	7.71	7.71	33.6	5	Alpha-1,4-glucan-protein synthase [UDP-forming] 2	Solanum tuberosum
150	gi|225434692	P32811	Unigene22024_All	3.21	3.21	23.5	2	Alpha-glucan phosphorylase, H isozyme	Solanum tuberosum
151	gi|384383722	Q9AWA5	Unigene25547_All	1.89	1.89	29.1	1	Alpha-glucan water dikinase	Solanum tuberosum
152	gi|384383722	Q9AWA5	Unigene32077_All	2	2	34	1	Alpha-glucan water dikinase	Solanum tuberosum
153	gi|2648032	O04931	CL14985.Contig1_All	2.14	2.14	15.6	2	Alpha-glucosidase	Beta vulgaris
154	gi|297741733	Q9SG80	Unigene34092_All	6	8.47	26.3	8	Alpha-L-arabinofuranosidase 1	Arabidopsis thaliana
155	gi|16417958	Q8VZR2	CL2542.Contig1_All	13.73	13.73	35.2	9	Alpha-L-arabinofuranosidase 2	Arabidopsis thaliana
156	gi|350538359		Unigene691_All	16.09	16.09	33.9	12	Alpha-mannosidase precursor	Solanum lycopersicum
157	gi|225450035		CL4345.Contig3_All	4	4	20	2	Alpha-N-acetylglucosaminidase-like	Vitis vinifera
158	gi|8919178	Q9S7Y7	Unigene53038_All	6	6	43.7	3	Alpha-xylosidase	Arabidopsis thaliana
159	gi|283488059	Q41266	CL10144.Contig1_All	2.01	4.01	28.9	2	Alternative oxidase 2	Glycine max
160	gi|350539127	Q8LEE7	CL1540.Contig4_All	4.75	4.75	43.4	4	Alternative oxidase 3	Arabidopsis thaliana
161	gi|37983539	P52418	CL6127.Contig2_All	4.61	4.61	25.7	3	Amidophosphoribosyltransferase	Glycine max
162	gi|225459515		CL3962.Contig3_All	3.2	3.2	20.7	2	Aminoacylase-1 isoform 1	Vitis vinifera
163	gi|356511482		CL4429.Contig10_All	2.06	2.06	35.3	2	Aminopeptidase N-like	Glycine max
164	gi|359474188		CL4429.Contig4_All	4.09	4.09	17.3	3	Aminopeptidase N-like	Vitis vinifera
165	gi|296083176	O80452	CL9701.Contig2_All	4.03	4.03	27.3	2	AMP deaminase	Arabidopsis thaliana
166	gi|225424468	Q9C9X3	CL9693.Contig1_All	3.86	3.86	28.3	2	Annexin D5	Arabidopsis thaliana
167	gi|225424468	Q9C9X3	CL9693.Contig3_All	2.6	2.6	26.5	3	Annexin D5	Arabidopsis thaliana
168	gi|225427267		CL12273.Contig2_All	1.79	1.79	18.6	1	AP-2 complex subunit mu-like (LOC100250494)	Vitis vinifera
169	gi|359474753	Q8L7A9	CL3257.Contig2_All	2	2	24.4	1	AP-4 complex subunit epsilon	Arabidopsis thaliana
170	gi|2440044	Q08733	CL16514.Contig3_All	16.99	16.99	38.2	10	Aquaporin PIP1-3	Arabidopsis thaliana
171	gi|104391599	Q9ATM4	Unigene15385_All	12.03	12.04	38	6	Aquaporin PIP2-7	Zea mays
172	gi|264820921	P50156	CL198.Contig2_All	2.13	2.13	12.1	2	Aquaporin TIP1-1	Oryza sativa subsp. japonica
173	gi|333610031	P25818	Unigene37513_All	2.2	4.61	15.3	3	Aquaporin TIP1-1	Arabidopsis thaliana
174	gi|78173121	P25818	Unigene54756_All	14.38	14.38	19.2	10	Aquaporin TIP1-1	Arabidopsis thaliana
175	gi|255544704	Q9SEE9	CL7525.Contig3_All	2	2	66.1	1	Arginine/serine-rich protein 45	Arabidopsis thaliana
176	gi|76573355	Q9SEE9	Unigene6247_All	4	4	36.4	3	Arginine/serine-rich protein 45	Arabidopsis thaliana
177	gi|225459083	P22675	CL4640.Contig2_All	6.27	6.27	32.2	5	Argininosuccinate lyase	Chlamydomonas reinhardtii
178	gi|241898892	Q8W4Y5	Unigene32979_All	2.51	2.51	32.5	2	ASC1-like protein	Solanum lycopersicum
179	gi|383932352	P49092	CL5470.Contig2_All	1.7	1.7	26.8	1	Asparagine synthetase [glutamine-hydrolyzing] 1	Lotus japonicus
180	gi|359484512	Q9SW96	CL4386.Contig1_All	5.84	5.84	33.5	3	Asparagine-tRNA ligase	Arabidopsis thaliana
181	gi|225429870	Q9SW96	CL11235.Contig2_All	11.21	11.21	51.2	7	Asparagine--tRNA ligase	Arabidopsis thaliana
182	gi|359495974	O48593	CL275.Contig3_All	2	2	31.8	1	Asparagine--tRNA ligase	Arabidopsis thaliana
183	gi|224133182	O48593	Unigene7109_All	0.95	0.95	16.9	1	Asparagine--tRNA ligase	Arabidopsis thaliana
184	gi|255545444	Q5F4K8	CL11714.Contig2_All	1.82	1.82	27.9	2	Aspartate aminotransferase	Pinus pinaster
185	gi|366984548	P46644	Unigene17727_All	2	4	49	2	Aspartate aminotransferase	Arabidopsis thaliana
186	gi|366984548	P37833	Unigene34988_All	6	6	41.8	3	Aspartate aminotransferase	Oryza sativa subsp. japonica
187	gi|356524623		CL15899.Contig2_All	2.04	2.04	21.6	2	Aspartate-semialdehyde dehydrogenase-like	Glycine max
188	gi|225429171		Unigene49660_All	2.29	2.29	49.1	1	Aspartyl-tRNA synthetase	Vitis vinifera
189	gi|225438529	Q9SJ12	CL1590.Contig2_All	2.33	4.92	74.1	3	ATP synthase 24 kDa subunit	Arabidopsis thaliana
190	gi|255582813	Q9SJ12	Unigene31124_All	15.05	15.05	78.2	8	ATP synthase 24 kDa subunit	Arabidopsis thaliana
191	gi|225440308	P80497	Unigene6240_All	1.89	1.89	37	1	ATP synthase 6 kDa subunit	Solanum tuberosum
192	gi|356548953	P29790	CL4539.Contig2_All	36.06	36.06	62.5	25	ATP synthase gamma chain	Nicotiana tabacum
193	gi|357497745	P09003	CL11206.Contig1_All	2.01	2.01	41.9	2	ATP synthase protein MI25	Nicotiana tabacum
194	gi|377806977	Q06735	Unigene49503_All	11.36	11.36	55	10	ATP synthase subunit alpha	Beta vulgaris
195	gi|359422247	P06290	CL11071.Contig1_All	20.13	20.14	52.2	14	ATP synthase subunit b	Nicotiana tabacum
196	gi|118485650	P31853	Unigene24314_All	11.51	11.51	57.3	9	ATP synthase subunit b'	Spinacia oleracea
197	gi|225424142	P17614	CL2634.Contig3_All	8.23	57.89	71.4	43	ATP synthase subunit beta	Nicotiana plumbaginifolia
198	gi|225424142	P19023	CL2634.Contig5_All	69.76	69.76	69	50	ATP synthase subunit beta	Zea mays
199	gi|255577651	Q9FT52	CL12501.Contig1_All	7.13	7.13	66.1	5	ATP synthase subunit d	Arabidopsis thaliana
200	gi|543867	P26360	Unigene17767_All	13.88	13.88	63	9	ATP synthase subunit gamma	Ipomoea batatas
201	gi|114682	P22778	CL327.Contig6_All	7.58	7.58	48.8	5	ATP synthase subunit O	Ipomoea batatas
202	gi|399213	P31542	CL4594.Contig1_All	46.68	46.68	59.1	30	ATP-dependent Clp protease ATP-binding subunit clpA homolog CD4B	Solanum lycopersicum
203	gi|225453100	Q9SXJ6	Unigene7021_All	4.63	4.63	31.2	3	ATP-dependent Clp protease proteolytic subunit 3	Arabidopsis thaliana
204	gi|388491004	Q94B60	Unigene1073_All	4	4	29.6	2	ATP-dependent Clp protease proteolytic subunit 4	Arabidopsis thaliana
205	gi|18378982	Q9S834	CL14018.Contig1_All	8	8	27.1	5	ATP-dependent Clp protease proteolytic subunit 5	Arabidopsis thaliana
206	gi|225470285	Q9XJ36	CL9051.Contig4_All	2	2	31.6	1	ATP-dependent Clp protease proteolytic subunit-related protein 2	Arabidopsis thaliana
207	gi|356572984	Q8L770	CL15129.Contig2_All	8	8	52.2	4	ATP-dependent Clp protease proteolytic subunit-related protein 3	Arabidopsis thaliana
208	gi|359495737	Q8LB10	Unigene17958_All	6.2	6.2	58.5	5	ATP-dependent Clp protease proteolytic subunit-related protein 4	Arabidopsis thaliana
209	gi|297743224	Q9TJ83	CL14302.Contig4_All	1.89	1.89	27.1	1	ATP-dependent zinc metalloprotease FtsH	Cyanidioschyzon merolae
210	gi|356517518	Q39444	CL1972.Contig2_All	2.04	3.8	63.9	3	ATP-dependent zinc metalloprotease FTSH	Capsicum annuum
211	gi|224065699	O82150	Unigene48003_All	31.88	31.88	48.7	21	ATP-dependent zinc metalloprotease FTSH	Nicotiana tabacum
212	gi|225434891	Q8VZI8	Unigene7960_All	2.04	2.04	32.1	2	ATP-dependent zinc metalloprotease FTSH 10	Arabidopsis thaliana
213	gi|225446693	Q655S1	CL8541.Contig1_All	32.89	32.89	58.8	22	ATP-dependent zinc metalloprotease FTSH 2	Oryza sativa subsp. japonica
214	gi|255584675	Q94BT2	CL2164.Contig2_All	2.48	2.48	13.8	2	Auxin-induced in root cultures protein 12	Arabidopsis thaliana
215	gi|21666314	Q9FF86	Unigene24142_All	0.59	0.59	15.4	1	BAHD acyltransferase DCR	Arabidopsis thaliana
216	gi|350535316	Q94A43	CL2755.Contig2_All	4.95	4.95	25.7	3	BES1/BZR1 homolog protein 2	Arabidopsis thaliana
217	gi|224101357	Q8L7F9	CL155.Contig44_All	2	2	20.6	1	Beta-1,3-galactosyltransferase 15	Arabidopsis thaliana
218	gi|225431898	Q9FGY1	Unigene5775_All	22.85	22.85	40.6	19	Beta-D-xylosidase 1	Arabidopsis thaliana
219	gi|224054312	Q9LXD6	Unigene1696_All	4	4	41.8	2	Beta-D-xylosidase 3	Arabidopsis thaliana
220	gi|255545664	Q9SGZ5	CL10703.Contig2_All	1.32	1.32	22.1	1	Beta-D-xylosidase 7	Arabidopsis thaliana
221	gi|359482520	Q93Z24	CL5834.Contig4_All	4.03	4.03	26	2	Beta-galactosidase 17	Arabidopsis thaliana
222	gi|332105893	Q9SCV3	CL4444.Contig2_All	4.06	4.06	29.1	2	Beta-galactosidase 9	Arabidopsis thaliana
223	gi|11414908	O04895	CL9168.Contig2_All	2.58	2.58	35.5	3	Betaine aldehyde dehydrogenase	Amaranthus hypochondriacus
224	gi|359473070		Unigene3692_All	2.26	2.26	20.8	3	Bifunctional purine biosynthesis protein PurH-like	Vitis vinifera
225	gi|224120334	Q949Y3	Unigene22040_All	6.68	6.68	24.3	4	Bifunctional purple acid phosphatase 26	Arabidopsis thaliana
226	gi|225447199	Q9MAU5	CL11178.Contig1_All	2.02	2.02	24.6	1	BPI/LBP family protein At1g04970	Arabidopsis thaliana
227	gi|255542556	Q8W0Z7	CL16571.Contig1_All	2.75	5.27	49.2	6	Branched-chain-amino-acid aminotransferase-like protein 1	Arabidopsis thaliana
228	gi|359487776	Q8W0Z7	CL4961.Contig1_All	20.19	20.19	50.1	16	Branched-chain-amino-acid aminotransferase-like protein 1	Arabidopsis thaliana
229	gi|147225285	Q9FN67	Unigene2425_All	2	2	20.8	1	BTB/POZ domain-containing protein At5g41330	Arabidopsis thaliana
230	gi|255541548	Q9ZVT9	CL12668.Contig3_All	6.74	6.74	22.4	3	C2 and GRAM domain-containing protein At1g03370	Arabidopsis thaliana
231	gi|356525902		CL8979.Contig2_All	1.56	1.56	21	1	C2 domain-containing protein C31G5.15-like	Glycine max
232	gi|255541686	Q8RX88	CL7325.Contig5_All	1.35	1.35	13.2	1	CAAX prenyl protease 1 homolog	Arabidopsis thaliana
233	gi|29839420	Q9XGV9	Unigene6090_All	2.32	2.32	27.4	1	Caffeic acid 3-O-methyltransferase 2	Ocimum basilicum
234	gi|255542263		Unigene10026_All	8.28	8.28	39.4	5	Calcium ion binding protein	Arabidopsis lyrata subsp. lyrata
235	gi|359478275	Q9FN48	CL1805.Contig13_All	5.25	5.25	42.4	6	Calcium sensing receptor	Arabidopsis thaliana
236	gi|359478275	Q9FN48	CL1805.Contig9_All	6.34	6.34	21.9	7	Calcium sensing receptor	Arabidopsis thaliana
237	gi|375313028	Q9FN48	CL5799.Contig2_All	11.54	11.54	36.4	9	Calcium sensing receptor	Arabidopsis thaliana
238	gi|48209896	Q94AZ4	CL5812.Contig2_All	1.82	1.85	40.5	1	Calcium-binding protein CML13	Arabidopsis thaliana
239	gi|357517327	Q52K82	Unigene3987_All	1.24	1.24	33.3	1	Calcium-binding protein CML21	Arabidopsis thaliana
240	gi|267631890	Q9ZSA2	CL855.Contig6_All	2	2	20.3	1	Calcium-dependent protein kinase 21	Arabidopsis thaliana
241	gi|114804153	Q42479	CL14.Contig7_All	3.76	3.76	12	2	Calcium-dependent protein kinase 3	Arabidopsis thaliana
242	gi|357482603	Q37145	CL3936.Contig2_All	2.06	2.06	26.8	2	Calcium-transporting ATPase 1	Arabidopsis thaliana
243	gi|225462902	P27161	Unigene2789_All	2	2.18	35.6	4	Calmodulin	Solanum lycopersicum
244	gi|3121848	P93087	Unigene7853_All	4.27	4.27	43	4	Calmodulin	Capsicum annuum
245	gi|225463597	Q9LIK5	CL358.Contig2_All	0.67	0.67	21.7	1	Calmodulin-like protein 11	Arabidopsis thaliana
246	gi|350539281	Q39817	CL11555.Contig1_All	11.96	11.96	45.9	11	Calnexin homolog	Glycine max
247	gi|233955399	P93508	CL3408.Contig2_All	6.53	6.53	31.3	6	Calreticulin	Ricinus communis
248	gi|233955399	P93508	Unigene11512_All	1.17	5.76	27.4	4	Calreticulin	Ricinus communis
249	gi|297735242	O04153	CL5881.Contig3_All	4.32	4.35	31.3	4	Calreticulin-3	Arabidopsis thaliana
250	gi|225425676	O22914	Unigene27520_All	1.8	1.8	31	1	Calvin cycle protein CP12-1	Arabidopsis thaliana
251	gi|225452452	P27141	CL170.Contig5_All	36.81	36.81	45.7	22	Carbonic anhydrase	Nicotiana tabacum
252	gi|255567721		CL12512.Contig4_All	0.53	0.53	13.7	1	Carboxymethylenebutenolidase	Ricinus communis
253	gi|294679657	Q8LP17	CL2381.Contig2_All	6.02	8.02	43.4	4	Carotenoid 9,10(9',10')-cleavage dioxygenase 1	Pisum sativum
254	gi|294679657	Q8LP17	CL2381.Contig6_All	14.25	14.25	44.5	9	Carotenoid 9,10(9',10')-cleavage dioxygenase 1	Pisum sativum
255	gi|294679657	Q94IR2	CL6110.Contig3_All	9.67	9.67	46.1	7	Carotenoid 9,10(9',10')-cleavage dioxygenase 1	Phaseolus vulgaris
256	gi|229891730	A2PZE5	CL5715.Contig4_All	1.37	1.37	11.8	1	CASP-like protein IN26	Ipomoea nil
257	gi|78893689	Q9AXH0	Unigene19043_All	12.27	12.27	48.2	9	Catalase	Avicennia marina
258	gi|211906480	P17598	Unigene49769_All	2	2	28	1	Catalase isozyme 1	Gossypium hirsutum
259	gi|386870489	P49317	Unigene31767_All	2.21	2.21	35.8	5	Catalase isozyme 3	Nicotiana plumbaginifolia
260	gi|255578147	Q84MA5	CL4241.Contig2_All	2	2.01	16.9	1	Cationic amino acid transporter 1	Arabidopsis thaliana
261	gi|30694711		CL5606.Contig1_All	1.3	1.3	29.1	1	CbbY protein-like protein	Arabidopsis thaliana
262	gi|224081731	Q9C5D0	Unigene7593_All	0.69	0.69	36.3	2	CBS domain-containing protein CBSX2	Arabidopsis thaliana
263	gi|118162023	Q9LEV3	Unigene2541_All	7.57	7.57	43.7	5	CBS domain-containing protein CBSX3	Arabidopsis thaliana
264	gi|239819394	P54774	CL206.Contig1_All	19.25	19.25	48.3	13	Cell division cycle protein 48 homolog	Glycine max
265	gi|255556938	P54774	Unigene18212_All	4.02	16.89	48	11	Cell division cycle protein 48 homolog	Glycine max
266	gi|350539589	Q42545	CL277.Contig2_All	1.89	1.89	25.7	1	Cell division protein FtsZ homolog 1	Arabidopsis thaliana
267	gi|11561806	P42730	CL3740.Contig2_All	4.03	8.72	39.3	4	Chaperone protein ClpB1	Arabidopsis thaliana
268	gi|350534488	Q9LF37	CL6022.Contig11_All	15.6	15.6	37.9	10	Chaperone protein ClpB3	Arabidopsis thaliana
269	gi|356507345	Q8VYJ7	CL12701.Contig1_All	3.31	15.49	35	8	Chaperone protein ClpB4	Arabidopsis thaliana
270	gi|359493969	P42762	CL3124.Contig3_All	2.01	4.04	27.2	2	Chaperone protein ClpD	Arabidopsis thaliana
271	gi|225437515	Q94AW8	CL7408.Contig4_All	1.62	1.62	24.4	1	Chaperone protein dnaJ 3	Arabidopsis thaliana
272	gi|224132004	P21238	CL9520.Contig3_All	43.37	43.37	47.2	27	Chaperonin 60 subunit alpha 1	Arabidopsis thaliana
273	gi|225435794	Q9LJE4	CL9892.Contig3_All	33.42	33.42	46.6	21	Chaperonin 60 subunit beta 2	Arabidopsis thaliana
274	gi|225435794	Q9LJE4	Unigene34958_All	4.25	4.43	58.1	5	Chaperonin 60 subunit beta 2	Arabidopsis thaliana
275	gi|255554262	P29197	CL16515.Contig1_All	2.45	2.45	50	3	Chaperonin CPN60	Arabidopsis thaliana
276	gi|359477860	Q05046	CL9633.Contig2_All	32.62	32.62	78.4	21	Chaperonin CPN60-2	Cucurbita maxima
277	gi|461736	Q05046	CL9633.Contig4_All	14.97	26.52	75.8	18	Chaperonin CPN60-2	Cucurbita maxima
278	gi|1773014	Q96282	CL9466.Contig3_All	2.27	2.27	13.3	2	Chloride channel protein CLC-c	Arabidopsis thaliana
279	gi|255569585	P27489	CL9712.Contig2_All	15.32	22.06	58.9	39	Chlorophyll a-b binding protein 13	Solanum lycopersicum
280	gi|237651899	P27493	CL11012.Contig1_All	4.68	89.49	75.1	105	Chlorophyll a-b binding protein 21	Nicotiana tabacum
281	gi|237651899	P27493	CL11012.Contig2_All	100.15	100.15	83.1	126	Chlorophyll a-b binding protein 21	Nicotiana tabacum
282	gi|224381552	P27493	CL11012.Contig3_All	6	91.19	83.9	127	Chlorophyll a-b binding protein 21	Nicotiana tabacum
283	gi|237651899	P27493	Unigene27453_All	18.02	96.04	77.8	146	Chlorophyll a-b binding protein 21	Nicotiana tabacum
284	gi|255581778	P12062	Unigene2687_All	50.17	70.46	68.7	103	Chlorophyll a-b binding protein 37	Petunia sp.
285	gi|225449078	P12360	Unigene24112_All	34.58	34.58	50	38	Chlorophyll a-b binding protein 6A	Solanum lycopersicum
286	gi|118487538	P10708	CL6845.Contig3_All	20.83	20.83	42.9	14	Chlorophyll a-b binding protein 7	Solanum lycopersicum
287	gi|110377772	P27524	CL5155.Contig5_All	45.63	46.89	75.9	54	Chlorophyll a-b binding protein CP24 10A	Solanum lycopersicum
288	gi|225459918	Q9XF89	CL11288.Contig2_All	40.42	40.42	58.2	29	Chlorophyll a-b binding protein CP26	Arabidopsis thaliana
289	gi|225459918	Q9XF89	Unigene24296_All	56.63	56.63	79.4	38	Chlorophyll a-b binding protein CP26	Arabidopsis thaliana
290	gi|110377766	Q9XF88	CL12772.Contig1_All	66.46	66.46	58.5	64	Chlorophyll a-b binding protein CP29.2	Arabidopsis thaliana
291	gi|356508545	Q9SQL2	CL3699.Contig2_All	31.61	31.61	58.2	24	Chlorophyll a-b binding protein P4	Pisum sativum
292	gi|225437124	O22527	CL8699.Contig2_All	3.44	3.44	26.3	3	Chlorophyllase-1	Arabidopsis thaliana
293	gi|77744911		CL12000.Contig2_All	7.48	7.48	31	7	Chloroplast lipocalin	Ipomoea nil
294	gi|255546463	Q8H0W1	CL7634.Contig2_All	7.73	7.73	49.1	6	Chloroplast processing peptidase	Arabidopsis thaliana
295	gi|224066507	Q9LYA9	CL14277.Contig2_All	22.89	22.89	39.9	17	Chloroplast stem-loop binding protein of 41 kDa a	Arabidopsis thaliana
296	gi|118489564	Q9SA52	CL2311.Contig13_All	4.33	13.25	60.7	15	Chloroplast stem-loop binding protein of 41 kDa b	Arabidopsis thaliana
297	gi|118489564	Q9SA52	CL2311.Contig7_All	13.62	13.62	63.7	16	Chloroplast stem-loop binding protein of 41 kDa b	Arabidopsis thaliana
298	gi|225446893	P49299	CL12032.Contig2_All	1.89	2.01	27.6	2	Citrate synthase	Cucurbita maxima
299	gi|332348715	O80433	CL6274.Contig3_All	9.97	9.97	41.6	7	Citrate synthase	Daucus carota
300	gi|224138682	P49299	CL6298.Contig3_All	6.13	6.13	25.5	4	Citrate synthase	Cucurbita maxima
301	gi|225430302	Q8S9J8	CL6019.Contig2_All	2	2	19.8	1	Clathrin assembly protein At4g32285	Arabidopsis thaliana
302	gi|6016683	Q0WNJ6	CL2734.Contig3_All	3.81	4.75	23.3	5	Clathrin heavy chain 1	Arabidopsis thaliana
303	gi|255574808	Q2QYW2	CL16554.Contig1_All	7.43	7.43	29.6	5	Clathrin heavy chain 2	Oryza sativa subsp. japonica
304	gi|297743300	Q9C827	CL2269.Contig9_All	5.02	5.02	24.7	5	Coatomer subunit beta'-2	Arabidopsis thaliana
305	gi|225443738	Q9LQI7	CL4927.Contig19_All	0.69	0.69	42.5	1	Complex I intermediate-associated protein 30	Arabidopsis thaliana
306	gi|225443738	Q9LQI7	CL4927.Contig4_All	18.45	18.45	63	13	Complex I intermediate-associated protein 30	Arabidopsis thaliana
307	gi|255580086		CL13335.Contig1_All	8.68	8.68	35.8	7	Conserved hypothetical protein	Ricinus communis
308	gi|255543323		CL6045.Contig3_All	6.91	6.91	37.8	5	Conserved hypothetical protein	Ricinus communis
309	gi|255567017		CL7307.Contig4_All	3.84	3.84	58.7	2	Conserved hypothetical protein	Ricinus communis
310	gi|255580088		Unigene13636_All	2	2	20.6	1	Conserved hypothetical protein	Ricinus communis
311	gi|255584563		Unigene16923_All	4	4	29.3	2	Conserved hypothetical protein	Ricinus communis
312	gi|255551651		Unigene27784_All	0.63	0.63	31.5	1	Conserved hypothetical protein	Ricinus communis
313	gi|255573913		Unigene32186_All	2	2	23.9	1	Conserved hypothetical protein	Ricinus communis
314	gi|255548449		Unigene47040_All	2	2	31.9	2	Conserved hypothetical protein	Ricinus communis
315	gi|255541158		Unigene6184_All	5.56	5.56	45.3	3	Conserved hypothetical protein	Ricinus communis
316	gi|255545480		Unigene6602_All	2	2	56.3	1	Conserved hypothetical protein	Ricinus communis
317	gi|225432272	Q94AH6	Unigene3747_All	1.89	1.89	48.1	1	Cullin-1	Arabidopsis thaliana
318	gi|350538715	Q8LGH4	CL2683.Contig9_All	3.88	3.88	34.9	2	Cullin-4	Arabidopsis thaliana
319	gi|359495657	O49543	Unigene12329_All	4.09	4.09	44.3	3	Cysteine desulfurase 1	Arabidopsis thaliana
320	gi|8347420	Q40143	Unigene22421_All	8.43	8.43	42.7	8	Cysteine proteinase 3	Solanum lycopersicum
321	gi|18307510	Q06445	Unigene13811_All	4.97	4.97	34	4	Cysteine proteinase inhibitor	Vigna unguiculata
322	gi|118485910	P43296	CL7372.Contig1_All	16.85	16.85	34.7	12	Cysteine proteinase RD19a	Arabidopsis thaliana
323	gi|146216004	P43297	CL10015.Contig1_All	36.56	36.56	53.9	37	Cysteine proteinase RD21a	Arabidopsis thaliana
324	gi|224085750	P43297	CL5468.Contig1_All	9.95	9.95	22.4	9	Cysteine proteinase RD21a	Arabidopsis thaliana
325	gi|158263556	O81154	CL1169.Contig5_All	4.03	4.03	38.2	3	Cysteine synthase	Solanum tuberosum
326	gi|225434133	O81155	CL13834.Contig2_All	6.61	6.61	36.1	5	Cysteine synthase	Solanum tuberosum
327	gi|18076585	Q8S9L6	CL2840.Contig9_All	3.16	3.16	24.1	4	Cysteine-rich receptor-like protein kinase 29	Arabidopsis thaliana
328	gi|2695711	Q42342	CL126.Contig1_All	2	2	17.2	1	Cytochrome b5 isoform A	Arabidopsis thaliana
329	gi|225461287	P30361	Unigene2569_All	22.98	22.98	39.8	19	Cytochrome b6-f complex iron-sulfur subunit 1	Nicotiana tabacum
330	gi|1174870	P46270	Unigene6598_All	5.81	5.81	70.8	7	Cytochrome b-c1 complex subunit 9	Solanum tuberosum
331	gi|82623399	Q9LW15	CL11899.Contig2_All	2	2	40.9	1	Cytochrome c oxidase subunit 5b-1	Arabidopsis thaliana
332	gi|7547401	P25076	Unigene28593_All	28.78	28.78	54.8	22	Cytochrome c1-1, heme protein	Solanum tuberosum
333	gi|255556888	O81117	Unigene25881_All	0.7	0.92	22.1	1	Cytochrome P450 94A1	Vicia sativa
334	gi|18000070	P98188	CL8687.Contig2_All	3.47	3.53	39.2	2	Cytochrome P450 94A2	Vicia sativa
335	gi|22651521	O48922	Unigene10434_All	4.4	4.4	20.6	4	Cytochrome P450 98A2	Glycine max
336	gi|359486476		Unigene30441_All	10.72	10.72	28.6	9	Cytosolic endo-beta-N-acetylglucosaminidase-like	Vitis vinifera
337	gi|224100535	O04130	CL14501.Contig1_All	6.16	6.16	40.9	4	D-3-phosphoglycerate dehydrogenase	Arabidopsis thaliana
338	gi|225443272	O04130	CL14501.Contig2_All	2	2	41.5	1	D-3-phosphoglycerate dehydrogenase	Arabidopsis thaliana
339	gi|255555301	O04130	CL16101.Contig1_All	1.89	1.89	42.4	1	D-3-phosphoglycerate dehydrogenase	Arabidopsis thaliana
340	gi|356536156	O04130	Unigene8420_All	2.02	2.02	26.8	1	D-3-phosphoglycerate dehydrogenase	Arabidopsis thaliana
341	gi|350538981		CL8381.Contig2_All	1.66	1.66	17.7	2	D-cysteine desulfhydrase	Solanum lycopersicum
342	gi|295687237	Q93ZG7	CL4422.Contig1_All	4	4	23.5	2	DEAD-box ATP-dependent RNA helicase 38	Arabidopsis thaliana
343	gi|225430261	Q9LFN6	Unigene7469_All	10.14	10.14	29.9	6	DEAD-box ATP-dependent RNA helicase 56	Arabidopsis thaliana
344	gi|359490274	Q39189	CL10867.Contig2_All	2.01	2.01	35.4	1	DEAD-box ATP-dependent RNA helicase 7	Arabidopsis thaliana
345	gi|225433894	B9DFG3	CL12081.Contig1_All	2	2	21	1	DEAD-box ATP-dependent RNA helicase ISE2	Arabidopsis thaliana
346	gi|47026903		Unigene5217_All	2.36	2.36	36.8	1	Dehydrin	Hyacinthus orientalis
347	gi|302595695	A8CVF3	Unigene54277_All	1.28	1.28	32.5	1	Dehydrin DHN1	Avicennia marina
348	gi|149938952	Q8VZC3	CL3739.Contig1_All	6.03	6.03	30.9	5	Delta-1-pyrroline-5-carboxylate dehydrogenase 12A1	Arabidopsis thaliana
349	gi|159507449	Q9LQK0	CL12779.Contig2_All	1.29	1.29	38.2	1	Developmentally regulated G-protein 1	Arabidopsis thaliana
350	gi|356519631	Q9CAI1	CL14827.Contig2_All	1.22	1.22	16.8	1	Developmentally regulated G-protein 2	Arabidopsis thaliana
351	gi|363814390	Q944I4	CL4625.Contig1_All	6.89	6.89	29.6	8	D-glycerate 3-kinase	Arabidopsis thaliana
352	gi|225428408	Q949X7	CL1833.Contig2_All	2.98	2.98	17.7	3	Diaminopimelate decarboxylase 1	Arabidopsis thaliana
353	gi|22121982	Q9FMF7	CL5919.Contig1_All	3.27	3.27	23.1	2	Dicarboxylate transporter 2.1	Arabidopsis thaliana
354	gi|225458585	P51103	CL10175.Contig2_All	1.85	1.85	18.3	1	Dihydroflavonol-4-reductase	Callistephus chinensis
355	gi|10444388	Q9M5K3	CL1766.Contig4_All	29.63	29.63	46.8	23	Dihydrolipoyl dehydrogenase 1	Arabidopsis thaliana
356	gi|193290728	Q9M5K3	Unigene28846_All	2.06	2.06	30.8	2	Dihydrolipoyl dehydrogenase 1	Arabidopsis thaliana
357	gi|359486892	Q0WQF7	CL13831.Contig4_All	2	2	42.7	2	Dihydrolipoyllysine-residue acetyltransferase component 1 of pyruvate dehydrogenase complex	Arabidopsis thaliana
358	gi|225442225	Q5M729	CL5659.Contig2_All	26.38	26.38	53.4	19	Dihydrolipoyllysine-residue acetyltransferase component 3 of pyruvate dehydrogenase complex	Arabidopsis thaliana
359	gi|255578100	Q8H107	CL7587.Contig1_All	18.66	20.35	50.4	11	Dihydrolipoyllysine-residue succinyltransferase component of 2-oxoglutarate dehydrogenase complex 2	Arabidopsis thaliana
360	gi|297811343		CL7056.Contig4_All	0.91	0.91	24	1	Dihydropyrimidinase	Arabidopsis lyrata subsp. lyrata
361	gi|359491491	Q7XBQ9	Unigene424_All	1.85	1.85	18.4	1	Disease resistance protein RGA2	Solanum bulbocastanum
362	gi|111073733	P13240	Unigene20752_All	6	6	21.3	6	Disease resistance response protein 206	Pisum sativum
363	gi|359495088	P13240	Unigene2637_All	1.07	1.08	11	1	Disease resistance response protein 206	Pisum sativum
364	gi|388515771	P13240	Unigene9930_All	1.08	1.08	46.7	1	Disease resistance response protein 206	Pisum sativum
365	gi|225443992	Q6QNU4	CL5845.Contig4_All	1.17	1.17	13.8	1	DNA damage-binding protein 1	Solanum lycopersicum
366	gi|225448823	Q6QNU4	CL8584.Contig1_All	4.36	4.36	28.5	3	DNA damage-binding protein 1	Solanum lycopersicum
367	gi|374095609	O49552	CL10616.Contig1_All	2.36	2.36	18	1	DNA damage-binding protein 1b	Arabidopsis thaliana
368	gi|70794966	Q42877	CL1627.Contig5_All	4	4	30.7	2	DNA-directed RNA polymerase II subunit RPB2	Solanum lycopersicum
369	gi|255587278	P42824	CL2245.Contig2_All	2.48	2.48	34.5	2	DnaJ protein homolog 2	Allium porrum
370	gi|359482375	P42824	CL621.Contig1_All	1.64	1.64	37.9	1	DnaJ protein homolog 2	Allium porrum
371	gi|34811738	P43644	CL3319.Contig4_All	2	2	25.4	2	DnaJ protein homolog ANJ1	Atriplex nummularia
372	gi|357471391	P43644	CL5610.Contig5_All	4	4	22.3	3	DnaJ protein homolog ANJ1	Atriplex nummularia
373	gi|225428556		CL10086.Contig3_All	2.01	2.01	25.7	1	Dolichyl-diphosphooligosaccharide-protein glycosyltransferase 48 kDa subunit	Vitis vinifera
374	gi|225449032		Unigene7826_All	0.59	0.59	22.9	2	Dolichyl-diphosphooligosaccharide-protein glycosyltransferase subunit 1	Vitis vinifera
375	gi|359491801		CL7334.Contig8_All	2.14	2.14	21.2	1	Dolichyl-diphosphooligosaccharide-protein glycosyltransferase subunit STT3-like	Vitis vinifera
376	gi|224144970	Q6AWX0	CL10449.Contig1_All	4	4	11.4	2	D-xylose-proton symporter-like 2	Arabidopsis thaliana
377	gi|255584037	Q8S944	CL3590.Contig4_All	2.01	2.01	18.1	1	Dynamin-related protein 3A	Arabidopsis thaliana
378	gi|225457493	P0CH30	CL14381.Contig2_All	2.42	2.42	21.3	2	E3 ubiquitin-protein ligase RING1	Gossypium hirsutum
379	gi|296089932	Q8GY23	Unigene17246_All	2	2	11.9	1	E3 ubiquitin-protein ligase UPL1	Arabidopsis thaliana
380	gi|359492508	Q8H0T4	CL6487.Contig1_All	5.4	5.4	20.5	4	E3 ubiquitin-protein ligase UPL2	Arabidopsis thaliana
381	gi|225444938		Unigene34289_All	3.72	3.72	19.7	2	Ectonucleotide pyrophosphatase/phosphodiesterase family member 3	Vitis vinifera
382	gi|29243204	O64937	CL16488.Contig3_All	22.66	22.66	63.7	17	Elongation factor 1-alpha	Oryza sativa subsp. japonica
383	gi|29243204	O64937	Unigene29454_All	5.77	20.55	58.7	16	Elongation factor 1-alpha	Oryza sativa subsp. japonica
384	gi|48209911	Q9SCX3	Unigene16898_All	2	2	12.5	1	Elongation factor 1-beta 2	Arabidopsis thaliana
385	gi|224995910	P93447	CL3147.Contig3_All	7.8	7.8	27.8	5	Elongation factor 1-delta	Pimpinella brachycarpa
386	gi|175363751	Q6YW46	CL4249.Contig2_All	3.66	3.66	30.8	4	Elongation factor 1-gamma 2	Oryza sativa subsp. japonica
387	gi|255544686	O23755	CL3760.Contig2_All	0.57	5.02	41.5	3	Elongation factor 2	Beta vulgaris
388	gi|224081451	O23755	CL3760.Contig3_All	10.22	10.22	36.8	7	Elongation factor 2	Beta vulgaris
389	gi|350539363	B9SEZ6	CL12077.Contig3_All	2.05	2.05	52.8	2	Elongation factor Ts	Ricinus communis
390	gi|255567660	Q9ZT91	CL3007.Contig3_All	15.56	15.56	38.7	10	Elongation factor Tu	Arabidopsis thaliana
391	gi|356525780	Q20EU5	CL847.Contig1_All	3.19	3.19	39.5	3	Elongation factor Tu	Oltmannsiellopsis viridis
392	gi|68566313	P68158	Unigene32910_All	19.57	19.57	56.2	15	Elongation factor Tu	Nicotiana tabacum
393	gi|147858184	Q9XES1	CL2554.Contig2_All	8.63	8.63	21.4	5	Endoplasmic reticulum-type calcium-transporting ATPase 4	Arabidopsis thaliana
394	gi|462013	P35016	CL10577.Contig2_All	6.24	8.28	61.2	5	Endoplasmin homolog	Catharanthus roseus
395	gi|260505494	Q9STX5	CL12798.Contig2_All	29.51	29.51	42.8	16	Endoplasmin homolog	Arabidopsis thaliana
396	gi|359485756	Q9STX5	CL8984.Contig2_All	4.11	9.6	36	8	Endoplasmin homolog	Arabidopsis thaliana
397	gi|365189292	P35016	CL9020.Contig2_All	25.03	25.03	52.8	17	Endoplasmin homolog	Catharanthus roseus
398	gi|365189292	P35016	CL9020.Contig4_All	2	6	67.1	5	Endoplasmin homolog	Catharanthus roseus
399	gi|350538295	P26300	CL784.Contig1_All	30.64	30.64	52.7	23	Enolase	Solanum lycopersicum
400	gi|350538295	P26300	CL784.Contig2_All	7.64	26.93	56.7	19	Enolase	Solanum lycopersicum
401	gi|297746397	P80030	CL3558.Contig8_All	7.65	7.65	27.7	5	Enoyl-[acyl-carrier-protein] reductase [NADH]	Brassica napus
402	gi|25989478	P80030	Unigene17749_All	5.34	7.44	41.3	4	Enoyl-[acyl-carrier-protein] reductase [NADH]	Brassica napus
403	gi|297823825		CL4844.Contig9_All	1.85	1.85	31.5	1	Esterase/lipase/thioesterase family protein	Arabidopsis lyrata subsp. lyrata
404	gi|359484301	Q40467	CL15970.Contig2_All	12.95	12.95	50.5	8	Eukaryotic initiation factor 4A-14	Nicotiana tabacum
405	gi|224119542	Q03387	CL14574.Contig3_All	1.9	2.01	29.4	2	Eukaryotic initiation factor iso-4F subunit p82-34	Triticum aestivum
406	gi|147833057	Q03387	CL3669.Contig3_All	2.01	2.01	25.1	1	Eukaryotic initiation factor iso-4F subunit p82-34	Triticum aestivum
407	gi|115454823	P35614	CL10959.Contig1_All	2.27	2.27	26.2	2	Eukaryotic peptide chain release factor subunit 1-3	Arabidopsis thaliana
408	gi|225454422	P56331	Unigene17762_All	2	2	44.8	1	Eukaryotic translation initiation factor 1A	Onobrychis viciifolia
409	gi|225448536		Unigene11416_All	3.57	3.58	30.9	2	Eukaryotic translation initiation factor 2 subunit alpha	Vitis vinifera
410	gi|356539999		Unigene25521_All	4.01	4.01	42.9	2	Eukaryotic translation initiation factor 2 subunit alpha-like	Glycine max
411	gi|225450669	Q40554	Unigene5802_All	3.88	3.88	35.8	3	Eukaryotic translation initiation factor 3 subunit A	Nicotiana tabacum
412	gi|225449198	O04202	Unigene6252_All	1.53	1.53	13.1	2	Eukaryotic translation initiation factor 3 subunit F	Arabidopsis thaliana
413	gi|225433688	Q9C5Z2	CL6732.Contig4_All	2.01	2.01	67.7	1	Eukaryotic translation initiation factor 3 subunit H	Arabidopsis thaliana
414	gi|356497716	Q38884	CL12769.Contig1_All	2.01	2.01	32	1	Eukaryotic translation initiation factor 3 subunit I	Arabidopsis thaliana
415	gi|356515579		CL4932.Contig1_All	2.5	2.5	26.5	2	Eukaryotic translation initiation factor 3 subunit L-like	Glycine max
416	gi|20138704	Q9AXJ4	CL8033.Contig8_All	2.08	2.08	31.3	2	Eukaryotic translation initiation factor 5A	Manihot esculenta
417	gi|225443280		Unigene9163_All	1.51	1.51	27	1	Exocyst complex component 8	Vitis vinifera
418	gi|350535206		CL875.Contig4_All	4	4	28	2	Exportin 1	Vitis vinifera
419	gi|7839365	P13983	CL12836.Contig2_All	4.37	4.37	37.1	2	Extensin	Nicotiana tabacum
420	gi|225450263	P14918	Unigene4385_All	8.94	8.94	26.5	5	Extensin	Zea mays
421	gi|224071579	Q93YR3	Unigene27713_All	6	6	37.5	3	FAM10 family protein At4g22670	Arabidopsis thaliana
422	gi|359480755	P57681	CL9344.Contig2_All	2.24	2.24	27.5	3	Farnesylcysteine lyase	Arabidopsis thaliana
423	gi|225429238	Q7XJJ7	CL7510.Contig3_All	2	2	12.7	1	Fatty acid amide hydrolase	Arabidopsis thaliana
424	gi|193290694	Q43155	CL3129.Contig3_All	50.97	50.97	42.1	39	Ferredoxin-dependent glutamate synthase	Spinacia oleracea
425	gi|225431122	O04977	CL1891.Contig2_All	37.05	37.05	71.9	36	Ferredoxin--NADP reductase, leaf-type isozyme	Nicotiana tabacum
426	gi|255564389	Q41014	CL11044.Contig1_All	4.22	4.22	33	3	Ferredoxin--NADP reductase	Pisum sativum
427	gi|359486141	Q3KTM0	Unigene1251_All	0.89	0.89	15.3	1	Ferric reduction oxidase 7	Arabidopsis thaliana
428	gi|225438970		CL2668.Contig1_All	5.59	5.59	19.6	3	Formamidase isoform 1	Vitis vinifera
429	gi|26454627	Q07511	CL4926.Contig2_All	20.97	20.97	46	15	Formate dehydrogenase	Solanum tuberosum
430	gi|224052994	P28723	CL15342.Contig3_All	4.69	4.69	19.6	4	Formate-tetrahydrofolate ligase	Spinacia oleracea
431	gi|255553877		Unigene29663_All	2	2	26.3	1	Formiminotransferase-cyclodeaminase	Ricinus communis
432	gi|225423539	Q9C6S1	Unigene22324_All	6	6	43.4	3	Formin-like protein 14	Arabidopsis thaliana
433	gi|255545216	Q9FLQ7	Unigene27641_All	7.51	7.51	41.3	5	Formin-like protein 20	Arabidopsis thaliana
434	gi|255555335	Q6ZCX3	CL99.Contig12_All	2.58	2.58	22	2	Formin-like protein 6	Oryza sativa subsp. japonica
435	gi|147833687	A2WXV8	CL3125.Contig2_All	2.21	2.21	22	2	Fructokinase-1	Oryza sativa subsp. japonica
436	gi|33329198	Q42896	CL10632.Contig1_All	10.02	10.02	45	8	Fructokinase-2	Solanum lycopersicum
437	gi|33329200	Q7XJ81	CL10632.Contig3_All	2	8.01	35.3	4	Fructokinase-2	Solanum habrochaites
438	gi|255583346	P46276	CL6647.Contig3_All	4.78	4.78	24.5	3	Fructose-1,6-bisphosphatase	Solanum tuberosum
439	gi|356568028	Q42796	Unigene13431_All	12.34	12.34	21.5	7	Fructose-1,6-bisphosphatase	Glycine max
440	gi|3915687	P22418	Unigene32063_All	2.06	2.06	95.2	2	Fructose-1,6-bisphosphatase	Spinacia oleracea
441	gi|354464671	Q944G9	CL14005.Contig2_All	44.34	44.34	49.5	36	Fructose-bisphosphate aldolase 2	Arabidopsis thaliana
442	gi|334847978	Q9ZU52	CL13213.Contig3_All	2	2.5	32.3	3	Fructose-bisphosphate aldolase 3	Arabidopsis thaliana
443	gi|82941449	P17784	CL7517.Contig2_All	19.95	19.95	50.6	13	Fructose-bisphosphate aldolase cytoplasmic isozyme	Oryza sativa subsp. japonica
444	gi|225424144	P43394	CL8927.Contig5_All	2.01	2.01	29.3	2	Fruit protein pKIWI502	Actinidia deliciosa
445	gi|222423016	P93033	Unigene28888_All	3.72	3.72	68.6	3	Fumarate hydratase 1	Arabidopsis thaliana
446	gi|306485881	Q9FXB2	Unigene8263_All	2	2	45.6	1	Galactinol synthase 2	Arabidopsis thaliana
447	gi|359484223	Q8RX87	CL7959.Contig6_All	2.53	2.53	14	2	Galactinol-sucrose galactosyltransferase 6	Arabidopsis thaliana
448	gi|225458239	Q9FWR5	CL10836.Contig2_All	3.95	3.95	48.4	3	Gamma carbonic anhydrase 1	Arabidopsis thaliana
449	gi|224082886	Q9FWR5	Unigene49223_All	5.29	5.29	51.2	4	Gamma carbonic anhydrase 1	Arabidopsis thaliana
450	gi|255538694	Q9C6B3	Unigene11574_All	3.92	10.59	47.1	10	Gamma carbonic anhydrase 2	Arabidopsis thaliana
451	gi|359807119	Q9C6B3	Unigene24064_All	10.63	10.63	29	11	Gamma carbonic anhydrase 2	Arabidopsis thaliana
452	gi|255540193	Q9SMN1	CL10657.Contig1_All	7.46	7.46	44.7	7	Gamma carbonic anhydrase-like 2	Arabidopsis thaliana
453	gi|2501850		CL258.Contig3_All	3.32	3.32	37.7	2	GDP dissociation inhibitor	Nicotiana tabacum
454	gi|82623395		CL258.Contig2_All	2	2	25.3	1	GDP dissociation inhibitor 1-like	Solanum tuberosum
455	gi|48093461	Q2R1V8	CL2553.Contig8_All	2.17	2.17	59.2	2	GDP-mannose 3,5-epimerase 2	Oryza sativa subsp. japonica
456	gi|224100141	Q9LIN2	Unigene34676_All	2.18	2.18	37.8	2	GDSL esterase/lipase At3g26430	Arabidopsis thaliana
457	gi|300825706	Q9ZS34	Unigene19638_All	2.05	2.06	35.6	2	Geranylgeranyl diphosphate reductase	Nicotiana tabacum
458	gi|147862641	Q9LYC1	Unigene21793_All	3.29	3.29	34.8	3	Gibberellin receptor GID1B	Arabidopsis thaliana
459	gi|378405175	A7PQW3	Unigene21499_All	3.28	3.28	12.6	2	Glucan endo-1,3-beta-glucosidase	Vitis vinifera
460	gi|37223500	Q6NKW9	Unigene41420_All	1.89	1.89	28.6	1	Glucan endo-1,3-beta-glucosidase 8	Arabidopsis thaliana
461	gi|224106209	Q02438	CL5184.Contig1_All	1.45	1.45	44	1	Glucan endo-1,3-beta-glucosidase GV	Hordeum vulgare
462	gi|37223498	P36401	CL5184.Contig5_All	4	4	37.8	2	Glucan endo-1,3-beta-glucosidase, acidic isoform PR-Q'	Nicotiana tabacum
463	gi|297737003	P55229	CL11804.Contig1_All	12	12	65.3	6	Glucose-1-phosphate adenylyltransferase large subunit 1	Arabidopsis thaliana
464	gi|7671232	Q9M462	CL9588.Contig2_All	4.73	4.73	42.6	4	Glucose-1-phosphate adenylyltransferase small subunit	Brassica napus
465	gi|149938954	P37830	CL3925.Contig8_All	6.79	6.79	43.9	5	Glucose-6-phosphate 1-dehydrogenase	Solanum tuberosum
466	gi|224124274	Q9M5A9	CL14512.Contig2_All	0.76	0.76	16.8	2	Glucose-6-phosphate/phosphate translocator 1	Arabidopsis thaliana
467	gi|359484534	Q9M1S8	CL6471.Contig2_All	3.62	3.62	31.3	2	Glutamate carboxypeptidase 2	Arabidopsis thaliana
468	gi|255575222	Q07346	CL5320.Contig10_All	31.52	31.52	46.6	25	Glutamate decarboxylase	Petunia hybrida
469	gi|225470587	Q9S7E9	CL5210.Contig1_All	16.8	16.8	31.5	16	Glutamate--glyoxylate aminotransferase 2	Arabidopsis thaliana
470	gi|2213877	P51119	CL2107.Contig3_All	31.45	31.45	62.9	27	Glutamine synthetase cytosolic isozyme 2	Vitis vinifera
471	gi|12802875	P51119	CL2107.Contig4_All	8.21	25.38	59.3	25	Glutamine synthetase cytosolic isozyme 2	Vitis vinifera
472	gi|2213877	P32289	Unigene6335_All	4	6.41	77.6	5	Glutamine synthetase nodule isozyme	Vigna aconitifolia
473	gi|359487602	P52780	CL15479.Contig1_All	3.91	3.91	28.1	2	Glutamine-tRNA ligase	Lupinus luteus
474	gi|359477374	Q8VZF3	CL14478.Contig2_All	2.01	2.01	29.4	1	Glutamyl endopeptidase	Arabidopsis thaliana
475	gi|147861793	Q9LI77	CL12797.Contig3_All	5.47	5.47	33.4	4	Glutamyl-tRNA(Gln) amidotransferase subunit A	Arabidopsis thaliana
476	gi|225433298	B9SQR9	CL3573.Contig2_All	3.35	3.35	48	2	Glutamyl-tRNA(Gln) amidotransferase subunit B	Ricinus communis
477	gi|356528242	Q8LBU2	Unigene20775_All	2.03	2.03	43	1	Glutathione peroxidase 8	Arabidopsis thaliana
478	gi|1708059	P80461	CL1684.Contig1_All	2.04	2.04	32.6	1	Glutathione reductase	Nicotiana tabacum
479	gi|225433440	Q43154	Unigene421_All	6.86	6.86	48.6	6	Glutathione reductase	Spinacia oleracea
480	gi|225462624	Q03666	CL3333.Contig4_All	10.01	10.01	37	6	Glutathione S-transferase	Nicotiana tabacum
481	gi|296086756	Q03666	CL3333.Contig5_All	2.02	2.02	51.9	2	Glutathione S-transferase	Nicotiana tabacum
482	gi|1170094	P46423	CL6386.Contig2_All	4.74	4.74	75	3	Glutathione S-transferase	Hyoscyamus muticus
483	gi|82698815	Q9FRL8	Unigene13695_All	3.51	3.51	27.8	3	Glutathione S-transferase DHAR2	Arabidopsis thaliana
484	gi|297741498	Q9LZ06	CL44.Contig3_All	1.89	1.89	25.6	2	Glutathione S-transferase L3	Arabidopsis thaliana
485	gi|255539098	P30109	Unigene10626_All	0.92	0.92	48.6	2	Glutathione S-transferase PARB	Nicotiana tabacum
486	gi|359486147	P57108	CL1146.Contig4_All	2	2	28.1	2	Glutathione S-transferase zeta class	Euphorbia esula
487	gi|225429462	P08489	CL967.Contig2_All	6.03	6.03	27.4	5	Glutenin, high molecular weight subunit PW212	Triticum aestivum
488	gi|225462254	Q39769	CL10624.Contig2_All	2.59	4.98	38.4	3	Glyceraldehyde-3-phosphate dehydrogenase	Ginkgo biloba
489	gi|346682873	Q42671	CL3156.Contig6_All	46.01	46.01	75.4	41	Glyceraldehyde-3-phosphate dehydrogenase	Craterostigma plantagineum
490	gi|346682869	P25856	CL10788.Contig1_All	19.02	19.04	56.4	15	Glyceraldehyde-3-phosphate dehydrogenase A	Arabidopsis thaliana
491	gi|147795191	P12859	CL6783.Contig3_All	12.07	12.1	43.6	10	Glyceraldehyde-3-phosphate dehydrogenase B	Pisum sativum
492	gi|13873334	P13443	Unigene32804_All	16.76	16.76	44.8	12	Glycerate dehydrogenase	Cucumis sativus
493	gi|305379592	P13443	Unigene983_All	6.23	6.23	42.5	3	Glycerate dehydrogenase	Cucumis sativus
494	gi|296085983	Q9SS48	CL11947.Contig1_All	12.89	12.89	45.1	9	Glycerol-3-phosphate dehydrogenase SDP6	Arabidopsis thaliana
495	gi|255576268	Q9FJ62	CL7638.Contig1_All	9.81	9.81	25.2	10	Glycerophosphoryl diester phosphodiesterase 1	Arabidopsis thaliana
496	gi|118489297	Q9LQL0	Unigene27699_All	15.77	15.77	58.4	15	Glycine cleavage system H protein 2	Arabidopsis thaliana
497	gi|3334200	O49954	CL7157.Contig1_All	13.23	29.45	56.2	23	Glycine dehydrogenase [decarboxylating]	Solanum tuberosum
498	gi|3334200	O49954	CL7157.Contig3_All	45.85	45.85	44.2	36	Glycine dehydrogenase [decarboxylating]	Solanum tuberosum
499	gi|359476246	O49954	Unigene18410_All	4.18	39.98	48.2	33	Glycine dehydrogenase [decarboxylating]	Solanum tuberosum
500	gi|307940742	Q03250	Unigene25602_All	6.22	6.22	25.7	4	Glycine-rich RNA-binding protein 7	Arabidopsis thaliana
501	gi|6911144	P49310	Unigene28799_All	2	2	32.9	1	Glycine-rich RNA-binding protein GRP1A	Sinapis alba
502	gi|225431755	Q39659	CL10262.Contig4_All	2.86	2.86	46	3	Glyoxysomal fatty acid beta-oxidation multifunctional protein MFP-a	Cucumis sativus
503	gi|225425178	Q39659	Unigene8056_All	1.1	1.1	25.2	3	Glyoxysomal fatty acid beta-oxidation multifunctional protein MFP-a	Cucumis sativus
504	gi|57015403	Q43847	CL2014.Contig4_All	2.06	2.06	31.1	2	Granule-bound starch synthase 2	Solanum tuberosum
505	gi|296081995	Q8H156	CL16393.Contig2_All	3.2	3.21	19.5	3	GTP-binding nuclear protein Ran-3	Arabidopsis thaliana
506	gi|77416955	O04834	CL12132.Contig2_All	2.08	2.08	46.6	2	GTP-binding protein SAR1A	Arabidopsis thaliana
507	gi|224099309	Q39202	CL2195.Contig2_All	1.89	1.89	13.2	1	G-type lectin S-receptor-like serine/threonine-protein kinase RLK1	Arabidopsis thaliana
508	gi|225429228	Q01899	Unigene25754_All	9.79	11.95	44	6	Heat shock 70 kDa protein	Phaseolus vulgaris
509	gi|359482944	F4HQD4	CL4592.Contig5_All	2	2	23	1	Heat shock 70 kDa protein 15	Arabidopsis thaliana
510	gi|225460991	Q9SAB1	CL12751.Contig1_All	1.68	1.68	11.5	1	Heat shock 70 kDa protein 16	Arabidopsis thaliana
511	gi|392465167	P27322	CL2270.Contig4_All	13.7	17.06	55.1	17	Heat shock cognate 70 kDa protein	Solanum lycopersicum
512	gi|425194	P09189	Unigene4408_All	4.03	16.39	67.8	16	Heat shock cognate 70 kDa protein	Petunia hybrida
513	gi|359495606	P36181	Unigene14717_All	62.99	62.99	57.8	44	Heat shock cognate protein 80	Solanum lycopersicum
514	gi|356552478	P36181	Unigene25187_All	2.61	61.24	59.2	44	Heat shock cognate protein 80	Solanum lycopersicum
515	gi|356503897		Unigene21750_All	2	2	34.5	1	Heat shock factor-binding protein 1-like (LOC100781854)	Glycine max
516	gi|260505494	P51819	CL12798.Contig3_All	2.42	21.47	36.9	12	Heat shock protein 83	Ipomoea nil
517	gi|255545152		Unigene55767_All	1.8	1.8	18.3	1	Heat shock protein binding protein	Ricinus communis
518	gi|224125136	Q43468	CL13990.Contig1_All	8.41	8.41	51.9	5	Heat shock protein STI	Glycine max
519	gi|255575711	Q9SR77	Unigene11168_All	4.19	4.19	28.8	3	Heme-binding-like protein At3g10130	Arabidopsis thaliana
520	gi|255563118		Unigene17016_All	2.67	2.68	46.3	2	Heterogeneous nuclear ribonucleoprotein A1	Ricinus communis
521	gi|11066213	P93834	Unigene6078_All	7.66	7.66	35.1	5	Hexokinase-2	Arabidopsis thaliana
522	gi|269969912	Q6V9I6	CL2139.Contig5_All	2	2	28.8	1	Histone deacetylase HDT1	Solanum chacoense
523	gi|351723017	Q9C944	CL7085.Contig1_All	8	8	45.9	4	Histone H2A variant 3	Arabidopsis thaliana
524	gi|7387726	O22582	CL1332.Contig4_All	10.26	10.26	61.2	9	Histone H2B	Gossypium hirsutum
525	gi|296083584	Q71H73	CL3893.Contig1_All	2.37	2.37	55.7	3	Histone H3.3	Vitis vinifera
526	gi|356557465	P0CG89	Unigene24277_All	8.06	8.06	92.2	5	Histone H4	Glycine max
527	gi|224062371	Q9M1W4	Unigene55018_All	1.85	1.85	8.2	1	Homocysteine S-methyltransferase 2	Arabidopsis thaliana
528	gi|255547996		CL4798.Contig3_All	2.87	2.87	31.1	2	Hydrolase, hydrolyzing O-glycosyl compounds	Ricinus communis
529	gi|151347473	Q9FM19	Unigene16961_All	5.78	5.78	32.9	3	Hypersensitive-induced response protein 1	Arabidopsis thaliana
530	gi|356572333	Q9CAR7	CL3382.Contig6_All	15.04	15.04	48.3	10	Hypersensitive-induced response protein 2	Arabidopsis thaliana
531	gi|356530957	Q9FHM7	CL4513.Contig2_All	2.01	2.34	29.2	2	Hypersensitive-induced response protein 4	Arabidopsis thaliana
532	gi|53748431		Unigene20581_All	3.43	3.43	40.2	3	Hypothetical protein	Plantago major
533	gi|147807683		Unigene9716_All	2	2	52.3	1	Hypothetical protein VITISV_018915	Vitis vinifera
534	gi|147827322		CL7025.Contig2_All	5.5	5.5	39	4	Hypothetical protein VITISV_037471	Vitis vinifera
535	gi|225427220	Q8S9S4	CL9679.Contig2_All	4.45	4.45	18.8	4	IAA-amino acid hydrolase ILR1-like 1	Oryza sativa subsp. japonica
536	gi|224138406	Q8H3C9	CL11902.Contig2_All	11.01	11.01	16.9	7	IAA-amino acid hydrolase ILR1-like 7	Oryza sativa subsp. japonica
537	gi|242091826	P49249	CL5404.Contig2_All	5.92	5.92	38.9	3	IN2-2 protein	Zea mays
538	gi|147766948	Q9ASS4	CL4159.Contig2_All	4	4.1	28.6	2	Inactive leucine-rich repeat receptor-like protein kinase At5g48380	Arabidopsis thaliana
539	gi|255552774	O04567	Unigene29257_All	2.49	2.49	27.8	2	Inactive receptor kinase At1g27190	Arabidopsis thaliana
540	gi|225453189	Q9LP77	CL11635.Contig3_All	2	2	24.6	1	Inactive receptor kinase At1g48480	Arabidopsis thaliana
541	gi|353558668	F6HS55	CL7757.Contig3_All	0.64	0.64	33.7	1	Inosine triphosphate pyrophosphatase	Vitis vinifera
542	gi|350537157	Q9ZPC0	CL4165.Contig7_All	1.27	1.27	31.1	1	Isochorismate synthase	Catharanthus roseus
543	gi|255575724	Q8LFC0	Unigene3910_All	4.33	4.33	49.3	3	Isocitrate dehydrogenase [NAD] regulatory subunit 1	Arabidopsis thaliana
544	gi|213493066	P50218	CL2700.Contig20_All	7.32	7.32	25.1	4	Isocitrate dehydrogenase [NADP]	Nicotiana tabacum
545	gi|218963723	P52578	Unigene745_All	12.77	12.77	37.3	8	Isoflavone reductase homolog	Solanum tuberosum
546	gi|317106596		CL12147.Contig2_All	3.07	3.08	15	2	JHL20J20.11	Jatropha curcas
547	gi|225454115	O65272	Unigene13732_All	1.89	1.89	26.8	1	K(+) efflux antiporter 2	Arabidopsis thaliana
548	gi|193290660	Q01292	CL11224.Contig2_All	8.62	8.63	40.4	5	Ketol-acid reductoisomerase	Spinacia oleracea
549	gi|225424189	Q9SR40	CL10077.Contig1_All	12.78	12.78	38.2	7	Laccase-7	Arabidopsis thaliana
550	gi|359483362	Q948T6	CL6205.Contig2_All	3.02	3.02	40.1	3	Lactoylglutathione lyase	Oryza sativa subsp. japonica
551	gi|12744892	O49818	CL698.Contig5_All	4.32	4.32	36.4	2	Lactoylglutathione lyase	Cicer arietinum
552	gi|359484559	Q8W593	CL9900.Contig1_All	4.79	4.79	37.4	7	Lactoylglutathione lyase	Arabidopsis thaliana
553	gi|1255951	Q00624	CL3550.Contig2_All	7.3	7.3	21.2	5	L-ascorbate oxidase homolog	Brassica napus
554	gi|42558486	Q05431	CL11942.Contig2_All	24.98	24.98	56.8	20	L-ascorbate peroxidase 1	Arabidopsis thaliana
555	gi|804973	Q05431	Unigene27796_All	2	10.72	35.8	10	L-ascorbate peroxidase 1	Arabidopsis thaliana
556	gi|255548910	Q1PER6	CL14271.Contig1_All	2	2	47.3	1	L-ascorbate peroxidase 2	Arabidopsis thaliana
557	gi|15430584	Q0JEQ2	CL950.Contig2_All	2.66	3.52	49.3	3	L-ascorbate peroxidase 3	Oryza sativa subsp. japonica
558	gi|154183757	Q42564	CL950.Contig4_All	10.81	10.82	49	7	L-ascorbate peroxidase 3	Arabidopsis thaliana
559	gi|153793260	P46518	CL6883.Contig2_All	2.78	2.78	45	2	Late embryogenesis abundant protein Lea14-A	Gossypium hirsutum
560	gi|359484368	Q9T0K5	CL14769.Contig1_All	6.28	6.28	21.3	6	Leucine-rich repeat extensin-like protein 3	Arabidopsis thaliana
561	gi|359493147	Q9LYN8	CL688.Contig1_All	1.46	1.46	24.3	1	Leucine-rich repeat receptor protein kinase EXS	Arabidopsis thaliana
562	gi|225460189		CL11774.Contig1_All	2.28	2.28	21.7	3	Leucyl-tRNA synthetase	Vitis vinifera
563	gi|225469310	Q1PSI9	Unigene11537_All	7.69	7.69	19.4	4	L-idonate 5-dehydrogenase	Vitis vinifera
564	gi|224118150	P80471	Unigene6229_All	6.57	6.57	37.1	7	Light-induced protein	Solanum tuberosum
565	gi|363805188	Q9MB73	Unigene16030_All	4	4	25	2	Limonoid UDP-glucosyltransferase	Citrus unshiu
566	gi|187960379	O24370	CL6384.Contig6_All	15.71	15.71	31.7	12	Linoleate 13S-lipoxygenase 2-1	Solanum tuberosum
567	gi|187960377	O24371	CL3575.Contig2_All	2.22	2.22	32.8	2	Linoleate 13S-lipoxygenase 3-1	Solanum tuberosum
568	gi|195929365	Q43191	CL3798.Contig3_All	17.71	17.71	31.3	15	Linoleate 9S-lipoxygenase 5	Solanum tuberosum
569	gi|98979407	Q43191	Unigene5691_All	25.59	25.59	38.2	17	Linoleate 9S-lipoxygenase 5	Solanum tuberosum
570	gi|255562088	Q93ZN9	CL7513.Contig3_All	9.54	9.54	36.1	6	LL-diaminopimelate aminotransferase	Arabidopsis thaliana
571	gi|193290712	Q9SJD4	CL4156.Contig2_All	2	2	19.1	1	Long chain acyl-CoA synthetase 8	Arabidopsis thaliana
572	gi|729623	Q03685	CL1328.Contig2_All	22.2	22.2	52.7	21	Luminal-binding protein 5	Nicotiana tabacum
573	gi|729623	Q03685	CL1328.Contig7_All	2	2.79	42.9	6	Luminal-binding protein 5	Nicotiana tabacum
574	gi|225444859	Q38932	CL863.Contig38_All	2	2	33.2	1	Lycopene epsilon cyclase	Arabidopsis thaliana
575	gi|255559605	Q9LRB5	CL2136.Contig1_All	1.89	1.89	21	1	Lysine histidine transporter 2	Arabidopsis thaliana
576	gi|359482241	O22719	Unigene8832_All	1.22	1.22	19.8	1	Lysine histidine transporter-like 3	Arabidopsis thaliana
577	gi|359487616	Q9ZPI1	CL9567.Contig1_All	3.69	3.69	41.5	2	Lysine-tRNA ligase	Arabidopsis thaliana
578	gi|312129	Q9FNB0	CL1655.Contig2_All	0.71	0.71	18.4	2	Magnesium-chelatase subunit ChlH	Arabidopsis thaliana
579	gi|11493393	O22436	CL1456.Contig5_All	8.27	8.27	48.4	6	Magnesium-chelatase subunit ChlI	Nicotiana tabacum
580	gi|359477151	O50001	CL7410.Contig1_All	2.64	2.64	33.5	2	Major allergen Pru ar 1	Prunus armeniaca
581	gi|147853972	O24248	CL12477.Contig2_All	8	8	15	4	Major allergen Pru av 1	Prunus avium
582	gi|255084782	Q39967	Unigene33210_All	4	4	52.7	2	Major latex allergen Hev b 5	Hevea brasiliensis
583	gi|224112569	O48905	CL1299.Contig1_All	4.91	4.91	34.9	6	Malate dehydrogenase	Medicago sativa
584	gi|21388544	P17783	CL6896.Contig2_All	2.34	2.34	30.1	1	Malate dehydrogenase	Citrullus lanatus
585	gi|5123836	Q9SN86	CL7270.Contig3_All	4.48	4.48	22.9	4	Malate dehydrogenase	Arabidopsis thaliana
586	gi|255540321	P17815	Unigene12566_All	0.71	0.71	29.3	1	Malate synthase	Ricinus communis
587	gi|359494464	Q9M2S0	Unigene18927_All	2.18	2.18	31.6	2	Mannose-1-phosphate guanylyltransferase 2	Arabidopsis thaliana
588	gi|224080043	Q93Y37	CL10396.Contig1_All	2	2	30.5	1	Mannosyl-oligosaccharide 1,2-alpha-mannosidase MNS3	Arabidopsis thaliana
589	gi|242065722	Q9LW85	CL13159.Contig3_All	2.22	2.76	36.8	2	MAR-binding filament-like protein 1	Arabidopsis thaliana
590	gi|14423763	Q9M7J4	Unigene2827_All	1.8	1.8	54.1	2	MAR-binding filament-like protein 1-1	Nicotiana tabacum
591	gi|14423763	Q9M7J4	Unigene4887_All	4.59	4.59	54.4	3	MAR-binding filament-like protein 1-1	Nicotiana tabacum
592	gi|359497352	Q9SB42	CL4472.Contig1_All	1.04	1.04	14.1	1	Mediator-associated protein 1	Arabidopsis thaliana
593	gi|255565313	Q9M2Z4	Unigene2583_All	3.8	3.8	30.2	2	Membrane steroid-binding protein 2	Arabidopsis thaliana
594	gi|225430912	Q03943	CL1834.Contig5_All	2.66	2.67	53.7	4	Membrane-associated 30 kDa protein	Pisum sativum
595	gi|225433588	Q9ZTS1	CL9725.Contig3_All	3.38	3.38	25.5	2	Methionine-tRNA ligase	Oryza sativa subsp. japonica
596	gi|359486328	Q9ZTS1	CL1168.Contig15_All	4	4	30.1	2	Methionine--tRNA ligase	Oryza sativa subsp. japonica
597	gi|296084849	Q9XI36	CL15994.Contig1_All	2	2	36.4	1	Methyl-CpG-binding domain-containing protein 10	Arabidopsis thaliana
598	gi|342722655	Q75HE6	CL9983.Contig1_All	8.47	8.47	26.2	6	Methylenetetrahydrofolate reductase	Oryza sativa subsp. japonica
599	gi|255554609	Q0WM29	CL9896.Contig2_All	11.15	11.15	34.4	8	Methylmalonate-semialdehyde dehydrogenase [acylating]	Arabidopsis thaliana
600	gi|225440566	Q9C9G6	CL5049.Contig1_All	2	2	31.7	1	MIP18 family protein At1g68310	Arabidopsis thaliana
601	gi|1762933	P13087	Unigene13584_All	9.43	9.43	29.7	6	Miraculin	Richadella dulcifica
602	gi|225462634	P13087	Unigene31349_All	13.24	13.24	51	9	Miraculin	Richadella dulcifica
603	gi|225427213	Q93XM7	CL13870.Contig3_All	12.59	12.59	38.4	6	Mitochondrial carnitine/acylcarnitine carrier-like protein	Arabidopsis thaliana
604	gi|297745972	Q9ZW33	Unigene37997_All	4	4	29.8	2	Mitochondrial import inner membrane translocase subunit Tim10	Arabidopsis thaliana
605	gi|225426508	Q9XGY5	Unigene14277_All	1.19	1.19	61.9	1	Mitochondrial import inner membrane translocase subunit Tim13	Oryza sativa subsp. japonica
606	gi|242037191	Q9XGX7	CL15364.Contig2_All	2.46	2.46	71	2	Mitochondrial import inner membrane translocase subunit Tim9	Oryza sativa subsp. japonica
607	gi|224143751	Q10S27	CL6608.Contig6_All	4.03	4.03	41.1	3	Mitochondrial outer membrane protein porin 6	Oryza sativa subsp. japonica
608	gi|161788876	P42055	CL10752.Contig2_All	15.52	15.52	49.6	10	Mitochondrial outer membrane protein porin of 34 kDa	Solanum tuberosum
609	gi|161788876	P42055	Unigene10679_All	13.18	15.25	51.8	9	Mitochondrial outer membrane protein porin of 34 kDa	Solanum tuberosum
610	gi|1172556	P42056	Unigene1869_All	9.92	10.05	42.9	7	Mitochondrial outer membrane protein porin of 36 kDa	Solanum tuberosum
611	gi|58979188		CL15264.Contig1_All	6.03	6.03	50.8	3	Mitochondrial prohibitin 1	Petunia x hybrida
612	gi|225445041	P29677	CL1088.Contig2_All	2	2	36.6	1	Mitochondrial-processing peptidase subunit alpha	Solanum tuberosum
613	gi|266567	P29677	CL3891.Contig1_All	13	13	37.1	10	Mitochondrial-processing peptidase subunit alpha	Solanum tuberosum
614	gi|13959067	Q42290	CL5074.Contig3_All	4.78	4.78	27.4	3	Mitochondrial-processing peptidase subunit beta	Arabidopsis thaliana
615	gi|55294668		CL11262.Contig2_All	4.01	4.01	39.8	2	ML domain protein	Nicotiana glauca
616	gi|255581605	Q9ZQ77	CL8677.Contig1_All	1.4	1.4	29.2	1	MO25-like protein At2g03410	Arabidopsis thaliana
617	gi|255553015	Q0WP36	Unigene6907_All	1.82	1.85	17.1	1	Molybdate transporter 2	Arabidopsis thaliana
618	gi|227955705	P92947	CL13960.Contig3_All	2.4	2.4	22	1	Monodehydroascorbate reductase	Arabidopsis thaliana
619	gi|117067068	Q43497	CL7641.Contig2_All	5.39	5.39	36.1	8	Monodehydroascorbate reductase	Solanum lycopersicum
620	gi|255556037	Q9ZPH2	CL3581.Contig1_All	8.02	8.02	18.6	4	Monothiol glutaredoxin-S17	Arabidopsis thaliana
621	gi|224078850	Q94BV7	CL5720.Contig2_All	4.01	4.01	32.1	2	NAD(P)H dehydrogenase B2	Arabidopsis thaliana
622	gi|357467749	P12133	CL14375.Contig1_All	1.13	1.13	24.3	1	NAD(P)H-quinone oxidoreductase subunit H	Nicotiana tabacum
623	gi|359422316	Q06R76	CL5868.Contig1_All	1.19	1.19	19.2	1	NAD(P)H-quinone oxidoreductase subunit I	Jasminum nudiflorum
624	gi|209573110	A9PJQ8	Unigene6434_All	2.04	2.04	45.8	2	NAD(P)H-quinone oxidoreductase subunit M	Populus jackii
625	gi|585452	P37225	CL8622.Contig4_All	10.1	10.1	38.7	6	NAD-dependent malic enzyme 59 kDa isoform	Solanum tuberosum
626	gi|356575186	O49313	CL11416.Contig2_All	3.85	3.85	65.7	2	NADH dehydrogenase [ubiquinone] 1 alpha subcomplex subunit 13-B	Arabidopsis thaliana
627	gi|224057874	Q9FIJ2	CL9182.Contig2_All	0.63	0.63	37.8	1	NADH dehydrogenase [ubiquinone] 1 alpha subcomplex subunit 2	Arabidopsis thaliana
628	gi|225437963	Q9SK66	CL3154.Contig1_All	14.56	14.56	52.1	9	NADH dehydrogenase [ubiquinone] 1 alpha subcomplex subunit 9	Arabidopsis thaliana
629	gi|639834	Q9FNN5	CL1726.Contig2_All	6	6	31.7	3	NADH dehydrogenase [ubiquinone] flavoprotein 1	Arabidopsis thaliana
630	gi|225437209	O22769	Unigene29742_All	3.35	3.35	27.5	3	NADH dehydrogenase [ubiquinone] flavoprotein 2	Arabidopsis thaliana
631	gi|3122572	Q43644	CL10810.Contig1_All	16.56	16.56	25.8	15	NADH dehydrogenase [ubiquinone] iron-sulfur protein 1	Solanum tuberosum
632	gi|112253844	P93306	Unigene3709_All	5.19	5.19	38.8	5	NADH dehydrogenase [ubiquinone] iron-sulfur protein 2	Arabidopsis thaliana
633	gi|9280616	Q95748	Unigene57151_All	3.3	3.31	48.2	4	NADH dehydrogenase [ubiquinone] iron-sulfur protein 3	Arabidopsis thaliana
634	gi|225454793	Q9M9M6	CL10592.Contig3_All	4	4	42.4	2	NADH dehydrogenase [ubiquinone] iron-sulfur protein 6	Arabidopsis thaliana
635	gi|356512870	Q8GXR9	CL13392.Contig2_All	1.28	1.28	24.1	3	NADH dehydrogenase C1	Arabidopsis thaliana
636	gi|308943732	Q39173	Unigene28298_All	1.3	1.3	18.2	1	NADP-dependent alkenal double bond reductase P2	Arabidopsis thaliana
637	gi|356562585	P93338	Unigene11549_All	2	2	26.3	1	NADP-dependent glyceraldehyde-3-phosphate dehydrogenase	Nicotiana plumbaginifolia
638	gi|356513167	P34105	CL10672.Contig1_All	8.93	8.93	44.8	5	NADP-dependent malic enzyme	Populus trichocarpa
639	gi|359475960	P51615	CL2169.Contig9_All	5.03	5.03	25.6	3	NADP-dependent malic enzyme	Vitis vinifera
640	gi|255577262	O22229	Unigene4289_All	2.07	2.07	25.6	2	NADPH-dependent thioredoxin reductase 3	Arabidopsis thaliana
641	gi|255558846	Q304B9	CL780.Contig3_All	6.54	6.54	12.9	4	Neutral ceramidase	Arabidopsis thaliana
642	gi|225464882		CL11048.Contig4_All	4	4	17.5	2	Nicalin-1	Vitis vinifera
643	gi|225438748		CL11602.Contig3_All	0.73	0.73	14.8	1	Nicotinate phosphoribosyltransferase-like	Vitis vinifera
644	gi|350539707	Q9ZST4	Unigene4844_All	6.05	6.05	45.5	3	Nitrogen regulatory protein P-II homolog	Arabidopsis thaliana
645	gi|225437598		CL3841.Contig4_All	6.08	6.08	24.2	4	Nodal modulator 1	Vitis vinifera
646	gi|15824564		CL5266.Contig3_All	2	2	23.4	1	Non-cell-autonomous protein pathway1 (NCAPP1)	Nicotiana tabacum
647	gi|359488807		Unigene29040_All	4.34	4.34	18.4	3	Nuclear pore membrane glycoprotein 210-like	Vitis vinifera
648	gi|297736092	A4GSN8	CL4013.Contig2_All	1.22	1.22	26.2	1	Nuclear-pore anchor	Arabidopsis thaliana
649	gi|255540763	Q27GI3	Unigene47197_All	4	4	19.1	2	Nucleobase-ascorbate transporter 6	Arabidopsis thaliana
650	gi|297734387	Q9MAB3	CL1404.Contig1_All	2	2.01	38.7	1	Nucleolar protein 5-2	Arabidopsis thaliana
651	gi|356538573	Q7XTT4	Unigene21905_All	2	2	31	1	Nucleolin 2	Oryza sativa subsp. japonica
652	gi|255555987	Q7XTT4	Unigene703_All	2	2	35	1	Nucleolin 2	Oryza sativa subsp. japonica
653	gi|147799889	O80763	CL5008.Contig3_All	4	4	28.9	3	Nucleoredoxin 1	Arabidopsis thaliana
654	gi|1346675	Q96559	CL1720.Contig2_All	4.15	8.16	54.7	7	Nucleoside diphosphate kinase	Helianthus annuus
655	gi|284433792	Q96559	Unigene9974_All	12.24	12.24	50	6	Nucleoside diphosphate kinase	Helianthus annuus
656	gi|75298577	Q852S5	CL15478.Contig1_All	7.56	7.56	31.3	5	Nucleoside diphosphate kinase 2	Nicotiana tabacum
657	gi|294862567	Q8RXA8	Unigene3775_All	9.04	9.04	43.8	7	Nucleoside diphosphate kinase 4	Spinacia oleracea
658	gi|225444889		Unigene36603_All	1.17	1.17	49.4	1	Nucleosome assembly protein 1-like 1-like	Vitis vinifera
659	gi|255572579		CL9496.Contig2_All	21.53	21.53	35.3	15	Oligopeptidase A	Ricinus communis
660	gi|30385425		CL3756.Contig9_All	4.09	4.09	60	3	One helix protein	Ipomoea nil
661	gi|304650830	P31893	CL563.Contig17_All	4.08	4.08	19.7	3	Ornithine aminotransferase	Vigna aconitifolia
662	gi|255584234	Q41050	Unigene22594_All	6.01	6.01	38.4	4	Outer envelope pore protein 16	Pisum sativum
663	gi|224120422	O48528	CL8173.Contig2_All	3.64	3.64	36.3	5	Outer envelope pore protein 16-3	Arabidopsis thaliana
664	gi|225457620	Q9SM57	CL9267.Contig2_All	6.12	6.12	40.7	4	Outer envelope pore protein 21	Pisum sativum
665	gi|255538596	Q1H5C9	CL15253.Contig2_All	9.21	9.21	59.6	6	Outer envelope pore protein 24A	Arabidopsis thaliana
666	gi|224095364	O80565	CL9181.Contig3_All	11.66	11.66	43.3	11	Outer envelope pore protein 37	Arabidopsis thaliana
667	gi|255544822	Q9C5J8	CL420.Contig4_All	3.63	3.63	28	2	Outer envelope protein 80	Arabidopsis thaliana
668	gi|384038819	Q40459	CL7703.Contig1_All	111.74	111.74	79.8	92	Oxygen-evolving enhancer protein 1	Nicotiana tabacum
669	gi|212276009	Q40459	CL7703.Contig3_All	23.93	93.41	80.8	73	Oxygen-evolving enhancer protein 1	Nicotiana tabacum
670	gi|356526942	P12302	CL14324.Contig2_All	49.71	49.71	47.7	38	Oxygen-evolving enhancer protein 2	Spinacia oleracea
671	gi|356501429	P29795	Unigene33582_All	14.22	16.35	81	11	Oxygen-evolving enhancer protein 2	Solanum lycopersicum
672	gi|225469185	P12301	Unigene32528_All	54.1	54.1	72	49	Oxygen-evolving enhancer protein 3	Spinacia oleracea
673	gi|192764525		CL2002.Contig9_All	13.91	13.91	39	10	PAE [Litchi chinensis]	Litchi chinensis
674	gi|334186642		CL994.Contig2_All	2.07	2.07	33.3	1	Palmitoyl-protein thioesterase	Arabidopsis thaliana
675	gi|255561582	Q56ZI2	CL3847.Contig3_All	22.23	22.23	46.1	19	Patellin-2	Arabidopsis thaliana
676	gi|7267559	Q56Z59	CL8154.Contig3_All	16.17	21.94	43.4	16	Patellin-3	Arabidopsis thaliana
677	gi|24250746	P83948	CL4921.Contig2_All	11.79	11.79	32.4	7	Pectinesterase 3	Citrus sinensis
678	gi|255550291	Q3E989	CL8834.Contig4_All	29.35	29.35	44.4	20	Pectinesterase/pectinesterase inhibitor 54	Arabidopsis thaliana
679	gi|297734081	Q9FME4	CL8424.Contig1_All	1.31	1.31	29.7	1	Pentatricopeptide repeat-containing protein At5g60960	Arabidopsis thaliana
680	gi|359493461	Q0WP01	CL937.Contig2_All	2	2	12.2	1	Peptide/nitrate transporter At1g22540	Arabidopsis thaliana
681	gi|224105235	Q39613	CL4584.Contig1_All	15.11	15.11	54.7	16	Peptidyl-prolyl cis-trans isomerase	Catharanthus roseus
682	gi|118489052	Q39613	CL4584.Contig2_All	2.13	13.8	62.2	15	Peptidyl-prolyl cis-trans isomerase	Catharanthus roseus
683	gi|224054542	Q9SP02	Unigene37932_All	4	4	33.8	2	Peptidyl-prolyl cis-trans isomerase CYP20-1	Arabidopsis thaliana
684	gi|210062274	Q9ASS6	CL12749.Contig2_All	4.03	4.03	40.7	2	Peptidyl-prolyl cis-trans isomerase CYP20-2	Arabidopsis thaliana
685	gi|359473789	Q9ASS6	Unigene6224_All	2.13	2.13	44.6	2	Peptidyl-prolyl cis-trans isomerase CYP20-2	Arabidopsis thaliana
686	gi|255578656	P82869	CL7943.Contig9_All	8.05	8.05	38.2	6	Peptidyl-prolyl cis-trans isomerase CYP37	Arabidopsis thaliana
687	gi|255552604	Q9SSA5	CL2457.Contig7_All	13.65	13.65	69.6	10	Peptidyl-prolyl cis-trans isomerase CYP38	Arabidopsis thaliana
688	gi|225452484	Q9SSA5	CL2457.Contig8_All	2	11.49	45.4	9	Peptidyl-prolyl cis-trans isomerase CYP38	Arabidopsis thaliana
689	gi|224053655	Q9SCY2	Unigene25676_All	2.54	2.55	31.8	3	Peptidyl-prolyl cis-trans isomerase FKBP13	Arabidopsis thaliana
690	gi|118489502	Q38935	Unigene4691_All	4	4	28.8	2	Peptidyl-prolyl cis-trans isomerase FKBP15-1	Arabidopsis thaliana
691	gi|225441076	Q9SR70	Unigene48679_All	1.16	1.16	21.9	3	Peptidyl-prolyl cis-trans isomerase FKBP16-4	Arabidopsis thaliana
692	gi|225425282	Q9LYR5	CL5931.Contig2_All	5.18	5.18	45.2	4	Peptidyl-prolyl cis-trans isomerase FKBP19	Arabidopsis thaliana
693	gi|225453422	Q0WRJ7	CL9107.Contig2_All	2.36	2.36	45.9	3	Peptidyl-prolyl cis-trans isomerase FKBP20-2	Arabidopsis thaliana
694	gi|355329948	Q38931	CL11558.Contig2_All	12.64	12.64	34.5	8	Peptidyl-prolyl cis-trans isomerase FKBP62	Arabidopsis thaliana
695	gi|14031049	Q96520	CL4087.Contig2_All	29.27	29.27	50.6	20	Peroxidase 12	Arabidopsis thaliana
696	gi|223635590	A7NY33	Unigene28534_All	7.39	7.44	42.3	5	Peroxidase 4	Vitis vinifera
697	gi|224069224	Q6QPJ6	Unigene50200_All	2.76	8.6	47.9	5	Peroxiredoxin Q	Populus jackii
698	gi|224069224	Q75SY5	Unigene54760_All	9.94	9.94	58.4	7	Peroxiredoxin Q	Gentiana triflora
699	gi|52851172	Q9XEX2	Unigene27692_All	4.21	4.21	29	4	Peroxiredoxin-2B	Arabidopsis thaliana
700	gi|388508838	Q69TY4	Unigene11892_All	5.06	5.06	36.2	3	Peroxiredoxin-2E-1	Oryza sativa subsp. japonica
701	gi|304368145	Q9LRR9	CL7033.Contig1_All	45.17	45.17	69.7	42	Peroxisomal (S)-2-hydroxy-acid oxidase GLO1	Arabidopsis thaliana
702	gi|147779655	Q9FXT6	CL16141.Contig2_All	1.55	1.55	19.8	2	Peroxisomal membrane protein PEX14	Arabidopsis thaliana
703	gi|224065022	Q05957	CL7112.Contig1_All	2.72	2.72	38.7	3	Petal death protein	Dianthus caryophyllus
704	gi|115477891		CL5025.Contig3_All	3	3	16.7	2	pfkB type carbohydrate kinase protein family-like	Oryza sativa Japonica Group
705	gi|225426724	Q8GYC7	Unigene8245_All	2.06	2.06	30.4	4	PGR5-like protein 1B	Arabidopsis thaliana
706	gi|71370259		CL78.Contig5_All	1.39	1.4	32.5	1	PHB2	Nicotiana benthamiana
707	gi|356499632	Q94K73	CL11898.Contig3_All	2.02	2.02	46.3	1	Phenylalanine--tRNA ligase	Arabidopsis thaliana
708	gi|359475324	Q9T034	Unigene11793_All	2	2	34.9	1	Phenylalanine-tRNA ligase alpha subunit	Arabidopsis thaliana
709	gi|171854681		CL14337.Contig1_All	1.89	1.89	34.9	2	Phosphate-induced protein	Capsicum chinense
710	gi|76782190	Q00218	CL1478.Contig1_All	2	2	28.5	1	Phospho-2-dehydro-3-deoxyheptonate aldolase 2	Arabidopsis thaliana
711	gi|255579064	P29196	CL14741.Contig3_All	2	11.18	32.7	8	Phosphoenolpyruvate carboxylase	Solanum tuberosum
712	gi|224121514	Q9MAH0	CL14741.Contig1_All	17.02	17.02	55.6	14	Phosphoenolpyruvate carboxylase 1	Arabidopsis thaliana
713	gi|2266947	Q9FV65	CL14278.Contig1_All	14.34	14.34	47.2	9	Phosphoenolpyruvate carboxylase 2	Flaveria trinervia
714	gi|350537433	Q9M571	CL462.Contig2_All	8.66	8.66	43.4	7	Phosphoethanolamine N-methyltransferase	Spinacia oleracea
715	gi|255573724	Q9M4G4	CL11032.Contig7_All	15.45	15.45	44.7	8	Phosphoglucomutase	Solanum tuberosum
716	gi|211906450	Q42962	CL4691.Contig4_All	8.93	40.21	51.9	38	Phosphoglycerate kinase	Nicotiana tabacum
717	gi|2499497	Q42961	CL9748.Contig2_All	87.75	87.75	61.3	63	Phosphoglycerate kinase	Nicotiana tabacum
718	gi|356531865		Unigene9688_All	11.31	11.31	34.2	6	Phosphoglycolate phosphatase-like	Glycine max
719	gi|225448433	Q39033	Unigene7665_All	2.18	2.18	26.5	1	Phosphoinositide phospholipase C 2	Arabidopsis thaliana
720	gi|12060550	Q41142	CL13989.Contig2_All	16.63	16.63	38.1	10	Phospholipase D alpha 1	Ricinus communis
721	gi|4867805	P93400	CL16034.Contig1_All	10.31	10.31	38.2	6	Phospholipase D alpha 1	Nicotiana tabacum
722	gi|224134947	P93400	CL6221.Contig1_All	2	2	13	1	Phospholipase D alpha 1	Nicotiana tabacum
723	gi|296084063	Q9C5Y0	CL7271.Contig2_All	2.52	2.52	25.5	2	Phospholipase D delta	Arabidopsis thaliana
724	gi|284433780	O24296	CL15518.Contig1_All	4.02	4.02	28.5	2	Phospholipid hydroperoxide glutathione peroxidase	Pisum sativum
725	gi|224071850	P30708	Unigene6508_All	2.68	2.68	35.6	6	Phospholipid hydroperoxide glutathione peroxidase	Nicotiana sylvestris
726	gi|13992713	Q9XJ56	CL980.Contig2_All	2.03	2.03	47.2	1	Phosphoprotein ECPP44	Daucus carota
727	gi|13992713	Q9XJ56	CL980.Contig3_All	2	2	37.3	1	Phosphoprotein ECPP44	Daucus carota
728	gi|13992713	Q9XJ56	Unigene25072_All	2.72	2.72	25	2	Phosphoprotein ECPP44	Daucus carota
729	gi|255566446	Q9M8D3	CL4307.Contig1_All	0.8	0.8	16.9	1	Phosphoribosylformylglycinamidine synthase	Arabidopsis thaliana
730	gi|224071429	P27774	CL6228.Contig3_All	27.91	27.91	40.5	21	Phosphoribulokinase	Mesembryanthemum crystallinum
731	gi|357458583	P06511	CL15614.Contig2_All	4.55	4.55	32.1	5	Photosystem I P700 chlorophyll a apoprotein A1	Spinacia oleracea
732	gi|131166	P12372	CL14176.Contig1_All	11.48	11.48	73.2	13	Photosystem I reaction center subunit II	Solanum lycopersicum
733	gi|30013659	P46486	Unigene9735_All	31.64	31.64	65.9	23	Photosystem I reaction center subunit III	Flaveria trinervia
734	gi|225443988	Q9SUI5	CL14229.Contig2_All	3.72	3.72	35.6	3	Photosystem I reaction center subunit psaK	Arabidopsis thaliana
735	gi|255572702	Q9SUI4	Unigene23955_All	32.48	32.48	35.8	23	Photosystem I reaction center subunit XI	Arabidopsis thaliana
736	gi|224069709	Q9SUI4	Unigene34599_All	7.35	30.75	36.2	22	Photosystem I reaction center subunit XI	Arabidopsis thaliana
737	gi|7525086		Unigene780_All	8.37	8.37	38.3	5	Photosystem I subunit VII	Arabidopsis thaliana
738	gi|351722140	P06183	CL803.Contig1_All	13.53	13.53	39.6	11	Photosystem II 10 kDa polypeptide	Solanum tuberosum
739	gi|351722140	P06183	Unigene20877_All	2	12.98	31.2	9	Photosystem II 10 kDa polypeptide	Solanum tuberosum
740	gi|106879623	Q9FPP4	Unigene17148_All	10.75	10.75	39	8	Photosystem II 22 kDa protein	Solanum sogarandinum
741	gi|206586409	B3EWI4	Unigene34986_All	7.64	7.64	42.5	8	Photosystem II 5 kDa protein	Petunia hybrida
742	gi|357471509	P06413	Unigene22101_All	50.51	50.51	50.7	50	Photosystem II CP43 chlorophyll apoprotein	Nicotiana tabacum
743	gi|290488482	P06411	CL2912.Contig3_All	134.54	134.54	62.2	120	Photosystem II CP47 chlorophyll apoprotein	Nicotiana tabacum
744	gi|297808307	O82660	CL10837.Contig1_All	14.16	14.16	43.9	11	Photosystem II stability/assembly factor HCF136	Arabidopsis thaliana
745	gi|113911589	P93025	CL9764.Contig5_All	1.1	1.1	16.2	1	Phototropin-2	Arabidopsis thaliana
746	gi|171854659	P42210	Unigene21810_All	11.73	11.73	17.4	6	Phytepsin	Hordeum vulgare
747	gi|2370331	P29130	CL5505.Contig2_All	2	2	19.9	1	Phytochrome B	Nicotiana tabacum
748	gi|18146805	P28554	CL13733.Contig2_All	3.64	3.64	25.9	3	Phytoene dehydrogenase	Solanum lycopersicum
749	gi|359474834	P28554	CL5115.Contig1_All	16.15	16.15	45.6	14	Phytoene dehydrogenase	Solanum lycopersicum
750	gi|6759599	Q08435	CL861.Contig1_All	9.34	19.64	39.6	12	Plasma membrane ATPase 1	Nicotiana plumbaginifolia
751	gi|584795	Q08436	Unigene26123_All	0.74	1.7	24.1	2	Plasma membrane ATPase 3	Nicotiana plumbaginifolia
752	gi|416664	Q03194	CL5910.Contig1_All	2.02	2.02	36.4	1	Plasma membrane ATPase 4	Nicotiana plumbaginifolia
753	gi|255548556	Q03194	Unigene32082_All	0.58	0.58	41.5	1	Plasma membrane ATPase 4	Nicotiana plumbaginifolia
754	gi|190364827	Q03194	Unigene37318_All	6	10.19	62.7	6	Plasma membrane ATPase 4	Nicotiana plumbaginifolia
755	gi|46430483	Q03194	Unigene9662_All	22.24	22.24	43.1	13	Plasma membrane ATPase 4	Nicotiana plumbaginifolia
756	gi|255556145	Q9XII1	CL7319.Contig2_All	2	2	52.2	1	Plastid division protein PDV2	Arabidopsis thaliana
757	gi|255574416	Q8LAP6	CL3914.Contig3_All	8.16	8.16	74.6	5	Plastid-lipid-associated protein 12	Arabidopsis thaliana
758	gi|373431037	Q8S9M1	CL477.Contig7_All	13.96	13.96	46.4	10	Plastid-lipid-associated protein 13	Arabidopsis thaliana
759	gi|297610993	O82291	CL10943.Contig2_All	6.15	6.16	30.1	4	Plastid-lipid-associated protein 3	Arabidopsis thaliana
760	gi|255575408	Q9LU85	CL918.Contig1_All	10.28	10.28	57.9	7	Plastid-lipid-associated protein 4	Arabidopsis thaliana
761	gi|350535623	Q9LW57	Unigene9942_All	22.29	22.29	39.2	17	Plastid-lipid-associated protein 6	Arabidopsis thaliana
762	gi|255539076	P00289	CL14174.Contig2_All	12	12	29.5	13	Plastocyanin	Spinacia oleracea
763	gi|297743362	Q76CU2	CL168.Contig37_All	5.85	5.85	25.2	3	Pleiotropic drug resistance protein 1	Nicotiana tabacum
764	gi|224122806	Q9LJ64	CL10003.Contig1_All	4	4	42.6	2	Pollen-specific leucine-rich repeat extensin-like protein 1	Arabidopsis thaliana
765	gi|77999263	Q9XIB6	CL1846.Contig4_All	4	4	37.9	2	Pollen-specific leucine-rich repeat extensin-like protein 2	Arabidopsis thaliana
766	gi|7673355	P42731	CL3459.Contig1_All	2	2	37.2	1	Polyadenylate-binding protein 2	Arabidopsis thaliana
767	gi|405789908	P43311	Unigene21397_All	9.73	9.73	40.7	6	Polyphenol oxidase	Vitis vinifera
768	gi|405789910	Q9ZP19	Unigene15823_All	20.14	20.14	61.5	12	Polyphenol oxidase I	Ipomoea batatas
769	gi|386870493	Q9MB14	Unigene27344_All	57.98	57.98	57.9	47	Polyphenol oxidase II	Ipomoea batatas
770	gi|386870493	Q9MB14	Unigene34573_All	62.67	62.67	56.3	48	Polyphenol oxidase II	Ipomoea batatas
771	gi|224053979		CL11676.Contig2_All	2	2	27.1	1	Predicted protein	Populus trichocarpa
772	gi|224080353		CL13384.Contig2_All	2.01	2.01	52.8	1	Predicted protein	Populus trichocarpa
773	gi|224124022		CL14943.Contig2_All	5.57	5.57	59.4	4	Predicted protein	Populus trichocarpa
774	gi|224064067		CL14969.Contig2_All	3.41	3.41	27.4	2	Predicted protein	Populus trichocarpa
775	gi|224064484		CL3.Contig3_All	2	2	27.5	1	Predicted protein	Populus trichocarpa
776	gi|224061851		CL332.Contig2_All	2.01	2.01	27.2	1	Predicted protein	Populus trichocarpa
777	gi|224146286		CL5737.Contig1_All	2.02	2.02	41.1	1	Predicted protein	Populus trichocarpa
778	gi|224060540		CL6470.Contig2_All	5.51	5.51	39	3	Predicted protein	Populus trichocarpa
779	gi|224145977		CL6878.Contig3_All	3.13	3.13	27.7	2	Predicted protein	Populus trichocarpa
780	gi|224105291		CL856.Contig7_All	1.27	1.27	39.2	2	Predicted protein	Populus trichocarpa
781	gi|224078165		Unigene17567_All	2	2	31.1	1	Predicted protein	Populus trichocarpa
782	gi|224055615		Unigene22088_All	5.69	5.69	66.2	4	Predicted protein	Populus trichocarpa
783	gi|224072767		Unigene31924_All	5.6	5.6	48.1	3	Predicted protein	Populus trichocarpa
784	gi|359484922		CL8304.Contig1_All	1.11	1.12	27.3	1	Prefoldin subunit 1	Vitis vinifera
785	gi|297737057	Q9LJ98	CL5369.Contig3_All	2	2	31.4	1	Prefoldin subunit 2	Arabidopsis thaliana
786	gi|334305730	A6YIH8	CL11389.Contig2_All	1.43	1.43	31.3	1	Premnaspirodiene oxygenase	Hyoscyamus muticus
787	gi|225437987		CL1210.Contig5_All	3.15	3.15	12.3	4	Pre-mRNA-processing factor 39-like	Vitis vinifera
788	gi|302142164	B6EUA9	CL8540.Contig1_All	2.02	2.02	21.6	1	Pre-mRNA-processing protein 40A	Arabidopsis thaliana
789	gi|296081073	Q38953	CL2485.Contig6_All	1.11	1.11	24.4	1	Pre-mRNA-splicing factor ATP-dependent RNA helicase	Arabidopsis thaliana
790	gi|225437350	O22315	Unigene17014_All	2.94	2.94	48.1	2	Pre-mRNA-splicing factor SF2	Arabidopsis thaliana
791	gi|224103569	Q9LJL3	CL8453.Contig1_All	0.88	0.88	14.9	2	Presequence protease 1	Arabidopsis thaliana
792	gi|255537059	Q8H1H9	CL7123.Contig2_All	5.37	5.37	15.4	4	Primary amine oxidase	Arabidopsis thaliana
793	gi|106879599	Q9XF38	CL13843.Contig2_All	4	4	22.1	2	Profilin	Pyrus communis
794	gi|52854331		CL15716.Contig2_All	3.08	3.08	17.2	2	Progesterone 5-beta-reductase	Digitalis ferruginea
795	gi|356552972	Q9LV48	Unigene31357_All	2	2	31.7	1	Proline-rich receptor-like protein kinase PERK1	Arabidopsis thaliana
796	gi|255558490	Q9XI96	CL935.Contig5_All	4	4	14.2	2	Proline-rich receptor-like protein kinase PERK7	Arabidopsis thaliana
797	gi|225446050	Q9SX31	CL12004.Contig1_All	2	2	15.5	1	Proline-rich receptor-like protein kinase PERK9	Arabidopsis thaliana
798	gi|225450009	Q9SX31	CL1787.Contig19_All	10.92	10.92	51.9	7	Proline-rich receptor-like protein kinase PERK9	Arabidopsis thaliana
799	gi|255570972	Q52QW3	Unigene25338_All	2.52	2.52	17.9	2	Prolycopene isomerase 1	Oncidium hybrid cultivar
800	gi|356571545		CL6305.Contig2_All	0.76	0.77	32.1	7	Prostaglandin G/H synthase 2-like	Glycine max
801	gi|359493091	O22609	CL1945.Contig3_All	0.7	1.06	76	1	Protease Do-like 1	Arabidopsis thaliana
802	gi|359493091	O22609	CL1945.Contig4_All	9.68	9.68	33.6	7	Protease Do-like 1	Arabidopsis thaliana
803	gi|359488915	Q9LU10	CL3649.Contig2_All	2.01	2.01	31.5	1	Protease Do-like 8	Arabidopsis thaliana
804	gi|255577577		CL16111.Contig1_All	1.18	1.18	22.9	1	Protease ecfE	Ricinus communis
805	gi|77416969	O23708	CL11161.Contig2_All	10	10	46	5	Proteasome subunit alpha type-2-A	Arabidopsis thaliana
806	gi|359807345	O24362	Unigene27673_All	3.62	3.66	38.2	3	Proteasome subunit alpha type-3	Spinacia oleracea
807	gi|359806124	Q9M4T8	CL4777.Contig3_All	12.19	12.19	55.7	7	Proteasome subunit alpha type-5	Glycine max
808	gi|77999287	O24030	Unigene1121_All	2.63	2.63	52	2	Proteasome subunit alpha type-7	Solanum lycopersicum
809	gi|351726646	O23714	CL6392.Contig1_All	2	2	25	1	Proteasome subunit beta type-2-A	Arabidopsis thaliana
810	gi|225445670	P93395	CL12334.Contig3_All	7.37	7.37	35.5	6	Proteasome subunit beta type-6	Nicotiana tabacum
811	gi|359479292		CL12521.Contig2_All	2	2	28.3	1	Proteasome-associated protein ECM29 homolog	Vitis vinifera
812	gi|84688906	O04379	CL737.Contig5_All	1.85	1.85	19.2	1	Protein argonaute 1	Arabidopsis thaliana
813	gi|225469792	Q7Y001	Unigene8231_All	1.35	1.35	21.5	2	Protein argonaute 12	Oryza sativa subsp. japonica
814	gi|359489211	Q7XTS4	CL3657.Contig4_All	4.14	4.14	50.9	4	Protein argonaute 2	Oryza sativa subsp. japonica
815	gi|2541876	Q9LHE3	Unigene29550_All	9.48	9.48	28	5	Protein ASPARTIC PROTEASE IN GUARD CELL 2	Arabidopsis thaliana
816	gi|255564826		CL11432.Contig4_All	7.91	7.91	36.8	4	Protein binding protein	Ricinus communis
817	gi|255583964		CL12002.Contig1_All	0.97	0.97	14.2	1	Protein binding protein	Ricinus communis
818	gi|225435760	P29518	CL12685.Contig2_All	12.87	12.87	46	9	Protein brittle-1	Zea mays
819	gi|255543593	P29518	CL525.Contig1_All	9.58	9.58	44.5	9	Protein brittle-1	Zea mays
820	gi|224130494	P29518	CL6610.Contig4_All	1.79	1.79	31.6	1	Protein brittle-1	Zea mays
821	gi|255560784		CL1230.Contig5_All	0.51	0.51	30.4	1	Protein C20orf11	Ricinus communis
822	gi|359472709	Q9LI74	Unigene11530_All	1.01	1.01	40	1	Protein CHUP1	Arabidopsis thaliana
823	gi|356550175	Q8VX13	CL2447.Contig2_All	2.01	2.01	19.8	2	Protein disulfide isomerase-like 1-3	Arabidopsis thaliana
824	gi|255578860	Q9FF55	CL15343.Contig1_All	4.14	4.14	21.1	3	Protein disulfide isomerase-like 1-4	Arabidopsis thaliana
825	gi|224129074	Q67UF5	CL3927.Contig1_All	2	2	23.6	1	Protein disulfide isomerase-like 2-3	Oryza sativa subsp. japonica
826	gi|225459587	Q9XF61	CL3604.Contig4_All	4.74	4.74	37.2	5	Protein disulfide-isomerase	Datisca glomerata
827	gi|47933777	Q43116	Unigene27220_All	19.64	19.64	47	13	Protein disulfide-isomerase	Ricinus communis
828	gi|225441137		CL1788.Contig3_All	2.49	2.49	21.6	2	Protein fluG-like	Vitis vinifera
829	gi|255576615	Q940U6	CL5961.Contig5_All	2	2	24.9	1	Protein FLUORESCENT IN BLUE LIGHT	Arabidopsis thaliana
830	gi|297736434	Q8S2T0	CL9032.Contig4_All	4.01	4.01	26	2	Protein GRIP	Arabidopsis thaliana
831	gi|255580248		CL13326.Contig3_All	2	2	30.1	1	Protein grpE	Ricinus communis
832	gi|359494074		Unigene13694_All	2	2	18.4	1	Protein grpE-like	Vitis vinifera
833	gi|359494074		CL896.Contig1_All	6.07	6.07	41.8	3	Protein grpE-like	Vitis vinifera
834	gi|146220096	P49030	CL11956.Contig3_All	2	2	47.7	2	Protein mago nashi homolog	Oryza sativa subsp. japonica
835	gi|255578799	Q9FHX2	CL8338.Contig1_All	2.75	2.75	33.6	2	Protein MITOFERRINLIKE 1	Arabidopsis thaliana
836	gi|20385169	P25096	CL10271.Contig3_All	9.23	9.23	30.9	7	Protein P21	Glycine max
837	gi|359476721	Q9SUK9	Unigene22010_All	4.73	4.73	21.6	3	Protein phosphatase 2C 55	Arabidopsis thaliana
838	gi|255570069	P36875	CL16585.Contig3_All	2	2	34.6	1	Protein phosphatase PP2A regulatory subunit A	Pisum sativum
839	gi|225432070	Q9LUV2	CL5938.Contig2_All	4	4	12.8	2	Protein Pop3	Arabidopsis thaliana
840	gi|157142955	Q7XAB8	CL11486.Contig4_All	5.68	5.68	60.6	4	Protein THYLAKOID FORMATION1	Solanum tuberosum
841	gi|118486499	Q8H0U5	Unigene37960_All	8.48	8.48	46.8	6	Protein TIC 62	Arabidopsis thaliana
842	gi|359478503	Q8LPR9	CL805.Contig3_All	12.06	12.06	36.8	8	Protein TIC110	Arabidopsis thaliana
843	gi|224124724	Q8LPR9	Unigene4130_All	4.02	4.03	48.6	3	Protein TIC110	Arabidopsis thaliana
844	gi|225434863	Q9STE8	CL15257.Contig1_All	6.26	6.26	31.5	5	Protein TOC75-3	Arabidopsis thaliana
845	gi|255548245	Q36795	CL4408.Contig2_All	3.31	3.31	28.6	3	Protein translocase subunit SecA	Spinacia oleracea
846	gi|255548245	Q36795	Unigene35897_All	1.46	1.46	33.8	2	Protein translocase subunit SecA	Spinacia oleracea
847	gi|297735294	Q9AT00	CL1484.Contig9_All	3.66	3.66	37.5	2	Protein trigalactosyldiacylglycerol 3	Arabidopsis thaliana
848	gi|225458603	O48724	CL10510.Contig1_All	2	2	35.6	1	Protein WEAK CHLOROPLAST MOVEMENT UNDER BLUE LIGHT 1	Arabidopsis thaliana
849	gi|359493838	Q9SZB6	CL14212.Contig2_All	2.01	2.01	41.5	1	Protein WEAK CHLOROPLAST MOVEMENT UNDER BLUE LIGHT-like 1	Arabidopsis thaliana
850	gi|224121858	Q42539	CL16047.Contig2_All	2.08	2.08	20.5	2	Protein-L-isoaspartate O-methyltransferase	Arabidopsis thaliana
851	gi|324388030	O82656	CL10481.Contig2_All	2.09	2.09	28	2	Protein-tyrosine-phosphatase PTP1	Arabidopsis thaliana
852	gi|242039231	Q42850	Unigene34507_All	1.49	1.49	35.8	1	Protochlorophyllide reductase B	Hordeum vulgare
853	gi|374095607	Q9FNS4	CL2103.Contig1_All	2.55	2.55	35.5	3	PsbB mRNA maturation factor Mbb1	Chlamydomonas reinhardtii
854	gi|225425642	Q9XI73	CL12886.Contig3_All	4	4	25.4	2	PsbQ-like protein 1	Arabidopsis thaliana
855	gi|225461148	Q9SGH4	Unigene35557_All	5.34	5.34	47.8	4	PsbQ-like protein 2	Arabidopsis thaliana
856	gi|225429582		CL5145.Contig4_All	28.5	28.5	39.5	19	Puromycin-sensitive aminopeptidase	Vitis vinifera
857	gi|27597229	Q9SDZ9	CL8142.Contig2_All	2.01	2.01	29	2	Purple acid phosphatase 2	Ipomoea batatas
858	gi|2501578	Q39963	CL7682.Contig1_All	8.94	8.94	40.3	7	Pyridoxal biosynthesis protein PDX1	Hevea brasiliensis
859	gi|156640561	Q06572	Unigene5406_All	2	2	44.7	1	Pyrophosphate-energized vacuolar membrane proton pump	Hordeum vulgare
860	gi|790479	P31414	CL6187.Contig2_All	10.01	10.01	15	5	Pyrophosphate-energized vacuolar membrane proton pump 1	Arabidopsis thaliana
861	gi|225457674	Q41140	CL5059.Contig1_All	2.15	2.15	28.3	2	Pyrophosphate-fructose 6-phosphate 1-phosphotransferase subunit alpha	Ricinus communis
862	gi|224115922	Q41141	CL10530.Contig1_All	5.4	5.4	33.5	3	Pyrophosphate--fructose 6-phosphate 1-phosphotransferase subunit beta	Ricinus communis
863	gi|255543140	P52904	Unigene25278_All	8.62	8.62	46	6	Pyruvate dehydrogenase E1 component subunit beta	Pisum sativum
864	gi|225463801	Q42806	CL14058.Contig3_All	9.22	9.22	41.2	8	Pyruvate kinase	Glycine max
865	gi|2497543	Q42954	CL16487.Contig1_All	4.3	4.32	23.3	4	Pyruvate kinase	Nicotiana tabacum
866	gi|224069760	P22200	Unigene7636_All	2.9	2.9	27.1	4	Pyruvate kinase	Solanum tuberosum
867	gi|359477316	Q42910	CL384.Contig25_All	8.56	8.56	22.1	5	Pyruvate, phosphate dikinase	Mesembryanthemum crystallinum
868	gi|255568816	Q9ZUC1	Unigene7171_All	8.04	8.04	43.6	6	Quinone oxidoreductase-like protein At1g23740	Arabidopsis thaliana
869	gi|359494786	Q8H0M1	CL13997.Contig1_All	1.72	1.72	31	4	Quinone-oxidoreductase homolog	Spinacia oleracea
870	gi|146272052		Unigene826_All	0.64	0.64	16.9	1	Rab-GDP dissociation inhibitor	Solanum lycopersicum
871	gi|296088320	Q68Y52	CL3353.Contig1_All	1.15	1.15	28	1	Rac-like GTP-binding protein 2	Oryza sativa subsp. japonica
872	gi|350538193	P92985	CL15496.Contig2_All	8	8	98.4	4	Ran-binding protein 1 homolog c	Arabidopsis thaliana
873	gi|3024504	Q40521	CL3306.Contig2_All	9.68	9.68	41.7	5	Ras-related protein Rab11B	Nicotiana tabacum
874	gi|255570960	O04486	Unigene34897_All	3.07	5.32	58.3	3	Ras-related protein RABA2a	Arabidopsis thaliana
875	gi|15235981	P92963	CL16408.Contig1_All	5.44	5.44	43.3	6	Ras-related protein RABB1c	Arabidopsis thaliana
876	gi|357510455	P28186	CL15156.Contig2_All	5.44	6.36	53.2	5	Ras-related protein RABE1c	Arabidopsis thaliana
877	gi|225438855	Q9FLW0	CL745.Contig3_All	1.17	1.17	12.5	1	Receptor-like protein kinase At5g24010	Arabidopsis thaliana
878	gi|359488506	Q9SCZ4	CL12996.Contig1_All	2.01	2.01	18.4	1	Receptor-like protein kinase FERONIA	Arabidopsis thaliana
879	gi|255547718	Q9FYF7	CL10780.Contig4_All	0.76	0.76	47.1	1	REF/SRPP-like protein At1g67360	Arabidopsis thaliana
880	gi|388502142	Q9FFE0	Unigene27794_All	2.95	2.95	27.7	3	Regulator of ribonuclease-like protein 2	Arabidopsis thaliana
881	gi|211906464	Q9FFE0	Unigene34938_All	1.89	2.78	22.4	2	Regulator of ribonuclease-like protein 2	Arabidopsis thaliana
882	gi|225470169	P93788	CL2080.Contig1_All	2	2	29.5	1	Remorin	Solanum tuberosum
883	gi|224120028	P93788	Unigene25699_All	4.04	4.04	51.3	2	Remorin	Solanum tuberosum
884	gi|225462835	Q9SVG4	CL4299.Contig1_All	9.38	9.38	30.3	9	Reticuline oxidase-like protein	Arabidopsis thaliana
885	gi|356543530	Q9LPG6	CL24.Contig2_All	2.83	2.83	27.1	3	Rhamnose biosynthetic enzyme 2	Arabidopsis thaliana
886	gi|224130512	Q9M158	CL1668.Contig1_All	16.26	16.26	40.7	15	Rhodanese-like domain-containing protein 4	Arabidopsis thaliana
887	gi|15149819	P42814	Unigene32007_All	2	2	9.7	1	Ribonuclease 2	Arabidopsis thaliana
888	gi|225451299	Q9ZU38	Unigene9791_All	29.94	29.94	51.8	16	Ribose-5-phosphate isomerase	Arabidopsis thaliana
889	gi|359495902	Q9XGA0	CL11675.Contig6_All	2	2	23.7	1	Ribose-phosphate pyrophosphokinase 3	Spinacia oleracea
890	gi|359422269	Q06RC1	CL7377.Contig2_All	189.08	189.08	79.3	207	Ribulose bisphosphate carboxylase large chain	Jasminum nudiflorum
891	gi|270383722	O22077	Unigene2742_All	30.99	30.99	63.3	36	Ribulose bisphosphate carboxylase small chain	Fagus crenata
892	gi|118489105	Q7X9A0	CL9640.Contig2_All	72.22	72.22	64.3	76	Ribulose bisphosphate carboxylase/oxygenase activase 1	Larrea tridentata
893	gi|17368377	P94026	CL11123.Contig4_All	2.03	2.03	29.6	1	Ribulose-1,5 bisphosphate carboxylase/oxygenase large subunit N-methyltransferase	Nicotiana tabacum
894	gi|2499728	Q43843	CL5060.Contig4_All	6.16	6.16	39.9	4	Ribulose-phosphate 3-epimerase	Solanum tuberosum
895	gi|225430908		CL3336.Contig6_All	1.03	1.03	33	1	RNA-binding protein Luc7-like 2	Vitis vinifera
896	gi|224132004	P08926	CL9520.Contig2_All	9.39	21.36	48.8	12	RuBisCO large subunit-binding protein subunit alpha	Pisum sativum
897	gi|225435794	P08927	CL9892.Contig4_All	6.33	31.94	43.7	22	RuBisCO large subunit-binding protein subunit beta	Pisum sativum
898	gi|255543014	Q9AT56	CL16321.Contig3_All	13.44	13.44	42.6	12	S-adenosylmethionine synthase 1	Elaeagnus umbellata
899	gi|75324631	Q6RYA0	CL14106.Contig1_All	6.39	6.39	16.7	4	Salicylic acid-binding protein 2	Nicotiana tabacum
900	gi|70724314	Q05047	Unigene41977_All	2	2	35.2	1	Secologanin synthase	Catharanthus roseus
901	gi|350538149	P46283	Unigene15221_All	14.94	14.94	27.2	9	Sedoheptulose-1,7-bisphosphatase	Arabidopsis thaliana
902	gi|255559965	Q9MUM5	CL13688.Contig2_All	2.01	2.01	16.4	1	Septum site-determining protein MinD	Mesostigma viride
903	gi|296083020	Q9C7D4	CL10107.Contig1_All	1.07	1.07	23.5	1	Serine carboxypeptidase-like 16	Arabidopsis thaliana
904	gi|225429053	Q9C7D4	CL10107.Contig2_All	1.14	1.14	25	1	Serine carboxypeptidase-like 16	Arabidopsis thaliana
905	gi|296083020	Q9C7Z9	CL322.Contig11_All	4.03	6.04	34.4	4	Serine carboxypeptidase-like 18	Arabidopsis thaliana
906	gi|296083020	Q9C7Z9	CL322.Contig28_All	13	13	45.5	9	Serine carboxypeptidase-like 18	Arabidopsis thaliana
907	gi|359475474	Q9C7Z9	CL322.Contig3_All	1.15	12.85	50.3	7	Serine carboxypeptidase-like 18	Arabidopsis thaliana
908	gi|224106147	Q0WRX3	Unigene25423_All	5.2	5.2	14	3	Serine carboxypeptidase-like 40	Arabidopsis thaliana
909	gi|356552781	Q9FH05	Unigene3180_All	1.89	1.89	57.9	1	Serine carboxypeptidase-like 42	Arabidopsis thaliana
910	gi|357491047	Q9FH05	Unigene45048_All	0.73	0.73	32.9	2	Serine carboxypeptidase-like 42	Arabidopsis thaliana
911	gi|225457767	Q9FH05	Unigene54169_All	1.85	1.85	57.5	1	Serine carboxypeptidase-like 42	Arabidopsis thaliana
912	gi|297741662	Q93Y09	CL10932.Contig1_All	2.41	2.41	29.5	2	Serine carboxypeptidase-like 45	Arabidopsis thaliana
913	gi|225433510	P34899	CL13035.Contig1_All	2.38	2.38	29.7	3	Serine hydroxymethyltransferase	Pisum sativum
914	gi|1707998	P50433	CL4320.Contig1_All	35.61	35.61	47	36	Serine hydroxymethyltransferase	Solanum tuberosum
915	gi|224092216	Q9SZJ5	CL9761.Contig6_All	5.48	5.48	37	5	Serine hydroxymethyltransferase	Arabidopsis thaliana
916	gi|255572585	Q9SZJ5	Unigene10080_All	1.74	1.74	22.2	1	Serine hydroxymethyltransferase	Arabidopsis thaliana
917	gi|134142065	P34899	Unigene7238_All	2	2.26	35	2	Serine hydroxymethyltransferase	Pisum sativum
918	gi|224067104	P49358	CL11133.Contig2_All	2	11.28	67.7	9	Serine hydroxymethyltransferase 2	Flaveria pringlei
919	gi|359497044	Q1PF50	CL15258.Contig1_All	7.48	7.48	17.4	7	Serine protease EDA2	Arabidopsis thaliana
920	gi|255581402	Q1PF50	CL4866.Contig8_All	8.34	8.34	32.9	6	Serine protease EDA2	Arabidopsis thaliana
921	gi|225459316	Q9SEU4	CL4130.Contig7_All	1.85	1.85	46.3	1	Serine/arginine-rich splicing factor 33	Arabidopsis thaliana
922	gi|359476412	Q9SJA6	CL2816.Contig6_All	4.14	4.14	59.9	3	Serine/arginine-rich splicing factor RSZ22A	Arabidopsis thaliana
923	gi|356549162	Q05609	CL1148.Contig2_All	1.89	1.89	20.7	1	Serine/threonine-protein kinase CTR1	Arabidopsis thaliana
924	gi|19568098	P43291	CL10650.Contig1_All	1.01	1.01	36.8	1	Serine/threonine-protein kinase SRK2A	Arabidopsis thaliana
925	gi|224101681	Q9S713	CL6333.Contig1_All	6.53	6.53	20.4	3	Serine/threonine-protein kinase STN7	Arabidopsis thaliana
926	gi|225440262	Q38845	CL2227.Contig1_All	4.02	4.02	21.3	2	Serine/threonine-protein phosphatase 2A 65 kDa regulatory subunit A alpha isoform	Arabidopsis thaliana
927	gi|255576493	Q38950	CL1229.Contig2_All	5.72	5.72	21.6	5	Serine/threonine-protein phosphatase 2A 65 kDa regulatory subunit A beta isoform	Arabidopsis thaliana
928	gi|255542776	Q9M9W3	CL12241.Contig1_All	2.13	2.13	29.2	1	Serine/threonine-protein phosphatase PP1 isozyme 9	Arabidopsis thaliana
929	gi|255538432	Q9S7T8	Unigene28444_All	1.45	1.45	18.9	2	Serpin-ZX	Arabidopsis thaliana
930	gi|224109378	P58684	CL5946.Contig5_All	0.89	0.89	18.8	1	Signal peptidase complex subunit 2	Arabidopsis thaliana
931	gi|225428245	O22265	Unigene15500_All	2.04	2.04	20.3	2	Signal recognition particle 43 kDa protein	Arabidopsis thaliana
932	gi|82470779	Q9FHW7	CL7193.Contig3_All	5.1	5.1	50.9	3	SKP1-like protein 1B	Arabidopsis thaliana
933	gi|224088536	O82221	Unigene9752_All	3.53	3.53	87.5	4	Small nuclear ribonucleoprotein G	Arabidopsis thaliana
934	gi|350538067	Q38997	CL286.Contig9_All	2.02	2.02	18	1	SNF1-related protein kinase catalytic subunit alpha KIN10	Arabidopsis thaliana
935	gi|225464144	F4IZC4	CL4849.Contig1_All	4.27	4.27	31.7	3	Sodium/metabolite cotransporter BASS4	Arabidopsis thaliana
936	gi|297738888	Q1EBV7	CL1289.Contig2_All	2	2	34.3	1	Sodium/pyruvate cotransporter BASS2	Arabidopsis thaliana
937	gi|255554527	Q9LXC9	Unigene18355_All	7.75	7.75	45.4	5	Soluble inorganic pyrophosphatase 1	Arabidopsis thaliana
938	gi|225448511		Unigene11191_All	2.03	2.03	25.9	1	Sorting and assembly machinery component 50 homolog B-like	Vitis vinifera
939	gi|6094330	O48659	CL4072.Contig3_All	4.12	4.12	50.3	2	Spermidine synthase 2	Hyoscyamus niger
940	gi|255542044		CL5671.Contig9_All	2.87	2.87	28.6	2	SPFH domain-containing protein 2 precursor	Ricinus communis
941	gi|225440262		CL8711.Contig3_All	7.21	7.21	18.9	4	Splicing factor 3B subunit 1-like	Vitis vinifera
942	gi|359485581		Unigene37809_All	1.92	2	4.4	1	SPX and EXS domain-containing protein 1-like	Vitis vinifera
943	gi|147805616	P24805	CL10018.Contig3_All	5.85	5.85	25.1	3	Stem-specific protein TSJT1	Nicotiana tabacum
944	gi|255562204		CL486.Contig7_All	1.75	1.75	25.4	1	sterol regulatory element-binding protein site 2 protease	Ricinus communis
945	gi|224105605		Unigene25267_All	2.1	2.1	62.9	2	Stress-enhanced protein 1	Populus trichocarpa
946	gi|224139742	P94111	CL10463.Contig2_All	2	2	21.2	1	Strictosidine synthase 1	Arabidopsis thaliana
947	gi|297738547	P94111	CL12658.Contig3_All	5.77	5.77	21.8	3	Strictosidine synthase 1	Arabidopsis thaliana
948	gi|166919372	Q02028	CL5719.Contig2_All	4.9	11.37	49.2	8	Stromal 70 kDa heat shock-related protein	Pisum sativum
949	gi|166919372	Q02028	Unigene34812_All	10.16	10.16	68	6	Stromal 70 kDa heat shock-related protein	Pisum sativum
950	gi|224073675	O65351	CL16164.Contig1_All	7.5	7.5	40.9	5	Subtilisin-like protease	Arabidopsis thaliana
951	gi|359473978	O65351	CL3021.Contig4_All	6	6	25.9	3	Subtilisin-like protease	Arabidopsis thaliana
952	gi|359492590	O65351	Unigene1794_All	5.5	5.5	19.7	5	Subtilisin-like protease	Arabidopsis thaliana
953	gi|324388032	O64495	Unigene29481_All	3.94	4	34.9	3	Subtilisin-like protease SDD1	Arabidopsis thaliana
954	gi|307136313	Q8LB02	CL3960.Contig2_All	4	4	26.1	3	Succinate dehydrogenase [ubiquinone] iron-sulfur subunit 2	Arabidopsis thaliana
955	gi|350538647	Q9SAK4	Unigene28611_All	12.3	12.3	28.4	8	Succinate-semialdehyde dehydrogenase	Arabidopsis thaliana
956	gi|225438067	Q6K9N6	CL14610.Contig1_All	4.44	4.44	43.2	4	Succinyl-CoA ligase [ADP-forming] subunit beta	Oryza sativa subsp. japonica
957	gi|225438067	Q6K9N6	CL14610.Contig3_All	3.29	3.29	37.9	2	Succinyl-CoA ligase [ADP-forming] subunit beta	Oryza sativa subsp. japonica
958	gi|345286417	P49037	CL1934.Contig1_All	2.01	2.01	28	1	Sucrose synthase	Solanum lycopersicum
959	gi|345286417	P49039	Unigene12060_All	16.71	17.01	42.7	13	Sucrose synthase	Solanum tuberosum
960	gi|345286419	Q9M111	Unigene16059_All	3.9	7.71	39.2	4	Sucrose synthase 3	Arabidopsis thaliana
961	gi|345286419	Q10LP5	Unigene32045_All	4.41	4.41	30.6	3	Sucrose synthase 4	Oryza sativa subsp. japonica
962	gi|260175557	Q03411	CL4616.Contig3_All	2	2	21.5	1	Sucrose transport protein	Spinacia oleracea
963	gi|6289059	O04932	CL11609.Contig3_All	2	2	18.2	1	Sucrose-phosphate synthase 1	Craterostigma plantagineum
964	gi|118482799	O49073	CL6375.Contig2_All	0.59	2.84	43.9	2	Superoxide dismutase [Cu-Zn]	Paulownia kawakamii
965	gi|118482799	Q9SQL5	CL6375.Contig3_All	6	6.03	46.1	3	Superoxide dismutase [Cu-Zn]	Ananas comosus
966	gi|346426991	O04997	Unigene14950_All	4.05	4.05	40.7	3	Superoxide dismutase [Cu-Zn]	Solidago canadensis var. scabra
967	gi|12744890	O49073	Unigene41656_All	8.42	8.42	56.6	7	Superoxide dismutase [Cu-Zn]	Paulownia kawakamii
968	gi|323301374	P28759	CL4900.Contig2_All	9.09	9.09	40.3	6	Superoxide dismutase [Fe]	Glycine max
969	gi|29465854	Q9SM64	CL9217.Contig2_All	11.28	11.28	27.6	6	Superoxide dismutase [Mn]	Prunus persica
970	gi|29465854	Q9SM64	Unigene21739_All	4	4	43.2	2	Superoxide dismutase [Mn]	Prunus persica
971	gi|225457921	B6ETT4	CL2486.Contig2_All	2.49	2.49	17.8	2	Synaptotagmin-2	Arabidopsis thaliana
972	gi|225439283	Q8VZU2	CL1475.Contig7_All	2	2	30.7	1	Syntaxin-132	Arabidopsis thaliana
973	gi|225460841	Q9SA23	CL9991.Contig2_All	1.92	2	36.2	1	Syntaxin-51	Arabidopsis thaliana
974	gi|359497202	P28769	CL2182.Contig2_All	6.21	6.21	34.2	4	T-complex protein 1 subunit alpha	Arabidopsis thaliana
975	gi|359489326	P28769	CL2838.Contig1_All	2.62	2.62	49.8	3	T-complex protein 1 subunit alpha	Arabidopsis thaliana
976	gi|255558769	O04450	CL10291.Contig1_All	5.38	5.38	32.4	4	T-complex protein 1 subunit epsilon	Arabidopsis thaliana
977	gi|225424564	O04450	CL10734.Contig1_All	2.5	2.5	25.1	4	T-complex protein 1 subunit epsilon	Arabidopsis thaliana
978	gi|225456051	P54411	Unigene35248_All	8.86	8.86	66.7	5	T-complex protein 1 subunit epsilon	Avena sativa
979	gi|225457058	Q9LKI7	CL13194.Contig1_All	2.1	2.1	33	1	T-complex protein 1 subunit gamma	Thalassiosira weissflogii
980	gi|58201024	F6H7K5	CL7861.Contig3_All	11.82	11.82	34.2	7	Thiamine thiazole synthase 2	Vitis vinifera
981	gi|208659912	P29449	CL6422.Contig2_All	4.67	4.67	65.8	4	Thioredoxin H-type 1	Nicotiana tabacum
982	gi|255575237	Q39242	CL3415.Contig1_All	3.16	3.16	20.2	2	Thioredoxin reductase 2	Arabidopsis thaliana
983	gi|255539068	Q9SGS4	Unigene21292_All	3.24	3.24	22.4	2	Thioredoxin-like protein CDSP32	Arabidopsis thaliana
984	gi|388492146	O64530	CL3308.Contig3_All	0.67	0.67	20.7	1	Thiosulfate/3-mercaptopyruvate sulfurtransferase 1	Arabidopsis thaliana
985	gi|224120874	P81760	CL9822.Contig2_All	2.64	2.64	40.3	3	Thylakoid lumenal 17.4 kDa protein	Arabidopsis thaliana
986	gi|356543813	Q9LR64	Unigene2872_All	4.04	6	35.7	3	Thylakoid lumenal protein At1g03610	Arabidopsis thaliana
987	gi|356543813	Q9LR64	Unigene6590_All	11.64	11.64	58.2	8	Thylakoid lumenal protein At1g03610	Arabidopsis thaliana
988	gi|225453634	Q8LCA1	Unigene29376_All	5	5	43.8	11	Thylakoid membrane phosphoprotein 14 kDa	Arabidopsis thaliana
989	gi|407728555		CL7685.Contig2_All	2	2	16.4	1	Tm-1 protein	Solanum habrochaites
990	gi|348167220	Q6ZIK0	CL6393.Contig2_All	1.7	1.7	17.6	1	Tocopherol O-methyltransferase	Oryza sativa subsp. japonica
991	gi|255553317	Q0WV90	Unigene43033_All	2	2	43.8	1	Topless-related protein 1	Arabidopsis thaliana
992	gi|84578865	P48522	CL6500.Contig1_All	1.22	1.22	22.7	1	Trans-cinnamate 4-monooxygenase	Catharanthus roseus
993	gi|255541252	Q43848	CL8575.Contig2_All	45.52	45.52	50.2	41	Transketolase	Solanum tuberosum
994	gi|115486523	P35681	Unigene31341_All	1.37	1.37	26.4	1	Translationally-controlled tumor protein homolog	Oryza sativa subsp. japonica
995	gi|2507443	P50906	Unigene9807_All	6.08	6.08	36.5	4	Translationally-controlled tumor protein homolog	Pisum sativum
996	gi|225437318	O81283	CL12784.Contig1_All	3.02	3.02	35.1	3	Translocase of chloroplast 159	Arabidopsis thaliana
997	gi|225437318	O81283	CL4450.Contig2_All	0.8	0.8	21	1	Translocase of chloroplast 159	Arabidopsis thaliana
998	gi|225442268		Unigene4183_All	4.01	4.01	22.6	2	Transmembrane 9 superfamily member 4 isoform 1	Vitis vinifera
999	gi|225442268		Unigene56030_All	2	4.01	57.5	2	Transmembrane 9 superfamily member 4 isoform 1	Vitis vinifera
1000	gi|359485867		CL1519.Contig1_All	5.57	5.57	12.6	3	Transmembrane 9 superfamily member 4-like	Vitis vinifera
1001	gi|225470171	Q8L856	CL5557.Contig2_All	2.37	2.37	37.8	2	Transmembrane ascorbate ferrireductase 1	Arabidopsis thaliana
1002	gi|225448026		CL10446.Contig2_All	0.97	0.97	14.2	1	Transmembrane emp24 domain-containing protein 10-like	Vitis vinifera
1003	gi|225437525		CL3445.Contig1_All	1.89	2.01	23.6	2	Transmembrane protein 205	Vitis vinifera
1004	gi|225460855	Q8S9L5	CL4994.Contig2_All	7.19	7.19	42.8	7	Trigger factor-like protein TIG	Arabidopsis thaliana
1005	gi|225443598	P49132	Unigene11055_All	3.47	3.47	12.9	2	Triose phosphate/phosphate translocator	Flaveria trinervia
1006	gi|1351279	P48495	CL14140.Contig2_All	12.9	12.9	46.5	8	Triosephosphate isomerase	Petunia hybrida
1007	gi|1351271	P48496	CL3815.Contig2_All	9.06	9.53	32.8	7	Triosephosphate isomerase	Spinacia oleracea
1008	gi|359490504		CL10123.Contig1_All	12.37	12.37	36.2	10	Tripeptidyl peptidase II (TPP2)	Vitis vinifera
1009	gi|225446410		CL12506.Contig2_All	0.97	0.97	18.7	1	Tryptophanyl-tRNA synthetase	Vitis vinifera
1010	gi|255582570	O22349	Unigene3856_All	13.53	13.53	32.1	8	Tubulin alpha-3 chain	Eleusine indica
1011	gi|356555918	P28551	CL1.Contig6_All	1.06	8.6	36.8	6	Tubulin beta chain	Glycine max
1012	gi|242060634	Q9ZRB0	CL1.Contig21_All	8.62	8.62	29.4	5	Tubulin beta-3 chain	Triticum aestivum
1013	gi|359484269		CL3647.Contig2_All	2.01	2.01	32	1	Tubulin--tyrosine ligase-like protein 12-like	Vitis vinifera
1014	gi|338762844	Q42404	CL8545.Contig2_All	2	2	47.1	1	U1 small nuclear ribonucleoprotein 70 kDa	Arabidopsis thaliana
1015	gi|296086730	Q9LGE6	CL8320.Contig2_All	3.41	3.41	65	3	U6 snRNA-associated Sm-like protein LSm4	Oryza sativa subsp. japonica
1016	gi|255583183		CL12458.Contig2_All	3.8	3.8	36.7	2	Ubiquitin carboxyl-terminal hydrolase isozyme L3	Ricinus communis
1017	gi|359488959	Q9LF41	CL1657.Contig1_All	2.05	2.05	26.5	1	Ubiquitin conjugation factor E4	Arabidopsis thaliana
1018	gi|359482015	P49636	CL1346.Contig6_All	6.22	6.22	65.1	5	Ubiquitin-60S ribosomal protein L40	Nicotiana sylvestris
1019	gi|1808656	P93028	Unigene48552_All	2	2	49.1	1	Ubiquitin-activating enzyme E1 1	Arabidopsis thaliana
1020	gi|315937232	Q9SVD7	Unigene55358_All	2	2	37.7	1	Ubiquitin-conjugating enzyme E2 variant 1D	Arabidopsis thaliana
1021	gi|225456323	O23034	CL6522.Contig6_All	2	2	56	1	Ubiquitin-like modifier-activating enzyme 5	Arabidopsis thaliana
1022	gi|297737715	Q9C9A6	Unigene4066_All	2	2	37.6	1	U-box domain-containing protein 10	Arabidopsis thaliana
1023	gi|37781556	O65781	CL5387.Contig4_All	3.56	3.56	12.8	2	UDP-glucose 4-epimerase GEPI48	Cyamopsis tetragonoloba
1024	gi|298204497	Q0WL80	CL4712.Contig2_All	3.03	3.03	17.4	3	UDP-glucose:glycoprotein glucosyltransferase	Arabidopsis thaliana
1025	gi|167600648	Q9LSB1	CL15619.Contig2_All	3.2	3.2	42.2	2	UDP-glucuronate:xylan alpha-glucuronosyltransferase 1	Arabidopsis thaliana
1026	gi|225449284	Q9LMF1	CL15138.Contig1_All	5.57	5.57	20.8	3	UDP-glycosyltransferase 85A3	Arabidopsis thaliana
1027	gi|225440047	Q9SJL0	Unigene15851_All	2.27	2.27	10.7	3	UDP-glycosyltransferase 86A1	Arabidopsis thaliana
1028	gi|58430500	Q9LZD8	CL13627.Contig2_All	2	2	9.8	1	UDP-glycosyltransferase 89A2	Arabidopsis thaliana
1029	gi|147855978	Q940V3	CL2756.Contig2_All	1.03	1.03	22.6	1	UDP-glycosyltransferase 91A1	Arabidopsis thaliana
1030	gi|255558548	Q0GZS3	CL16216.Contig1_All	1.34	1.34	17.8	1	UDP-sugar pyrophospharylase	Cucumis melo
1031	gi|359475997	Q8RWG1	CL2811.Contig15_All	2.37	2.37	37.8	1	Uncharacterized aarF domain-containing protein kinase At4g31390	Arabidopsis thaliana
1032	gi|225448729	Q9ASX5	CL16492.Contig2_All	2.23	2.23	19	2	Uncharacterized aarF domain-containing protein kinase At5g05200	Arabidopsis thaliana
1033	gi|225438765	Q9SND9	Unigene15393_All	2.68	2.68	35.1	2	Uncharacterized acetyltransferase At3g50280	Arabidopsis thaliana
1034	gi|359489011		Unigene49842_All	1.96	2	23.7	1	Uncharacterized membrane protein YLR241W-like	Vitis vinifera
1035	gi|225446767	Q94A68	CL7945.Contig1_All	14.92	14.92	36.9	9	Uncharacterized oxidoreductase At1g06690	Arabidopsis thaliana
1036	gi|255576337	Q94A68	CL9178.Contig4_All	3.25	3.25	37.1	3	Uncharacterized oxidoreductase At1g06690	Arabidopsis thaliana
1037	gi|359485436	Q681Q7	CL11727.Contig1_All	2	2	23	1	Uncharacterized protein At1g03900	Arabidopsis thaliana
1038	gi|359485436	Q681Q7	Unigene22744_All	2.12	2.12	59.8	2	Uncharacterized protein At1g03900	Arabidopsis thaliana
1039	gi|42562319	Q6DYE4	CL625.Contig1_All	1.89	1.89	25	1	Uncharacterized protein At1g26090	Arabidopsis thaliana
1040	gi|224139010	Q9FVR6	Unigene15624_All	6.04	6.04	24.9	4	Uncharacterized protein At1g32220	Arabidopsis thaliana
1041	gi|224089442	Q9FVR6	Unigene4772_All	5.13	5.13	48.3	4	Uncharacterized protein At1g32220	Arabidopsis thaliana
1042	gi|356512181	Q8H124	CL12557.Contig2_All	4	4	30.8	2	Uncharacterized protein At2g34460	Arabidopsis thaliana
1043	gi|225436583	O80934	CL1931.Contig2_All	1.8	1.8	38.6	1	Uncharacterized protein At2g37660	Arabidopsis thaliana
1044	gi|388522953	O80934	Unigene16970_All	9.91	9.92	46.3	9	Uncharacterized protein At2g37660	Arabidopsis thaliana
1045	gi|224067952	O04616	CL8872.Contig5_All	10.08	19.16	45.9	21	Uncharacterized protein At4g01150	Arabidopsis thaliana
1046	gi|224067952	O04616	CL8872.Contig9_All	19.44	19.44	45.9	21	Uncharacterized protein At4g01150	Arabidopsis thaliana
1047	gi|359495653	O04616	Unigene10010_All	2	2	25.5	1	Uncharacterized protein At4g01150	Arabidopsis thaliana
1048	gi|359495653	O04616	Unigene22533_All	16.51	16.51	56.4	9	Uncharacterized protein At4g01150	Arabidopsis thaliana
1049	gi|225454426	O04616	Unigene38480_All	4.68	18.42	43.3	19	Uncharacterized protein At4g01150	Arabidopsis thaliana
1050	gi|359475350	Q8W3M4	Unigene24438_All	3.39	3.39	33	3	Uncharacterized protein At4g06744	Arabidopsis thaliana
1051	gi|337733638	Q8W3M4	Unigene29708_All	4	4	11	2	Uncharacterized protein At4g06744	Arabidopsis thaliana
1052	gi|224065328	Q8LDV3	Unigene29256_All	2	2	17.7	2	Uncharacterized protein At4g13200	Arabidopsis thaliana
1053	gi|225452887	Q9FKA5	CL2049.Contig1_All	16.97	16.97	51.3	10	Uncharacterized protein At5g39570	Arabidopsis thaliana
1054	gi|255576205	Q94CC0	CL10841.Contig2_All	2	2	10.6	1	Uncharacterized protein At5g49945	Arabidopsis thaliana
1055	gi|225437896		CL5451.Contig4_All	1.19	1.19	29.6	1	Uncharacterized protein LOC100241277	Vitis vinifera
1056	gi|225432037		CL3362.Contig1_All	2	2	35.7	1	Uncharacterized protein LOC100243195	Vitis vinifera
1057	gi|359491758		Unigene13555_All	3.72	3.72	21.8	2	Uncharacterized protein LOC100243309	Vitis vinifera
1058	gi|225441809		Unigene41732_All	2.1	2.1	36.8	2	Uncharacterized protein LOC100245204	Vitis vinifera
1059	gi|225423905		CL3569.Contig4_All	2	2	29.2	1	Uncharacterized protein LOC100247534	Vitis vinifera
1060	gi|359495241		CL380.Contig2_All	2	2	29	1	Uncharacterized protein LOC100248314 isoform 2	Vitis vinifera
1061	gi|225463830		CL9159.Contig2_All	4	4	27.6	2	Uncharacterized protein LOC100248442	Vitis vinifera
1062	gi|359484683		Unigene26882_All	2.01	2.01	29.7	1	Uncharacterized protein LOC100248831	Vitis vinifera
1063	gi|359478275		CL1805.Contig11_All	0.87	0.87	6.7	1	Uncharacterized protein LOC100249037	Vitis vinifera
1064	gi|359476366		CL6468.Contig6_All	0.76	0.76	14.2	1	Uncharacterized protein LOC100249280 isoform 2	Vitis vinifera
1065	gi|225460223		Unigene31299_All	2	2	37.9	1	Uncharacterized protein LOC100249874	Vitis vinifera
1066	gi|225441189		CL10476.Contig4_All	2.02	2.02	32.8	1	Uncharacterized protein LOC100250368	Vitis vinifera
1067	gi|225453555		CL3376.Contig4_All	6.01	6.24	29.6	5	Uncharacterized protein LOC100250645	Vitis vinifera
1068	gi|225453555		Unigene48524_All	10.3	10.3	33.7	6	Uncharacterized protein LOC100250645	Vitis vinifera
1069	gi|225432280		CL3819.Contig1_All	2	2	51.9	1	Uncharacterized protein LOC100252927	Vitis vinifera
1070	gi|225461638		Unigene22681_All	2.55	2.55	31	5	Uncharacterized protein LOC100253735	Vitis vinifera
1071	gi|225457739		CL12725.Contig3_All	2	2	31.5	1	Uncharacterized protein LOC100253998	Vitis vinifera
1072	gi|359491609		Unigene10111_All	2	2	51.6	1	Uncharacterized protein LOC100255301	Vitis vinifera
1073	gi|225446561		CL8676.Contig2_All	3	3	29.2	2	Uncharacterized protein LOC100255693	Vitis vinifera
1074	gi|225453254		CL12679.Contig3_All	3.83	3.83	35	2	Uncharacterized protein LOC100256535	Vitis vinifera
1075	gi|359482024		CL2104.Contig5_All	2	2	26.8	1	Uncharacterized protein LOC100257992	Vitis vinifera
1076	gi|225456515		CL1257.Contig26_All	0.84	0.84	44	1	Uncharacterized protein LOC100259528	Vitis vinifera
1077	gi|225457425		Unigene21991_All	1.25	1.25	28.5	1	Uncharacterized protein LOC100260374	Vitis vinifera
1078	gi|225448245		CL8838.Contig1_All	1.89	1.89	21.4	1	Uncharacterized protein LOC100261012	Vitis vinifera
1079	gi|225436347		CL3568.Contig3_All	4.84	4.84	18.7	3	Uncharacterized protein LOC100261914	Vitis vinifera
1080	gi|225458521		CL5554.Contig1_All	4.14	4.14	21.4	3	Uncharacterized protein LOC100262703	Vitis vinifera
1081	gi|225458521		CL6318.Contig4_All	4	4	22.6	2	Uncharacterized protein LOC100262703	Vitis vinifera
1082	gi|359476651		CL12157.Contig1_All	3	3	15.9	2	Uncharacterized protein LOC100264247	Vitis vinifera
1083	gi|225440504		Unigene22569_All	1.64	1.64	11.8	1	Uncharacterized protein LOC100264910	Vitis vinifera
1084	gi|225439850		Unigene6362_All	1.85	1.85	11.6	1	Uncharacterized protein LOC100267054	Vitis vinifera
1085	gi|359486422		CL3827.Contig6_All	5.75	5.75	18.8	3	Uncharacterized protein LOC100267324	Vitis vinifera
1086	gi|359492398		Unigene34204_All	40.89	40.89	45.6	31	Uncharacterized protein LOC100267814 isoform 1	Vitis vinifera
1087	gi|351734458		CL6587.Contig2_All	2	2	31.6	1	Uncharacterized protein LOC100306051	Glycine max
1088	gi|351726465		CL1464.Contig4_All	1.41	1.41	69.1	1	Uncharacterized protein LOC100499962	Glycine max
1089	gi|356497393		Unigene12688_All	2.42	2.42	31.6	1	Uncharacterized protein LOC100791021	Glycine max
1090	gi|356523261		Unigene48714_All	5.31	5.31	29.3	3	Uncharacterized protein LOC100803710	Glycine max
1091	gi|356499905		Unigene22192_All	2	2	10.7	1	Uncharacterized protein LOC100806065	Glycine max
1092	gi|356567743		CL15871.Contig1_All	4.07	4.07	15.1	3	Uncharacterized protein LOC100810342	Glycine max
1093	gi|356547326		CL13153.Contig2_All	1.49	1.49	32.5	1	Uncharacterized protein LOC100812754	Glycine max
1094	gi|357114156		CL12709.Contig1_All	4.03	4.03	51.9	2	Uncharacterized protein LOC100844407	Brachypodium distachyon
1095	gi|359473679		CL3492.Contig1_All	2.01	2.01	40.4	1	Uncharacterized protein LOC100852583	Vitis vinifera
1096	gi|225423716		CL4759.Contig3_All	6.05	6.05	14.4	3	Uncharacterized protein yqjG-like	Vitis vinifera
1097	gi|406869553	Q8LGG8	CL7765.Contig2_All	2.76	2.76	20.8	3	Universal stress protein A-like protein	Arabidopsis thaliana
1098	gi|255564142	Q8LGG8	Unigene2670_All	2	2	22.3	1	Universal stress protein A-like protein	Arabidopsis thaliana
1099	gi|224141283	Q8LGG8	Unigene47734_All	1.31	1.31	20.9	1	Universal stress protein A-like protein	Arabidopsis thaliana
1100	gi|21554817		CL12814.Contig3_All	2.11	2.11	27	2	Unknown	Arabidopsis thaliana
1101	gi|211953865		CL15055.Contig3_All	2	2	35.7	1	Unknown	Helianthus annuus
1102	gi|118485672		CL216.Contig7_All	2.92	2.92	49.6	2	Unknown	Populus trichocarpa
1103	gi|118482116		Unigene13378_All	15.43	15.43	32.3	8	Unknown	Populus trichocarpa
1104	gi|118486005		Unigene4131_All	11.55	11.55	33.9	6	Unknown	Populus trichocarpa
1105	gi|239056164		Unigene9793_All	2	2	25.2	1	Unknown protein	Vitis vinifera
1106	gi|15238305	Q0J709	CL11632.Contig1_All	0.55	0.55	23.8	2	Unknown protein DS12 from 2D-PAGE of leaf	Oryza sativa subsp. japonica
1107	gi|356523245	Q0J709	CL4396.Contig6_All	9.07	9.07	37	7	Unknown protein DS12 from 2D-PAGE of leaf	Oryza sativa subsp. japonica
1108	gi|296086430		CL11244.Contig2_All	6.78	6.78	28.7	4	Unnamed protein product	Vitis vinifera
1109	gi|296081354		CL14406.Contig1_All	2	2	20.6	1	Unnamed protein product	Vitis vinifera
1110	gi|297743647		CL15123.Contig2_All	2.7	2.7	70.6	2	Unnamed protein product	Vitis vinifera
1111	gi|297744473		CL16348.Contig4_All	2	2	33.6	1	Unnamed protein product	Vitis vinifera
1112	gi|297735243		CL2210.Contig4_All	5.64	5.64	26.3	3	Unnamed protein product	Vitis vinifera
1113	gi|297742567		CL7365.Contig1_All	6	6	25.9	3	Unnamed protein product	Vitis vinifera
1114	gi|296085081		CL7373.Contig3_All	4	4	30	2	Unnamed protein product	Vitis vinifera
1115	gi|296081618		Unigene10761_All	2	4	47.7	3	Unnamed protein product	Vitis vinifera
1116	gi|297736642		Unigene34740_All	2.96	2.96	58.3	3	Unnamed protein product	Vitis vinifera
1117	gi|298204452		Unigene41251_All	3.56	3.56	43.2	2	Unnamed protein product	Vitis vinifera
1118	gi|297736923		Unigene4649_All	1.8	1.8	26.2	1	Unnamed protein product	Vitis vinifera
1119	gi|297735540		Unigene7250_All	2	2	42.2	1	Unnamed protein product	Vitis vinifera
1120	gi|297741487		Unigene23938_All	2	2	62.5	1	unnamed protein product [Vitis vinifera]	Vitis vinifera
1121	gi|225451038	Q9ZVL6	CL9981.Contig4_All	19.07	19.07	53.4	14	UPF0603 protein At1g54780	Arabidopsis thaliana
1122	gi|255577989	P93394	Unigene425_All	2.19	2.19	38.5	1	Uracil phosphoribosyltransferase	Nicotiana tabacum
1123	gi|86558916	O04420	CL9628.Contig2_All	0.66	0.66	31.3	2	Uricase	Arabidopsis thaliana
1124	gi|225455758	Q8VYB2	CL5125.Contig1_All	2	2	44.3	1	Uridine kinase-like protein 3	Arabidopsis thaliana
1125	gi|183397343	P19595	Unigene22017_All	27.55	27.55	44.3	20	UTP--glucose-1-phosphate uridylyltransferase	Solanum tuberosum
1126	gi|359493612	Q5KQN0	Unigene32216_All	5.73	5.73	27.8	3	Vacuolar cation/proton exchanger 2	Oryza sativa subsp. japonica
1127	gi|302142698	F4I0P8	CL1214.Contig8_All	2	2	29.9	1	Vacuolar protein sorting-associated protein 35B	Arabidopsis thaliana
1128	gi|255543805		CL9557.Contig1_All	9.74	9.74	37.4	6	Vacuolar proton atpase	Ricinus communis
1129	gi|255575588	P93026	CL2124.Contig3_All	4.58	4.58	24.6	3	Vacuolar-sorting receptor 1	Arabidopsis thaliana
1130	gi|225428981	O80977	CL870.Contig5_All	2.56	2.56	21.9	2	Vacuolar-sorting receptor 3	Arabidopsis thaliana
1131	gi|225428981	O80977	CL870.Contig6_All	2	2.02	16.5	2	Vacuolar-sorting receptor 3	Arabidopsis thaliana
1132	gi|297741117	P93736	CL6316.Contig2_All	2.93	2.93	29.4	2	Valine-tRNA ligase	Arabidopsis thaliana
1133	gi|225448739	Q9FPQ6	CL14758.Contig1_All	2.42	2.42	19.7	2	Vegetative cell wall protein gp1	Chlamydomonas reinhardtii
1134	gi|255560189	Q9ZTW3	Unigene24897_All	1.75	1.75	41.4	1	Vesicle-associated membrane protein 721	Arabidopsis thaliana
1135	gi|225461445	Q9M0Y8	CL1843.Contig3_All	7.22	7.22	39.9	7	Vesicle-fusing ATPase	Arabidopsis thaliana
1136	gi|224090123	O81645	CL10512.Contig4_All	8.02	8.02	27	5	Villin-3	Arabidopsis thaliana
1137	gi|359485106	O65570	CL3968.Contig8_All	2.34	2.34	24.9	2	Villin-4	Arabidopsis thaliana
1138	gi|81302478	Q40593	CL4059.Contig2_All	8.04	8.04	61	5	Violaxanthin de-epoxidase	Nicotiana tabacum
1139	gi|296083662	O23016	CL6259.Contig2_All	4.74	4.74	48.3	3	Voltage-gated potassium channel subunit beta	Arabidopsis thaliana
1140	gi|137460	P09469	CL2315.Contig1_All	4.11	57.29	62.8	39	V-type proton ATPase catalytic subunit A	Daucus carota
1141	gi|137460	P09469	CL2315.Contig10_All	59.23	59.23	60.2	40	V-type proton ATPase catalytic subunit A	Daucus carota
1142	gi|255539062	Q40078	CL13144.Contig3_All	8.06	8.06	64.6	7	V-type proton ATPase subunit B 1	Hordeum vulgare
1143	gi|255539062	Q43433	Unigene31359_All	0.62	2.5	46.9	2	V-type proton ATPase subunit B 2	Gossypium hirsutum
1144	gi|225456459	Q9SDS7	CL6203.Contig8_All	0.58	0.59	24.5	2	V-type proton ATPase subunit C	Arabidopsis thaliana
1145	gi|255564076	Q9XGM1	Unigene18446_All	1.11	1.12	38.3	1	V-type proton ATPase subunit D	Arabidopsis thaliana
1146	gi|324331819	O23948	Unigene32984_All	8.63	8.63	47.8	6	V-type proton ATPase subunit E	Gossypium hirsutum
1147	gi|12585428	O82702	CL1581.Contig5_All	1.1	1.1	35.5	1	V-type proton ATPase subunit G 1	Nicotiana tabacum
1148	gi|356559428	Q9LX65	CL4885.Contig2_All	5.44	5.44	29.6	3	V-type proton ATPase subunit H	Arabidopsis thaliana
1149	gi|359483710	Q9LMN7	CL6344.Contig3_All	2	2	21.3	1	Wall-associated receptor kinase 5	Arabidopsis thaliana
1150	gi|225461381		CL4240.Contig1_All	2	2	17.2	1	WD repeat-containing protein 44-like	Vitis vinifera
1151	gi|225449971	O22467	CL16212.Contig2_All	2	2	4	1	WD-40 repeat-containing protein MSI1	Arabidopsis thaliana
1152	gi|357449789	O22607	CL3934.Contig2_All	2	2	25.7	1	WD-40 repeat-containing protein MSI4	Arabidopsis thaliana
1153	gi|255563560	Q9LVQ4	CL16497.Contig1_All	1.71	1.71	17.9	1	WEB family protein At5g55860	Arabidopsis thaliana
1154	gi|225470816	Q09020	Unigene8157_All	1.6	1.6	53.2	1	Wound-induced basic protein	Phaseolus vulgaris
1155	gi|255583291	Q9FKK7	Unigene19654_All	18.97	18.97	53.4	13	Xylose isomerase	Arabidopsis thaliana
1156	gi|225458968		CL4498.Contig2_All	2.4	2.4	23.5	2	Xylulose kinase	Vitis vinifera
1157	gi|323690555	O81360	CL1228.Contig1_All	6.63	6.63	26.6	4	Zeaxanthin epoxidase	Prunus armeniaca
1158	gi|359492090	Q9FGC7	CL6707.Contig3_All	2	2	27.6	1	Zeaxanthin epoxidase	Arabidopsis thaliana
1159	gi|225435608	Q7F8R0	Unigene7719_All	0.56	0.56	30.2	1	Zinc finger CCCH domain-containing protein 14	Oryza sativa subsp. japonica
1160	gi|225441825	O22941	CL14179.Contig2_All	6.62	6.62	32.9	4	Zinc-metallopeptidase	Arabidopsis thaliana
1161	gi|350535204	O22941	CL2874.Contig2_All	0.78	3.32	30.9	5	Zinc-metallopeptidase	Arabidopsis thaliana
*	· Unused ProtScore = a measurement of all the peptide evidence for a protein that is not better explained by a higher ranking protein. It is the true indicator of protein confidence.
	· Total ProtScore = a measurement of all the peptide evidence for a protein and is analogous to protein scores reported by other protein identification software.
	· % Coverage = percentage of matching amino acids from identified peptides having confidence greater than 0 divided by the total number of amino acids in the sequence.
	· Peptides (95%) = number of distinct peptides having at least 95% confidence.
