# Supplementary material for: Proteomic Characterisation of the Salt Gland-Enriched Tissues of the Mangrove Tree Species Avicennia officinalis
Source: PLoS One. 2015 Jul 20;10(7):e0133386. doi: 10.1371/journal.pone.0133386 (PMC4508094; doi:10.1371/journal.pone.0133386)
Supplement: S6 Table — (XLSX) [file pone.0133386.s006.xlsx]

## Sheet: S6 Table
S6 Table. List of proteins identified in mesophyll tissues of A. officinalis (third biological replicate) using AB SCIEX ProteinPilotTM Software 4.2, with false discovery rate (FDR) set at 1%.
No.	gi Accession Number	Swissprot ID	Contig Number	Unused ProtScore*	Total ProtScore*	% Coverage*	Peptides (95%)*	Protein Description	Species
1	gi|147800243	Q9M2E2	CL3698.Contig3_All	3.03	3.03	26.9	3	(+)-neomenthol dehydrogenase	Arabidopsis thaliana
2	gi|125620176	Q96539	CL15062.Contig1_All	2	2.44	39.2	3	10 kDa chaperonin	Brassica napus
3	gi|125620176	Q96539	CL15062.Contig2_All	2.5	2.5	33	3	10 kDa chaperonin	Brassica napus
4	gi|224102617	Q84QK0	CL5224.Contig4_All	3.6	3.6	54.3	3	12-oxophytodienoate reductase 1	Oryza sativa subsp. japonica
5	gi|4454097	P14009	Unigene27733_All	4.01	4.01	35.8	3	14 kDa proline-rich protein DC2.15	Daucus carota
6	gi|225439125	P42856	Unigene28391_All	0.92	0.92	44.9	1	14 kDa zinc-binding protein	Zea mays
7	gi|350536755	P42652	CL1962.Contig1_All	2	3.28	43.7	2	14-3-3 protein 4	Solanum lycopersicum
8	gi|326694865	P42652	CL1962.Contig5_All	4.35	14.56	49.8	13	14-3-3 protein 4	Solanum lycopersicum
9	gi|326694865	P42652	Unigene27568_All	0.58	13.49	51.3	12	14-3-3 protein 4	Solanum lycopersicum
10	gi|255564764	P93214	CL13072.Contig2_All	2.66	2.67	41.8	3	14-3-3 protein 9	Solanum lycopersicum
11	gi|42491254	O65352	CL16276.Contig6_All	3.76	13.71	50.8	12	14-3-3-like protein	Helianthus annuus
12	gi|42491254	P93784	CL16276.Contig4_All	20.95	20.95	44.7	19	14-3-3-like protein 16R	Solanum tuberosum
13	gi|90856221	O49995	Unigene15436_All	1.89	1.89	28.1	1	14-3-3-like protein B	Nicotiana tabacum
14	gi|15778152	O49995	Unigene7393_All	5.42	5.42	36.4	3	14-3-3-like protein B	Nicotiana tabacum
15	gi|224111004	Q84MB3	Unigene3106_All	24.8	24.8	38.9	16	1-aminocyclopropane-1-carboxylate oxidase homolog 1	Arabidopsis thaliana
16	gi|3914394	Q42908	Unigene11247_All	19.39	19.39	34.5	14	2,3-bisphosphoglycerate-independent phosphoglycerate mutase	Mesembryanthemum crystallinum
17	gi|255550363	O65282	CL15579.Contig4_All	12.98	12.98	65.8	8	20 kDa chaperonin	Arabidopsis thaliana
18	gi|255550363	O65282	Unigene34811_All	3.5	8.18	49	6	20 kDa chaperonin	Arabidopsis thaliana
19	gi|359491781	P32765	CL7769.Contig1_All	8.84	8.84	40.8	8	21 kDa seed protein	Theobroma cacao
20	gi|12044708	P32765	Unigene17103_All	15.9	15.9	46.5	9	21 kDa seed protein	Theobroma cacao
21	gi|356570019	P54778	Unigene31748_All	3.46	3.46	26.5	2	26S protease regulatory subunit 6B homolog	Solanum tuberosum
22	gi|225441955	Q9FXT9	CL4161.Contig2_All	3.06	3.06	52.4	3	26S protease regulatory subunit 7	Oryza sativa subsp. japonica
23	gi|224080385	Q9MAK9	CL13190.Contig1_All	4.39	4.39	48	3	26S protease regulatory subunit S10B homolog B	Arabidopsis thaliana
24	gi|225427065		CL5165.Contig2_All	6.89	6.89	20.2	4	26S proteasome non-ATPase regulatory subunit 13-like isoform 1	Vitis vinifera
25	gi|225446449	Q9SIV2	Unigene13198_All	7.43	7.43	24.7	6	26S proteasome non-ATPase regulatory subunit 2 1A	Arabidopsis thaliana
26	gi|225465653	Q6XJG8	CL10519.Contig1_All	6.81	6.81	18.8	6	26S proteasome non-ATPase regulatory subunit 2 1B	Arabidopsis thaliana
27	gi|225428067	Q06364	CL3374.Contig3_All	10	10	22.3	5	26S proteasome non-ATPase regulatory subunit 3	Daucus carota
28	gi|225428067	Q06364	CL3374.Contig6_All	0.58	7.06	27.3	4	26S proteasome non-ATPase regulatory subunit 3	Daucus carota
29	gi|357477207	Q93Y35	CL2888.Contig2_All	3.1	3.1	52	2	26S proteasome non-ATPase regulatory subunit 6	Arabidopsis thaliana
30	gi|225440638	O24412	CL12088.Contig1_All	2.8	2.8	30.9	2	26S proteasome non-ATPase regulatory subunit 7	Arabidopsis thaliana
31	gi|77745479	Q9SL67	CL1426.Contig3_All	0.82	0.82	32.6	2	26S proteasome regulatory subunit 4 homolog B	Arabidopsis thaliana
32	gi|371782085		CL2376.Contig6_All	2.01	2.01	38.1	3	2-carboxy-D-arabinitol 1-phosphate (CA1P) phosphatase	Nicotiana tabacum
33	gi|238013684	Q6ER94	Unigene18233_All	5.73	26.23	71.5	17	2-Cys peroxiredoxin BAS1	Oryza sativa subsp. japonica
34	gi|255578581	Q9C5R8	CL2386.Contig2_All	26.76	26.76	72.1	18	2-Cys peroxiredoxin BAS1-like	Arabidopsis thaliana
35	gi|225462809	Q9LF46	CL1808.Contig2_All	8.31	8.31	43.3	5	2-hydroxyacyl-CoA lyase	Arabidopsis thaliana
36	gi|255575120		CL4063.Contig3_All	18.63	18.63	32.6	15	2-oxoglutarate dehydrogenase	Ricinus communis
37	gi|255575120		CL7186.Contig3_All	1.9	1.9	48.3	1	2-oxoglutarate dehydrogenase	Ricinus communis
38	gi|225432062	P29344	CL5550.Contig6_All	1.6	1.6	43.7	2	30S ribosomal protein S1	Spinacia oleracea
39	gi|225459459	P42732	Unigene31262_All	2.01	2.01	44.9	1	30S ribosomal protein S13	Arabidopsis thaliana
40	gi|297743261	P16180	Unigene20718_All	0.72	0.72	32	1	30S ribosomal protein S17	Arabidopsis thaliana
41	gi|359422300	Q68RW8	CL8582.Contig2_All	2	2	39.7	1	30S ribosomal protein S3	Panax ginseng
42	gi|359422263	Q49KZ6	CL10444.Contig1_All	0.56	0.56	36.8	1	30S ribosomal protein S4	Eucalyptus globulus subsp. globulus
43	gi|255559875	P23525	CL10117.Contig3_All	2	2	19.8	1	37 kDa inner envelope membrane protein	Spinacia oleracea
44	gi|356555696		CL7222.Contig3_All	0.78	0.78	36.2	1	39S ribosomal protein L46	Glycine max
45	gi|350538457	Q9SUC0	Unigene24264_All	2.34	2.34	44.9	3	3-hydroxyisobutyrate dehydrogenase	Arabidopsis thaliana
46	gi|3021506	P29696	Unigene8021_All	4	4	35.4	4	3-isopropylmalate dehydrogenase	Solanum tuberosum
47	gi|2921209	P52410	CL7540.Contig2_All	6	6	27.1	3	3-oxoacyl-[acyl-carrier-protein] synthase I	Arabidopsis thaliana
48	gi|16751569	P11043	CL8808.Contig2_All	6	6	39.2	3	3-phosphoshikimate 1-carboxyvinyltransferase	Petunia hybrida
49	gi|302143790	Q9AYP4	CL15053.Contig3_All	1.24	1.24	30.5	2	40S ribosomal protein S10	Oryza sativa subsp. japonica
50	gi|83284009	P19950	CL8784.Contig5_All	7.48	7.49	64.7	5	40S ribosomal protein S14	Zea mays
51	gi|192910724	Q9AT34	CL8294.Contig3_All	0.54	0.54	61.5	1	40S ribosomal protein S15a	Daucus carota
52	gi|356524632	O22647	CL9138.Contig2_All	2.84	2.84	62.6	2	40S ribosomal protein S16	Fritillaria agrestis
53	gi|330318591	P49215	Unigene24263_All	3.15	3.15	56.8	3	40S ribosomal protein S17	Solanum lycopersicum
54	gi|255570268	Q9SGA6	Unigene20805_All	4.35	4.35	39.7	3	40S ribosomal protein S19-1	Arabidopsis thaliana
55	gi|116779685	Q8LPJ7	Unigene31259_All	2.12	2.12	40	1	40S ribosomal protein S26-2	Arabidopsis thaliana
56	gi|225442156	Q9FJA6	CL16283.Contig1_All	13.6	13.6	47.9	11	40S ribosomal protein S3-3	Arabidopsis thaliana
57	gi|269849762	P33444	CL10662.Contig2_All	3.55	3.55	34.7	2	40S ribosomal protein S3a	Catharanthus roseus
58	gi|269849762	P33444	Unigene4032_All	1.36	1.36	45.5	1	40S ribosomal protein S3a	Catharanthus roseus
59	gi|356559288	P46300	CL3342.Contig1_All	2.59	2.59	54.4	2	40S ribosomal protein S4	Solanum tuberosum
60	gi|192913036	Q9M3V8	CL2823.Contig7_All	2	6.24	59.4	5	40S ribosomal protein S6	Asparagus officinalis
61	gi|192913036	Q9M3V8	CL2823.Contig8_All	6.24	6.24	53.4	5	40S ribosomal protein S6	Asparagus officinalis
62	gi|146403788	Q9FLF0	CL5422.Contig6_All	10.97	10.97	58.3	9	40S ribosomal protein S9-2	Arabidopsis thaliana
63	gi|78191420	O80377	CL3982.Contig1_All	1.69	1.69	24.7	2	40S ribosomal protein SA	Daucus carota
64	gi|255565356	Q8RXD9	CL1063.Contig3_All	4.69	4.69	19.8	3	4-alpha-glucanotransferase DPE2	Arabidopsis thaliana
65	gi|145843639	P56848	CL4179.Contig9_All	4	4	25.6	2	4-diphosphocytidyl-2-C-methyl-D-erythritol kinase	Mentha piperita
66	gi|374639359	Q6K8J4	CL2247.Contig1_All	0.91	0.91	21.3	2	4-hydroxy-3-methylbut-2-en-1-yl diphosphate synthase	Oryza sativa subsp. japonica
67	gi|225446639	Q9LE95	CL13158.Contig1_All	1.89	1.89	27.7	1	50S ribosomal protein L1	Spinacia oleracea
68	gi|225450011	Q9LE95	Unigene33159_All	2.69	2.69	30.1	2	50S ribosomal protein L1	Spinacia oleracea
69	gi|548746	P36688	Unigene31335_All	5.4	5.4	37.8	3	50S ribosomal protein L12	Nicotiana sylvestris
70	gi|359472952	P25873	Unigene236_All	1.46	1.46	26.6	1	50S ribosomal protein L15	Arabidopsis thaliana
71	gi|359497145	Q8W463	Unigene16848_All	3.34	3.34	44.3	2	50S ribosomal protein L19-1	Arabidopsis thaliana
72	gi|357471553	P06379	CL221.Contig2_All	1.73	1.73	43.3	3	50S ribosomal protein L2	Nicotiana tabacum
73	gi|330318596	Q9FJP3	Unigene25886_All	5.53	5.53	52.7	3	50S ribosomal protein L29	Arabidopsis thaliana
74	gi|225458215	Q9FWS4	Unigene20781_All	2	2	40.8	1	50S ribosomal protein L31	Arabidopsis thaliana
75	gi|359485565	O23049	CL8884.Contig1_All	2.07	2.07	31	2	50S ribosomal protein L6	Arabidopsis thaliana
76	gi|225436446	Q6JJ61	CL16126.Contig2_All	1.61	1.61	34.2	2	50S ribosomal protein L9	Ipomoea trifida
77	gi|113473614	Q42662	CL1451.Contig1_All	39.59	39.59	48.8	26	5-methyltetrahydropteroyltriglutamate--homocysteine methyltransferase	Solenostemon scutellarioides
78	gi|113473614	Q42699	Unigene10298_All	7.71	15.74	34.9	11	5-methyltetrahydropteroyltriglutamate--homocysteine methyltransferase	Catharanthus roseus
79	gi|225448367	P50346	Unigene928_All	22.53	22.53	47.5	15	60S acidic ribosomal protein P0	Glycine max
80	gi|255548029	P52855	Unigene31454_All	1.29	1.29	58	3	60S acidic ribosomal protein P1	Zea mays
81	gi|24473796	O24415	Unigene27711_All	6.44	6.44	37.7	4	60S acidic ribosomal protein P2B	Zea mays
82	gi|255538652	P42794	CL2698.Contig5_All	0.57	0.57	31.9	2	60S ribosomal protein L11-2	Arabidopsis thaliana
83	gi|255576756	P41127	CL5487.Contig4_All	0.99	0.99	36.2	2	60S ribosomal protein L13-1	Arabidopsis thaliana
84	gi|313586505	Q9FKC0	Unigene2560_All	7.35	7.35	45.2	5	60S ribosomal protein L13a-4	Arabidopsis thaliana
85	gi|76161008	Q9T043	CL89.Contig1_All	8.36	8.36	65.7	5	60S ribosomal protein L14-2	Arabidopsis thaliana
86	gi|147838177	P51413	CL550.Contig2_All	3.55	3.55	35.6	2	60S ribosomal protein L17-2	Arabidopsis thaliana
87	gi|296083341	P42791	Unigene34658_All	3.27	3.27	71	3	60S ribosomal protein L18-2	Arabidopsis thaliana
88	gi|76573357	Q9ATF5	CL7649.Contig1_All	2.42	2.42	52.8	3	60S ribosomal protein L18a	Castanea sativa
89	gi|255564186	Q9M9W1	CL13043.Contig5_All	2	2	29.4	1	60S ribosomal protein L22-2	Arabidopsis thaliana
90	gi|225423704	P51419	Unigene37661_All	0.5	0.5	47.4	1	60S ribosomal protein L27-3	Arabidopsis thaliana
91	gi|225452340	P49637	Unigene13734_All	8.53	8.53	32.9	6	60S ribosomal protein L27a-3	Arabidopsis thaliana
92	gi|37625023	P35684	CL3940.Contig6_All	8.01	8.01	45.6	5	60S ribosomal protein L3	Oryza sativa subsp. japonica
93	gi|225439761	Q9XF97	CL3738.Contig3_All	10.69	10.69	53.8	10	60S ribosomal protein L4	Prunus armeniaca
94	gi|225439761	Q9XF97	CL3738.Contig4_All	7.65	9.94	58.8	8	60S ribosomal protein L4	Prunus armeniaca
95	gi|296084316	Q6UNT2	CL5107.Contig1_All	17.21	17.21	39.8	9	60S ribosomal protein L5	Cucumis sativus
96	gi|255544260	P34091	CL14045.Contig2_All	0.85	0.85	54.2	3	60S ribosomal protein L6	Mesembryanthemum crystallinum
97	gi|359483254	P60040	CL8433.Contig3_All	6.77	6.77	64.2	5	60S ribosomal protein L7-2	Arabidopsis thaliana
98	gi|225447408	P29766	CL11837.Contig2_All	2.21	2.21	30	2	60S ribosomal protein L8	Solanum lycopersicum
99	gi|15227954	P46286	CL11837.Contig3_All	4	4	29.4	3	60S ribosomal protein L8-1	Arabidopsis thaliana
100	gi|307135913	P49209	CL3673.Contig3_All	1.36	11.21	57.2	9	60S ribosomal protein L9-1	Arabidopsis thaliana
101	gi|307135913	Q9SZX9	CL3673.Contig1_All	11.37	11.37	62.4	11	60S ribosomal protein L9-2	Arabidopsis thaliana
102	gi|225434528	Q9MB58	CL3047.Contig2_All	1.8	1.8	19.8	1	6-phosphofructo-2-kinase/fructose-2,6-bisphosphatase	Arabidopsis thaliana
103	gi|225445037	Q94AA4	CL2440.Contig11_All	5.7	5.7	38.7	4	6-phosphofructokinase 3	Arabidopsis thaliana
104	gi|356515641	Q9C5J7	CL2440.Contig18_All	1.89	4	32.9	2	6-phosphofructokinase 7	Arabidopsis thaliana
105	gi|75324836	Q6V4H0	CL1876.Contig2_All	2.97	2.97	18.9	2	8-hydroxygeraniol dehydrogenase	Catharanthus roseus
106	gi|75324836	Q6V4H0	CL3872.Contig2_All	0.87	0.87	21.2	2	8-hydroxygeraniol dehydrogenase	Catharanthus roseus
107	gi|359490880	Q9FNU2	Unigene11240_All	1.05	1.05	21.9	2	ABC transporter B family member 25	Oryza sativa subsp. japonica
108	gi|225443996	Q42093	CL728.Contig10_All	0.96	0.96	21.5	1	ABC transporter C family member 2	Arabidopsis thaliana
109	gi|225449002	Q9MAG3	CL9592.Contig1_All	2	2	13.2	1	ABC transporter G family member 24	Arabidopsis thaliana
110	gi|224138116	Q8VZS8	CL10741.Contig2_All	9.15	9.15	25	5	Abscisic acid receptor PYL1	Arabidopsis thaliana
111	gi|290490474	Q0G9V3	CL7377.Contig3_All	2	2	36.4	1	Acetyl-coenzyme A carboxylase carboxyl transferase subunit beta	Daucus carota
112	gi|359483145	P27061	Unigene22746_All	12.39	12.39	31.9	8	Acid phosphatase 1	Solanum lycopersicum
113	gi|222640045	P49608	Unigene11784_All	2	2	37.4	1	Aconitate hydratase	Cucurbita maxima
114	gi|255566397	Q9SIB9	CL2995.Contig20_All	51.91	51.91	42.3	37	Aconitate hydratase 2	Arabidopsis thaliana
115	gi|255566397	Q9SIB9	CL2995.Contig43_All	2	8	49.4	6	Aconitate hydratase 2	Arabidopsis thaliana
116	gi|300429861	P81228	Unigene18830_All	3.41	3.46	32.5	5	Actin-66	Solanum tuberosum
117	gi|386870479	P53492	CL653.Contig3_All	5.42	5.42	45.4	6	Actin-7	Arabidopsis thaliana
118	gi|20137323	P93092	CL1965.Contig2_All	4.74	4.74	31.3	3	Acyl carrier protein 1	Casuarina glauca
119	gi|76573351	O80800	CL2188.Contig2_All	1.82	1.82	43.4	1	Acyl carrier protein 2	Arabidopsis thaliana
120	gi|359476425	Q9FFE6	CL7784.Contig1_All	3.69	3.69	18.4	2	Acyl-activating enzyme 5	Arabidopsis thaliana
121	gi|225446509	P0CZ23	CL1048.Contig1_All	6.25	6.25	26.9	4	Acyl-coenzyme A oxidase 3	Arabidopsis thaliana
122	gi|255582668	Q96329	CL3679.Contig8_All	1.82	1.82	12.6	1	Acyl-coenzyme A oxidase 4	Arabidopsis thaliana
123	gi|225449016	Q9LZG0	CL2497.Contig1_All	8.07	8.07	41.8	5	Adenosine kinase 2	Arabidopsis thaliana
124	gi|464734	P35007	CL1768.Contig3_All	6.87	6.87	20.6	5	Adenosylhomocysteinase	Catharanthus roseus
125	gi|359484753	P43188	CL5161.Contig4_All	13.94	13.94	42.4	8	Adenylate kinase	Zea mays
126	gi|115485231	Q08480	CL13896.Contig2_All	2.02	10	56.4	5	Adenylate kinase B	Oryza sativa subsp. japonica
127	gi|115485231	Q08480	CL13896.Contig3_All	12.04	12.04	66.7	7	Adenylate kinase B	Oryza sativa subsp. japonica
128	gi|308191503	B9SL58	Unigene41776_All	2	2	26.4	1	Adenylosuccinate synthetase 2	Ricinus communis
129	gi|225435480	P27081	CL1588.Contig3_All	14.28	14.28	40.1	16	ADP,ATP carrier protein	Solanum tuberosum
130	gi|225435480	P27081	Unigene14843_All	4.76	11.77	38.2	12	ADP,ATP carrier protein	Solanum tuberosum
131	gi|147858134	O48649	CL9331.Contig2_All	3.36	3.36	15.8	2	ADP-ribosylation factor 1	Salix bakko
132	gi|297736783	P51823	CL1683.Contig5_All	10	10	44.4	6	ADP-ribosylation factor 2	Oryza sativa subsp. japonica
133	gi|224056511	Q8LFN9	CL9561.Contig2_All	2	2	30.8	1	ADP-ribosylation factor GTPase-activating protein AGD13	Arabidopsis thaliana
134	gi|225423779	P36428	CL6767.Contig4_All	4.02	4.02	30	2	Alanine-tRNA ligase	Arabidopsis thaliana
135	gi|269838652	P14675	CL4413.Contig1_All	4.84	4.84	34.6	4	Alcohol dehydrogenase 3	Solanum tuberosum
136	gi|242063486	P93629	CL1196.Contig1_All	4.89	4.89	13	3	Alcohol dehydrogenase class-3	Zea mays
137	gi|223452696	Q8S528	CL8874.Contig3_All	41.77	41.77	43.6	34	Aldehyde dehydrogenase family 2 member B7	Arabidopsis thaliana
138	gi|151301848	Q7XT99	CL12766.Contig2_All	2.25	2.25	23.9	4	Aldo-keto reductase 2	Oryza sativa subsp. japonica
139	gi|224107899	O49434	Unigene16425_All	8.01	8.01	21.8	5	Allantoate deiminase	Arabidopsis thaliana
140	gi|357488341	Q93ZC5	CL1097.Contig5_All	2.01	2.01	22.5	1	Allene oxide cyclase 4	Arabidopsis thaliana
141	gi|20160362	P48417	CL3915.Contig3_All	6.09	6.09	22.3	5	Allene oxide synthase	Linum usitatissimum
142	gi|20160362	P48417	Unigene31210_All	7.85	7.85	34	6	Allene oxide synthase	Linum usitatissimum
143	gi|225456339	P80607	CL522.Contig6_All	2	6.57	33.2	4	Alpha-1,4-glucan-protein synthase [UDP-forming]	Zea mays
144	gi|225423424	Q8RU27	CL522.Contig5_All	8.75	8.75	31.4	5	Alpha-1,4-glucan-protein synthase [UDP-forming] 2	Solanum tuberosum
145	gi|384383722	Q9AWA5	Unigene25547_All	2	2	26.1	1	Alpha-glucan water dikinase	Solanum tuberosum
146	gi|147765429	O04893	CL10583.Contig3_All	2.57	2.57	16.6	3	Alpha-glucosidase	Spinacia oleracea
147	gi|2648032	O04931	CL14985.Contig1_All	8.58	8.58	26	5	Alpha-glucosidase	Beta vulgaris
148	gi|297741733	Q9SG80	Unigene34092_All	3.8	8	27.7	6	Alpha-L-arabinofuranosidase 1	Arabidopsis thaliana
149	gi|16417958	Q8VZR2	CL2542.Contig1_All	21.72	21.72	35.9	11	Alpha-L-arabinofuranosidase 2	Arabidopsis thaliana
150	gi|350538359		Unigene691_All	12.08	12.08	27.2	12	Alpha-mannosidase precursor	Solanum lycopersicum
151	gi|225450035		CL4345.Contig3_All	2.39	2.39	14.8	2	Alpha-N-acetylglucosaminidase-like	Vitis vinifera
152	gi|356536318	Q9S7Y7	CL7118.Contig3_All	0.38	0.38	49	1	Alpha-xylosidase	Arabidopsis thaliana
153	gi|359490010		CL9986.Contig3_All	3.22	3.22	34.6	2	Altered inheritance rate of mitochondria protein 25-like	Vitis vinifera
154	gi|283488059	Q41266	CL10144.Contig1_All	1.53	3.37	23.4	3	Alternative oxidase 2	Glycine max
155	gi|350539127	Q8LEE7	CL1540.Contig4_All	6.69	6.69	33.8	5	Alternative oxidase 3	Arabidopsis thaliana
156	gi|118485692	P52418	CL6127.Contig4_All	5.19	5.19	22.8	4	Amidophosphoribosyltransferase	Glycine max
157	gi|225444472	P54260	CL8046.Contig1_All	5.19	5.19	38	5	Aminomethyltransferase	Solanum tuberosum
158	gi|356511482		CL4429.Contig10_All	2	2	38.9	1	Aminopeptidase N-like	Glycine max
159	gi|356511482		CL4429.Contig9_All	3.48	3.48	19.1	3	Aminopeptidase N-like	Glycine max
160	gi|296083176	O80452	CL9701.Contig2_All	4	4	29.4	2	AMP deaminase	Arabidopsis thaliana
161	gi|225449855	Q9ZVJ6	CL14981.Contig2_All	2	2	16	1	Annexin D4	Arabidopsis thaliana
162	gi|225424468	Q9C9X3	CL9693.Contig3_All	1.59	1.6	29.6	2	Annexin D5	Arabidopsis thaliana
163	gi|225427267		CL12273.Contig2_All	1.23	1.24	30.5	1	AP-2 complex subunit mu-like (LOC100250494)	Vitis vinifera
164	gi|307645736	P80595	Unigene10573_All	2	2	22.7	1	Apyrase	Solanum tuberosum
165	gi|2440044	Q08733	CL16514.Contig3_All	18.21	18.22	37.5	12	Aquaporin PIP1-3	Arabidopsis thaliana
166	gi|264820921	P50156	CL198.Contig2_All	2.92	2.92	14.5	3	Aquaporin TIP1-1	Oryza sativa subsp. japonica
167	gi|78173121	P25818	Unigene54756_All	2	20.75	24.9	11	Aquaporin TIP1-1	Arabidopsis thaliana
168	gi|162809290	P50156	Unigene9725_All	21.01	21.01	24.5	12	Aquaporin TIP1-1	Oryza sativa subsp. japonica
169	gi|255544704	Q9SEE9	CL7525.Contig3_All	2	2	53.7	1	Arginine/serine-rich protein 45	Arabidopsis thaliana
170	gi|76573355	Q9SEE9	Unigene6247_All	3.4	3.4	39.5	2	Arginine/serine-rich protein 45	Arabidopsis thaliana
171	gi|225459083	P22675	CL4640.Contig2_All	6.04	6.04	31.4	3	Argininosuccinate lyase	Chlamydomonas reinhardtii
172	gi|356543572		CL9178.Contig3_All	1.8	1.8	41	2	Aryl-alcohol dehydrogenase C977.14c-like	Glycine max
173	gi|11136554	O24661	CL5470.Contig1_All	2	2	33.8	1	Asparagine synthetase [glutamine-hydrolyzing]	Triphysaria versicolor
174	gi|359484512	Q9SW96	CL4386.Contig1_All	6.23	6.23	24.2	4	Asparagine-tRNA ligase	Arabidopsis thaliana
175	gi|225429870	Q9SW96	CL11235.Contig2_All	12.32	12.32	34	8	Asparagine--tRNA ligase	Arabidopsis thaliana
176	gi|359495974	O48593	CL275.Contig2_All	2	2	20.3	1	Asparagine--tRNA ligase	Arabidopsis thaliana
177	gi|255545444	Q5F4K8	CL11714.Contig2_All	2.93	2.93	20.6	2	Aspartate aminotransferase	Pinus pinaster
178	gi|366984548	P46644	Unigene17727_All	2	2.51	38.9	2	Aspartate aminotransferase	Arabidopsis thaliana
179	gi|366984548	P37833	Unigene34988_All	4.63	4.63	21.6	3	Aspartate aminotransferase	Oryza sativa subsp. japonica
180	gi|356524623		CL15899.Contig2_All	2.63	2.63	35.9	2	Aspartate-semialdehyde dehydrogenase-like	Glycine max
181	gi|225438529	Q9SJ12	CL1590.Contig2_All	4.28	6.73	59.7	7	ATP synthase 24 kDa subunit	Arabidopsis thaliana
182	gi|255582813	Q9SJ12	Unigene31124_All	14.59	14.59	64.6	11	ATP synthase 24 kDa subunit	Arabidopsis thaliana
183	gi|225440308	P80497	Unigene6240_All	2.01	2.01	42.6	1	ATP synthase 6 kDa subunit	Solanum tuberosum
184	gi|416681	P32980	CL13869.Contig1_All	27.07	27.07	40.7	18	ATP synthase delta chain	Nicotiana tabacum
185	gi|22797539	Q2L911	CL16119.Contig1_All	6.95	6.95	85.6	9	ATP synthase epsilon chain	Gossypium hirsutum
186	gi|356548953	P29790	CL4539.Contig2_All	36.25	36.25	58.7	25	ATP synthase gamma chain	Nicotiana tabacum
187	gi|357497745	P09003	CL11206.Contig1_All	1.49	1.49	29.3	1	ATP synthase protein MI25	Nicotiana tabacum
188	gi|391348916	Q06735	CL3892.Contig6_All	11.32	11.32	48.3	8	ATP synthase subunit alpha	Beta vulgaris
189	gi|359422247	P06290	CL11071.Contig1_All	21.78	21.78	71.2	18	ATP synthase subunit b	Nicotiana tabacum
190	gi|118485650	P31853	Unigene24314_All	16.9	16.9	47.6	15	ATP synthase subunit b'	Spinacia oleracea
191	gi|225424142	P17614	CL2634.Contig3_All	5.26	58.99	66.5	43	ATP synthase subunit beta	Nicotiana plumbaginifolia
192	gi|225424142	P19023	CL2634.Contig5_All	70.5	70.5	59	52	ATP synthase subunit beta	Zea mays
193	gi|255577651	Q9FT52	CL12501.Contig1_All	12.99	12.99	81	10	ATP synthase subunit d	Arabidopsis thaliana
194	gi|114682	P22778	CL327.Contig6_All	7.46	7.46	40.9	4	ATP synthase subunit O	Ipomoea batatas
195	gi|399213	P31542	CL4594.Contig1_All	50.53	50.53	59.7	34	ATP-dependent Clp protease ATP-binding subunit clpA homolog CD4B	Solanum lycopersicum
196	gi|388491004	Q94B60	Unigene1073_All	2	2	27.6	1	ATP-dependent Clp protease proteolytic subunit 4	Arabidopsis thaliana
197	gi|225470285	Q9XJ36	CL9051.Contig4_All	2.06	2.06	34.2	2	ATP-dependent Clp protease proteolytic subunit-related protein 2	Arabidopsis thaliana
198	gi|356572984	Q8L770	CL15129.Contig2_All	5.12	5.12	40.6	3	ATP-dependent Clp protease proteolytic subunit-related protein 3	Arabidopsis thaliana
199	gi|359495737	Q8LB10	Unigene17958_All	6.07	6.07	17	5	ATP-dependent Clp protease proteolytic subunit-related protein 4	Arabidopsis thaliana
200	gi|356517518	Q39444	CL1972.Contig2_All	1.19	1.74	50.6	3	ATP-dependent zinc metalloprotease FTSH	Capsicum annuum
201	gi|224065699	O82150	Unigene48003_All	30.28	30.28	53.7	19	ATP-dependent zinc metalloprotease FTSH	Nicotiana tabacum
202	gi|225434891	Q8VZI8	Unigene7960_All	0.47	0.48	24.9	1	ATP-dependent zinc metalloprotease FTSH 10	Arabidopsis thaliana
203	gi|225446693	Q655S1	CL8541.Contig1_All	22.58	22.58	59	22	ATP-dependent zinc metalloprotease FTSH 2	Oryza sativa subsp. japonica
204	gi|225434670	Q9SD67	Unigene9968_All	1.59	1.59	26.2	1	ATP-dependent zinc metalloprotease FTSH 7	Arabidopsis thaliana
205	gi|255584675	Q94BT2	CL2164.Contig2_All	2.01	2.01	9.2	1	Auxin-induced in root cultures protein 12	Arabidopsis thaliana
206	gi|350535316	Q94A43	CL2755.Contig2_All	3.23	3.23	20	4	BES1/BZR1 homolog protein 2	Arabidopsis thaliana
207	gi|225431898	Q9FGY1	Unigene5775_All	16.85	16.85	40.6	15	Beta-D-xylosidase 1	Arabidopsis thaliana
208	gi|224054312	Q9LXD6	Unigene1696_All	2.22	2.22	54.4	2	Beta-D-xylosidase 3	Arabidopsis thaliana
209	gi|359482520	Q93Z24	CL5834.Contig4_All	2.81	2.81	19.1	2	Beta-galactosidase 17	Arabidopsis thaliana
210	gi|332105893	Q9SCV3	CL4444.Contig2_All	3.47	3.47	24.7	3	Beta-galactosidase 9	Arabidopsis thaliana
211	gi|11414908	O04895	CL9168.Contig2_All	5.64	5.64	26.5	6	Betaine aldehyde dehydrogenase	Amaranthus hypochondriacus
212	gi|359473070		Unigene3692_All	2.07	2.07	25.4	2	Bifunctional purine biosynthesis protein PurH-like	Vitis vinifera
213	gi|224120334	Q949Y3	Unigene22040_All	6.17	6.17	28.3	3	Bifunctional purple acid phosphatase 26	Arabidopsis thaliana
214	gi|255542556	Q8W0Z7	CL16571.Contig1_All	1.31	2.49	64.8	6	Branched-chain-amino-acid aminotransferase-like protein 1	Arabidopsis thaliana
215	gi|359487776	Q8W0Z7	CL4961.Contig1_All	21.51	21.51	53.8	18	Branched-chain-amino-acid aminotransferase-like protein 1	Arabidopsis thaliana
216	gi|226001033	P35694	CL13313.Contig1_All	2	2	33.8	1	Brassinosteroid-regulated protein BRU1	Glycine max
217	gi|359484996	P35694	Unigene10933_All	5.23	5.23	23.8	4	Brassinosteroid-regulated protein BRU1	Glycine max
218	gi|255541548	Q9ZVT9	CL12668.Contig3_All	0.58	0.58	17.5	2	C2 and GRAM domain-containing protein At1g03370	Arabidopsis thaliana
219	gi|356525902		CL8979.Contig2_All	1.72	1.72	24.1	1	C2 domain-containing protein C31G5.15-like	Glycine max
220	gi|255541686	Q8RX88	CL7325.Contig5_All	2.43	2.43	16.3	1	CAAX prenyl protease 1 homolog	Arabidopsis thaliana
221	gi|359478275	Q9FN48	CL1805.Contig9_All	7.69	7.69	14.4	7	Calcium sensing receptor	Arabidopsis thaliana
222	gi|375313028	Q9FN48	CL5799.Contig2_All	9.26	9.26	32.6	11	Calcium sensing receptor	Arabidopsis thaliana
223	gi|359474317	Q8VZ50	Unigene34796_All	0.57	0.57	30	1	Calcium-binding protein CML14	Arabidopsis thaliana
224	gi|114804153	Q42479	CL14.Contig7_All	1.82	1.82	15.2	1	Calcium-dependent protein kinase 3	Arabidopsis thaliana
225	gi|357482603	Q37145	CL3936.Contig2_All	4	4	35.1	2	Calcium-transporting ATPase 1	Arabidopsis thaliana
226	gi|3121848	P93087	Unigene7853_All	7.67	7.67	51.7	7	Calmodulin	Capsicum annuum
227	gi|350539281	Q39817	CL11555.Contig1_All	24.83	24.83	43.7	20	Calnexin homolog	Glycine max
228	gi|233955399	P93508	CL3408.Contig2_All	4.39	12.65	46.6	9	Calreticulin	Ricinus communis
229	gi|233955399	P93508	Unigene11512_All	13.21	13.21	35.3	8	Calreticulin	Ricinus communis
230	gi|297735242	O04153	CL5881.Contig3_All	8.12	8.12	42.2	6	Calreticulin-3	Arabidopsis thaliana
231	gi|225425676	O22914	Unigene27520_All	1.02	1.02	23.3	1	Calvin cycle protein CP12-1	Arabidopsis thaliana
232	gi|350537679	P27141	CL170.Contig8_All	37.81	37.81	52	25	Carbonic anhydrase	Nicotiana tabacum
233	gi|255567721		CL12512.Contig4_All	3.12	3.12	27.1	3	Carboxymethylenebutenolidase	Ricinus communis
234	gi|294679657	Q8LP17	CL2381.Contig2_All	6.02	6.03	60.1	3	Carotenoid 9,10(9',10')-cleavage dioxygenase 1	Pisum sativum
235	gi|294679657	Q8LP17	CL2381.Contig6_All	16.99	16.99	51.5	11	Carotenoid 9,10(9',10')-cleavage dioxygenase 1	Pisum sativum
236	gi|294679657	Q94IR2	CL6110.Contig3_All	11.58	11.58	36.4	9	Carotenoid 9,10(9',10')-cleavage dioxygenase 1	Phaseolus vulgaris
237	gi|78893689	Q9AXH0	Unigene19043_All	18.91	18.91	64.2	14	Catalase	Avicennia marina
238	gi|211906480	P17598	Unigene49769_All	2	2	50.7	1	Catalase isozyme 1	Gossypium hirsutum
239	gi|255578147	Q84MA5	CL4241.Contig2_All	3.34	3.34	7.9	2	Cationic amino acid transporter 1	Arabidopsis thaliana
240	gi|224135805	Q10SC8	Unigene20757_All	1.08	1.08	17	1	CBL-interacting protein kinase 9	Oryza sativa subsp. japonica
241	gi|118162023	Q9LEV3	Unigene2541_All	3.85	3.86	31.6	5	CBS domain-containing protein CBSX3	Arabidopsis thaliana
242	gi|239819394	P54774	CL206.Contig1_All	20.79	20.79	42.5	12	Cell division cycle protein 48 homolog	Glycine max
243	gi|255556938	P54774	Unigene18212_All	0.47	14.46	35.1	9	Cell division cycle protein 48 homolog	Glycine max
244	gi|350534488	Q9LF37	CL6022.Contig11_All	4.51	8.81	43	9	Chaperone protein ClpB3	Arabidopsis thaliana
245	gi|356507345	Q8VYJ7	CL12701.Contig1_All	9.24	9.24	33.1	7	Chaperone protein ClpB4	Arabidopsis thaliana
246	gi|359493969	P42762	CL3124.Contig3_All	2	4.01	26.9	2	Chaperone protein ClpD	Arabidopsis thaliana
247	gi|255587278	Q38813	Unigene10123_All	4.04	5.59	47.3	7	Chaperone protein dnaJ 1	Arabidopsis thaliana
248	gi|225437515	Q94AW8	CL7408.Contig3_All	1.89	1.89	34	1	Chaperone protein dnaJ 3	Arabidopsis thaliana
249	gi|225464625	Q6XL73	CL14380.Contig1_All	2.04	2.04	20.4	1	Chaperone protein dnaJ 39	Arabidopsis thaliana
250	gi|224132004	P21238	CL9520.Contig3_All	42.42	42.42	64.2	26	Chaperonin 60 subunit alpha 1	Arabidopsis thaliana
251	gi|225435794	Q9LJE4	CL9892.Contig3_All	35.37	35.38	50.8	27	Chaperonin 60 subunit beta 2	Arabidopsis thaliana
252	gi|225435794	Q9LJE4	Unigene34958_All	6	8.01	64.2	4	Chaperonin 60 subunit beta 2	Arabidopsis thaliana
253	gi|255554262	P29197	CL16515.Contig1_All	3.01	3.01	40.6	4	Chaperonin CPN60	Arabidopsis thaliana
254	gi|359477860	Q05046	CL9633.Contig2_All	32.6	32.71	70.8	27	Chaperonin CPN60-2	Cucurbita maxima
255	gi|461736	Q05046	CL9633.Contig4_All	15.5	27.63	81.1	19	Chaperonin CPN60-2	Cucurbita maxima
256	gi|1773014	Q96282	CL9466.Contig3_All	2	2	15.4	1	Chloride channel protein CLC-c	Arabidopsis thaliana
257	gi|255569585	P27489	CL9712.Contig2_All	19	26.14	51.7	33	Chlorophyll a-b binding protein 13	Solanum lycopersicum
258	gi|237651899	P27493	CL11012.Contig1_All	6	83.57	82	91	Chlorophyll a-b binding protein 21	Nicotiana tabacum
259	gi|237651899	P27493	CL11012.Contig2_All	93.78	93.78	89.7	111	Chlorophyll a-b binding protein 21	Nicotiana tabacum
260	gi|224381552	P27493	CL11012.Contig3_All	7.51	93.4	89.7	116	Chlorophyll a-b binding protein 21	Nicotiana tabacum
261	gi|237651899	P27493	Unigene27453_All	16.7	89.55	82	125	Chlorophyll a-b binding protein 21	Nicotiana tabacum
262	gi|255581778	P12062	Unigene2687_All	53.11	76.57	72.5	92	Chlorophyll a-b binding protein 37	Petunia sp.
263	gi|225449078	P12360	Unigene24112_All	46.62	46.62	59.8	40	Chlorophyll a-b binding protein 6A	Solanum lycopersicum
264	gi|118487538	P10708	CL6845.Contig3_All	17.3	17.3	45.9	13	Chlorophyll a-b binding protein 7	Solanum lycopersicum
265	gi|356501755	P27522	CL8047.Contig1_All	24.32	24.32	47.4	22	Chlorophyll a-b binding protein 8	Solanum lycopersicum
266	gi|110377772	P27524	CL5155.Contig5_All	48.33	50.43	79.4	47	Chlorophyll a-b binding protein CP24 10A	Solanum lycopersicum
267	gi|225459918	Q9XF89	CL11288.Contig2_All	50.07	50.07	64.1	42	Chlorophyll a-b binding protein CP26	Arabidopsis thaliana
268	gi|225459918	Q9XF89	Unigene24296_All	48.47	48.47	92.4	39	Chlorophyll a-b binding protein CP26	Arabidopsis thaliana
269	gi|110377766	Q9XF88	CL12772.Contig1_All	73.69	73.69	70.6	67	Chlorophyll a-b binding protein CP29.2	Arabidopsis thaliana
270	gi|356508545	Q9SQL2	CL3699.Contig2_All	27.38	27.38	51.8	17	Chlorophyll a-b binding protein P4	Pisum sativum
271	gi|225437124	O22527	CL8699.Contig2_All	1.84	1.84	19.6	2	Chlorophyllase-1	Arabidopsis thaliana
272	gi|77744911		CL12000.Contig2_All	6.58	6.58	17.9	6	Chloroplast lipocalin	Ipomoea nil
273	gi|255546463	Q8H0W1	CL7634.Contig2_All	5.78	5.78	31.4	6	Chloroplast processing peptidase	Arabidopsis thaliana
274	gi|224066507	Q9LYA9	CL14277.Contig2_All	29.77	29.77	52.1	25	Chloroplast stem-loop binding protein of 41 kDa a	Arabidopsis thaliana
275	gi|118489564	Q9SA52	CL2311.Contig13_All	22.39	22.39	61.2	17	Chloroplast stem-loop binding protein of 41 kDa b	Arabidopsis thaliana
276	gi|356572914	Q9SA52	CL2311.Contig16_All	1.03	3.5	51.3	4	Chloroplast stem-loop binding protein of 41 kDa b	Arabidopsis thaliana
277	gi|118489564	Q9SA52	CL2311.Contig7_All	7.15	19.7	65.5	16	Chloroplast stem-loop binding protein of 41 kDa b	Arabidopsis thaliana
278	gi|225446893	P49299	CL12032.Contig2_All	0.78	0.78	15.9	1	Citrate synthase	Cucurbita maxima
279	gi|332348715	O80433	CL6274.Contig3_All	9.52	9.52	31.6	7	Citrate synthase	Daucus carota
280	gi|224138682	P49299	CL6298.Contig3_All	8.09	8.09	32.7	4	Citrate synthase	Cucurbita maxima
281	gi|396580947	Q0WNJ6	CL12279.Contig2_All	2	4.73	38.1	3	Clathrin heavy chain 1	Arabidopsis thaliana
282	gi|396580947	Q0WNJ6	CL15958.Contig3_All	4.73	4.73	31.1	3	Clathrin heavy chain 1	Arabidopsis thaliana
283	gi|255574808	Q2QYW2	CL16554.Contig1_All	10.96	10.96	21.2	7	Clathrin heavy chain 2	Oryza sativa subsp. japonica
284	gi|224054408	Q9LIG0	CL15780.Contig2_All	0.8	0.8	23.2	1	Clavaminate synthase-like protein At3g21360	Arabidopsis thaliana
285	gi|225458111	Q94A40	CL4580.Contig5_All	2.04	2.04	20.6	2	Coatomer subunit alpha-1	Arabidopsis thaliana
286	gi|225429750	Q9SV21	CL3548.Contig3_All	3.72	3.72	23.6	3	Coatomer subunit beta-1	Arabidopsis thaliana
287	gi|297743300	Q9C827	CL2269.Contig9_All	5.69	5.69	26	4	Coatomer subunit beta'-2	Arabidopsis thaliana
288	gi|225443738	Q9LQI7	CL4927.Contig4_All	7.97	7.97	37.6	5	Complex I intermediate-associated protein 30	Arabidopsis thaliana
289	gi|255563941		CL12649.Contig1_All	0.86	0.86	10.9	2	Conserved hypothetical protein	Ricinus communis
290	gi|255564403		CL2705.Contig1_All	1.8	1.8	47	1	Conserved hypothetical protein	Ricinus communis
291	gi|255571188		CL3234.Contig6_All	1.14	1.14	18.7	1	Conserved hypothetical protein	Ricinus communis
292	gi|255543323		CL6045.Contig3_All	6	6	43.2	4	Conserved hypothetical protein	Ricinus communis
293	gi|255567017		CL7307.Contig4_All	2.16	2.16	24.3	1	Conserved hypothetical protein	Ricinus communis
294	gi|255580088		Unigene13636_All	2	2	47.8	1	Conserved hypothetical protein	Ricinus communis
295	gi|255584563		Unigene16923_All	1.42	1.43	22	1	Conserved hypothetical protein	Ricinus communis
296	gi|255547169		Unigene27752_All	2.55	2.55	60.3	2	Conserved hypothetical protein	Ricinus communis
297	gi|255556892		Unigene4412_All	1.17	1.17	22.1	1	Conserved hypothetical protein	Ricinus communis
298	gi|255548449		Unigene47040_All	2	2	13.2	1	Conserved hypothetical protein	Ricinus communis
299	gi|255541158		Unigene6184_All	4	4	36.7	3	Conserved hypothetical protein	Ricinus communis
300	gi|255545480		Unigene6602_All	2	2	48.5	1	Conserved hypothetical protein	Ricinus communis
301	gi|255541470	P45432	Unigene24710_All	0.39	0.39	19.9	1	COP9 signalosome complex subunit 1	Arabidopsis thaliana
302	gi|255581361	Q9SZC9	CL1380.Contig2_All	2.01	2.01	23.2	2	Copper-transporting ATPase PAA1	Arabidopsis thaliana
303	gi|225432272	Q94AH6	CL1752.Contig6_All	1.1	1.1	37.9	1	Cullin-1	Arabidopsis thaliana
304	gi|359486235	Q8L5Y6	CL2730.Contig5_All	1.56	1.56	16.2	1	Cullin-associated NEDD8-dissociated protein 1	Arabidopsis thaliana
305	gi|359495657	O49543	Unigene12329_All	2.15	2.15	35.5	2	Cysteine desulfurase 1	Arabidopsis thaliana
306	gi|225435925	Q93WX6	CL4802.Contig7_All	2.01	2.01	13.9	1	Cysteine desulfurase 2	Arabidopsis thaliana
307	gi|8347420	Q40143	Unigene22421_All	6.56	6.56	28.5	4	Cysteine proteinase 3	Solanum lycopersicum
308	gi|18307510	Q06445	Unigene13811_All	2.05	2.05	45.7	2	Cysteine proteinase inhibitor	Vigna unguiculata
309	gi|118485910	P43296	CL7372.Contig1_All	15.3	15.3	31.4	11	Cysteine proteinase RD19a	Arabidopsis thaliana
310	gi|146216004	P43297	CL10015.Contig1_All	28.84	28.84	48.7	26	Cysteine proteinase RD21a	Arabidopsis thaliana
311	gi|146216004	P43297	CL10015.Contig2_All	5.58	8.31	34.6	8	Cysteine proteinase RD21a	Arabidopsis thaliana
312	gi|224085750	P43297	CL5468.Contig1_All	4.06	4.06	12.4	4	Cysteine proteinase RD21a	Arabidopsis thaliana
313	gi|158263556	O81154	CL1169.Contig5_All	4.71	4.71	33.9	3	Cysteine synthase	Solanum tuberosum
314	gi|225434133	O81155	CL13834.Contig2_All	5.66	5.66	28.1	3	Cysteine synthase	Solanum tuberosum
315	gi|18076585	Q8S9L6	CL2840.Contig9_All	7.02	7.02	23.4	4	Cysteine-rich receptor-like protein kinase 29	Arabidopsis thaliana
316	gi|2695711	Q42342	CL126.Contig1_All	2	2	32.8	1	Cytochrome b5 isoform A	Arabidopsis thaliana
317	gi|225461287	P30361	Unigene2569_All	22.78	22.78	46.5	22	Cytochrome b6-f complex iron-sulfur subunit 1	Nicotiana tabacum
318	gi|1174870	P46270	Unigene6598_All	9.61	9.61	86.1	8	Cytochrome b-c1 complex subunit 9	Solanum tuberosum
319	gi|82623399	Q9LW15	CL11899.Contig2_All	2.01	2.01	37.8	1	Cytochrome c oxidase subunit 5b-1	Arabidopsis thaliana
320	gi|224104849	P25076	CL6791.Contig5_All	5.4	19.94	47.7	17	Cytochrome c1-1, heme protein	Solanum tuberosum
321	gi|7547401	P25076	Unigene28593_All	31.81	31.81	55.1	26	Cytochrome c1-1, heme protein	Solanum tuberosum
322	gi|225438886	Q9FG65	CL1453.Contig1_All	2.96	2.96	21.3	2	Cytochrome P450 81D1	Arabidopsis thaliana
323	gi|22651521	O48922	Unigene10434_All	2.78	2.78	24.4	2	Cytochrome P450 98A2	Glycine max
324	gi|359486476		Unigene30441_All	9.19	9.19	17.5	7	Cytosolic endo-beta-N-acetylglucosaminidase-like	Vitis vinifera
325	gi|224100535	O04130	CL14501.Contig1_All	11.84	11.84	27	8	D-3-phosphoglycerate dehydrogenase	Arabidopsis thaliana
326	gi|225443272	O04130	CL14501.Contig2_All	2	2	38.5	1	D-3-phosphoglycerate dehydrogenase	Arabidopsis thaliana
327	gi|225428898	O04130	Unigene48644_All	4.91	4.91	30.3	4	D-3-phosphoglycerate dehydrogenase	Arabidopsis thaliana
328	gi|359473412	Q9SSR1	CL8702.Contig4_All	0.99	0.99	39.8	1	DCC family protein At1g52590	Arabidopsis thaliana
329	gi|350538981		CL8381.Contig2_All	6	6	25.1	3	D-cysteine desulfhydrase	Solanum lycopersicum
330	gi|225430261	Q9LFN6	Unigene7469_All	12.14	12.14	28.5	7	DEAD-box ATP-dependent RNA helicase 56	Arabidopsis thaliana
331	gi|359490274	Q39189	CL10867.Contig2_All	2.06	2.06	29.9	2	DEAD-box ATP-dependent RNA helicase 7	Arabidopsis thaliana
332	gi|225433894	B9DFG3	CL12081.Contig1_All	3.54	3.54	18.8	2	DEAD-box ATP-dependent RNA helicase ISE2	Arabidopsis thaliana
333	gi|47026903		Unigene5217_All	1.72	1.72	56.1	1	Dehydrin	Hyacinthus orientalis
334	gi|157497151	A8CVF3	CL1503.Contig4_All	1.7	1.72	16.3	1	Dehydrin DHN1	Avicennia marina
335	gi|350539107		Unigene27963_All	2.01	2.01	15.5	1	Dehydroquinate synthase	Solanum lycopersicum
336	gi|149938952	Q8VZC3	CL3739.Contig1_All	10.18	10.18	15.4	7	Delta-1-pyrroline-5-carboxylate dehydrogenase 12A1	Arabidopsis thaliana
337	gi|255545372	Q9SFH9	CL11805.Contig3_All	2.32	2.32	25.7	2	Delta-aminolevulinic acid dehydratase	Arabidopsis thaliana
338	gi|363814390	Q944I4	CL4625.Contig1_All	9.89	9.89	22.5	5	D-glycerate 3-kinase	Arabidopsis thaliana
339	gi|225428408	Q949X7	CL1833.Contig2_All	2.14	2.14	18.7	4	Diaminopimelate decarboxylase 1	Arabidopsis thaliana
340	gi|22121982	Q9FMF7	CL5919.Contig1_All	4.05	4.05	4.6	2	Dicarboxylate transporter 2.1	Arabidopsis thaliana
341	gi|10444388	Q9M5K3	CL1766.Contig4_All	20.96	20.96	47.2	16	Dihydrolipoyl dehydrogenase 1	Arabidopsis thaliana
342	gi|193290728	Q9M5K3	Unigene28846_All	2	2	30.8	1	Dihydrolipoyl dehydrogenase 1	Arabidopsis thaliana
343	gi|359486892	Q0WQF7	CL13831.Contig4_All	4	4	17.3	2	Dihydrolipoyllysine-residue acetyltransferase component 1 of pyruvate dehydrogenase complex	Arabidopsis thaliana
344	gi|225442225	Q5M729	CL5659.Contig2_All	29.69	29.69	41.8	21	Dihydrolipoyllysine-residue acetyltransferase component 3 of pyruvate dehydrogenase complex	Arabidopsis thaliana
345	gi|255578100	Q8H107	CL7587.Contig1_All	19.31	19.31	46.3	13	Dihydrolipoyllysine-residue succinyltransferase component of 2-oxoglutarate dehydrogenase complex 2	Arabidopsis thaliana
346	gi|297811343		CL7056.Contig4_All	1.25	1.25	32.5	1	Dihydropyrimidinase	Arabidopsis lyrata subsp. lyrata
347	gi|111073733	P13240	Unigene20752_All	8	8	35.1	6	Disease resistance response protein 206	Pisum sativum
348	gi|350535589	Q9FJB5	CL1233.Contig2_All	4.19	4.19	22.7	2	Disease resistance RPP8-like protein 3	Arabidopsis thaliana
349	gi|225439315	Q94AX4	CL1486.Contig14_All	1.43	1.43	17.7	1	D-lactate dehydrogenase [cytochrome]	Arabidopsis thaliana
350	gi|225448823	Q6QNU4	CL8584.Contig1_All	6	6	28.7	3	DNA damage-binding protein 1	Solanum lycopersicum
351	gi|325189336	Q38861	Unigene17011_All	2	2	56.8	1	DNA repair helicase XPB1	Arabidopsis thaliana
352	gi|70794966	Q42877	CL1627.Contig4_All	4	4	34.7	2	DNA-directed RNA polymerase II subunit RPB2	Solanum lycopersicum
353	gi|255587278	P42824	CL2245.Contig2_All	8.08	8.08	32.4	6	DnaJ protein homolog 2	Allium porrum
354	gi|359482375	P42824	CL621.Contig1_All	1.66	1.66	36.6	1	DnaJ protein homolog 2	Allium porrum
355	gi|34811738	P43644	CL3319.Contig4_All	0.57	0.57	36.3	1	DnaJ protein homolog ANJ1	Atriplex nummularia
356	gi|356545281		CL6563.Contig1_All	0.98	0.98	21.5	2	Dolichyl-diphosphooligosaccharide-protein glycosyltransferase 48 kDa subunit-like	Glycine max
357	gi|225449032		Unigene7826_All	4.75	4.75	37	3	Dolichyl-diphosphooligosaccharide-protein glycosyltransferase subunit 1	Vitis vinifera
358	gi|359480291		CL9971.Contig1_All	16.29	16.29	29.2	9	Dolichyl-diphosphooligosaccharide-protein glycosyltransferase subunit 2-like	Vitis vinifera
359	gi|359491801		CL7334.Contig8_All	3.54	3.54	18.6	2	Dolichyl-diphosphooligosaccharide-protein glycosyltransferase subunit STT3-like	Vitis vinifera
360	gi|255554048	Q8W486	Unigene11233_All	2	2	29.6	1	DUF246 domain-containing protein At1g04910	Arabidopsis thaliana
361	gi|224144970	Q6AWX0	CL10449.Contig1_All	2	2	9.4	1	D-xylose-proton symporter-like 2	Arabidopsis thaliana
362	gi|225460010	Q9LQ55	CL6439.Contig1_All	1.28	1.29	49.5	1	Dynamin-2B	Arabidopsis thaliana
363	gi|255543106	Q9ZP55	CL6053.Contig1_All	1.37	1.37	23	1	Dynamin-related protein 4C	Arabidopsis thaliana
364	gi|90995393	Q39828	CL150.Contig4_All	2.08	2.08	36	2	Dynamin-related protein 5A	Glycine max
365	gi|225444938		Unigene34289_All	1.49	1.49	22.8	3	Ectonucleotide pyrophosphatase/phosphodiesterase family member 3	Vitis vinifera
366	gi|29243204	O64937	CL16488.Contig3_All	6.32	24.15	52	21	Elongation factor 1-alpha	Oryza sativa subsp. japonica
367	gi|29243204	O64937	Unigene29454_All	24.47	24.47	58.1	19	Elongation factor 1-alpha	Oryza sativa subsp. japonica
368	gi|48209911	Q9SCX3	Unigene16898_All	1.89	1.89	47.3	1	Elongation factor 1-beta 2	Arabidopsis thaliana
369	gi|224995910	P93447	CL3147.Contig3_All	4	4	25.7	3	Elongation factor 1-delta	Pimpinella brachycarpa
370	gi|175363751	Q6YW46	CL4249.Contig2_All	7.55	7.55	39.7	5	Elongation factor 1-gamma 2	Oryza sativa subsp. japonica
371	gi|357966933	O23755	CL3760.Contig5_All	1.77	5.74	42.4	4	Elongation factor 2	Beta vulgaris
372	gi|255565836	O23755	CL3760.Contig6_All	27.05	27.05	45.6	20	Elongation factor 2	Beta vulgaris
373	gi|350539363	B9SEZ6	CL12077.Contig3_All	2.03	2.03	49.1	2	Elongation factor Ts	Ricinus communis
374	gi|255567660	Q9ZT91	CL3007.Contig3_All	18.22	20.27	49.4	12	Elongation factor Tu	Arabidopsis thaliana
375	gi|68566313	P68158	Unigene32910_All	31.18	31.18	52.4	19	Elongation factor Tu	Nicotiana tabacum
376	gi|255579669		Unigene48370_All	3.96	3.96	9.4	2	Endomembrane protein emp70	Ricinus communis
377	gi|462013	P35016	CL10577.Contig2_All	9.21	9.53	36.9	7	Endoplasmin homolog	Catharanthus roseus
378	gi|260505494	Q9STX5	CL12798.Contig2_All	33.36	33.36	51	21	Endoplasmin homolog	Arabidopsis thaliana
379	gi|359485756	Q9STX5	CL8984.Contig2_All	4.27	13.58	34.5	9	Endoplasmin homolog	Arabidopsis thaliana
380	gi|365189292	P35016	CL9020.Contig2_All	38.55	38.55	53	26	Endoplasmin homolog	Catharanthus roseus
381	gi|365189292	P35016	CL9020.Contig3_All	3.24	7.87	34.7	6	Endoplasmin homolog	Catharanthus roseus
382	gi|365189292	P35016	CL9020.Contig4_All	2	9.41	62.3	8	Endoplasmin homolog	Catharanthus roseus
383	gi|225462062	Q9LTT8	CL4033.Contig2_All	4.01	4.01	18.8	2	Enhancer of mRNA-decapping protein 4	Arabidopsis thaliana
384	gi|350538295	P26300	CL784.Contig1_All	36.16	36.16	59	22	Enolase	Solanum lycopersicum
385	gi|350538295	P26300	CL784.Contig2_All	9.23	34.87	46.2	22	Enolase	Solanum lycopersicum
386	gi|25989478	P80030	Unigene17749_All	7.85	7.85	21.2	7	Enoyl-[acyl-carrier-protein] reductase [NADH]	Brassica napus
387	gi|356545053		CL856.Contig5_All	2.3	2.3	50.9	2	Epimerase family protein slr1223-like	Glycine max
388	gi|297823825		CL4844.Contig9_All	1.52	1.52	34.5	1	Esterase/lipase/thioesterase family protein	Arabidopsis lyrata subsp. lyrata
389	gi|225445456		CL4720.Contig1_All	1.59	1.59	17.2	1	Ethanolamine kinase A	Vitis vinifera
390	gi|359484301	Q40467	CL15970.Contig2_All	11.96	11.96	33	9	Eukaryotic initiation factor 4A-14	Nicotiana tabacum
391	gi|224119542	Q03387	CL14574.Contig3_All	4.07	4.07	34.6	3	Eukaryotic initiation factor iso-4F subunit p82-34	Triticum aestivum
392	gi|115454823	P35614	CL10959.Contig1_All	2.01	2.01	16.8	1	Eukaryotic peptide chain release factor subunit 1-3	Arabidopsis thaliana
393	gi|255576103	P56331	CL2066.Contig2_All	2	2	41.4	1	Eukaryotic translation initiation factor 1A	Onobrychis viciifolia
394	gi|356539999		Unigene25521_All	4.29	4.29	43.5	3	Eukaryotic translation initiation factor 2 subunit alpha-like	Glycine max
395	gi|356534704		CL906.Contig3_All	2.5	2.5	36.2	2	Eukaryotic translation initiation factor 3 subunit E-like	Glycine max
396	gi|225433688	Q9C5Z2	CL6732.Contig3_All	2.01	2.01	41.8	1	Eukaryotic translation initiation factor 3 subunit H	Arabidopsis thaliana
397	gi|356497716	Q38884	CL12769.Contig1_All	2	2	49.7	1	Eukaryotic translation initiation factor 3 subunit I	Arabidopsis thaliana
398	gi|225450960		CL860.Contig7_All	1.42	1.43	50	1	Eukaryotic translation initiation factor 3 subunit J	Vitis vinifera
399	gi|356515579		CL4932.Contig1_All	2.08	2.08	18.4	1	Eukaryotic translation initiation factor 3 subunit L-like	Glycine max
400	gi|350535206		CL875.Contig4_All	4	4	16.6	3	Exportin 1	Vitis vinifera
401	gi|225450263	P14918	Unigene4385_All	7.87	7.87	24.5	4	Extensin	Zea mays
402	gi|224071579	Q93YR3	Unigene27713_All	4	4	46	3	FAM10 family protein At4g22670	Arabidopsis thaliana
403	gi|225429238	Q7XJJ7	CL7510.Contig3_All	2	2	11.2	1	Fatty acid amide hydrolase	Arabidopsis thaliana
404	gi|225464876	Q9XIN8	Unigene17223_All	2	2	50	1	F-box protein At2g27310	Arabidopsis thaliana
405	gi|193290694	Q43155	CL3129.Contig3_All	48.01	48.01	38	35	Ferredoxin-dependent glutamate synthase	Spinacia oleracea
406	gi|307136095	Q9FKW6	CL13648.Contig3_All	0.41	5.77	82.2	4	Ferredoxin--NADP reductase, leaf isozyme 1	Arabidopsis thaliana
407	gi|225431122	O04977	CL1891.Contig2_All	41.28	41.28	68.6	32	Ferredoxin--NADP reductase, leaf-type isozyme	Nicotiana tabacum
408	gi|14275856	P80680	Unigene6501_All	3.91	3.91	54.2	4	Ferredoxin-thioredoxin reductase, variable chain	Zea mays
409	gi|224062756	Q9CAP9	Unigene25700_All	0.84	0.84	28.5	3	Filament-like plant protein 1	Arabidopsis thaliana
410	gi|225438970		CL2668.Contig1_All	3.36	3.37	25.3	4	Formamidase isoform 1	Vitis vinifera
411	gi|26454627	Q07511	CL4926.Contig2_All	27.12	27.12	43.4	18	Formate dehydrogenase	Solanum tuberosum
412	gi|224052994	P28723	CL15342.Contig3_All	6.67	6.67	20.3	5	Formate-tetrahydrofolate ligase	Spinacia oleracea
413	gi|255553877		Unigene29663_All	2	2	16.7	1	Formiminotransferase-cyclodeaminase	Ricinus communis
414	gi|225423539	Q9C6S1	Unigene22324_All	5.73	5.73	48.4	3	Formin-like protein 14	Arabidopsis thaliana
415	gi|356501499	Q9FLQ7	CL7015.Contig3_All	1.59	1.59	28.6	1	Formin-like protein 20	Arabidopsis thaliana
416	gi|255545216	Q9FLQ7	Unigene27641_All	9.2	9.2	42.4	6	Formin-like protein 20	Arabidopsis thaliana
417	gi|255555335	Q6ZCX3	CL99.Contig12_All	1.89	1.89	20.5	1	Formin-like protein 6	Oryza sativa subsp. japonica
418	gi|33329198	Q42896	CL10632.Contig1_All	6.01	6.01	29.6	4	Fructokinase-2	Solanum lycopersicum
419	gi|33329200	Q7XJ81	CL10632.Contig3_All	2.03	4.4	26.4	3	Fructokinase-2	Solanum habrochaites
420	gi|255583346	P46276	CL6647.Contig3_All	4.01	4.01	34.8	2	Fructose-1,6-bisphosphatase	Solanum tuberosum
421	gi|356568028	Q42796	Unigene13431_All	9.1	9.1	26.6	9	Fructose-1,6-bisphosphatase	Glycine max
422	gi|3915687	P22418	Unigene32063_All	1.88	1.88	73.8	2	Fructose-1,6-bisphosphatase	Spinacia oleracea
423	gi|354464671	Q944G9	CL14005.Contig2_All	52.7	52.7	51	41	Fructose-bisphosphate aldolase 2	Arabidopsis thaliana
424	gi|334847978	Q9ZU52	CL13213.Contig4_All	2.03	2.78	36.8	4	Fructose-bisphosphate aldolase 3	Arabidopsis thaliana
425	gi|82941449	P17784	CL7517.Contig2_All	18.54	18.54	40.2	13	Fructose-bisphosphate aldolase cytoplasmic isozyme	Oryza sativa subsp. japonica
426	gi|225424144	P43394	CL16292.Contig2_All	1.89	1.89	24.4	1	Fruit protein Pkiwi502	Actinidia deliciosa
427	gi|359487652	P93033	CL4458.Contig4_All	1.2	1.21	28.5	3	Fumarate hydratase 1	Arabidopsis thaliana
428	gi|32400332	Q75W17	CL7104.Contig2_All	0.94	0.94	15.2	2	Furcatin hydrolase	Viburnum furcatum
429	gi|359484223	Q8RX87	CL7959.Contig6_All	2.52	2.52	20.3	2	Galactinol-sucrose galactosyltransferase 6	Arabidopsis thaliana
430	gi|255556438	Q9SEE5	Unigene14635_All	2.95	2.95	23.9	2	Galactokinase	Arabidopsis thaliana
431	gi|225458239	Q9FWR5	CL10836.Contig2_All	4.74	4.74	44	5	Gamma carbonic anhydrase 1	Arabidopsis thaliana
432	gi|224082886	Q9FWR5	Unigene49223_All	5.98	6	51.2	5	Gamma carbonic anhydrase 1	Arabidopsis thaliana
433	gi|255538694	Q9C6B3	Unigene11574_All	2.36	10.49	52	9	Gamma carbonic anhydrase 2	Arabidopsis thaliana
434	gi|359807119	Q9C6B3	Unigene24064_All	12.44	12.44	33.1	10	Gamma carbonic anhydrase 2	Arabidopsis thaliana
435	gi|255540193	Q9SMN1	CL10657.Contig1_All	3.14	3.14	37.6	6	Gamma carbonic anhydrase-like 2	Arabidopsis thaliana
436	gi|2501850		CL258.Contig3_All	6	6	17.3	3	GDP dissociation inhibitor	Nicotiana tabacum
437	gi|48093461	A3C4S4	CL2553.Contig6_All	4	4	42.9	4	GDP-mannose 3,5-epimerase 1	Oryza sativa subsp. japonica
438	gi|48093461	Q2R1V8	CL2553.Contig8_All	5.11	5.11	35.2	3	GDP-mannose 3,5-epimerase 2	Oryza sativa subsp. japonica
439	gi|224100141	Q9LIN2	Unigene34676_All	2	2	50	1	GDSL esterase/lipase At3g26430	Arabidopsis thaliana
440	gi|300825706	Q9ZS34	Unigene19638_All	3.32	3.32	27.5	3	Geranylgeranyl diphosphate reductase	Nicotiana tabacum
441	gi|147862641	Q9LYC1	Unigene21793_All	6.07	6.07	36.3	3	Gibberellin receptor GID1B	Arabidopsis thaliana
442	gi|378405175	A7PQW3	Unigene21499_All	4	4	21.9	3	Glucan endo-1,3-beta-glucosidase	Vitis vinifera
443	gi|255536825	Q9M069	CL9382.Contig1_All	2.06	2.06	7.6	2	Glucan endo-1,3-beta-glucosidase 7	Arabidopsis thaliana
444	gi|37223500	Q6NKW9	Unigene41420_All	1.89	1.89	17.1	1	Glucan endo-1,3-beta-glucosidase 8	Arabidopsis thaliana
445	gi|359478001	Q06915	CL14733.Contig3_All	4.01	4.01	11.5	2	Glucan endo-1,3-beta-glucosidase A6	Arabidopsis thaliana
446	gi|224106209	Q02438	CL5184.Contig1_All	2	2	50	1	Glucan endo-1,3-beta-glucosidase GV	Hordeum vulgare
447	gi|297737003	P55229	CL11804.Contig1_All	8.47	8.47	42.6	6	Glucose-1-phosphate adenylyltransferase large subunit 1	Arabidopsis thaliana
448	gi|7671232	P23509	CL9588.Contig3_All	7.29	7.29	31.3	7	Glucose-1-phosphate adenylyltransferase small subunit	Solanum tuberosum
449	gi|149938954	P37830	CL3925.Contig8_All	6.32	6.32	39.4	4	Glucose-6-phosphate 1-dehydrogenase	Solanum tuberosum
450	gi|224063299	Q9FXM4	CL4740.Contig2_All	3.6	3.6	30.9	3	Glucose-6-phosphate isomerase	Arabidopsis lyrata subsp. petraea
451	gi|255575222	Q07346	CL5320.Contig10_All	29.54	29.54	44.6	23	Glutamate decarboxylase	Petunia hybrida
452	gi|12229785	O04937	CL1021.Contig3_All	7.59	7.59	33.1	5	Glutamate dehydrogenase A	Nicotiana plumbaginifolia
453	gi|225470587	Q9S7E9	CL5210.Contig1_All	11.76	11.76	25.5	8	Glutamate--glyoxylate aminotransferase 2	Arabidopsis thaliana
454	gi|146741370	O22506	Unigene6408_All	7.03	7.03	39.7	9	Glutamine synthetase	Daucus carota
455	gi|2213877	P51119	CL2107.Contig3_All	0.41	24.36	50.6	19	Glutamine synthetase cytosolic isozyme 2	Vitis vinifera
456	gi|12802875	P51119	CL2107.Contig4_All	24.79	24.79	41.6	24	Glutamine synthetase cytosolic isozyme 2	Vitis vinifera
457	gi|417060	P32289	Unigene47784_All	14.52	15.35	55.8	10	Glutamine synthetase nodule isozyme	Vigna aconitifolia
458	gi|2213877	P32289	Unigene6335_All	2	6.02	61.2	5	Glutamine synthetase nodule isozyme	Vigna aconitifolia
459	gi|359477374	Q8VZF3	CL14478.Contig2_All	2	2	12.3	1	Glutamyl endopeptidase	Arabidopsis thaliana
460	gi|147861793	Q9LI77	CL12797.Contig3_All	10	10	38.3	5	Glutamyl-tRNA(Gln) amidotransferase subunit A	Arabidopsis thaliana
461	gi|1708059	P80461	CL1684.Contig1_All	1.11	1.11	24.3	1	Glutathione reductase	Nicotiana tabacum
462	gi|225433440	Q43154	Unigene421_All	6.02	6.02	23	3	Glutathione reductase	Spinacia oleracea
463	gi|225462624	Q03666	CL3333.Contig4_All	7.94	7.94	27.9	4	Glutathione S-transferase	Nicotiana tabacum
464	gi|296086756	Q03666	CL3333.Contig5_All	7.8	7.8	38.5	4	Glutathione S-transferase	Nicotiana tabacum
465	gi|82698815	Q9FRL8	Unigene13695_All	4	4	38.2	2	Glutathione S-transferase DHAR2	Arabidopsis thaliana
466	gi|255539098	P30109	Unigene10626_All	2	2	32.1	1	Glutathione S-transferase PARB	Nicotiana tabacum
467	gi|255566325		Unigene22160_All	3.92	3.92	19.2	2	Glutathione transferase	Ricinus communis
468	gi|225429462	P08489	CL967.Contig2_All	6.04	6.04	20.3	3	Glutenin, high molecular weight subunit PW212	Triticum aestivum
469	gi|346682873	Q42671	CL3156.Contig6_All	44.96	44.96	68.8	41	Glyceraldehyde-3-phosphate dehydrogenase	Craterostigma plantagineum
470	gi|346682869	P25856	CL10788.Contig1_All	24.22	24.25	54.9	18	Glyceraldehyde-3-phosphate dehydrogenase A	Arabidopsis thaliana
471	gi|147795191	P12859	CL6783.Contig3_All	9.91	9.94	48.9	10	Glyceraldehyde-3-phosphate dehydrogenase B	Pisum sativum
472	gi|13873334	P13443	Unigene32804_All	21.03	21.03	49	18	Glycerate dehydrogenase	Cucumis sativus
473	gi|305379592	P13443	Unigene983_All	3.33	3.34	49.8	3	Glycerate dehydrogenase	Cucumis sativus
474	gi|296085983	Q9SS48	CL11947.Contig1_All	12.52	12.52	39.6	9	Glycerol-3-phosphate dehydrogenase SDP6	Arabidopsis thaliana
475	gi|255576268	Q9FJ62	CL7638.Contig1_All	15.1	15.1	18.6	8	Glycerophosphoryl diester phosphodiesterase 1	Arabidopsis thaliana
476	gi|118489297	Q9LQL0	Unigene27699_All	21.07	21.07	69.3	19	Glycine cleavage system H protein 2	Arabidopsis thaliana
477	gi|3334200	O49954	CL7157.Contig3_All	48.88	48.88	41.6	34	Glycine dehydrogenase [decarboxylating]	Solanum tuberosum
478	gi|359476246	O49954	Unigene18410_All	8.6	38.28	42	30	Glycine dehydrogenase [decarboxylating]	Solanum tuberosum
479	gi|7024449	P23137	Unigene29202_All	2	2	10.9	1	Glycine-rich protein	Nicotiana tabacum
480	gi|225425178	Q39659	Unigene8056_All	2	2	19.3	1	Glyoxysomal fatty acid beta-oxidation multifunctional protein MFP-a	Cucumis sativus
481	gi|57015403	Q43847	CL2014.Contig4_All	3.04	3.04	19.9	2	Granule-bound starch synthase 2	Solanum tuberosum
482	gi|225439144		CL7095.Contig4_All	2.27	2.27	31.5	2	GrpE-like (LOC100251893)	Vitis vinifera
483	gi|77416955	O04834	CL12132.Contig2_All	5.71	5.71	39.9	4	GTP-binding protein SAR1A	Arabidopsis thaliana
484	gi|224099309	Q39202	CL2195.Contig2_All	1.53	1.54	18	1	G-type lectin S-receptor-like serine/threonine-protein kinase RLK1	Arabidopsis thaliana
485	gi|1749825	P93340	CL617.Contig5_All	3.08	3.08	31.6	2	Guanine nucleotide-binding protein subunit beta-like protein	Nicotiana plumbaginifolia
486	gi|225429228	Q01899	Unigene25754_All	8.59	11.67	42.3	9	Heat shock 70 kDa protein	Phaseolus vulgaris
487	gi|359482944	F4HQD4	CL4592.Contig5_All	1.89	1.89	65.6	1	Heat shock 70 kDa protein 15	Arabidopsis thaliana
488	gi|392465167	P27322	CL2270.Contig4_All	2.41	18.36	48	21	Heat shock cognate 70 kDa protein	Solanum lycopersicum
489	gi|425194	P09189	Unigene4408_All	16.15	19.45	48.3	17	Heat shock cognate 70 kDa protein	Petunia hybrida
490	gi|359495606	P36181	Unigene14717_All	64.48	64.48	55.5	52	Heat shock cognate protein 80	Solanum lycopersicum
491	gi|356552478	P36181	Unigene25185_All	6	64.44	57.7	47	Heat shock cognate protein 80	Solanum lycopersicum
492	gi|260505494	P51819	CL12798.Contig3_All	2.18	20.39	43.8	13	Heat shock protein 83	Ipomoea nil
493	gi|224125136	Q43468	CL13990.Contig1_All	8.07	8.07	35.3	5	Heat shock protein STI	Glycine max
494	gi|255575711	Q9SR77	Unigene11168_All	2	2	22.1	1	Heme-binding-like protein At3g10130	Arabidopsis thaliana
495	gi|359487632		CL12776.Contig1_All	2	2	22.9	1	Heparan-alpha-glucosaminide N-acetyltransferase-like	Vitis vinifera
496	gi|255563118		Unigene17016_All	2.44	2.44	32.5	1	Heterogeneous nuclear ribonucleoprotein A1	Ricinus communis
497	gi|11066213	P93834	Unigene6078_All	2.11	2.13	23.8	2	Hexokinase-2	Arabidopsis thaliana
498	gi|269969912	Q6V9I6	CL2139.Contig1_All	2.01	2.01	28.4	1	Histone deacetylase HDT1	Solanum chacoense
499	gi|351723017	Q9C944	CL7085.Contig1_All	8	8	70.4	4	Histone H2A variant 3	Arabidopsis thaliana
500	gi|122894114	O22582	CL1332.Contig5_All	10.15	10.15	81	9	Histone H2B	Gossypium hirsutum
501	gi|357502337	Q76MV0	CL16490.Contig1_All	2.91	2.91	60.8	2	Histone H3.2	Nicotiana tabacum
502	gi|356557465	P0CG89	Unigene24277_All	7.68	7.68	86.2	5	Histone H4	Glycine max
503	gi|224056539	Q9ZRA2	CL2622.Contig3_All	1.06	1.06	13.8	1	Homogentisate 1,2-dioxygenase	Arabidopsis thaliana
504	gi|255558692	Q9C8L4	Unigene28322_All	0.89	0.89	18.8	2	Hydroxyacylglutathione hydrolase 3	Arabidopsis thaliana
505	gi|151347473	Q9FM19	Unigene16961_All	2.62	3.01	21.2	2	Hypersensitive-induced response protein 1	Arabidopsis thaliana
506	gi|356572333	Q9CAR7	CL3382.Contig6_All	15.8	15.8	55.9	10	Hypersensitive-induced response protein 2	Arabidopsis thaliana
507	gi|53748431		Unigene20581_All	2.04	2.04	40.2	2	Hypothetical protein	Plantago major
508	gi|147807683		Unigene9716_All	2	2	76.6	2	Hypothetical protein VITISV_018915	Vitis vinifera
509	gi|147827322		CL7025.Contig2_All	7.16	7.16	35.6	4	Hypothetical protein VITISV_037471	Vitis vinifera
510	gi|147819568		Unigene7513_All	6.41	6.41	33.3	3	Hypothetical protein VITISV_040146	Vitis vinifera
511	gi|224138406	Q8H3C9	CL11902.Contig2_All	11.72	11.72	27.9	7	IAA-amino acid hydrolase ILR1-like 7	Oryza sativa subsp. japonica
512	gi|225439482		CL11546.Contig1_All	0.85	0.85	11.6	2	Importin subunit beta-1	Vitis vinifera
513	gi|147788411	Q8LFN2	CL7610.Contig2_All	1.14	1.14	23.9	1	Inactive leucine-rich repeat receptor-like protein kinase At3g03770	Arabidopsis thaliana
514	gi|255552774	O04567	Unigene29257_All	2.01	2.01	19.4	1	Inactive receptor kinase At1g27190	Arabidopsis thaliana
515	gi|350537157	Q9ZPC0	CL4165.Contig8_All	1.34	1.34	20.4	1	Isochorismate synthase	Catharanthus roseus
516	gi|255575724	Q8LFC0	Unigene3910_All	4.84	4.84	29	4	Isocitrate dehydrogenase [NAD] regulatory subunit 1	Arabidopsis thaliana
517	gi|213493066	P50218	CL2700.Contig8_All	7.58	7.58	40.4	5	Isocitrate dehydrogenase [NADP]	Nicotiana tabacum
518	gi|218963723	P52578	Unigene745_All	16.59	16.59	36.7	11	Isoflavone reductase homolog	Solanum tuberosum
519	gi|225454115	O65272	Unigene13732_All	2	2	27.7	1	K(+) efflux antiporter 2	Arabidopsis thaliana
520	gi|193290660	Q01292	CL11224.Contig2_All	9.8	9.8	31.9	5	Ketol-acid reductoisomerase	Spinacia oleracea
521	gi|225424189	Q9SR40	CL10077.Contig1_All	7.57	7.57	20.8	5	Laccase-7	Arabidopsis thaliana
522	gi|359483362	Q948T6	CL6205.Contig2_All	4.69	4.69	22.8	4	Lactoylglutathione lyase	Oryza sativa subsp. japonica
523	gi|12744892	O49818	CL698.Contig5_All	3.73	3.73	46.7	3	Lactoylglutathione lyase	Cicer arietinum
524	gi|1255951	Q00624	CL3550.Contig2_All	4.94	4.94	26.8	3	L-ascorbate oxidase homolog	Brassica napus
525	gi|225459808	Q00624	CL3550.Contig5_All	3.6	3.6	31.8	2	L-ascorbate oxidase homolog	Brassica napus
526	gi|42558486	Q05431	CL11942.Contig2_All	24.04	24.04	50.4	21	L-ascorbate peroxidase 1	Arabidopsis thaliana
527	gi|804973	Q05431	Unigene27796_All	2	11.66	29.8	10	L-ascorbate peroxidase 1	Arabidopsis thaliana
528	gi|117067061	Q9FE01	CL11942.Contig3_All	1.19	1.19	26	1	L-ascorbate peroxidase 2	Oryza sativa subsp. japonica
529	gi|15430584	Q0JEQ2	CL950.Contig2_All	4.43	5.53	56.4	4	L-ascorbate peroxidase 3	Oryza sativa subsp. japonica
530	gi|154183757	Q42564	CL950.Contig4_All	10.5	10.51	65	7	L-ascorbate peroxidase 3	Arabidopsis thaliana
531	gi|359492510	Q42592	CL5714.Contig4_All	7.18	7.48	50.3	6	L-ascorbate peroxidase S	Arabidopsis thaliana
532	gi|27463709	Q42876	CL11386.Contig2_All	4	13.54	33	8	Leucine aminopeptidase 2	Solanum lycopersicum
533	gi|27463709	Q42876	CL11386.Contig4_All	15.14	15.14	45.8	10	Leucine aminopeptidase 2	Solanum lycopersicum
534	gi|359484368	Q9T0K5	CL14769.Contig1_All	11.23	11.23	23.3	7	Leucine-rich repeat extensin-like protein 3	Arabidopsis thaliana
535	gi|225460189		CL11774.Contig1_All	2.62	2.62	26.8	4	Leucyl-tRNA synthetase	Vitis vinifera
536	gi|27728731	O81884	CL2533.Contig7_All	1.11	1.11	28.2	1	L-galactose dehydrogenase	Arabidopsis thaliana
537	gi|225469310	Q1PSI9	Unigene11537_All	10.19	10.19	30	6	L-idonate 5-dehydrogenase	Vitis vinifera
538	gi|224118150	P80471	Unigene6229_All	7.06	7.06	44	6	Light-induced protein	Solanum tuberosum
539	gi|363805188	Q9MB73	Unigene16030_All	5.92	5.92	22.1	3	Limonoid UDP-glucosyltransferase	Citrus unshiu
540	gi|187960379	O24370	CL6384.Contig6_All	20.06	20.06	39.6	12	Linoleate 13S-lipoxygenase 2-1	Solanum tuberosum
541	gi|187960377	O24371	CL3575.Contig2_All	1.41	1.41	25.3	1	Linoleate 13S-lipoxygenase 3-1	Solanum tuberosum
542	gi|195929365	Q43191	CL3798.Contig3_All	18.11	18.11	35.4	12	Linoleate 9S-lipoxygenase 5	Solanum tuberosum
543	gi|98979407	Q43191	Unigene5691_All	27.87	27.87	42	19	Linoleate 9S-lipoxygenase 5	Solanum tuberosum
544	gi|296089636	Q8W453	CL8239.Contig1_All	3.48	3.49	20.8	3	Lipid-transfer protein DIR1	Arabidopsis thaliana
545	gi|255562088	Q93ZN9	CL7513.Contig3_All	6	6	31.5	4	LL-diaminopimelate aminotransferase	Arabidopsis thaliana
546	gi|193290710	Q9T0A0	CL1005.Contig3_All	5.94	6.02	25.1	5	Long chain acyl-CoA synthetase 4	Arabidopsis thaliana
547	gi|193290712	Q9SJD4	CL4156.Contig2_All	1.51	1.51	18	1	Long chain acyl-CoA synthetase 8	Arabidopsis thaliana
548	gi|729623	Q03685	CL1328.Contig2_All	21.37	21.37	43.8	18	Luminal-binding protein 5	Nicotiana tabacum
549	gi|729623	Q03685	CL1328.Contig7_All	2	2	42.9	5	Luminal-binding protein 5	Nicotiana tabacum
550	gi|255559605	Q9LRB5	CL2136.Contig1_All	4	4	16.4	2	Lysine histidine transporter 2	Arabidopsis thaliana
551	gi|255547884	Q9LRB5	Unigene35880_All	2	2	3.7	1	Lysine histidine transporter 2	Arabidopsis thaliana
552	gi|11493393	O22436	CL1456.Contig5_All	1.21	1.21	21.7	1	Magnesium-chelatase subunit ChlI	Nicotiana tabacum
553	gi|359477151	O50001	CL7410.Contig1_All	2.01	2.01	24.1	1	Major allergen Pru ar 1	Prunus armeniaca
554	gi|147853972	O24248	CL12477.Contig2_All	7.82	7.82	31.3	4	Major allergen Pru av 1	Prunus avium
555	gi|255084782	Q39967	Unigene33210_All	6.93	6.95	66.4	4	Major latex allergen Hev b 5	Hevea brasiliensis
556	gi|224112569	O48905	CL1299.Contig1_All	5.33	5.33	42.8	5	Malate dehydrogenase	Medicago sativa
557	gi|5123836	Q9SN86	CL7270.Contig3_All	3.8	3.8	39.7	2	Malate dehydrogenase	Arabidopsis thaliana
558	gi|359483238	Q9C512	Unigene27363_All	2.01	2.01	26.9	1	Mannosyl-oligosaccharide 1,2-alpha-mannosidase MNS1	Arabidopsis thaliana
559	gi|242065722	Q9LW85	CL13159.Contig3_All	4.05	4.05	36.6	2	MAR-binding filament-like protein 1	Arabidopsis thaliana
560	gi|14423763	Q9M7J4	Unigene4887_All	8.01	8.01	55.8	5	MAR-binding filament-like protein 1-1	Nicotiana tabacum
561	gi|218347123	Q94AH9	CL5192.Contig2_All	1.08	1.08	36.5	1	Mediator of RNA polymerase II transcription subunit 36a	Arabidopsis thaliana
562	gi|225430912	Q03943	CL1834.Contig5_All	6.49	6.49	50.9	5	Membrane-associated 30 kDa protein	Pisum sativum
563	gi|225423897	Q9FV52	CL7465.Contig1_All	1.89	1.89	19.3	1	Methionine aminopeptidase 1B	Arabidopsis thaliana
564	gi|255579318	Q9FV49	CL4231.Contig11_All	1.72	1.72	24.1	1	Methionine aminopeptidase 2A	Arabidopsis thaliana
565	gi|225433588	Q9ZTS1	CL9725.Contig3_All	1.19	1.19	22.9	1	Methionine-tRNA ligase	Oryza sativa subsp. japonica
566	gi|359486328	Q9ZTS1	CL1168.Contig16_All	2	2	17.7	1	Methionine--tRNA ligase	Oryza sativa subsp. japonica
567	gi|296084849	Q9XI36	CL15994.Contig1_All	2.01	2.01	30.8	1	Methyl-CpG-binding domain-containing protein 10	Arabidopsis thaliana
568	gi|342722655	Q75HE6	CL9983.Contig1_All	10.35	10.35	35.5	8	Methylenetetrahydrofolate reductase	Oryza sativa subsp. japonica
569	gi|225429289	Q9C6D2	Unigene33807_All	0.91	0.91	25.8	2	Methylthioribose kinase	Arabidopsis thaliana
570	gi|255546163		CL9879.Contig3_All	0.99	0.99	40.6	1	Methyltransferase	Ricinus communis
571	gi|255585558	Q93YV7	CL15381.Contig2_All	2	2	21.9	1	Methyltransferase PMT3	Arabidopsis thaliana
572	gi|255587934		CL10343.Contig2_All	2.3	2.3	34	2	Minor allergen Alt a	Ricinus communis
573	gi|1762933	P13087	Unigene13584_All	19.34	19.34	22.6	13	Miraculin	Richadella dulcifica
574	gi|225427213	Q93XM7	CL13870.Contig3_All	10.8	10.8	35.7	6	Mitochondrial carnitine/acylcarnitine carrier-like protein	Arabidopsis thaliana
575	gi|297745972	Q9ZW33	CL1006.Contig5_All	4	4	60.9	2	Mitochondrial import inner membrane translocase subunit Tim10	Arabidopsis thaliana
576	gi|225426508	Q9XGY5	Unigene14277_All	2	2	26.2	1	Mitochondrial import inner membrane translocase subunit Tim13	Oryza sativa subsp. japonica
577	gi|242037191	Q9XGX7	CL15364.Contig2_All	2.18	2.18	50.5	3	Mitochondrial import inner membrane translocase subunit Tim9	Oryza sativa subsp. japonica
578	gi|224143751	Q10S27	CL6608.Contig6_All	4.16	4.16	30.9	3	Mitochondrial outer membrane protein porin 6	Oryza sativa subsp. japonica
579	gi|161788876	P42055	CL10752.Contig2_All	14.05	14.05	48.6	11	Mitochondrial outer membrane protein porin of 34 kDa	Solanum tuberosum
580	gi|161788876	P42055	Unigene10679_All	13.12	13.35	51.1	9	Mitochondrial outer membrane protein porin of 34 kDa	Solanum tuberosum
581	gi|1172556	P42056	Unigene1869_All	12.92	12.93	37.1	9	Mitochondrial outer membrane protein porin of 36 kDa	Solanum tuberosum
582	gi|58979188		CL15264.Contig1_All	6.75	6.75	63.4	4	Mitochondrial prohibitin 1	Petunia x hybrida
583	gi|266567	P29677	CL3891.Contig1_All	14.96	14.96	26.7	15	Mitochondrial-processing peptidase subunit alpha	Solanum tuberosum
584	gi|359491892	Q42290	CL14867.Contig1_All	2	2	22.4	1	Mitochondrial-processing peptidase subunit beta	Arabidopsis thaliana
585	gi|13959067	Q42290	CL5074.Contig3_All	10.24	10.24	33.1	7	Mitochondrial-processing peptidase subunit beta	Arabidopsis thaliana
586	gi|55294668		CL11262.Contig2_All	4.04	4.04	33	3	ML domain protein	Nicotiana glauca
587	gi|350539286		CL7624.Contig3_All	1.66	1.66	14.3	1	MLH1 protein (MLH1)	Solanum lycopersicum
588	gi|255581605	Q9ZQ77	CL8677.Contig1_All	0.93	0.93	26.9	1	MO25-like protein At2g03410	Arabidopsis thaliana
589	gi|225469324	Q655R6	CL2163.Contig2_All	0.82	0.82	15	1	Molybdenum cofactor sulfurase	Oryza sativa subsp. japonica
590	gi|227955705	P92947	CL13960.Contig3_All	7.25	7.25	46.3	5	Monodehydroascorbate reductase	Arabidopsis thaliana
591	gi|117067068	Q43497	CL7641.Contig2_All	11.07	11.07	30.6	8	Monodehydroascorbate reductase	Solanum lycopersicum
592	gi|225442841	Q8LBK6	CL7753.Contig2_All	1.04	1.04	39	1	Monothiol glutaredoxin-S15	Arabidopsis thaliana
593	gi|255556037	Q9ZPH2	CL3581.Contig1_All	5.62	5.62	23.9	5	Monothiol glutaredoxin-S17	Arabidopsis thaliana
594	gi|224078850	Q94BV7	CL5720.Contig2_All	3.95	3.95	28.5	3	NAD(P)H dehydrogenase B2	Arabidopsis thaliana
595	gi|357467749	P12133	CL14375.Contig1_All	0.49	0.49	8.7	1	NAD(P)H-quinone oxidoreductase subunit H	Nicotiana tabacum
596	gi|359422316	Q06R76	CL5868.Contig1_All	0.77	0.77	54.3	1	NAD(P)H-quinone oxidoreductase subunit I	Jasminum nudiflorum
597	gi|209573110	A9PJQ8	Unigene6434_All	2.62	2.62	13.7	2	NAD(P)H-quinone oxidoreductase subunit M	Populus jackii
598	gi|585452	P37225	CL8622.Contig3_All	14.9	14.9	43.2	9	NAD-dependent malic enzyme 59 kDa isoform	Solanum tuberosum
599	gi|297831838	P37221	Unigene30963_All	2	2	32.2	1	NAD-dependent malic enzyme 62 kDa isoform	Solanum tuberosum
600	gi|356575186	O49313	CL11416.Contig2_All	4.23	4.23	87.4	3	NADH dehydrogenase [ubiquinone] 1 alpha subcomplex subunit 13-B	Arabidopsis thaliana
601	gi|224057874	Q9FIJ2	CL6070.Contig2_All	3.59	3.59	36.4	3	NADH dehydrogenase [ubiquinone] 1 alpha subcomplex subunit 2	Arabidopsis thaliana
602	gi|242057475	Q9LHI0	Unigene13352_All	0.53	0.53	25	1	NADH dehydrogenase [ubiquinone] 1 alpha subcomplex subunit 6	Arabidopsis thaliana
603	gi|225437963	Q9SK66	CL3154.Contig1_All	9.31	9.31	38.9	9	NADH dehydrogenase [ubiquinone] 1 alpha subcomplex subunit 9	Arabidopsis thaliana
604	gi|225427774	Q945M1	CL9955.Contig3_All	0.4	0.4	36.6	1	NADH dehydrogenase [ubiquinone] 1 beta subcomplex subunit 9	Arabidopsis thaliana
605	gi|639834	Q9FNN5	CL1726.Contig2_All	4	4	18.5	2	NADH dehydrogenase [ubiquinone] flavoprotein 1	Arabidopsis thaliana
606	gi|225437209	O22769	Unigene29742_All	9.64	9.64	37.8	7	NADH dehydrogenase [ubiquinone] flavoprotein 2	Arabidopsis thaliana
607	gi|3122572	Q43644	CL10810.Contig1_All	17.68	17.68	38	11	NADH dehydrogenase [ubiquinone] iron-sulfur protein 1	Solanum tuberosum
608	gi|112253844	P93306	Unigene3709_All	5.85	5.85	38.8	6	NADH dehydrogenase [ubiquinone] iron-sulfur protein 2	Arabidopsis thaliana
609	gi|9280616	Q95748	Unigene57151_All	5.98	5.98	34.9	3	NADH dehydrogenase [ubiquinone] iron-sulfur protein 3	Arabidopsis thaliana
610	gi|225454793	Q9M9M6	CL10592.Contig3_All	5.92	5.92	27.2	4	NADH dehydrogenase [ubiquinone] iron-sulfur protein 6	Arabidopsis thaliana
611	gi|356512870	Q8GXR9	CL13392.Contig2_All	2	2	15.2	1	NADH dehydrogenase C1	Arabidopsis thaliana
612	gi|308943732	Q39173	Unigene28298_All	3.12	3.12	19.9	2	NADP-dependent alkenal double bond reductase P2	Arabidopsis thaliana
613	gi|356513167	P34105	CL10672.Contig1_All	8.83	8.83	33.7	5	NADP-dependent malic enzyme	Populus trichocarpa
614	gi|359475960	P51615	CL2169.Contig9_All	3.73	3.73	30	2	NADP-dependent malic enzyme	Vitis vinifera
615	gi|255577262	O22229	Unigene4289_All	2	2	24	1	NADPH-dependent thioredoxin reductase 3	Arabidopsis thaliana
616	gi|225450562		CL10597.Contig1_All	3.86	3.86	28.6	2	NHL repeat-containing protein 2-like (LOC100247769)	Vitis vinifera
617	gi|297739204	Q9LVE0	CL11126.Contig1_All	2.19	2.19	23.5	2	Nitrate transporter 1.3	Arabidopsis thaliana
618	gi|350539707	Q9ZST4	Unigene4844_All	4.54	4.54	36.6	3	Nitrogen regulatory protein P-II homolog	Arabidopsis thaliana
619	gi|225437598		CL3841.Contig4_All	9.24	9.24	25.3	7	Nodal modulator 1	Vitis vinifera
620	gi|15824564		CL5266.Contig3_All	0.49	0.49	16.2	1	Non-cell-autonomous protein pathway1 (NCAPP1)	Nicotiana tabacum
621	gi|359488807		Unigene29040_All	1	1	28.1	1	Nuclear pore membrane glycoprotein 210-like	Vitis vinifera
622	gi|224121656	Q27GI3	Unigene15128_All	2.82	2.82	15.3	2	Nucleobase-ascorbate transporter 6	Arabidopsis thaliana
623	gi|255540763	Q27GI3	Unigene47197_All	0.6	1.78	15.9	2	Nucleobase-ascorbate transporter 6	Arabidopsis thaliana
624	gi|297734387	Q9MAB3	CL1404.Contig4_All	1.82	1.82	54.6	1	Nucleolar protein 5-2	Arabidopsis thaliana
625	gi|224058811	Q9FVQ1	CL4675.Contig2_All	2	2	24.6	1	Nucleolin 1	Arabidopsis thaliana
626	gi|356538573	Q7XTT4	Unigene21905_All	1.33	1.33	26.9	1	Nucleolin 2	Oryza sativa subsp. japonica
627	gi|147799889	O80763	CL5008.Contig3_All	3.14	3.15	20.5	3	Nucleoredoxin 1	Arabidopsis thaliana
628	gi|1346675	Q96559	CL1720.Contig2_All	6.48	8.54	54.7	7	Nucleoside diphosphate kinase	Helianthus annuus
629	gi|284433792	Q96559	Unigene9974_All	14.01	14.01	50	8	Nucleoside diphosphate kinase	Helianthus annuus
630	gi|75298577	Q852S5	CL15478.Contig1_All	1.35	3.72	37	3	Nucleoside diphosphate kinase 2	Nicotiana tabacum
631	gi|294862567	Q8RXA8	Unigene3775_All	9.86	9.86	62.2	6	Nucleoside diphosphate kinase 4	Spinacia oleracea
632	gi|225444889		Unigene49358_All	2.05	2.05	42	1	Nucleosome assembly protein 1-like 1-like	Vitis vinifera
633	gi|255572579		CL9496.Contig2_All	11.2	11.24	37.9	9	Oligopeptidase A	Ricinus communis
634	gi|255539823		Unigene18528_All	1.66	1.66	11.7	1	Oligosaccharide translocation protein rft1	Ricinus communis
635	gi|224118680	Q940M4	CL5986.Contig2_All	1.27	1.27	4.7	1	Organic cation/carnitine transporter 7	Arabidopsis thaliana
636	gi|255584234	Q41050	Unigene22594_All	4.9	4.9	36.3	3	Outer envelope pore protein 16	Pisum sativum
637	gi|224120422	O48528	CL8173.Contig2_All	2.95	2.95	36.9	3	Outer envelope pore protein 16-3	Arabidopsis thaliana
638	gi|225457620	Q9SM57	CL9267.Contig2_All	1.83	1.83	23.4	2	Outer envelope pore protein 21	Pisum sativum
639	gi|255538596	Q1H5C9	CL15253.Contig2_All	2.72	2.72	37.1	3	Outer envelope pore protein 24A	Arabidopsis thaliana
640	gi|224095364	O80565	CL9181.Contig3_All	13.58	13.58	41.3	9	Outer envelope pore protein 37	Arabidopsis thaliana
641	gi|255544822	Q9C5J8	CL420.Contig5_All	4.89	4.89	26.9	3	Outer envelope protein 80	Arabidopsis thaliana
642	gi|384038819	Q40459	CL7703.Contig1_All	133.5	133.5	68.9	112	Oxygen-evolving enhancer protein 1	Nicotiana tabacum
643	gi|212276009	Q40459	CL7703.Contig3_All	24.18	107.22	83.7	92	Oxygen-evolving enhancer protein 1	Nicotiana tabacum
644	gi|356526942	P12302	CL14324.Contig2_All	43.16	43.16	48.1	35	Oxygen-evolving enhancer protein 2	Spinacia oleracea
645	gi|356501429	P29795	Unigene33582_All	8.91	11.02	81	10	Oxygen-evolving enhancer protein 2	Solanum lycopersicum
646	gi|225469185	P12301	Unigene32528_All	62.46	62.46	63.8	58	Oxygen-evolving enhancer protein 3	Spinacia oleracea
647	gi|192764525		CL2002.Contig6_All	18.48	18.48	37.4	14	PAE	Litchi chinensis
648	gi|255561582	Q56ZI2	CL3847.Contig3_All	30.01	30.01	49.3	19	Patellin-2	Arabidopsis thaliana
649	gi|7267559	Q56Z59	CL8154.Contig3_All	7.49	11.98	24.7	10	Patellin-3	Arabidopsis thaliana
650	gi|255541336	Q42510	CL1632.Contig3_All	1.18	1.18	22.9	1	Pattern formation protein EMB30	Arabidopsis thaliana
651	gi|24250746	P83948	CL4921.Contig2_All	8.21	8.21	27.1	6	Pectinesterase 3	Citrus sinensis
652	gi|359477033	Q9LXD9	CL13005.Contig2_All	6.81	6.81	24.3	4	Pectinesterase/pectinesterase inhibitor 51	Arabidopsis thaliana
653	gi|255550291	Q3E989	CL8834.Contig4_All	19.64	19.64	30.5	15	Pectinesterase/pectinesterase inhibitor 54	Arabidopsis thaliana
654	gi|225455374	Q9M3A8	Unigene25285_All	1.77	1.77	21.1	1	Pentatricopeptide repeat-containing protein At3g49240	Arabidopsis thaliana
655	gi|297734081	Q9FME4	CL8424.Contig1_All	1.8	1.8	21	1	Pentatricopeptide repeat-containing protein At5g60960	Arabidopsis thaliana
656	gi|359476742		Unigene49278_All	0.78	0.78	7.8	1	Peptide chain release factor 2-like (LOC100265078)	Vitis vinifera
657	gi|42795445	Q9SEC2	Unigene24042_All	1.36	1.36	36.8	1	Peptide methionine sulfoxide reductase	Lactuca sativa
658	gi|224114784	P81898	CL15270.Contig1_All	3.37	3.37	16.3	2	Peptide-N4-(N-acetyl-beta-glucosaminyl)asparagine amidase A	Prunus dulcis
659	gi|118489052	Q39613	CL4584.Contig2_All	13.96	13.96	52.9	11	Peptidyl-prolyl cis-trans isomerase	Catharanthus roseus
660	gi|224054542	Q9SP02	Unigene37932_All	3.24	3.24	33.8	2	Peptidyl-prolyl cis-trans isomerase CYP20-1	Arabidopsis thaliana
661	gi|210062274	Q9ASS6	CL12749.Contig2_All	2.7	2.7	63.6	2	Peptidyl-prolyl cis-trans isomerase CYP20-2	Arabidopsis thaliana
662	gi|255578656	P82869	CL7943.Contig9_All	4.08	4.08	16.8	2	Peptidyl-prolyl cis-trans isomerase CYP37	Arabidopsis thaliana
663	gi|255552604	Q9SSA5	CL2457.Contig7_All	12.74	12.74	67.1	8	Peptidyl-prolyl cis-trans isomerase CYP38	Arabidopsis thaliana
664	gi|224053655	Q9SCY2	Unigene25676_All	1.63	1.63	19	2	Peptidyl-prolyl cis-trans isomerase FKBP13	Arabidopsis thaliana
665	gi|225441076	Q9SR70	Unigene48679_All	2.72	2.72	27.2	2	Peptidyl-prolyl cis-trans isomerase FKBP16-4	Arabidopsis thaliana
666	gi|225425282	Q9LYR5	CL5931.Contig2_All	7.22	7.22	50	4	Peptidyl-prolyl cis-trans isomerase FKBP19	Arabidopsis thaliana
667	gi|225453422	Q0WRJ7	CL9107.Contig2_All	4.27	4.27	39.4	3	Peptidyl-prolyl cis-trans isomerase FKBP20-2	Arabidopsis thaliana
668	gi|355329948	Q38931	CL11558.Contig2_All	11.76	11.76	29.9	7	Peptidyl-prolyl cis-trans isomerase FKBP62	Arabidopsis thaliana
669	gi|14031049	Q96520	CL4087.Contig2_All	24.63	24.63	34.9	15	Peroxidase 12	Arabidopsis thaliana
670	gi|223635590	A7NY33	Unigene28534_All	7.94	7.94	60.7	5	Peroxidase 4	Vitis vinifera
671	gi|82698813	Q9SZE7	CL13541.Contig2_All	6.66	6.66	39.2	7	Peroxidase 51	Arabidopsis thaliana
672	gi|206812328	Q9FJZ9	CL4336.Contig6_All	2.66	2.81	34.1	3	Peroxidase 72	Arabidopsis thaliana
673	gi|224141563	Q6QPJ6	Unigene27541_All	2.01	2.01	24.7	1	Peroxiredoxin Q	Populus jackii
674	gi|224069224	Q6QPJ6	Unigene50200_All	2.2	7.82	34	5	Peroxiredoxin Q	Populus jackii
675	gi|224069224	Q75SY5	Unigene54760_All	9.56	9.56	44.9	6	Peroxiredoxin Q	Gentiana triflora
676	gi|52851172	Q9XEX2	Unigene27692_All	3.85	3.85	30.9	3	Peroxiredoxin-2B	Arabidopsis thaliana
677	gi|224136087	Q69TY4	CL8265.Contig2_All	1.72	1.72	30.8	1	Peroxiredoxin-2E-1	Oryza sativa subsp. japonica
678	gi|388508838	Q69TY4	Unigene11892_All	1.62	1.62	13.1	2	Peroxiredoxin-2E-1	Oryza sativa subsp. japonica
679	gi|304368145	Q9LRR9	CL7033.Contig1_All	48.74	48.74	74.9	38	Peroxisomal (S)-2-hydroxy-acid oxidase GLO1	Arabidopsis thaliana
680	gi|224065022	Q05957	CL7112.Contig1_All	1.91	1.91	26.1	1	Petal death protein	Dianthus caryophyllus
681	gi|115477891		CL5025.Contig3_All	4	4	46.2	2	pfkB type carbohydrate kinase protein family-like	Oryza sativa Japonica Group
682	gi|225426724	Q8GYC7	Unigene8245_All	2.06	2.06	22.1	3	PGR5-like protein 1B	Arabidopsis thaliana
683	gi|333696835	Q40359	CL2008.Contig26_All	2	2	28.5	1	PHD finger protein Alfin1	Medicago sativa
684	gi|356499632	Q94K73	CL11898.Contig3_All	2.04	2.04	14.9	1	Phenylalanine--tRNA ligase	Arabidopsis thaliana
685	gi|171854681		CL14337.Contig1_All	2	2	19.7	3	Phosphate-induced protein	Capsicum chinense
686	gi|76782190	Q00218	CL1478.Contig1_All	4	4	33.7	2	Phospho-2-dehydro-3-deoxyheptonate aldolase 2	Arabidopsis thaliana
687	gi|255579064	P29196	CL14741.Contig3_All	4.08	17.03	35.1	12	Phosphoenolpyruvate carboxylase	Solanum tuberosum
688	gi|224121514	Q9MAH0	CL14741.Contig1_All	19.78	19.94	45.7	13	Phosphoenolpyruvate carboxylase 1	Arabidopsis thaliana
689	gi|2266947	Q9FV65	CL14278.Contig1_All	21.96	21.96	49.5	12	Phosphoenolpyruvate carboxylase 2	Flaveria trinervia
690	gi|350537433	Q9M571	CL462.Contig6_All	12.32	12.32	39.3	8	Phosphoethanolamine N-methyltransferase	Spinacia oleracea
691	gi|255573724	Q9M4G4	CL11032.Contig7_All	15.7	15.7	39	8	Phosphoglucomutase	Solanum tuberosum
692	gi|211906450	Q42962	CL4691.Contig4_All	5.67	34.35	43.6	24	Phosphoglycerate kinase	Nicotiana tabacum
693	gi|2499497	Q42961	CL9748.Contig2_All	65.54	65.54	54.5	42	Phosphoglycerate kinase	Nicotiana tabacum
694	gi|211906450	Q42962	Unigene9948_All	0.51	0.54	25.6	2	Phosphoglycerate kinase	Nicotiana tabacum
695	gi|356531865		Unigene9688_All	13.93	13.93	32.5	7	Phosphoglycolate phosphatase-like	Glycine max
696	gi|225448433	Q39033	Unigene7665_All	2.05	2.05	23	1	Phosphoinositide phospholipase C 2	Arabidopsis thaliana
697	gi|224071449	Q9SJI7	CL14137.Contig2_All	2.89	2.89	27.7	4	Phospholipase A1-Iidelta	Arabidopsis thaliana
698	gi|12060550	Q41142	CL13989.Contig2_All	19.67	19.67	44.5	13	Phospholipase D alpha 1	Ricinus communis
699	gi|4867805	P93400	CL16034.Contig1_All	5.98	9.67	36	8	Phospholipase D alpha 1	Nicotiana tabacum
700	gi|224134947	P93400	CL6221.Contig1_All	1.89	1.89	27.5	1	Phospholipase D alpha 1	Nicotiana tabacum
701	gi|296084063	Q9C5Y0	CL7271.Contig2_All	3.49	3.49	35.7	3	Phospholipase D delta	Arabidopsis thaliana
702	gi|284433780	O24296	CL15518.Contig1_All	8.15	8.15	33.5	4	Phospholipid hydroperoxide glutathione peroxidase	Pisum sativum
703	gi|224071850	P30708	Unigene6508_All	2.13	2.15	22	3	Phospholipid hydroperoxide glutathione peroxidase	Nicotiana sylvestris
704	gi|13992713	Q9XJ56	CL980.Contig2_All	3.89	3.89	42	2	Phosphoprotein ECPP44	Daucus carota
705	gi|13992713	Q9XJ56	CL980.Contig3_All	2	2	53.1	1	Phosphoprotein ECPP44	Daucus carota
706	gi|13992713	Q9XJ56	Unigene25072_All	1.82	1.82	25.4	1	Phosphoprotein ECPP44	Daucus carota
707	gi|37983592	P55195	CL7872.Contig3_All	3.43	3.43	23.7	3	Phosphoribosylaminoimidazole carboxylase	Vigna aconitifolia
708	gi|37983566	Q05728	CL7771.Contig2_All	2.32	2.32	19.8	2	Phosphoribosylformylglycinamidine cyclo-ligase	Arabidopsis thaliana
709	gi|255566446	Q9M8D3	CL4307.Contig1_All	2.83	2.83	13.3	1	Phosphoribosylformylglycinamidine synthase	Arabidopsis thaliana
710	gi|224071429	P27774	CL6228.Contig1_All	3.86	10.38	41.1	8	Phosphoribulokinase	Mesembryanthemum crystallinum
711	gi|224071429	P27774	CL6228.Contig3_All	24.53	24.53	36.3	19	Phosphoribulokinase	Mesembryanthemum crystallinum
712	gi|357458583	P06511	CL15614.Contig2_All	6.9	6.9	38	5	Photosystem I P700 chlorophyll a apoprotein A1	Spinacia oleracea
713	gi|131166	P12372	CL14176.Contig1_All	10.85	10.85	76.6	10	Photosystem I reaction center subunit II	Solanum lycopersicum
714	gi|30013659	P46486	Unigene9735_All	27.52	27.52	55	20	Photosystem I reaction center subunit III	Flaveria trinervia
715	gi|255560289	P12354	CL11106.Contig5_All	2.01	2.01	23.9	2	Photosystem I reaction center subunit IV	Spinacia oleracea
716	gi|225443988	Q9SUI5	CL14229.Contig2_All	7.89	7.89	35.6	8	Photosystem I reaction center subunit psaK	Arabidopsis thaliana
717	gi|255572702	Q9SUI4	Unigene23955_All	6.1	27.72	28	17	Photosystem I reaction center subunit XI	Arabidopsis thaliana
718	gi|224069709	Q9SUI4	Unigene34599_All	28.31	28.31	55.1	20	Photosystem I reaction center subunit XI	Arabidopsis thaliana
719	gi|7525086		Unigene780_All	12.06	12.06	49.4	6	Photosystem I subunit VII	Arabidopsis thaliana
720	gi|351722140	P06183	Unigene20877_All	14.4	14.4	44.9	10	Photosystem II 10 kDa polypeptide	Solanum tuberosum
721	gi|106879623	Q9FPP4	Unigene17148_All	9.56	9.56	48.8	7	Photosystem II 22 kDa protein	Solanum sogarandinum
722	gi|206586409	B3EWI4	Unigene34986_All	8.41	8.41	39.6	9	Photosystem II 5 kDa protein	Petunia hybrida
723	gi|357471509	P06413	Unigene22101_All	44.29	44.29	43.1	36	Photosystem II CP43 chlorophyll apoprotein	Nicotiana tabacum
724	gi|290488482	P06411	CL2912.Contig3_All	145.31	145.31	61.8	125	Photosystem II CP47 chlorophyll apoprotein	Nicotiana tabacum
725	gi|297808307	O82660	CL10837.Contig1_All	14.05	14.05	43.7	8	Photosystem II stability/assembly factor HCF136	Arabidopsis thaliana
726	gi|171854659	P42210	Unigene21810_All	5.14	5.14	16.6	5	Phytepsin	Hordeum vulgare
727	gi|2370331	P29130	CL5505.Contig2_All	1.59	1.59	18.8	1	Phytochrome B	Nicotiana tabacum
728	gi|18146805	P28554	CL13733.Contig2_All	6.15	6.15	32.8	5	Phytoene dehydrogenase	Solanum lycopersicum
729	gi|359474834	P28554	CL5115.Contig1_All	18.2	18.2	34.8	12	Phytoene dehydrogenase	Solanum lycopersicum
730	gi|6759599	Q08435	CL861.Contig1_All	6.36	14.81	41.2	9	Plasma membrane ATPase 1	Nicotiana plumbaginifolia
731	gi|416664	Q03194	CL5910.Contig1_All	2	2	23.6	1	Plasma membrane ATPase 4	Nicotiana plumbaginifolia
732	gi|255548556	Q03194	Unigene32082_All	2	2	52.4	1	Plasma membrane ATPase 4	Nicotiana plumbaginifolia
733	gi|46430475	Q03194	Unigene34964_All	2.01	4.04	32.6	3	Plasma membrane ATPase 4	Nicotiana plumbaginifolia
734	gi|46430483	Q03194	Unigene9662_All	17.3	17.3	49.7	9	Plasma membrane ATPase 4	Nicotiana plumbaginifolia
735	gi|224074249	O81108	CL14785.Contig3_All	2	2	20.2	1	Plasma membrane-type calcium-transporting ATPase 2	Arabidopsis thaliana
736	gi|373431037	Q8S9M1	CL477.Contig7_All	16.02	16.02	50.5	9	Plastid-lipid-associated protein 13	Arabidopsis thaliana
737	gi|255575408	Q9LU85	CL918.Contig1_All	12.13	12.13	65.9	10	Plastid-lipid-associated protein 4	Arabidopsis thaliana
738	gi|350535623	Q9LW57	Unigene9942_All	26.32	26.32	53.8	18	Plastid-lipid-associated protein 6	Arabidopsis thaliana
739	gi|255539076	P00289	CL14174.Contig2_All	10.17	10.17	48.8	13	Plastocyanin	Spinacia oleracea
740	gi|225427112	Q9ZP40	CL10943.Contig3_All	5.41	5.41	37.4	3	Plastoglobulin-1	Pisum sativum
741	gi|225448379	Q9ST43	CL7673.Contig3_All	1.12	1.12	28.5	1	Pleckstrin homology domain-containing protein 1	Arabidopsis thaliana
742	gi|297743362	Q76CU2	CL168.Contig37_All	3.1	3.1	31.3	5	Pleiotropic drug resistance protein 1	Nicotiana tabacum
743	gi|224122806	Q9LJ64	CL10003.Contig1_All	4	4	40.9	2	Pollen-specific leucine-rich repeat extensin-like protein 1	Arabidopsis thaliana
744	gi|357480619	Q9LJ64	CL15430.Contig1_All	1.85	2.01	34.5	2	Pollen-specific leucine-rich repeat extensin-like protein 1	Arabidopsis thaliana
745	gi|77999263	Q9XIB6	CL1846.Contig4_All	2	2	40.7	1	Pollen-specific leucine-rich repeat extensin-like protein 2	Arabidopsis thaliana
746	gi|7673355	P42731	CL3459.Contig1_All	2.03	2.03	42.8	1	Polyadenylate-binding protein 2	Arabidopsis thaliana
747	gi|405789908	P43311	Unigene21397_All	3	3	35.7	2	Polyphenol oxidase	Vitis vinifera
748	gi|405789910	Q9ZP19	Unigene15823_All	17.25	17.25	62.8	15	Polyphenol oxidase I	Ipomoea batatas
749	gi|386870493	Q9MB14	Unigene27344_All	70.09	70.09	56	54	Polyphenol oxidase II	Ipomoea batatas
750	gi|386870493	Q9MB14	Unigene34573_All	67.69	67.69	54.8	57	Polyphenol oxidase II	Ipomoea batatas
751	gi|224141927		CL10649.Contig2_All	1.6	1.6	17.7	1	Predicted protein	Populus trichocarpa
752	gi|224053979		CL11676.Contig2_All	0.86	0.86	14.1	1	Predicted protein	Populus trichocarpa
753	gi|224106880		CL11741.Contig1_All	2	2	36.6	1	Predicted protein	Populus trichocarpa
754	gi|224124022		CL14943.Contig2_All	4.69	4.69	58.8	3	Predicted protein	Populus trichocarpa
755	gi|224082738		CL3347.Contig2_All	1.09	1.09	62.9	1	Predicted protein	Populus trichocarpa
756	gi|224146286		CL5737.Contig1_All	4.02	4.02	45.2	2	Predicted protein	Populus trichocarpa
757	gi|224145977		CL6878.Contig3_All	4.86	4.86	31.5	4	Predicted protein	Populus trichocarpa
758	gi|224083484		Unigene11931_All	0.96	0.96	13.5	1	Predicted protein	Populus trichocarpa
759	gi|224078165		Unigene17567_All	3.96	3.96	59.4	2	Predicted protein	Populus trichocarpa
760	gi|224055615		Unigene22088_All	7.54	7.55	52	4	Predicted protein	Populus trichocarpa
761	gi|224072767		Unigene31924_All	4.54	4.54	29.7	2	Predicted protein	Populus trichocarpa
762	gi|224117268		Unigene33190_All	1.92	2	21.3	1	Predicted protein	Populus trichocarpa
763	gi|224102545		Unigene37070_All	2.42	2.42	36.3	3	Predicted protein	Populus trichocarpa
764	gi|224145260		Unigene54299_All	2.07	2.08	24.2	2	Predicted protein	Populus trichocarpa
765	gi|297737057	Q9LJ98	CL5369.Contig1_All	1.3	1.3	53.1	1	Prefoldin subunit 2	Arabidopsis thaliana
766	gi|302142164	B6EUA9	CL8540.Contig1_All	2.02	2.02	17.1	2	Pre-mRNA-processing protein 40A	Arabidopsis thaliana
767	gi|255563046	Q38953	Unigene7945_All	2	2	21.6	1	Pre-mRNA-splicing factor ATP-dependent RNA helicase	Arabidopsis thaliana
768	gi|225437350	O22315	Unigene17014_All	2	2	34.7	1	Pre-mRNA-splicing factor SF2	Arabidopsis thaliana
769	gi|225428772	Q9LJL3	CL8453.Contig2_All	4.21	4.21	41.8	2	Presequence protease 1	Arabidopsis thaliana
770	gi|52854331		CL15716.Contig2_All	1.82	1.82	19	1	Progesterone 5-beta-reductase	Digitalis ferruginea
771	gi|255558490	Q9XI96	CL935.Contig5_All	2.53	2.53	24	3	Proline-rich receptor-like protein kinase PERK7	Arabidopsis thaliana
772	gi|225450009	Q9SX31	CL1787.Contig19_All	12.71	12.71	37.9	8	Proline-rich receptor-like protein kinase PERK9	Arabidopsis thaliana
773	gi|359493091	O22609	CL1945.Contig4_All	9.98	9.98	31.6	7	Protease Do-like 1	Arabidopsis thaliana
774	gi|77416969	O23708	CL11161.Contig2_All	8.03	8.03	25.5	5	Proteasome subunit alpha type-2-A	Arabidopsis thaliana
775	gi|359806124	Q9M4T8	CL4777.Contig3_All	14.18	14.18	40.1	9	Proteasome subunit alpha type-5	Glycine max
776	gi|77999287	O24030	Unigene1121_All	2.33	2.33	30.8	3	Proteasome subunit alpha type-7	Solanum lycopersicum
777	gi|351726646	O23714	Unigene17157_All	2	2	36	1	Proteasome subunit beta type-2-A	Arabidopsis thaliana
778	gi|225445670	P93395	CL12334.Contig3_All	5.48	5.48	43.4	5	Proteasome subunit beta type-6	Nicotiana tabacum
779	gi|255564826		CL11432.Contig4_All	10.92	10.92	47.6	8	Protein binding protein	Ricinus communis
780	gi|225435760	P29518	CL12685.Contig2_All	14.92	14.92	46.6	10	Protein brittle-1	Zea mays
781	gi|255543593	P29518	CL525.Contig1_All	9.93	9.93	38.7	12	Protein brittle-1	Zea mays
782	gi|356550175	Q8VX13	CL2447.Contig2_All	2.01	2.01	19.4	2	Protein disulfide isomerase-like 1-3	Arabidopsis thaliana
783	gi|224129074	Q67UF5	CL3927.Contig1_All	1.89	1.89	35	1	Protein disulfide isomerase-like 2-3	Oryza sativa subsp. japonica
784	gi|225459587	Q9XF61	CL3604.Contig1_All	9.5	9.5	33.4	9	Protein disulfide-isomerase	Datisca glomerata
785	gi|47933777	Q43116	Unigene27220_All	21.68	21.68	37.9	15	Protein disulfide-isomerase	Ricinus communis
786	gi|255586469	Q94F09	CL7764.Contig1_All	0.92	0.92	22.3	4	Protein disulfide-isomerase 5-2	Arabidopsis thaliana
787	gi|255548505	P38661	CL1251.Contig1_All	9.45	9.45	38.4	5	Protein disulfide-isomerase A6	Medicago sativa
788	gi|225441137		CL1788.Contig3_All	4	4	20.2	2	Protein fluG-like	Vitis vinifera
789	gi|359476904	Q8S2T0	CL9730.Contig1_All	2	2	29.3	1	Protein GRIP	Arabidopsis thaliana
790	gi|359494074		Unigene13694_All	1.08	1.08	23.3	1	Protein grpE-like	Vitis vinifera
791	gi|359494074		CL896.Contig1_All	4.31	4.31	39.8	4	Protein grpE-like	Vitis vinifera
792	gi|146220096	P49030	CL11956.Contig2_All	2	2	56.3	2	Protein mago nashi homolog	Oryza sativa subsp. japonica
793	gi|255578799	Q9FHX2	CL8338.Contig1_All	1.51	1.51	27.5	1	Protein MITOFERRINLIKE 1	Arabidopsis thaliana
794	gi|20385169	P25096	CL10271.Contig3_All	3.4	3.4	30	6	Protein P21	Glycine max
795	gi|359476721	Q9SUK9	Unigene22010_All	3.54	3.54	26.9	2	Protein phosphatase 2C 55	Arabidopsis thaliana
796	gi|255570069	P36875	CL16585.Contig3_All	2.01	2.01	29.5	1	Protein phosphatase PP2A regulatory subunit A	Pisum sativum
797	gi|356521038	Q8VYP0	CL12425.Contig2_All	2.69	2.69	31.7	3	Protein SCO1 homolog 1	Arabidopsis thaliana
798	gi|157142955	Q7XAB8	CL11486.Contig3_All	5.7	5.7	61.2	4	Protein THYLAKOID FORMATION1	Solanum tuberosum
799	gi|118486499	Q8H0U5	Unigene37960_All	7.68	7.68	65.4	6	Protein TIC 62	Arabidopsis thaliana
800	gi|359478503	Q8LPR9	CL805.Contig3_All	14.36	14.36	44.3	10	Protein TIC110	Arabidopsis thaliana
801	gi|224124724	Q8LPR9	Unigene4130_All	0.4	0.41	43	1	Protein TIC110	Arabidopsis thaliana
802	gi|297746035	Q9STE8	Unigene18347_All	8.08	8.09	30.6	6	Protein TOC75-3	Arabidopsis thaliana
803	gi|255548245	Q36795	CL4408.Contig2_All	2.01	2.01	15.7	1	Protein translocase subunit SecA	Spinacia oleracea
804	gi|224117452	P38379	CL8364.Contig4_All	0.49	0.49	16.4	1	Protein transport protein Sec61 subunit alpha	Pyrenomonas salina
805	gi|297735294	Q9AT00	CL1484.Contig9_All	1.02	1.02	38.8	1	Protein TRIGALACTOSYLDIACYLGLYCEROL 3	Arabidopsis thaliana
806	gi|225458603	O48724	CL10510.Contig1_All	2	2	36.7	1	Protein WEAK CHLOROPLAST MOVEMENT UNDER BLUE LIGHT 1	Arabidopsis thaliana
807	gi|225458177		CL12940.Contig2_All	1.89	1.89	23.6	1	Protein yeeZ	Vitis vinifera
808	gi|224121858	Q42539	CL16047.Contig2_All	1.89	1.89	30.6	1	Protein-L-isoaspartate O-methyltransferase	Arabidopsis thaliana
809	gi|324388030	O82656	CL10481.Contig2_All	2	2	27.1	1	Protein-tyrosine-phosphatase PTP1	Arabidopsis thaliana
810	gi|225437762	O24163	CL12970.Contig2_All	1.1	1.1	17.9	1	Protoporphyrinogen oxidase	Nicotiana tabacum
811	gi|225449629	O80634	CL1892.Contig1_All	1.1	1.1	37.6	1	PsbP-like protein 2	Arabidopsis thaliana
812	gi|225425642	Q9XI73	CL12886.Contig3_All	4.12	4.12	29.3	3	PsbQ-like protein 1	Arabidopsis thaliana
813	gi|225461148	Q9SGH4	Unigene35557_All	5.84	5.84	40.9	4	PsbQ-like protein 2	Arabidopsis thaliana
814	gi|13487781		CL5692.Contig2_All	4	4	41.1	2	PTP-1	Craterostigma plantagineum
815	gi|225429582		CL5145.Contig4_All	37.18	37.18	47.6	24	Puromycin-sensitive aminopeptidase	Vitis vinifera
816	gi|2501578	Q39963	CL7682.Contig1_All	10.02	10.02	27.1	7	Pyridoxal biosynthesis protein PDX1	Hevea brasiliensis
817	gi|156640561	Q06572	Unigene5406_All	1.89	1.89	22.4	1	Pyrophosphate-energized vacuolar membrane proton pump	Hordeum vulgare
818	gi|790479	P31414	CL6187.Contig2_All	7.85	7.85	22.9	5	Pyrophosphate-energized vacuolar membrane proton pump 1	Arabidopsis thaliana
819	gi|224115922	Q41141	CL10530.Contig1_All	1.8	1.8	10.2	1	Pyrophosphate--fructose 6-phosphate 1-phosphotransferase subunit beta	Ricinus communis
820	gi|255543140	P52904	Unigene25278_All	7.31	7.31	47.8	8	Pyruvate dehydrogenase E1 component subunit beta	Pisum sativum
821	gi|356552857	Q38799	Unigene29470_All	0.53	0.53	22.7	1	Pyruvate dehydrogenase E1 component subunit beta	Arabidopsis thaliana
822	gi|225463801	Q42806	CL14058.Contig4_All	10.85	10.85	46.3	7	Pyruvate kinase	Glycine max
823	gi|224069760	P22200	Unigene7636_All	7.1	7.1	38.7	5	Pyruvate kinase	Solanum tuberosum
824	gi|359477316	Q42910	CL384.Contig23_All	5.68	5.68	28.3	3	Pyruvate, phosphate dikinase	Mesembryanthemum crystallinum
825	gi|255568816	Q9ZUC1	Unigene7171_All	10.67	10.67	44.2	8	Quinone oxidoreductase-like protein At1g23740	Arabidopsis thaliana
826	gi|359494786	Q8H0M1	CL13997.Contig1_All	1.72	1.73	38	4	Quinone-oxidoreductase homolog	Spinacia oleracea
827	gi|359476981		CL6402.Contig4_All	2	2	35.1	1	Rab proteins geranylgeranyltransferase component A 2-like	Vitis vinifera
828	gi|350538193	P92985	CL15496.Contig2_All	10	10	100	5	Ran-binding protein 1 homolog c	Arabidopsis thaliana
829	gi|3024504	Q40521	CL3306.Contig2_All	7.73	7.73	40.7	5	Ras-related protein Rab11B	Nicotiana tabacum
830	gi|255570960	O04486	Unigene34897_All	3.22	5.5	40.3	4	Ras-related protein RABA2a	Arabidopsis thaliana
831	gi|297807067	Q9FJN8	Unigene25006_All	1.21	2.67	89.5	2	Ras-related protein RABA4a	Arabidopsis thaliana
832	gi|390979747	P28188	CL15011.Contig2_All	0.48	2.83	68.8	4	Ras-related protein RABD2a	Arabidopsis thaliana
833	gi|357510455	P28186	CL15156.Contig2_All	5.52	6.88	49.5	5	Ras-related protein RABE1c	Arabidopsis thaliana
834	gi|359473277	Q9LFP7	CL479.Contig5_All	1.89	1.89	20	1	Receptor-like protein kinase At5g15080	Arabidopsis thaliana
835	gi|359488506	Q9SCZ4	CL12996.Contig1_All	1.49	1.49	17.3	1	Receptor-like protein kinase FERONIA	Arabidopsis thaliana
836	gi|359482516	Q8RWW0	CL12064.Contig4_All	3.48	3.49	22.4	2	Receptor-like serine/threonine-protein kinase ALE2	Arabidopsis thaliana
837	gi|388502142	Q9FFE0	Unigene27794_All	2.02	2.21	25.3	2	Regulator of ribonuclease-like protein 2	Arabidopsis thaliana
838	gi|211906464	Q9FFE0	Unigene34938_All	2.74	2.74	35.5	2	Regulator of ribonuclease-like protein 2	Arabidopsis thaliana
839	gi|225470169	P93788	CL2080.Contig1_All	2	2	45.9	1	Remorin	Solanum tuberosum
840	gi|224120028	P93788	Unigene25699_All	4	4	48.2	2	Remorin	Solanum tuberosum
841	gi|225462835	Q9SVG4	CL4299.Contig1_All	7.48	8.92	33.2	7	Reticuline oxidase-like protein	Arabidopsis thaliana
842	gi|224115654	Q9SVG4	CL7848.Contig1_All	9.12	9.12	36	5	Reticuline oxidase-like protein	Arabidopsis thaliana
843	gi|224130512	Q9M158	CL1668.Contig1_All	13.07	13.07	40.7	13	Rhodanese-like domain-containing protein 4	Arabidopsis thaliana
844	gi|15149819	P42814	Unigene32007_All	1.6	1.6	26.6	1	Ribonuclease 2	Arabidopsis thaliana
845	gi|225451299	Q9ZU38	Unigene9791_All	25.06	25.06	48.9	14	Ribose-5-phosphate isomerase	Arabidopsis thaliana
846	gi|255582599	Q9XGA1	Unigene14447_All	0.89	0.89	12.6	1	Ribose-phosphate pyrophosphokinase 4	Spinacia oleracea
847	gi|357435975	Q96033	CL11445.Contig1_All	2.51	2.51	9.1	2	Ribosomal protein S12	Helianthus annuus
848	gi|359422269	Q06RC1	CL7377.Contig2_All	190.79	190.79	76.5	215	Ribulose bisphosphate carboxylase large chain	Jasminum nudiflorum
849	gi|270383722	O22077	Unigene2742_All	31.96	31.96	75	31	Ribulose bisphosphate carboxylase small chain	Fagus crenata
850	gi|118489105	Q7X9A0	CL9640.Contig2_All	82.71	82.71	71.1	73	Ribulose bisphosphate carboxylase/oxygenase activase 1	Larrea tridentata
851	gi|17368377	P94026	CL11123.Contig4_All	1.72	1.72	24.5	1	Ribulose-1,5 bisphosphate carboxylase/oxygenase large subunit N-methyltransferase	Nicotiana tabacum
852	gi|2499728	Q43843	CL5060.Contig4_All	6.87	6.87	38	4	Ribulose-phosphate 3-epimerase	Solanum tuberosum
853	gi|224132004	P08926	CL9520.Contig2_All	12.55	21.66	65.4	13	RuBisCO large subunit-binding protein subunit alpha	Pisum sativum
854	gi|225435794	P08927	CL9892.Contig4_All	6.61	28.19	44.9	21	RuBisCO large subunit-binding protein subunit beta	Pisum sativum
855	gi|357460396		CL8065.Contig1_All	1.68	1.68	35.7	1	RuvB DNA helicase-like protein	Medicago truncatula
856	gi|255543014	Q9AT56	CL16321.Contig3_All	14.77	14.77	55.6	9	S-adenosylmethionine synthase 1	Elaeagnus umbellata
857	gi|75324631	Q6RYA0	CL14106.Contig1_All	6	6	15.9	3	Salicylic acid-binding protein 2	Nicotiana tabacum
858	gi|70724314	Q05047	Unigene41977_All	2	2	39.6	1	Secologanin synthase	Catharanthus roseus
859	gi|350538149	P46283	Unigene15221_All	17.22	17.22	38.7	10	Sedoheptulose-1,7-bisphosphatase	Arabidopsis thaliana
860	gi|296083020	Q9C7D4	CL10107.Contig1_All	2	2	58.8	1	Serine carboxypeptidase-like 16	Arabidopsis thaliana
861	gi|296083020	Q9C7Z9	CL322.Contig28_All	8.26	8.26	34.2	6	Serine carboxypeptidase-like 18	Arabidopsis thaliana
862	gi|255574994	Q949Q7	Unigene710_All	4.21	4.21	14.5	2	Serine carboxypeptidase-like 29	Arabidopsis thaliana
863	gi|224106147	Q0WRX3	Unigene25423_All	2.2	2.2	16.3	3	Serine carboxypeptidase-like 40	Arabidopsis thaliana
864	gi|356552781	Q9FH05	Unigene3180_All	2	2	24.2	1	Serine carboxypeptidase-like 42	Arabidopsis thaliana
865	gi|357491047	Q9FH05	Unigene45048_All	4.07	4.07	32.9	3	Serine carboxypeptidase-like 42	Arabidopsis thaliana
866	gi|225457767	Q9FH05	Unigene54169_All	2	2	49.3	1	Serine carboxypeptidase-like 42	Arabidopsis thaliana
867	gi|297741662	Q93Y09	CL10932.Contig1_All	1.6	1.6	18	1	Serine carboxypeptidase-like 45	Arabidopsis thaliana
868	gi|225433510	P34899	CL13035.Contig1_All	5.68	5.68	27.6	3	Serine hydroxymethyltransferase	Pisum sativum
869	gi|1707998	P50433	CL4320.Contig1_All	56.74	56.74	49.5	48	Serine hydroxymethyltransferase	Solanum tuberosum
870	gi|224092216	Q9SZJ5	CL9761.Contig6_All	6.21	6.21	31.1	4	Serine hydroxymethyltransferase	Arabidopsis thaliana
871	gi|255572585	Q9SZJ5	Unigene10080_All	1.51	1.51	15.6	1	Serine hydroxymethyltransferase	Arabidopsis thaliana
872	gi|134142065	P34899	Unigene7238_All	1.89	4	22.2	2	Serine hydroxymethyltransferase	Pisum sativum
873	gi|224067104	P49358	CL11133.Contig2_All	1.72	14.07	51.5	15	Serine hydroxymethyltransferase 2	Flaveria pringlei
874	gi|359497044	Q1PF50	CL15258.Contig1_All	10	10	21.3	8	Serine protease EDA2	Arabidopsis thaliana
875	gi|255581402	Q1PF50	CL4866.Contig8_All	7.35	7.35	25.3	4	Serine protease EDA2	Arabidopsis thaliana
876	gi|78191396	Q9SEU4	CL4130.Contig9_All	0.91	0.91	52	1	Serine/arginine-rich splicing factor 33	Arabidopsis thaliana
877	gi|359476412	Q9SJA6	CL2816.Contig6_All	4.68	4.68	57.6	4	Serine/arginine-rich splicing factor RSZ22A	Arabidopsis thaliana
878	gi|356549162	Q05609	CL1148.Contig2_All	2	2	10.9	1	Serine/threonine-protein kinase CTR1	Arabidopsis thaliana
879	gi|224101681	Q9S713	CL6333.Contig1_All	8.93	8.93	31.1	5	Serine/threonine-protein kinase STN7	Arabidopsis thaliana
880	gi|225440262	Q38845	CL2227.Contig1_All	1.82	1.82	15.3	1	Serine/threonine-protein phosphatase 2A 65 kDa regulatory subunit A alpha isoform	Arabidopsis thaliana
881	gi|255576493	Q38950	CL1229.Contig2_All	6.05	6.05	17.2	5	Serine/threonine-protein phosphatase 2A 65 kDa regulatory subunit A beta isoform	Arabidopsis thaliana
882	gi|255538432	Q9S7T8	Unigene28444_All	1.22	1.22	21	1	Serpin-ZX	Arabidopsis thaliana
883	gi|224109378	P58684	CL5946.Contig5_All	2	2	28.7	1	Signal peptidase complex subunit 2	Arabidopsis thaliana
884	gi|225428245	O22265	Unigene15500_All	2	2	17.5	2	Signal recognition particle 43 kDa protein	Arabidopsis thaliana
885	gi|82470779	Q9FHW7	CL7193.Contig3_All	6	6	41.6	4	SKP1-like protein 1B	Arabidopsis thaliana
886	gi|224088536	O82221	Unigene9752_All	4.71	4.71	58.8	4	Small nuclear ribonucleoprotein G	Arabidopsis thaliana
887	gi|350538067	Q38997	CL286.Contig9_All	1.29	1.29	27.7	2	SNF1-related protein kinase catalytic subunit alpha KIN10	Arabidopsis thaliana
888	gi|225464144	F4IZC4	CL4849.Contig1_All	6.04	6.04	28.8	3	Sodium/metabolite cotransporter BASS4	Arabidopsis thaliana
889	gi|297738888	Q1EBV7	CL1289.Contig2_All	1.21	1.21	13	1	Sodium/pyruvate cotransporter BASS2	Arabidopsis thaliana
890	gi|255554527	Q9LXC9	Unigene18355_All	3.04	3.04	33.1	3	Soluble inorganic pyrophosphatase 1	Arabidopsis thaliana
891	gi|225448511		CL8692.Contig3_All	2.24	2.24	15	3	Sorting and assembly machinery component 50 homolog B-like	Vitis vinifera
892	gi|15223115	O48661	Unigene1226_All	4	4	45.5	2	Spermidine synthase 2	Arabidopsis thaliana
893	gi|255542044		CL5671.Contig9_All	2.65	2.65	28.6	2	SPFH domain-containing protein 2 precursor	Ricinus communis
894	gi|147840634	Q9ZR40	Unigene25195_All	3.22	3.22	29.8	2	Splicing factor U2af large subunit B	Nicotiana plumbaginifolia
895	gi|147805616	P24805	CL10018.Contig3_All	2.1	2.1	23.5	2	Stem-specific protein TSJT1	Nicotiana tabacum
896	gi|224105605		Unigene25267_All	2.03	2.03	28.6	3	Stress-enhanced protein 1	Populus trichocarpa
897	gi|224139742	P94111	CL10463.Contig2_All	1.37	1.37	16.3	1	Strictosidine synthase 1	Arabidopsis thaliana
898	gi|297738547	P94111	CL12658.Contig3_All	6	6	19.3	3	Strictosidine synthase 1	Arabidopsis thaliana
899	gi|166919372	Q02028	CL5719.Contig2_All	10.12	13.29	43.4	8	Stromal 70 kDa heat shock-related protein	Pisum sativum
900	gi|166919372	Q02028	Unigene34812_All	11.29	11.29	68	9	Stromal 70 kDa heat shock-related protein	Pisum sativum
901	gi|224073675	O65351	CL16164.Contig1_All	10.02	10.02	43.5	5	Subtilisin-like protease	Arabidopsis thaliana
902	gi|359492590	O65351	Unigene1794_All	3.18	3.18	24.8	3	Subtilisin-like protease	Arabidopsis thaliana
903	gi|324388032	O64495	Unigene29481_All	3.75	3.75	28.1	3	Subtilisin-like protease SDD1	Arabidopsis thaliana
904	gi|307136313	Q8LB02	CL3960.Contig1_All	4.08	4.08	26.5	2	Succinate dehydrogenase [ubiquinone] iron-sulfur subunit 2	Arabidopsis thaliana
905	gi|350538647	Q9SAK4	Unigene28611_All	5.27	5.27	25.6	5	Succinate-semialdehyde dehydrogenase	Arabidopsis thaliana
906	gi|225438067	Q6K9N6	CL14610.Contig3_All	2	2.61	50.5	2	Succinyl-CoA ligase [ADP-forming] subunit beta	Oryza sativa subsp. japonica
907	gi|225438067	Q6K9N6	CL14610.Contig4_All	6.08	6.08	49.1	4	Succinyl-CoA ligase [ADP-forming] subunit beta	Oryza sativa subsp. japonica
908	gi|345286417	P49037	CL1934.Contig1_All	0.89	0.89	34.2	1	Sucrose synthase	Solanum lycopersicum
909	gi|345286417	P49039	Unigene12060_All	20.93	20.93	42.3	18	Sucrose synthase	Solanum tuberosum
910	gi|345286419	Q9M111	Unigene16059_All	6.52	10.94	30.6	5	Sucrose synthase 3	Arabidopsis thaliana
911	gi|345286419	Q10LP5	Unigene32045_All	1.87	1.87	48.5	3	Sucrose synthase 4	Oryza sativa subsp. japonica
912	gi|6289059	O04932	CL11609.Contig3_All	2.11	2.11	22.4	2	Sucrose-phosphate synthase 1	Craterostigma plantagineum
913	gi|255538660	Q9FRL3	CL15577.Contig2_All	0.87	0.87	12.5	1	Sugar transporter ERD6-like 6	Arabidopsis thaliana
914	gi|75100800	O82802	CL14359.Contig3_All	2.3	2.3	34.8	2	Sulfite reductase 1 [ferredoxin]	Nicotiana tabacum
915	gi|118482799	O49073	CL6375.Contig2_All	2.89	9.74	57.4	8	Superoxide dismutase [Cu-Zn]	Paulownia kawakamii
916	gi|118482799	Q9SQL5	CL6375.Contig3_All	7.32	9.87	62.5	8	Superoxide dismutase [Cu-Zn]	Ananas comosus
917	gi|346426991	O04997	Unigene14950_All	5.04	5.04	42.9	6	Superoxide dismutase [Cu-Zn]	Solidago canadensis var. scabra
918	gi|12744890	O49073	Unigene41656_All	13.03	13.03	66.5	15	Superoxide dismutase [Cu-Zn]	Paulownia kawakamii
919	gi|323301374	P28759	CL4900.Contig2_All	4.18	4.18	18.8	2	Superoxide dismutase [Fe]	Glycine max
920	gi|29465854	Q9SM64	CL9217.Contig2_All	8.19	8.19	30.3	6	Superoxide dismutase [Mn]	Prunus persica
921	gi|29465854	Q9SM64	Unigene21739_All	4	4	33.9	2	Superoxide dismutase [Mn]	Prunus persica
922	gi|225457921	B6ETT4	CL2486.Contig2_All	2	2	19.1	1	Synaptotagmin-2	Arabidopsis thaliana
923	gi|225439283	Q8VZU2	CL1475.Contig20_All	1.78	1.78	29.1	1	Syntaxin-132	Arabidopsis thaliana
924	gi|225439283	Q8VZU2	CL1475.Contig7_All	1.82	1.82	31.9	1	Syntaxin-132	Arabidopsis thaliana
925	gi|225441629	P28769	CL10553.Contig4_All	1.6	1.6	23	1	T-complex protein 1 subunit alpha	Arabidopsis thaliana
926	gi|359497202	P28769	CL2182.Contig2_All	4.05	4.05	28.8	2	T-complex protein 1 subunit alpha	Arabidopsis thaliana
927	gi|359489326	P28769	CL2838.Contig1_All	2.06	2.06	39.3	1	T-complex protein 1 subunit alpha	Arabidopsis thaliana
928	gi|255558769	O04450	CL10291.Contig1_All	2.03	2.03	30.1	2	T-complex protein 1 subunit epsilon	Arabidopsis thaliana
929	gi|225424564	O04450	CL10734.Contig1_All	6.68	6.68	18.3	3	T-complex protein 1 subunit epsilon	Arabidopsis thaliana
930	gi|225456051	P54411	Unigene35248_All	9.41	9.41	52.9	5	T-complex protein 1 subunit epsilon	Avena sativa
931	gi|225457058	Q9LKI7	CL13194.Contig1_All	2.35	2.35	42.8	2	T-complex protein 1 subunit gamma	Thalassiosira weissflogii
932	gi|350539735		Unigene13434_All	4.26	4.27	30.8	5	Temperature-induced lipocalin	Solanum lycopersicum
933	gi|208659912	P29449	CL6422.Contig2_All	4.73	4.74	37.7	4	Thioredoxin H-type 1	Nicotiana tabacum
934	gi|255539068	Q9SGS4	Unigene21292_All	3.74	3.74	35.6	2	Thioredoxin-like protein CDSP32	Arabidopsis thaliana
935	gi|225440590	Q9M024	CL14422.Contig1_All	0.99	0.99	14.6	1	Thylakoid ADP,ATP carrier protein	Arabidopsis thaliana
936	gi|224120874	P81760	CL9822.Contig2_All	5.45	5.45	45.4	5	Thylakoid lumenal 17.4 kDa protein	Arabidopsis thaliana
937	gi|225450155	P82658	Unigene10065_All	2.22	2.22	24.3	2	Thylakoid lumenal 19 kDa protein	Arabidopsis thaliana
938	gi|302141995	Q9THX6	CL13696.Contig2_All	2.38	2.38	39.6	3	Thylakoid lumenal 29 kDa protein	Solanum lycopersicum
939	gi|356543813	Q9LR64	Unigene2872_All	2.58	4.67	35.1	3	Thylakoid lumenal protein At1g03610	Arabidopsis thaliana
940	gi|356543813	Q9LR64	Unigene6590_All	12.27	12.27	44.1	10	Thylakoid lumenal protein At1g03610	Arabidopsis thaliana
941	gi|225453634	Q8LCA1	Unigene29376_All	10.01	10.01	38.2	13	Thylakoid membrane phosphoprotein 14 kDa	Arabidopsis thaliana
942	gi|407728555		CL7685.Contig2_All	2	2	18.1	1	Tm-1 protein	Solanum habrochaites
943	gi|348167220	Q6ZIK0	CL6393.Contig2_All	0.65	0.65	28.6	1	Tocopherol O-methyltransferase	Oryza sativa subsp. japonica
944	gi|225461774		CL4427.Contig8_All	3.45	3.45	36.5	2	TOM1-like protein 2	Vitis vinifera
945	gi|225442937	Q27GK7	CL3191.Contig14_All	0.47	0.48	15.2	1	Topless-related protein 4	Arabidopsis thaliana
946	gi|225461038		Unigene602_All	1.41	1.41	15.1	1	Trafficking protein particle complex subunit 3	Vitis vinifera
947	gi|356521624	Q9SKZ1	CL5259.Contig3_All	1.75	1.75	24.8	1	Transcription factor Pur-alpha 1	Arabidopsis thaliana
948	gi|255541252	Q43848	CL8575.Contig2_All	37.11	37.11	51	28	Transketolase	Solanum tuberosum
949	gi|255541252	Q43848	CL8575.Contig3_All	4.44	20.43	40.2	18	Transketolase	Solanum tuberosum
950	gi|225445818	Q1XDQ6	CL8654.Contig3_All	2	2	30	1	Translation initiation factor IF-3	Porphyra yezoensis
951	gi|115486523	P35681	Unigene31341_All	1.12	2.98	39.6	3	Translationally-controlled tumor protein homolog	Oryza sativa subsp. japonica
952	gi|2507443	P50906	Unigene9807_All	5.82	5.82	56.3	4	Translationally-controlled tumor protein homolog	Pisum sativum
953	gi|225437318	O81283	CL12784.Contig1_All	4.35	4.35	25	2	Translocase of chloroplast 159	Arabidopsis thaliana
954	gi|225442268		Unigene4183_All	6.04	6.06	35	5	Transmembrane 9 superfamily member 4 isoform 1	Vitis vinifera
955	gi|225442268		Unigene56030_All	2	6.04	47.8	5	Transmembrane 9 superfamily member 4 isoform 1	Vitis vinifera
956	gi|359485867		CL1519.Contig1_All	6.36	6.36	24.8	5	Transmembrane 9 superfamily member 4-like	Vitis vinifera
957	gi|225470171	Q8L856	CL5557.Contig2_All	2	2	42.2	1	Transmembrane ascorbate ferrireductase 1	Arabidopsis thaliana
958	gi|225448026		CL10446.Contig2_All	1.66	1.66	22.8	1	Transmembrane emp24 domain-containing protein 10-like	Vitis vinifera
959	gi|225437525		CL3445.Contig1_All	2	2	22.2	1	Transmembrane protein 205	Vitis vinifera
960	gi|225460855	Q8S9L5	CL4994.Contig2_All	11.13	11.13	48.5	7	Trigger factor-like protein TIG	Arabidopsis thaliana
961	gi|255555865	Q9C882	CL7237.Contig3_All	2.01	2.01	17.7	1	Trihelix transcription factor GTL1	Arabidopsis thaliana
962	gi|225443598	P11869	Unigene48798_All	4.47	4.47	18.7	4	Triose phosphate/phosphate translocator	Spinacia oleracea
963	gi|1351279	P48495	CL14140.Contig2_All	18.42	18.42	35	10	Triosephosphate isomerase	Petunia hybrida
964	gi|1351271	P48496	CL3815.Contig2_All	5.68	5.88	45	5	Triosephosphate isomerase	Spinacia oleracea
965	gi|359490504		CL10123.Contig1_All	10.42	10.42	28.5	6	Tripeptidyl peptidase II (TPP2)	Vitis vinifera
966	gi|225470826	Q93Z38	Unigene1085_All	7.29	7.29	24.2	4	Tryptophan aminotransferase-related protein 4	Arabidopsis thaliana
967	gi|255582570	O22349	Unigene3856_All	11.6	11.6	27.6	9	Tubulin alpha-3 chain	Eleusine indica
968	gi|224056825	Q40665	Unigene34688_All	8.14	8.14	31.7	4	Tubulin beta-3 chain	Oryza sativa subsp. japonica
969	gi|357509277	Q43697	Unigene2923_All	2	4.08	21.2	2	Tubulin beta-5 chain	Zea mays
970	gi|296086730	Q9LGE6	CL8320.Contig2_All	3.88	3.88	47.5	4	U6 snRNA-associated Sm-like protein LSm4	Oryza sativa subsp. japonica
971	gi|225439303	Q9FPT1	CL9942.Contig2_All	3.48	3.49	29.8	2	Ubiquitin carboxyl-terminal hydrolase 12	Arabidopsis thaliana
972	gi|359482015	P49636	CL1346.Contig6_All	3.94	3.95	52.7	7	Ubiquitin-60S ribosomal protein L40	Nicotiana sylvestris
973	gi|38142359	P93028	CL5284.Contig2_All	3.52	3.52	20	2	Ubiquitin-activating enzyme E1 1	Arabidopsis thaliana
974	gi|1808656	P93028	Unigene48552_All	2	2	25	1	Ubiquitin-activating enzyme E1 1	Arabidopsis thaliana
975	gi|315937232	Q9SVD7	Unigene55358_All	0.65	0.65	29.5	1	Ubiquitin-conjugating enzyme E2 variant 1D	Arabidopsis thaliana
976	gi|225456323	O23034	CL6522.Contig6_All	3.82	3.82	28	2	Ubiquitin-like modifier-activating enzyme 5	Arabidopsis thaliana
977	gi|37781556	O65781	CL5387.Contig4_All	0.46	0.46	24.8	3	UDP-glucose 4-epimerase GEPI48	Cyamopsis tetragonoloba
978	gi|298204497	Q0WL80	CL4712.Contig2_All	4	4	20.4	2	UDP-glucose:glycoprotein glucosyltransferase	Arabidopsis thaliana
979	gi|167600648	Q9LSB1	CL15619.Contig2_All	2	2	14.5	1	UDP-glucuronate:xylan alpha-glucuronosyltransferase 1	Arabidopsis thaliana
980	gi|209954689	Q9ZQ98	CL10535.Contig2_All	1.15	1.15	39.1	1	UDP-glycosyltransferase 73C2	Arabidopsis thaliana
981	gi|225465720	Q9SK82	Unigene35478_All	0.65	0.65	15.7	1	UDP-glycosyltransferase 85A1	Arabidopsis thaliana
982	gi|225449284	Q9LMF1	CL15138.Contig1_All	0.74	0.74	25.2	1	UDP-glycosyltransferase 85A3	Arabidopsis thaliana
983	gi|225440047	Q9SJL0	Unigene15851_All	2.34	2.34	4.4	1	UDP-glycosyltransferase 86A1	Arabidopsis thaliana
984	gi|58430500	Q9LZD8	CL13627.Contig2_All	1.89	1.89	12.5	1	UDP-glycosyltransferase 89A2	Arabidopsis thaliana
985	gi|359475997	Q8RWG1	CL2811.Contig15_All	1.04	1.04	32.5	1	Uncharacterized aarF domain-containing protein kinase At4g31390	Arabidopsis thaliana
986	gi|225448729	Q9ASX5	CL16492.Contig2_All	2.01	2.01	36.3	1	Uncharacterized aarF domain-containing protein kinase At5g05200	Arabidopsis thaliana
987	gi|225438765	Q9SND9	Unigene15393_All	1.72	1.72	17.8	1	Uncharacterized acetyltransferase At3g50280	Arabidopsis thaliana
988	gi|225446767	Q94A68	CL7945.Contig1_All	16.81	16.81	46.3	10	Uncharacterized oxidoreductase At1g06690	Arabidopsis thaliana
989	gi|79425151		CL1322.Contig1_All	2.23	2.23	33.9	2	Uncharacterized protein	Arabidopsis thaliana
990	gi|42562319	Q6DYE4	CL625.Contig1_All	0.83	0.83	20.5	1	Uncharacterized protein At1g26090	Arabidopsis thaliana
991	gi|224139010	Q9FVR6	Unigene15624_All	5.16	5.16	28.2	3	Uncharacterized protein At1g32220	Arabidopsis thaliana
992	gi|224089442	Q9FVR6	Unigene4772_All	6.9	6.9	30	4	Uncharacterized protein At1g32220	Arabidopsis thaliana
993	gi|296084902	Q9ZUX4	CL3619.Contig1_All	3.17	3.17	18.8	2	Uncharacterized protein At2g27730	Arabidopsis thaliana
994	gi|356512181	Q8H124	CL12557.Contig2_All	5.79	5.79	45.1	4	Uncharacterized protein At2g34460	Arabidopsis thaliana
995	gi|388522953	O80934	Unigene16970_All	7.85	7.85	33.1	4	Uncharacterized protein At2g37660	Arabidopsis thaliana
996	gi|225470169	Q9M2D8	Unigene17675_All	2	2	45.3	1	Uncharacterized protein At3g61260	Arabidopsis thaliana
997	gi|224067952	O04616	CL8872.Contig5_All	10.72	15.01	57.9	14	Uncharacterized protein At4g01150	Arabidopsis thaliana
998	gi|359495653	O04616	Unigene10010_All	2	2	24	1	Uncharacterized protein At4g01150	Arabidopsis thaliana
999	gi|359495653	O04616	Unigene22533_All	15.1	15.1	59.4	10	Uncharacterized protein At4g01150	Arabidopsis thaliana
1000	gi|225454426	O04616	Unigene38480_All	19.84	19.84	49.7	16	Uncharacterized protein At4g01150	Arabidopsis thaliana
1001	gi|359475350	Q8W3M4	Unigene24438_All	3.09	3.09	58.5	5	Uncharacterized protein At4g06744	Arabidopsis thaliana
1002	gi|337733638	Q8W3M4	Unigene29708_All	4.05	4.05	34	2	Uncharacterized protein At4g06744	Arabidopsis thaliana
1003	gi|224065328	Q8LDV3	CL10380.Contig3_All	2	2	33.6	1	Uncharacterized protein At4g13200	Arabidopsis thaliana
1004	gi|224128452	Q9M015	CL4895.Contig1_All	3.44	3.44	16	2	Uncharacterized protein At5g01610	Arabidopsis thaliana
1005	gi|225452887	Q9FKA5	CL2049.Contig1_All	14.07	14.07	59.9	10	Uncharacterized protein At5g39570	Arabidopsis thaliana
1006	gi|255576205	Q94CC0	CL10841.Contig2_All	1.6	1.6	10.3	1	Uncharacterized protein At5g49945	Arabidopsis thaliana
1007	gi|225429195		CL486.Contig2_All	0.91	0.91	21	1	Uncharacterized protein LOC100241185	Vitis vinifera
1008	gi|359491758		Unigene13555_All	2.82	2.82	13.9	2	Uncharacterized protein LOC100243309	Vitis vinifera
1009	gi|225441809		Unigene41732_All	1.53	1.53	27.6	1	Uncharacterized protein LOC100245204	Vitis vinifera
1010	gi|359495241		CL380.Contig2_All	4	4	38.7	2	Uncharacterized protein LOC100248314 isoform 2	Vitis vinifera
1011	gi|225463830		CL9159.Contig2_All	4	4	22	2	Uncharacterized protein LOC100248442	Vitis vinifera
1012	gi|225451340		Unigene32968_All	0.44	0.44	20.1	1	Uncharacterized protein LOC100248755	Vitis vinifera
1013	gi|359476366		CL6468.Contig6_All	2	2	6	1	Uncharacterized protein LOC100249280 isoform 2	Vitis vinifera
1014	gi|225454694		Unigene27825_All	4	4	29.3	2	Uncharacterized protein LOC100249521	Vitis vinifera
1015	gi|225460223		Unigene31299_All	2	2	19.3	1	Uncharacterized protein LOC100249874	Vitis vinifera
1016	gi|225435822		CL9915.Contig2_All	2.56	2.56	37.8	2	Uncharacterized protein LOC100250144	Vitis vinifera
1017	gi|225453555		CL3376.Contig4_All	7.96	7.96	50.2	4	Uncharacterized protein LOC100250645	Vitis vinifera
1018	gi|225453555		Unigene48524_All	7.44	7.47	37.4	4	Uncharacterized protein LOC100250645	Vitis vinifera
1019	gi|225432280		CL3819.Contig1_All	3.75	3.75	49.7	2	Uncharacterized protein LOC100252927	Vitis vinifera
1020	gi|225461638		Unigene22681_All	5.78	5.78	28.7	5	Uncharacterized protein LOC100253735	Vitis vinifera
1021	gi|225457739		CL12725.Contig3_All	2	2	10.4	1	Uncharacterized protein LOC100253998	Vitis vinifera
1022	gi|359491609		Unigene10111_All	3.4	3.4	39	2	Uncharacterized protein LOC100255301	Vitis vinifera
1023	gi|225424386		CL10742.Contig1_All	2	2	18	1	Uncharacterized protein LOC100255936	Vitis vinifera
1024	gi|359482024		CL2104.Contig5_All	2	2	26.8	1	Uncharacterized protein LOC100257992	Vitis vinifera
1025	gi|225457425		Unigene21991_All	1.19	1.19	26.4	1	Uncharacterized protein LOC100260374	Vitis vinifera
1026	gi|225463725		CL16339.Contig1_All	0.44	0.44	30.7	1	Uncharacterized protein LOC100261025	Vitis vinifera
1027	gi|225436347		CL3568.Contig3_All	3.38	3.38	22.4	2	Uncharacterized protein LOC100261914	Vitis vinifera
1028	gi|225464880		CL6764.Contig2_All	1.21	1.21	10.1	1	Uncharacterized protein LOC100262096	Vitis vinifera
1029	gi|225458521		CL5554.Contig1_All	3.89	3.89	9.5	2	Uncharacterized protein LOC100262703	Vitis vinifera
1030	gi|359476651		CL12157.Contig1_All	4	4	19.9	2	Uncharacterized protein LOC100264247	Vitis vinifera
1031	gi|225440504		Unigene22569_All	2.98	2.98	20.6	2	Uncharacterized protein LOC100264910	Vitis vinifera
1032	gi|359491933		CL5649.Contig9_All	0.52	0.52	19.9	1	Uncharacterized protein LOC100264995	Vitis vinifera
1033	gi|359486422		CL3827.Contig6_All	6.18	6.18	18.8	4	Uncharacterized protein LOC100267324	Vitis vinifera
1034	gi|359492398		Unigene34204_All	35.94	35.94	45.3	24	Uncharacterized protein LOC100267814 isoform 1	Vitis vinifera
1035	gi|351720975		Unigene7289_All	7.28	7.28	36	5	Uncharacterized protein LOC100306111	Glycine max
1036	gi|351726465		CL1464.Contig4_All	2	2	55.3	1	Uncharacterized protein LOC100499962	Glycine max
1037	gi|356510909		CL1825.Contig5_All	1.6	1.6	13.9	1	Uncharacterized protein LOC100789538	Glycine max
1038	gi|356523261		Unigene48714_All	4.42	4.42	25.2	3	Uncharacterized protein LOC100803710	Glycine max
1039	gi|356510009		CL9418.Contig5_All	1.56	1.56	29	1	Uncharacterized protein LOC100811989	Glycine max
1040	gi|357114156		CL12709.Contig1_All	4.11	4.11	32.6	3	Uncharacterized protein LOC100844407	Brachypodium distachyon
1041	gi|225423716		CL4759.Contig3_All	2.56	2.56	25.2	2	Uncharacterized protein yqjG-like	Vitis vinifera
1042	gi|359492186	O23052	CL2804.Contig2_All	2.14	2.14	14.2	1	Uncharacterized TPR repeat-containing protein At1g05150	Arabidopsis thaliana
1043	gi|21554817		CL12814.Contig4_All	0.89	0.89	33.4	2	Unknown	Arabidopsis thaliana
1044	gi|211953865		CL15055.Contig3_All	1.02	1.02	57.1	1	Unknown	Helianthus annuus
1045	gi|217071202		CL2998.Contig18_All	1.85	1.85	18.5	1	Unknown	Medicago truncatula
1046	gi|118482116		Unigene13378_All	12	12	40.7	7	Unknown	Populus trichocarpa
1047	gi|118486005		Unigene4131_All	9.77	9.77	33.7	8	Unknown	Populus trichocarpa
1048	gi|77416943		CL3460.Contig8_All	0.82	0.82	28	1	unknown [Solanum tuberosum]	Solanum tuberosum
1049	gi|15238305	Q0J709	CL11632.Contig1_All	2	2	9.8	1	Unknown protein	Oryza sativa subsp. japonica
1050	gi|239056164		Unigene9793_All	2	2	27	1	Unknown protein	Vitis vinifera
1051	gi|356523245	Q0J709	CL4396.Contig6_All	8.43	8.43	40.5	7	Unknown protein DS12 from 2D-PAGE of leaf	Oryza sativa subsp. japonica
1052	gi|296086430		CL11244.Contig2_All	7.07	7.07	28.2	4	Unnamed protein product	Vitis vinifera
1053	gi|302142613		CL11286.Contig2_All	2	2	6.5	1	Unnamed protein product	Vitis vinifera
1054	gi|297735243		CL2210.Contig4_All	6.32	6.32	11.7	3	Unnamed protein product	Vitis vinifera
1055	gi|297742567		CL7365.Contig1_All	4.13	4.13	27.9	3	Unnamed protein product	Vitis vinifera
1056	gi|296081476		CL7768.Contig2_All	2	2	39	1	Unnamed protein product	Vitis vinifera
1057	gi|296081618		Unigene10761_All	2	3.89	33.6	2	Unnamed protein product	Vitis vinifera
1058	gi|297744297		Unigene22039_All	2	2	19.3	1	Unnamed protein product	Vitis vinifera
1059	gi|297741487		Unigene23938_All	2	2	22.8	1	Unnamed protein product	Vitis vinifera
1060	gi|297736642		Unigene34740_All	2.19	2.19	66.9	2	Unnamed protein product	Vitis vinifera
1061	gi|298204452		Unigene41251_All	3.62	3.62	24.6	3	Unnamed protein product	Vitis vinifera
1062	gi|297735540		Unigene7250_All	2	2	20	1	Unnamed protein product	Vitis vinifera
1063	gi|225451038	Q9ZVL6	CL9981.Contig4_All	12.06	12.06	46.3	10	UPF0603 protein At1g54780	Arabidopsis thaliana
1064	gi|147857570	O64527	Unigene34905_All	0.6	0.6	21.7	1	UPF0678 fatty acid-binding protein-like protein At1g79260	Arabidopsis thaliana
1065	gi|255577989	P93394	Unigene425_All	2.18	2.18	27.3	1	Uracil phosphoribosyltransferase	Nicotiana tabacum
1066	gi|16975230	Q42967	CL4517.Contig7_All	0.5	0.5	19.3	1	Uroporphyrinogen decarboxylase	Nicotiana tabacum
1067	gi|183397343	P19595	Unigene22017_All	22.25	22.25	43.9	15	UTP--glucose-1-phosphate uridylyltransferase	Solanum tuberosum
1068	gi|359493612	Q5KQN0	Unigene32215_All	5.77	5.77	24.2	3	Vacuolar cation/proton exchanger 2	Oryza sativa subsp. japonica
1069	gi|302141884	Q9LT31	CL5652.Contig4_All	2	2	30.8	1	Vacuolar protein sorting-associated protein 9A	Arabidopsis thaliana
1070	gi|255543805		CL9557.Contig1_All	8.48	8.48	27.1	7	Vacuolar proton atpase	Ricinus communis
1071	gi|255575588	P93026	CL2124.Contig3_All	3.89	3.89	28.5	2	Vacuolar-sorting receptor 1	Arabidopsis thaliana
1072	gi|225428981	O80977	CL870.Contig6_All	3.59	3.59	17.9	3	Vacuolar-sorting receptor 3	Arabidopsis thaliana
1073	gi|297741117	P93736	CL6316.Contig2_All	7.22	7.22	22.3	4	Valine-tRNA ligase	Arabidopsis thaliana
1074	gi|255560189	Q9ZTW3	Unigene24897_All	1.72	1.72	40	1	Vesicle-associated membrane protein 721	Arabidopsis thaliana
1075	gi|225461445	Q9M0Y8	CL1843.Contig3_All	6.5	6.5	31.7	6	Vesicle-fusing ATPase	Arabidopsis thaliana
1076	gi|224090123	O81645	CL10512.Contig4_All	6.22	6.22	24.1	3	Villin-3	Arabidopsis thaliana
1077	gi|81302478	Q40593	CL4059.Contig2_All	1.77	1.77	34.5	1	Violaxanthin de-epoxidase	Nicotiana tabacum
1078	gi|296083662	O23016	CL6259.Contig2_All	5.87	5.87	32.8	4	Voltage-gated potassium channel subunit beta	Arabidopsis thaliana
1079	gi|137460	P09469	CL2315.Contig1_All	49.49	49.49	45.3	37	V-type proton ATPase catalytic subunit A	Daucus carota
1080	gi|137460	P09469	CL2315.Contig10_All	2	47.15	45.1	36	V-type proton ATPase catalytic subunit A	Daucus carota
1081	gi|255539062	Q40078	CL13144.Contig3_All	8.2	8.21	61.1	7	V-type proton ATPase subunit B 1	Hordeum vulgare
1082	gi|324331819	O23948	Unigene32984_All	7.83	7.83	56.6	7	V-type proton ATPase subunit E	Gossypium hirsutum
1083	gi|12585428	O82702	CL1581.Contig5_All	2.09	2.09	38.2	2	V-type proton ATPase subunit G 1	Nicotiana tabacum
1084	gi|224124112	Q9LX65	CL4885.Contig3_All	9.66	9.66	35.6	6	V-type proton ATPase subunit H	Arabidopsis thaliana
1085	gi|255541802	Q9S9M5	CL5631.Contig6_All	2.01	2.01	16.6	1	Wall-associated receptor kinase-like 1	Arabidopsis thaliana
1086	gi|225449971	O22467	CL16212.Contig2_All	2	2	13.6	1	WD-40 repeat-containing protein MSI1	Arabidopsis thaliana
1087	gi|255563560	Q9LVQ4	CL16497.Contig1_All	0.82	0.82	33	1	WEB family protein At5g55860	Arabidopsis thaliana
1088	gi|225470816	Q09020	Unigene8157_All	2	2	51.1	2	Wound-induced basic protein	Phaseolus vulgaris
1089	gi|255583291	Q9FKK7	Unigene19654_All	35.15	35.15	42.7	21	Xylose isomerase	Arabidopsis thaliana
1090	gi|225441825	O22941	CL14179.Contig2_All	2.75	7.1	25.7	6	Zinc-metallopeptidase	Arabidopsis thaliana
1091	gi|350535204	O22941	CL2874.Contig2_All	7.2	7.2	21.4	9	Zinc-metallopeptidase	Arabidopsis thaliana
*	· Unused ProtScore = a measurement of all the peptide evidence for a protein that is not better explained by a higher ranking protein. It is the true indicator of protein confidence.
	· Total ProtScore = a measurement of all the peptide evidence for a protein and is analogous to protein scores reported by other protein identification software.
	· % Coverage = percentage of matching amino acids from identified peptides having confidence greater than 0 divided by the total number of amino acids in the sequence.
	· Peptides (95%) = number of distinct peptides having at least 95% confidence.
