# Supplementary material for: Proteomic Characterisation of the Salt Gland-Enriched Tissues of the Mangrove Tree Species Avicennia officinalis
Source: PLoS One. 2015 Jul 20;10(7):e0133386. doi: 10.1371/journal.pone.0133386 (PMC4508094; doi:10.1371/journal.pone.0133386)
Supplement: S7 Table — (XLSX) [file pone.0133386.s007.xlsx]

## Sheet: S7 Table
S7 Table. List of proteins that are identified in the epidermal tissues of A. officinalis.
No.	gi Accession Number	Swissprot ID	Contig Number	Unused ProtScore*				Total ProtScore*				% Coverage*				Peptides (95%)*				Protein Description	Species		GO : Biological Process	GO : Molecular Function	GO : Cellular Component
				T1	T2	T3		T1	T2	T3		T1	T2	T3		T1	T2	T3
1	gi|224064013	Q9M2E2	Unigene27690_All			4.04				4.04				28.1				3		(+)-neomenthol dehydrogenase	Arabidopsis thaliana		GO:0080167//response to karrikin;GO:0006952//defense response;GO:0055114//oxidation-reduction process	GO:0047501//(+)-neomenthol dehydrogenase activity;GO:0005488//binding;GO:0047504//(-)-menthol dehydrogenase activity	GO:0009505//plant-type cell wall;GO:0005886//plasma membrane
2	gi|171854667	Q6WAU0	CL3783.Contig5_All	4.19				4.19				14.3				3				(+)-pulegone reductase	Mentha piperita		GO:0042742//defense response to bacterium;GO:0006979//response to oxidative stress;GO:0009651//response to salt stress;GO:0055114//oxidation-reduction process	GO:0003960//NADPH:quinone reductase activity;GO:0016404//15-hydroxyprostaglandin dehydrogenase (NAD+) activity;GO:0008752//FMN reductase activity;GO:0008270//zinc ion binding	GO:0005777//peroxisome;GO:0005886//plasma membrane;GO:0009570//chloroplast stroma;GO:0005739//mitochondrion
3	gi|115511406	F6HDT7	CL3774.Contig2_All	4.49	3.03	3.09		4.49	3.04	3.09		33.5	32	40		4	2	2		1,2-dihydroxy-3-keto-5-methylthiopentene dioxygenase 2	Vitis vinifera		GO:0019509//L-methionine salvage from methylthioadenosine;GO:0055114//oxidation-reduction process	GO:0046872//metal ion binding;GO:0010309//acireductone dioxygenase [iron(II)-requiring] activity	-
4	gi|118486279	Q8LAH7	CL2868.Contig3_All	2.59	2.53	4		2.59	2.53	4		27.9	15.8	22.8		1	1	2		12-oxophytodienoate reductase 1	Arabidopsis thaliana		-	-	-
5	gi|374462617	Q9FEW9	Unigene48767_All		2.03				2.03				17.7				1			12-oxophytodienoate reductase 3	Solanum lycopersicum		GO:0031408//oxylipin biosynthetic process;GO:0055114//oxidation-reduction process	GO:0016629//12-oxophytodienoate reductase activity;GO:0010181//FMN binding	GO:0005777//peroxisome
6	gi|297737985	P42856	CL5341.Contig4_All	3.87	0.58	2.38		3.87	0.58	2.38		34.2	20.5	25.8		2	1	3		14 kDa zinc-binding protein	Zea mays		GO:0008152//metabolic process	GO:0003824//catalytic activity;GO:0005080//protein kinase C binding;GO:0008270//zinc ion binding	GO:0005739//mitochondrion;GO:0009507//chloroplast
7	gi|224139616	P42855	Unigene17065_All	1.61	1.39	0.58		1.61	1.39	0.58		26	18	48		1	1	1		14 kDa zinc-binding protein	Brassica juncea		GO:0006790//sulfur compound metabolic process;GO:0009150//purine ribonucleotide metabolic process	GO:0047627//adenylylsulfatase activity;GO:0008270//zinc ion binding;GO:0005080//protein kinase C binding	GO:0005777//peroxisome;GO:0005886//plasma membrane
8	gi|255564764	P93214	CL13072.Contig1_All	2				23.74				61.3				19				14-3-3 protein 9	Solanum lycopersicum		-	GO:0019904//protein domain specific binding	-
9	gi|255545912	O49996	CL15843.Contig2_All			4.19				6.42				63.2				4		14-3-3-like protein D	Nicotiana tabacum		GO:0042742//defense response to bacterium;GO:0048366//leaf development;GO:0009742//brassinosteroid mediated signaling pathway;GO:0046686//response to cadmium ion	GO:0045309//protein phosphorylated amino acid binding;GO:0019904//protein domain specific binding	GO:0005829//cytosol;GO:0009941//chloroplast envelope;GO:0009505//plant-type cell wall;GO:0005634//nucleus;GO:0005886//plasma membrane
10	gi|3912949	O49996	CL15843.Contig3_All	2.27	8	12.21		6.48	8.01	14.46		42.9	34.3	52.7		6	5	9		14-3-3-like protein D	Nicotiana tabacum		GO:0042742//defense response to bacterium;GO:0048366//leaf development;GO:0009742//brassinosteroid mediated signaling pathway;GO:0046686//response to cadmium ion	GO:0045309//protein phosphorylated amino acid binding;GO:0019904//protein domain specific binding	GO:0005829//cytosol;GO:0009941//chloroplast envelope;GO:0009505//plant-type cell wall;GO:0005634//nucleus;GO:0005886//plasma membrane
11	gi|44917147	O49996	Unigene34923_All		2	6			4.07	13.65			45.2	62.1			3	10		14-3-3-like protein D	Nicotiana tabacum		GO:0042742//defense response to bacterium;GO:0048366//leaf development;GO:0009742//brassinosteroid mediated signaling pathway;GO:0046686//response to cadmium ion	GO:0045309//protein phosphorylated amino acid binding;GO:0019904//protein domain specific binding	GO:0005829//cytosol;GO:0009941//chloroplast envelope;GO:0009505//plant-type cell wall;GO:0005634//nucleus;GO:0005886//plasma membrane
12	gi|358248934	Q9FHQ3	CL2520.Contig6_All			2				2.8				43				2		15.7 kDa heat shock protein	Arabidopsis thaliana		GO:0006457//protein folding;GO:0009408//response to heat;GO:0000302//response to reactive oxygen species	GO:0005515//protein binding	GO:0005782//peroxisomal matrix;GO:0005739//mitochondrion
13	gi|358248934	Q9FHQ3	Unigene17311_All			2.8				2.8				34.5				2		15.7 kDa heat shock protein	Arabidopsis thaliana		GO:0006457//protein folding;GO:0009408//response to heat;GO:0000302//response to reactive oxygen species	GO:0005515//protein binding	GO:0005782//peroxisomal matrix;GO:0005739//mitochondrion
14	gi|225433023	Q84MB3	Unigene7934_All			2				2				21.9				1		1-aminocyclopropane-1-carboxylate oxidase homolog 1	Arabidopsis thaliana		GO:0055114//oxidation-reduction process	GO:0005506//iron ion binding;GO:0050590	-
15	gi|225456437		CL3254.Contig1_All			3.58				3.59				18.6				3		2,3-bisphosphoglycerate-independent phosphoglycerate mutase	Vitis vinifera		GO:0008152//metabolic process	GO:0046872//metal ion binding;GO:0004619//phosphoglycerate mutase activity	-
16	gi|224069216	P17407	Unigene15494_All		2	4			2	4			21.4	38.1			1	2		21 kDa protein	Daucus carota		-	GO:0046910//pectinesterase inhibitor activity	-
17	gi|225466065	P17407	Unigene24241_All			3.75				3.75				23.5				2		21 kDa protein	Daucus carota		-	GO:0046910//pectinesterase inhibitor activity	-
18	gi|297739445	Q38806	Unigene24224_All			2.64				2.64				38				2		22.0 kDa heat shock protein	Arabidopsis thaliana		GO:0009408//response to heat	-	GO:0005783//endoplasmic reticulum
19	gi|225428111	Q39227	CL1182.Contig2_All	2	2.07			2	2.07			12.6	13.5			1	2			24-methylenesterol C-methyltransferase 2	Arabidopsis thaliana		GO:0009825//multidimensional cell growth;GO:0032259//methylation;GO:0010051//xylem and phloem pattern formation;GO:0032876//negative regulation of DNA endoreduplication;GO:0016126//sterol biosynthetic process	GO:0030797	GO:0005783//endoplasmic reticulum
20	gi|297739444	Q9SEI2	CL647.Contig4_All	4.04		3.24		4.04		3.24		12.6		13		2		2		26S protease regulatory subunit 6A homolog A	Arabidopsis thaliana		GO:0006511//ubiquitin-dependent protein catabolic process;GO:0010498//proteasomal protein catabolic process;GO:0009058//biosynthetic process;GO:0009553//embryo sac development;GO:0032259//methylation;GO:0009555//pollen development	GO:0005516//calmodulin binding;GO:0016769//transferase activity, transferring nitrogenous groups;GO:0005524//ATP binding;GO:0016887//ATPase activity;GO:0030170//pyridoxal phosphate binding;GO:0030732	GO:0008540//proteasome regulatory particle, base subcomplex;GO:0005737//cytoplasm;GO:0005634//nucleus
21	gi|225465653		CL3375.Contig1_All		1.8	1.22			1.8	1.22			30.6	9.6			1	1		26S proteasome non-ATPase regulatory subunit 1	Vitis vinifera		GO:0042176//regulation of protein catabolic process;GO:0006511//ubiquitin-dependent protein catabolic process;GO:0050790//regulation of catalytic activity	GO:0005488//binding;GO:0030234//enzyme regulator activity	GO:0008540//proteasome regulatory particle, base subcomplex;GO:0005886//plasma membrane;GO:0005634//nucleus;GO:0005829//cytosol
22	gi|225465653		CL3375.Contig2_All	4.01				4.01				22.1				2				26S proteasome non-ATPase regulatory subunit 1	Vitis vinifera		GO:0042176//regulation of protein catabolic process;GO:0006511//ubiquitin-dependent protein catabolic process;GO:0050790//regulation of catalytic activity	GO:0005488//binding;GO:0030234//enzyme regulator activity	GO:0008540//proteasome regulatory particle, base subcomplex;GO:0005886//plasma membrane;GO:0005634//nucleus;GO:0005829//cytosol
23	gi|225451255		Unigene49648_All		2.02	4			2.02	4.01			23.3	52.4			1	2		26S proteasome non-ATPase regulatory subunit 11 isoform 2	Vitis vinifera		-	GO:0005488//binding	GO:0000502//proteasome complex
24	gi|224136700	Q9LT08	CL5021.Contig4_All	7.7	3.95	4.36		7.7	3.95	4.36		32.1	33	22.1		6	4	3		26S proteasome non-ATPase regulatory subunit 14	Arabidopsis thaliana		GO:0006511//ubiquitin-dependent protein catabolic process;GO:0009651//response to salt stress	-	GO:0008541//proteasome regulatory particle, lid subcomplex;GO:0005634//nucleus
25	gi|225465653	Q6XJG8	Unigene18129_All			2				6.85				17.6				4		26S proteasome non-ATPase regulatory subunit 2 1B	Arabidopsis thaliana		GO:0042176//regulation of protein catabolic process;GO:0006511//ubiquitin-dependent protein catabolic process;GO:0050790//regulation of catalytic activity	GO:0005488//binding;GO:0030234//enzyme regulator activity	GO:0008540//proteasome regulatory particle, base subcomplex;GO:0005886//plasma membrane;GO:0005634//nucleus;GO:0005829//cytosol
26	gi|3914467	P93768	Unigene16875_All	2	2	0.36		2	2	0.36		30.3	30.3	30.3		1	1	1		26S proteasome non-ATPase regulatory subunit 3	Nicotiana tabacum		-	-	-
27	gi|356496629	P55034	Unigene32598_All			5.5				5.5				22.6				4		26S proteasome non-ATPase regulatory subunit 4	Arabidopsis thaliana		GO:0006281//DNA repair	GO:0008270//zinc ion binding	GO:0000502//proteasome complex
28	gi|18424049		CL14718.Contig2_All	0.74				0.74				26.9				1				26S proteasome non-ATPase regulatory subunit 9	Arabidopsis thaliana		GO:0035556//intracellular signal transduction	-	GO:0005838//proteasome regulatory particle
29	gi|359807666	Q9SGW3	CL6481.Contig2_All			3.74				3.74				41.6				3		26S proteasome non-ATPase regulatory subunit RPN12A	Arabidopsis thaliana		GO:0043161//proteasomal ubiquitin-dependent protein catabolic process;GO:0043248//proteasome assembly;GO:0009735//response to cytokinin stimulus;GO:0051788//response to misfolded protein;GO:0009908//flower development;GO:0009647//skotomorphogenesis;GO:0009408//response to heat;GO:0009733//response to auxin stimulus;GO:0031540//regulation of anthocyanin biosynthetic process;GO:0048366//leaf develo…	GO:0008233//peptidase activity	GO:0009941//chloroplast envelope;GO:0008541//proteasome regulatory particle, lid subcomplex;GO:0005634//nucleus
30	gi|171854677		Unigene10357_All			2				2				42.5				1		26S proteasome subunit RPN2a	Capsicum chinense		GO:0019222//regulation of metabolic process	-	-
31	gi|192912954		CL12650.Contig1_All		2.81				2.81				25.1				2			26S proteasome subunit RPN5b	Elaeis guineensis		GO:0009793//embryo development ending in seed dormancy;GO:0006511//ubiquitin-dependent protein catabolic process	-	GO:0005737//cytoplasm;GO:0008541//proteasome regulatory particle, lid subcomplex;GO:0005634//nucleus
32	gi|255563010		Unigene26347_All			2				2				40				1		28 kDa heat- and acid-stable phosphoprotein	Ricinus communis		GO:0000160//two-component signal transduction system (phosphorelay);GO:0006355//regulation of transcription, DNA-dependent	GO:0003677//DNA binding;GO:0000156//two-component response regulator activity	-
33	gi|359480888	P19682	CL1930.Contig8_All	2	2	2.97		2	2	2.97		15.8	13.5	19.9		1	1	2		28 kDa ribonucleoprotein	Nicotiana sylvestris		-	GO:0000166//nucleotide binding;GO:0003723//RNA binding	GO:0030529//ribonucleoprotein complex
34	gi|359485291		CL879.Contig2_All			2				2				13.5				1		2-aminoethanethiol dioxygenase	Vitis vinifera		GO:0055114//oxidation-reduction process	GO:0047800//cysteamine dioxygenase activity	-
35	gi|357507985	O50044	CL3372.Contig5_All		2.51				2.51				16.3				2			2-dehydro-3-deoxyphosphooctonate aldolase	Pisum sativum		GO:0010306//rhamnogalacturonan II biosynthetic process;GO:0019294//keto-3-deoxy-D-manno-octulosonic acid biosynthetic process	GO:0016829//lyase activity;GO:0008676//3-deoxy-8-phosphooctulonate synthase activity	GO:0012505//endomembrane system;GO:0009536//plastid
36	gi|255562381	O50044	CL3372.Contig6_All	2				2				8.8				2				2-dehydro-3-deoxyphosphooctonate aldolase	Pisum sativum		GO:0010306//rhamnogalacturonan II biosynthetic process;GO:0019294//keto-3-deoxy-D-manno-octulosonic acid biosynthetic process	GO:0016829//lyase activity;GO:0008676//3-deoxy-8-phosphooctulonate synthase activity	GO:0012505//endomembrane system;GO:0009536//plastid
37	gi|224142221	Q9LVC8	CL14980.Contig3_All	2.05	2.77	4		2.05	2.77	4		22.8	24.1	16.6		1	2	2		2-methoxy-6-polyprenyl-1,4-benzoquinol methylase	Arabidopsis thaliana		GO:0032259//methylation	GO:0008168//methyltransferase activity	GO:0005739//mitochondrion
38	gi|350538091	O04059	CL2261.Contig1_All	7.52	11.08	6.18		7.52	11.08	6.18		22.3	19.2	20.8		5	6	3		3,4-dihydroxy-2-butanone kinase	Solanum lycopersicum		GO:0006071//glycerol metabolic process;GO:0016310//phosphorylation	GO:0005524//ATP binding;GO:0004371//glycerone kinase activity	-
39	gi|224060110	P29344	Unigene4941_All		0.61				0.61				17.3				1			30S ribosomal protein S1	Spinacia oleracea		GO:0016070//RNA metabolic process	GO:0000175//3'-5'-exoribonuclease activity;GO:0003723//RNA binding;GO:0016779//nucleotidyltransferase activity	GO:0005737//cytoplasm
40	gi|255582939	Q9ASV6	Unigene27698_All	2				2				7.2				1				30S ribosomal protein S20	Arabidopsis thaliana		GO:0009987//cellular process	GO:0003723//RNA binding	GO:0009570//chloroplast stroma;GO:0030529//ribonucleoprotein complex;GO:0016020//membrane
41	gi|147853777	O80439	CL10162.Contig3_All		0.67				0.68				22.5				1			30S ribosomal protein S31	Arabidopsis thaliana		GO:0006412//translation	GO:0003735//structural constituent of ribosome	GO:0005840//ribosome;GO:0009507//chloroplast
42	gi|356573261	P19683	CL14332.Contig2_All	1.36				1.36				10.5				1				31 kDa ribonucleoprotein	Nicotiana sylvestris		-	GO:0000166//nucleotide binding;GO:0003723//RNA binding	-
43	gi|297739851	Q04836	CL8526.Contig4_All	2.54		1.48		2.54		1.48		9.8		13.1		2		1		31 kDa ribonucleoprotein	Arabidopsis thaliana		-	GO:0003677//DNA binding;GO:0000166//nucleotide binding	GO:0005634//nucleus
44	gi|359479205	Q04836	CL10963.Contig1_All	5.83				5.83				20				3				31 kDa ribonucleoprotein	Arabidopsis thaliana		GO:0006952//defense response;GO:0009693//ethylene biosynthetic process;GO:0008219//cell death;GO:0010150//leaf senescence;GO:0050794//regulation of cellular process	GO:0017091//AU-rich element binding;GO:0005515//protein binding	GO:0005634//nucleus
45	gi|225463276	P19684	CL1857.Contig1_All		3.74				3.74				22.1				2			33 kDa ribonucleoprotein	Nicotiana sylvestris		-	GO:0003676//nucleic acid binding	GO:0009579//thylakoid;GO:0009570//chloroplast stroma
46	gi|356555696		CL7222.Contig1_All	2				2				23.1				1				39S ribosomal protein L46	Glycine max		-	-	GO:0005739//mitochondrion
47	gi|356555696		Unigene32356_All		1.89				1.89				21				1			39S ribosomal protein L46	Glycine max		-	-	GO:0005739//mitochondrion
48	gi|225457110		CL10491.Contig3_All			1.12				1.12				39.9				1		39S ribosomal protein L47, mitochondrial isoform 1	Vitis vinifera		GO:0006412//translation	GO:0003735//structural constituent of ribosome	GO:0005761//mitochondrial ribosome
49	gi|359478143	A9X4U2	CL10212.Contig1_All		0.54				0.54				13.4				1			3beta-hydroxysteroid-dehydrogenase/decarboxylase isoform 3	Arabidopsis thaliana		GO:0006694//steroid biosynthetic process;GO:0055114//oxidation-reduction process	GO:0005488//binding;GO:0003854//3-beta-hydroxy-delta5-steroid dehydrogenase activity;GO:0047012//sterol-4-alpha-carboxylate 3-dehydrogenase (decarboxylating) activity	GO:0005886//plasma membrane;GO:0005783//endoplasmic reticulum
50	gi|359491523	Q9SUC0	CL11790.Contig2_All	4.32	4.05	2.02		4.32	4.05	2.02		25.9	26.3	14		3	2	2		3-hydroxyisobutyrate dehydrogenase	Arabidopsis thaliana		GO:0006098//pentose-phosphate shunt;GO:0006573//valine metabolic process;GO:0006096//glycolysis	GO:0008442//3-hydroxyisobutyrate dehydrogenase activity;GO:0008270//zinc ion binding;GO:0004616//phosphogluconate dehydrogenase (decarboxylating) activity;GO:0050662//coenzyme binding;GO:0004332//fructose-bisphosphate aldolase activity	GO:0005634//nucleus
51	gi|225444069	Q9SUC0	CL2116.Contig6_All			6.48				6.48				38.7				6		3-hydroxyisobutyrate dehydrogenase	Arabidopsis thaliana		GO:0044281//small molecule metabolic process;GO:0034641//cellular nitrogen compound metabolic process;GO:0044238//primary metabolic process;GO:0055114//oxidation-reduction process	GO:0016616//oxidoreductase activity, acting on the CH-OH group of donors, NAD or NADP as acceptor;GO:0050662//coenzyme binding	GO:0005739//mitochondrion
52	gi|359484336	Q9SUC0	CL4548.Contig4_All	7.45	6.38	8.31		7.45	6.38	8.31		32.8	17.8	27.5		5	4	5		3-hydroxyisobutyrate dehydrogenase	Arabidopsis thaliana		GO:0006098//pentose-phosphate shunt	GO:0004616//phosphogluconate dehydrogenase (decarboxylating) activity;GO:0050662//coenzyme binding	-
53	gi|6014701	Q9LKJ1	CL10292.Contig8_All	2.21	2	0.56		2.21	2	0.56		26.9	18.9	23.5		2	1	1		3-hydroxyisobutyryl-CoA hydrolase 1	Arabidopsis thaliana		GO:0016123//xanthophyll biosynthetic process;GO:0009409//response to cold;GO:0009733//response to auxin stimulus;GO:0006635//fatty acid beta-oxidation;GO:0006574//valine catabolic process;GO:0016119//carotene metabolic process	GO:0003860//3-hydroxyisobutyryl-CoA hydrolase activity;GO:0016829//lyase activity;GO:0010291//carotene beta-ring hydroxylase activity	GO:0009507//chloroplast;GO:0005783//endoplasmic reticulum
54	gi|359484612	Q9T0K7	CL11067.Contig4_All	8.11	6.88	9.92		8.11	6.88	9.92		29.4	21.9	32.8		4	5	10		3-hydroxyisobutyryl-CoA hydrolase-like protein 3	Arabidopsis thaliana		GO:0008152//metabolic process	GO:0004300//enoyl-CoA hydratase activity;GO:0016853//isomerase activity	-
55	gi|224062667	Q9SHJ8	CL3440.Contig7_All			4				4				23.5				2		3-hydroxyisobutyryl-CoA hydrolase-like protein 5	Arabidopsis thaliana		GO:0006635//fatty acid beta-oxidation;GO:0080167//response to karrikin	GO:0003860//3-hydroxyisobutyryl-CoA hydrolase activity;GO:0004300//enoyl-CoA hydratase activity	-
56	gi|224062667	Q9SHJ8	CL3440.Contig9_All		2				2				11.3				1			3-hydroxyisobutyryl-CoA hydrolase-like protein 5	Arabidopsis thaliana		GO:0006635//fatty acid beta-oxidation;GO:0080167//response to karrikin	GO:0003860//3-hydroxyisobutyryl-CoA hydrolase activity;GO:0004300//enoyl-CoA hydratase activity	-
57	gi|225448813	Q9SIB2	Unigene8398_All		2				2				24.3				1			3-ketoacyl-CoA synthase 12	Arabidopsis thaliana		GO:0006633//fatty acid biosynthetic process	-	GO:0016020//membrane;GO:0005783//endoplasmic reticulum
58	gi|225425854	P28643	CL1194.Contig6_All	1.09	0.89	0.78		1.09	0.89	0.78		7.3	4.1	9.2		2	1	1		3-oxoacyl-[acyl-carrier-protein] reductase	Cuphea lanceolata		GO:0006633//fatty acid biosynthetic process;GO:0055114//oxidation-reduction process	GO:0051287//NAD binding;GO:0004316//3-oxoacyl-[acyl-carrier-protein] reductase (NADPH) activity	GO:0009507//chloroplast
59	gi|81074037	Q9AYP4	Unigene2907_All	4	1.19	4		8	5.47	6		66.1	35.7	40.2		5	3	3		40S ribosomal protein S10	Oryza sativa subsp. japonica		-	-	GO:0005840//ribosome
60	gi|297745090	Q9XHS0	CL11065.Contig2_All			2				2				17.9				1		40S ribosomal protein S12	Hordeum vulgare		GO:0006412//translation	GO:0003735//structural constituent of ribosome	GO:0015935//small ribosomal subunit;GO:0005739//mitochondrion
61	gi|225453951	P62302	CL852.Contig2_All	1.78				1.78				26.5				2				40S ribosomal protein S13	Glycine max		GO:0000911//cytokinesis by cell plate formation;GO:0006412//translation;GO:0010090//trichome morphogenesis;GO:0009965//leaf morphogenesis	GO:0003735//structural constituent of ribosome	GO:0005618//cell wall;GO:0005730//nucleolus;GO:0022627//cytosolic small ribosomal subunit;GO:0009507//chloroplast;GO:0016020//membrane
62	gi|225453951	P62302	CL852.Contig5_All		0.53	0.74			0.53	0.74			28.5	27.2			0	1		40S ribosomal protein S13	Glycine max		GO:0000911//cytokinesis by cell plate formation;GO:0006412//translation;GO:0010090//trichome morphogenesis;GO:0009965//leaf morphogenesis	GO:0003735//structural constituent of ribosome	GO:0005618//cell wall;GO:0005730//nucleolus;GO:0022627//cytosolic small ribosomal subunit;GO:0009507//chloroplast;GO:0016020//membrane
63	gi|83284009	P19950	CL8784.Contig4_All		0.71				9.43				50.7				7			40S ribosomal protein S14	Zea mays		GO:0006412//translation	GO:0003735//structural constituent of ribosome	GO:0005840//ribosome
64	gi|313586483	Q945U1	CL913.Contig2_All	0.46	6.04			0.46	6.04			21.2	42.4			1	4			40S ribosomal protein S15	Elaeis oleifera		GO:0006412//translation	GO:0003735//structural constituent of ribosome;GO:0003723//RNA binding	GO:0015935//small ribosomal subunit
65	gi|225428853	O22647	CL9138.Contig1_All			7.26				7.26				65.3				4		40S ribosomal protein S16	Fritillaria agrestis		GO:0006412//translation	GO:0003735//structural constituent of ribosome	GO:0005840//ribosome
66	gi|116778782	P46293	CL9138.Contig4_All	8.01	8.23			8.01	8.23			40.9	41.6			4	4			40S ribosomal protein S16	Gossypium hirsutum		GO:0006412//translation	GO:0003735//structural constituent of ribosome	GO:0005840//ribosome
67	gi|330318591	P49215	CL15813.Contig2_All	11.17	5.42	6.01		11.17	5.42	6.01		47.9	40.1	49.3		9	4	5		40S ribosomal protein S17	Solanum lycopersicum		GO:0006412//translation	GO:0003735//structural constituent of ribosome	GO:0005840//ribosome
68	gi|296085211	P34788	CL8467.Contig1_All			4.51				4.51				48.5				3		40S ribosomal protein S18	Arabidopsis thaliana		GO:0006412//translation	GO:0003735//structural constituent of ribosome;GO:0003723//RNA binding;GO:0005515//protein binding	GO:0005730//nucleolus;GO:0005886//plasma membrane;GO:0005618//cell wall;GO:0005774//vacuolar membrane;GO:0022627//cytosolic small ribosomal subunit
69	gi|255566712	P34788	CL8467.Contig4_All	4	3.42			4	3.42			38.2	21.1			2	2			40S ribosomal protein S18	Arabidopsis thaliana		GO:0006412//translation	GO:0003735//structural constituent of ribosome;GO:0003723//RNA binding;GO:0005515//protein binding	GO:0005730//nucleolus;GO:0005886//plasma membrane;GO:0005618//cell wall;GO:0005774//vacuolar membrane;GO:0022627//cytosolic small ribosomal subunit
70	gi|15241768	P49200	Unigene37667_All	2				2				18.6				1				40S ribosomal protein S20-1	Arabidopsis thaliana		GO:0006412//translation	GO:0003735//structural constituent of ribosome;GO:0003723//RNA binding	GO:0005730//nucleolus;GO:0005618//cell wall;GO:0022627//cytosolic small ribosomal subunit;GO:0016020//membrane
71	gi|225455513	Q9STY6	CL9782.Contig3_All		2	4.03			2	4.03			38.5	51.6			1	2		40S ribosomal protein S20-2	Arabidopsis thaliana		GO:0006412//translation	GO:0003735//structural constituent of ribosome;GO:0003723//RNA binding	GO:0005730//nucleolus;GO:0005618//cell wall;GO:0022627//cytosolic small ribosomal subunit;GO:0016020//membrane
72	gi|313586443	Q3E902	Unigene13579_All			6.01				6.01				59.8				3		40S ribosomal protein S21-2	Arabidopsis thaliana		GO:0042254//ribosome biogenesis;GO:0006412//translation	GO:0003735//structural constituent of ribosome	GO:0016023//cytoplasmic membrane-bounded vesicle;GO:0022627//cytosolic small ribosomal subunit
73	gi|307136141	P49688	CL900.Contig1_All	11.34	9.54			11.34	9.54			39.3	45.3			7	5			40S ribosomal protein S2-3	Arabidopsis thaliana		GO:0006412//translation	GO:0003735//structural constituent of ribosome;GO:0003723//RNA binding	GO:0005730//nucleolus;GO:0022627//cytosolic small ribosomal subunit;GO:0016020//membrane
74	gi|307136141	P49688	Unigene17256_All			16.08				16.08				50.2				9		40S ribosomal protein S2-3	Arabidopsis thaliana		GO:0006412//translation	GO:0003735//structural constituent of ribosome;GO:0003723//RNA binding	GO:0005730//nucleolus;GO:0022627//cytosolic small ribosomal subunit;GO:0016020//membrane
75	gi|307136061	Q9SS17	CL5894.Contig1_All			2				4.13				45.3				3		40S ribosomal protein S24-1	Arabidopsis thaliana		GO:0042254//ribosome biogenesis;GO:0006412//translation	GO:0003735//structural constituent of ribosome;GO:0000166//nucleotide binding	GO:0005730//nucleolus;GO:0005886//plasma membrane;GO:0005774//vacuolar membrane;GO:0022627//cytosolic small ribosomal subunit;GO:0009507//chloroplast
76	gi|307136061	Q9SS17	CL5894.Contig5_All			4.13				4.13				47.5				3		40S ribosomal protein S24-1	Arabidopsis thaliana		GO:0006412//translation	GO:0003735//structural constituent of ribosome;GO:0000166//nucleotide binding	GO:0005840//ribosome
77	gi|293337351	P46301	Unigene2705_All			1.08				1.08				29.6				1		40S ribosomal protein S25	Solanum lycopersicum		GO:0006412//translation	GO:0003735//structural constituent of ribosome	GO:0005774//vacuolar membrane;GO:0022627//cytosolic small ribosomal subunit
78	gi|297736505	Q8LPJ7	Unigene10618_All		2				2				54.6				1			40S ribosomal protein S26-2	Arabidopsis thaliana		GO:0006412//translation	GO:0003735//structural constituent of ribosome	GO:0005840//ribosome
79	gi|297736505	Q9LYK9	CL4228.Contig3_All			0.97				0.97				34.1				1		40S ribosomal protein S26-3	Arabidopsis thaliana		GO:0006412//translation	GO:0003735//structural constituent of ribosome	GO:0005840//ribosome
80	gi|255543244	Q9M2F1	Unigene31078_All	2.44				2.44				33.7				1				40S ribosomal protein S27-2	Arabidopsis thaliana		GO:0042254//ribosome biogenesis;GO:0006412//translation	GO:0046872//metal ion binding;GO:0003735//structural constituent of ribosome	GO:0005618//cell wall;GO:0022627//cytosolic small ribosomal subunit
81	gi|6850878	Q9M2F1	Unigene37490_All			1.58				1.58				30.9				2		40S ribosomal protein S27-2	Arabidopsis thaliana		GO:0042254//ribosome biogenesis;GO:0006412//translation	GO:0046872//metal ion binding;GO:0003735//structural constituent of ribosome	GO:0005618//cell wall;GO:0022627//cytosolic small ribosomal subunit
82	gi|313586485	P46302	Unigene20807_All			2				2				40				1		40S ribosomal protein S28	Zea mays		GO:0006412//translation	GO:0003735//structural constituent of ribosome	GO:0005840//ribosome
83	gi|118488288	Q9M339	CL2489.Contig1_All	3.09	4.22	0.82		3.5	6.01	0.95		35.6	32	30.4		4	4	2		40S ribosomal protein S3-2	Arabidopsis thaliana		GO:0006412//translation	GO:0003735//structural constituent of ribosome;GO:0003723//RNA binding	GO:0015935//small ribosomal subunit
84	gi|326488521	P33444	CL10662.Contig1_All	3.13				3.14				30.3				2				40S ribosomal protein S3a	Catharanthus roseus		GO:0006412//translation	GO:0003735//structural constituent of ribosome	GO:0005840//ribosome
85	gi|1350984	P49198	Unigene21351_All	4.01	3.2	8		9.12	8.46	8		55	73.3	73.3		8	7	7		40S ribosomal protein S3a	Helianthus annuus		GO:0006412//translation	GO:0003735//structural constituent of ribosome	GO:0005840//ribosome
86	gi|269849762	P33444	Unigene4033_All	4	3.68			9.18	8.63			37	35.8			7	7			40S ribosomal protein S3a	Catharanthus roseus		GO:0006412//translation	GO:0003735//structural constituent of ribosome	GO:0005840//ribosome
87	gi|224125756	Q8VYK6	CL3342.Contig4_All	2		2.06		5.8		16.54		43.8		49.6		5		10		40S ribosomal protein S4-3	Arabidopsis thaliana		GO:0006412//translation	GO:0003735//structural constituent of ribosome;GO:0003723//RNA binding	GO:0005840//ribosome
88	gi|20139964	Q9ZNS1	CL3945.Contig4_All	2		13.02		2		13.02		15.6		82.2		1		8		40S ribosomal protein S7	Avicennia marina		GO:0006412//translation	GO:0003735//structural constituent of ribosome	GO:0005840//ribosome
89	gi|20139964	Q9ZNS1	Unigene36537_All	18.91	17.94			18.91	17.94			61.7	69.2			13	10			40S ribosomal protein S7	Avicennia marina		GO:0006412//translation	GO:0003735//structural constituent of ribosome	GO:0005840//ribosome
90	gi|115446173	P49199	CL15462.Contig2_All	2		8.58		4		8.58		20.7		59		2		5		40S ribosomal protein S8	Oryza sativa subsp. japonica		GO:0006412//translation	GO:0003735//structural constituent of ribosome;GO:0009055//electron carrier activity;GO:0004497//monooxygenase activity;GO:0020037//heme binding	GO:0005840//ribosome
91	gi|224127352	P49199	CL15462.Contig3_All	4	4.63			4	4.63			25.2	37.2			2	2			40S ribosomal protein S8	Oryza sativa subsp. japonica		GO:0006412//translation	GO:0003735//structural constituent of ribosome;GO:0009055//electron carrier activity;GO:0004497//monooxygenase activity;GO:0020037//heme binding;GO:0019843//rRNA binding	GO:0005840//ribosome;GO:0009507//chloroplast
92	gi|225452773	Q9FLF0	CL5422.Contig3_All	12.66		2.09		12.66		16.95		40.9		61.8		9		10		40S ribosomal protein S9-2	Arabidopsis thaliana		GO:0006412//translation	GO:0003735//structural constituent of ribosome;GO:0019843//rRNA binding	GO:0015935//small ribosomal subunit
93	gi|78191420	A5BUU4	Unigene34735_All			24.79				24.79				29.9				15		40S ribosomal protein SA	Vitis vinifera		GO:0006412//translation	GO:0003735//structural constituent of ribosome	GO:0015935//small ribosomal subunit
94	gi|225459832	Q84P21	CL2929.Contig6_All	10.83		2.05		10.83		2.06		19.8		12.5		7		1		4-coumarate--CoA ligase-like 5	Arabidopsis thaliana		GO:0009695//jasmonic acid biosynthetic process;GO:0009611//response to wounding;GO:0009698//phenylpropanoid metabolic process;GO:0055114//oxidation-reduction process	GO:0047077;GO:0016207//4-coumarate-CoA ligase activity	GO:0005777//peroxisome
95	gi|225436506	Q9M0X9	CL5028.Contig2_All			2				2				6.8				1		4-coumarate--CoA ligase-like 7	Arabidopsis thaliana		GO:0009851//auxin biosynthetic process;GO:0009695//jasmonic acid biosynthetic process;GO:0055114//oxidation-reduction process	GO:0004321//fatty-acyl-CoA synthase activity;GO:0047077;GO:0016207//4-coumarate-CoA ligase activity	GO:0005777//peroxisome
96	gi|255585457	O22386	CL7873.Contig5_All			2.03				2.03				29.1				1		50S ribosomal protein L12	Oryza sativa subsp. japonica		GO:0006412//translation	GO:0003735//structural constituent of ribosome	GO:0015934//large ribosomal subunit;GO:0005739//mitochondrion
97	gi|297740749	Q0P3L5	CL13662.Contig2_All	0.36				0.36				25.3				1				50S ribosomal protein L14	Ostreococcus tauri		GO:0006412//translation	GO:0003735//structural constituent of ribosome	GO:0015934//large ribosomal subunit
98	gi|334700317	A7M999	CL8104.Contig1_All	2	0.59	1.01		2	0.59	1.01		40	90	70		1	1	2		50S ribosomal protein L14	Cuscuta reflexa		GO:0006412//translation;GO:0006355//regulation of transcription, DNA-dependent;GO:0007165//signal transduction	GO:0019843//rRNA binding;GO:0003735//structural constituent of ribosome	GO:0000311//plastid large ribosomal subunit;GO:0009507//chloroplast
99	gi|224083430	O80363	Unigene35037_All		0.63	0.63			0.63	0.63			26.7	20			1	1		50S ribosomal protein L17	Nicotiana tabacum		GO:0006412//translation	GO:0003735//structural constituent of ribosome	GO:0005840//ribosome;GO:0005739//mitochondrion
100	gi|255566195	A0T0I4	CL6692.Contig1_All	0.36				0.36				8.5				1				50S ribosomal protein L22	Phaeodactylum tricornutum (strain CCAP 1055/1)		GO:0006412//translation	GO:0003735//structural constituent of ribosome	GO:0015934//large ribosomal subunit;GO:0005739//mitochondrion
101	gi|194462395	P92959	CL10631.Contig1_All			0.83				0.83				17				1		50S ribosomal protein L24	Arabidopsis thaliana		GO:0006412//translation	GO:0003735//structural constituent of ribosome	GO:0015934//large ribosomal subunit
102	gi|400989	Q02764	CL1591.Contig3_All			2				2				62.8				1		50S ribosomal protein L24	Nicotiana tabacum		GO:0006412//translation	GO:0003735//structural constituent of ribosome;GO:0019843//rRNA binding	GO:0015934//large ribosomal subunit;GO:0009570//chloroplast stroma
103	gi|359476745		Unigene29197_All	4	3.8	2.48		4	3.8	2.48		23.4	23.4	31.1		2	2	1		50S ribosomal protein L25-like	Vitis vinifera		GO:0006412//translation	GO:0050897//cobalt ion binding;GO:0008097//5S rRNA binding;GO:0003735//structural constituent of ribosome;GO:0008270//zinc ion binding	GO:0005840//ribosome;GO:0005739//mitochondrion
104	gi|225436243	O80360	Unigene20479_All			4.1				4.1				42.7				3		50S ribosomal protein L3	Nicotiana tabacum		GO:0006412//translation	GO:0003735//structural constituent of ribosome;GO:0019843//rRNA binding	GO:0005840//ribosome;GO:0009570//chloroplast stroma;GO:0016020//membrane
105	gi|225455342	P51334	CL14740.Contig1_All			0.85				0.85				25				1		50S ribosomal protein L9	Porphyra purpurea		GO:0042254//ribosome biogenesis;GO:0006412//translation	GO:0003735//structural constituent of ribosome	GO:0005840//ribosome;GO:0005739//mitochondrion
106	gi|8134569	Q42662	Unigene17171_All			10				10.01				70.8				6		5-methyltetrahydropteroyltriglutamate-homocysteine methyltransferase	Solenostemon scutellarioides		GO:0009086//methionine biosynthetic process;GO:0032259//methylation	GO:0008270//zinc ion binding;GO:0003871//5-methyltetrahydropteroyltriglutamate-homocysteine S-methyltransferase activity	GO:0005737//cytoplasm
107	gi|8134569	Q42662	CL1451.Contig5_All	2.96	4.13	2		28.16	19.9	17.02		58.2	38.7	44.6		20	14	12		5-methyltetrahydropteroyltriglutamate--homocysteine methyltransferase	Solenostemon scutellarioides		GO:0009086//methionine biosynthetic process;GO:0032259//methylation	GO:0008270//zinc ion binding;GO:0003871//5-methyltetrahydropteroyltriglutamate-homocysteine S-methyltransferase activity	-
108	gi|225442198		Unigene2909_All			2.01				2.01				22.3				1		5'-nucleotidase surE-like	Vitis vinifera		-	GO:0046872//metal ion binding;GO:0003993//acid phosphatase activity;GO:0008253//5'-nucleotidase activity	GO:0005737//cytoplasm
109	gi|225440310	Q9FIZ7	Unigene28844_All	9.53	8.63	6.06		9.53	8.63	6.06		14.1	16.9	17.2		6	5	3		5-oxoprolinase	Arabidopsis thaliana		GO:0006751//glutathione catabolic process	GO:0017168//5-oxoprolinase (ATP-hydrolyzing) activity	GO:0005737//cytoplasm
110	gi|296084377	O80575	CL14281.Contig2_All		0.62	0.34			0.62	0.34			17.3	12.4			1	1		6,7-dimethyl-8-ribityllumazine synthase	Arabidopsis thaliana		GO:0009231//riboflavin biosynthetic process;GO:0009867//jasmonic acid mediated signaling pathway	GO:0004746//riboflavin synthase activity;GO:0000906//6,7-dimethyl-8-ribityllumazine synthase activity	GO:0009349//riboflavin synthase complex;GO:0009570//chloroplast stroma
111	gi|297734823	O24415	CL5641.Contig2_All	16.58	11.66	17.2		16.58	11.66	17.2		55.2	69	81.9		11	7	11		60S acidic ribosomal protein P2B	Zea mays		GO:0006414//translational elongation	GO:0003735//structural constituent of ribosome	GO:0005840//ribosome
112	gi|313586525	Q9SPB3	Unigene18531_All	2.07				2.07				36.8				3				60S ribosomal protein L10	Vitis riparia		GO:0006412//translation	GO:0003735//structural constituent of ribosome	GO:0005840//ribosome
113	gi|359479518	Q8VZB9	CL1286.Contig2_All		2	4.05			5.18	7.17			32.4	35.2			3	9		60S ribosomal protein L10a-1	Arabidopsis thaliana		GO:0048569//post-embryonic organ development;GO:0009955//adaxial/abaxial pattern specification;GO:0006412//translation;GO:0006396//RNA processing	GO:0003735//structural constituent of ribosome;GO:0003723//RNA binding	GO:0005730//nucleolus;GO:0005886//plasma membrane;GO:0022625//cytosolic large ribosomal subunit
114	gi|255538652	P42794	CL2698.Contig4_All			6.55				6.55				43.4				7		60S ribosomal protein L11-2	Arabidopsis thaliana		GO:0006412//translation	GO:0003735//structural constituent of ribosome	GO:0005730//nucleolus;GO:0005773//vacuole;GO:0022625//cytosolic large ribosomal subunit;GO:0009507//chloroplast;GO:0016020//membrane
115	gi|225449052	P50883	CL3729.Contig2_All			2				6				31.3				5		60S ribosomal protein L12-1	Arabidopsis thaliana		GO:0006412//translation	GO:0003735//structural constituent of ribosome	GO:0005840//ribosome
116	gi|225449052	Q9FF52	Unigene4797_All		6	8.09			6	8.09			21.7	31.3			3	8		60S ribosomal protein L12-3	Arabidopsis thaliana		GO:0009409//response to cold;GO:0042254//ribosome biogenesis;GO:0006412//translation	GO:0003735//structural constituent of ribosome;GO:0008270//zinc ion binding	GO:0005730//nucleolus;GO:0005773//vacuole;GO:0022625//cytosolic large ribosomal subunit;GO:0009507//chloroplast
117	gi|255576756	P41127	Unigene49178_All	2.01	1.67	10.62		8.53	10.05	10.62		42.5	41.1	42		8	8	8		60S ribosomal protein L13-1	Arabidopsis thaliana		GO:0042254//ribosome biogenesis;GO:0006412//translation	GO:0003735//structural constituent of ribosome	GO:0005730//nucleolus;GO:0005886//plasma membrane;GO:0005618//cell wall;GO:0005774//vacuolar membrane;GO:0022625//cytosolic large ribosomal subunit
118	gi|255554134	Q9FKC0	Unigene13615_All	4.01	6.55	4.03		8.14	6.55	6.34		40.3	53.4	34		7	6	7		60S ribosomal protein L13a-4	Arabidopsis thaliana		GO:0006412//translation	GO:0003735//structural constituent of ribosome;GO:0005515//protein binding	GO:0005730//nucleolus;GO:0022625//cytosolic large ribosomal subunit;GO:0009507//chloroplast;GO:0016020//membrane
119	gi|76161008	Q9T043	CL89.Contig4_All		7.08				7.08				29.9				5			60S ribosomal protein L14-2	Arabidopsis thaliana		GO:0006412//translation	GO:0003735//structural constituent of ribosome	GO:0005840//ribosome
120	gi|224063657	O82528	CL14456.Contig2_All	5.33	7.03			5.33	7.03			38.7	27			4	4			60S ribosomal protein L15	Petunia hybrida		GO:0006412//translation	GO:0003735//structural constituent of ribosome	GO:0005840//ribosome;GO:0005739//mitochondrion
121	gi|224063657	O82528	CL2712.Contig2_All			4				11.45				46.6				8		60S ribosomal protein L15	Petunia hybrida		GO:0006412//translation	GO:0003735//structural constituent of ribosome	GO:0005840//ribosome;GO:0005739//mitochondrion
122	gi|224063657	O82528	CL2712.Contig4_All			11.45				11.45				38.7				7		60S ribosomal protein L15	Petunia hybrida		GO:0006412//translation	GO:0003735//structural constituent of ribosome	GO:0005840//ribosome;GO:0005739//mitochondrion
123	gi|224064456	P42791	CL3281.Contig2_All			2				7.03				26.7				5		60S ribosomal protein L18-2	Arabidopsis thaliana		GO:0006412//translation	GO:0003735//structural constituent of ribosome;GO:0003723//RNA binding	GO:0005840//ribosome
124	gi|224064456	P42791	Unigene49142_All			2				7.03				27.8				5		60S ribosomal protein L18-2	Arabidopsis thaliana		GO:0006412//translation	GO:0003735//structural constituent of ribosome;GO:0003723//RNA binding	GO:0005840//ribosome
125	gi|351722819	Q9SRX2	CL4979.Contig3_All		0.5	0.42			0.5	0.42			22.6	17.9			1	1		60S ribosomal protein L19-1	Arabidopsis thaliana		GO:0006412//translation	GO:0003735//structural constituent of ribosome	GO:0005840//ribosome
126	gi|297721793	Q43291	CL1197.Contig2_All		2	1.43			2	1.43			25	28.1			1	1		60S ribosomal protein L21-1	Arabidopsis thaliana		GO:0006412//translation	GO:0003735//structural constituent of ribosome	GO:0022625//cytosolic large ribosomal subunit;GO:0005739//mitochondrion
127	gi|302772410	Q9FDZ9	Unigene30142_All			0.86				0.86				47.4				1		60S ribosomal protein L21-2	Arabidopsis thaliana		GO:0006412//translation	GO:0003735//structural constituent of ribosome	GO:0022625//cytosolic large ribosomal subunit;GO:0005739//mitochondrion
128	gi|255564186	Q9M9W1	CL13043.Contig3_All	2	2.01	3.12		2	2.04	3.12		31	54	50		1	1	2		60S ribosomal protein L22-2	Arabidopsis thaliana		GO:0006412//translation	GO:0003735//structural constituent of ribosome	GO:0005730//nucleolus;GO:0005886//plasma membrane;GO:0022625//cytosolic large ribosomal subunit
129	gi|255564186	Q9M9W1	CL13043.Contig4_All			0.67				1.59				36.7				2		60S ribosomal protein L22-2	Arabidopsis thaliana		GO:0006412//translation	GO:0003735//structural constituent of ribosome	GO:0005730//nucleolus;GO:0005886//plasma membrane;GO:0022625//cytosolic large ribosomal subunit
130	gi|224110420	Q9M9W1	CL8148.Contig1_All	4.01				4.01				58.1				2				60S ribosomal protein L22-2	Arabidopsis thaliana		GO:0006412//translation	GO:0003735//structural constituent of ribosome	GO:0005840//ribosome
131	gi|224110420	Q9M9W1	Unigene35395_All		4	4			4	4			54.9	69.5			3	2		60S ribosomal protein L22-2	Arabidopsis thaliana		GO:0006412//translation	GO:0003735//structural constituent of ribosome	GO:0005840//ribosome
132	gi|225449635	Q07761	CL14629.Contig1_All	2	2	2		2.33	4.7	2.46		32.9	47.1	48.4		2	3	3		60S ribosomal protein L23a	Nicotiana tabacum		GO:0006412//translation	GO:0003735//structural constituent of ribosome;GO:0019843//rRNA binding;GO:0000166//nucleotide binding	GO:0005840//ribosome
133	gi|224134781	P50888	Unigene25667_All	2.01	2			2.01	2			44.6	27.7			1	1			60S ribosomal protein L24	Hordeum vulgare		GO:0006412//translation	GO:0003735//structural constituent of ribosome	GO:0005840//ribosome
134	gi|15231730	P38666	Unigene43486_All			2.06				2.06				86.8				2		60S ribosomal protein L24-2	Arabidopsis thaliana		GO:0048467//gynoecium development;GO:0006412//translation;GO:0042254//ribosome biogenesis;GO:0009734//auxin mediated signaling pathway	GO:0003735//structural constituent of ribosome	GO:0005730//nucleolus;GO:0009507//chloroplast;GO:0022625//cytosolic large ribosomal subunit;GO:0005886//plasma membrane
135	gi|64420807	P51414	CL8881.Contig3_All	2		4.11		2		4.11		47.4		34.5		1		4		60S ribosomal protein L26-1	Arabidopsis thaliana		GO:0009409//response to cold;GO:0006412//translation	GO:0003735//structural constituent of ribosome	GO:0005730//nucleolus;GO:0005886//plasma membrane;GO:0005774//vacuolar membrane;GO:0022625//cytosolic large ribosomal subunit;GO:0009507//chloroplast
136	gi|15233637	P51419	CL12014.Contig1_All		2.01				2.01				25.8				1			60S ribosomal protein L27-3	Arabidopsis thaliana		GO:0042254//ribosome biogenesis;GO:0006412//translation	GO:0003735//structural constituent of ribosome	GO:0022625//cytosolic large ribosomal subunit
137	gi|225462170	P51419	Unigene27644_All			2.22				2.22				42.2				2		60S ribosomal protein L27-3	Arabidopsis thaliana		GO:0006412//translation	GO:0003735//structural constituent of ribosome	GO:0005840//ribosome;GO:0005739//mitochondrion
138	gi|255574015	P49637	Unigene8613_All		1.85				1.85				46.2				1			60S ribosomal protein L27a-3	Arabidopsis thaliana		-	-	-
139	gi|76573317	O82204	Unigene24268_All	6.86	4.53	5.55		6.86	4.53	5.55		64.8	32.4	33.8		4	4	3		60S ribosomal protein L28-1	Arabidopsis thaliana		GO:0006412//translation	GO:0003735//structural constituent of ribosome	GO:0005840//ribosome
140	gi|37625023	P35684	CL3940.Contig5_All		6.83				6.83				40				7			60S ribosomal protein L3	Oryza sativa subsp. japonica		GO:0006412//translation	GO:0003735//structural constituent of ribosome	GO:0005840//ribosome
141	gi|359486157	P22738	CL3940.Contig7_All	2	1.27			2.9	1.27			28.9	16.8			2	1			60S ribosomal protein L3	Arabidopsis thaliana		GO:0006412//translation	GO:0003735//structural constituent of ribosome	GO:0022625//cytosolic large ribosomal subunit;GO:0016020//membrane
142	gi|224116704	P49211	CL11691.Contig5_All	0.69	0.56	3.21		0.69	0.56	3.21		33.1	49.6	40.6		1	1	4		60S ribosomal protein L32-1	Arabidopsis thaliana		GO:0006412//translation	GO:0003735//structural constituent of ribosome	GO:0005840//ribosome
143	gi|730557	P40590	CL3977.Contig4_All		0.65	2			0.65	2			35.8	35			1	1		60S ribosomal protein L34	Pisum sativum		GO:0006412//translation	GO:0003735//structural constituent of ribosome	GO:0005840//ribosome
144	gi|296084316	Q6UNT2	CL5107.Contig4_All	3.89	2.07	19.56		14.82	8.13	19.56		30.6	35.8	30		8	6	14		60S ribosomal protein L5	Cucumis sativus		GO:0006412//translation	GO:0008097//5S rRNA binding;GO:0003735//structural constituent of ribosome	GO:0005840//ribosome
145	gi|255544260	Q9FZ76	Unigene6103_All	0.92		2.66		0.92		2.66		19.8		77.8		1		2		60S ribosomal protein L6-1	Arabidopsis thaliana		-	-	GO:0030529//ribonucleoprotein complex
146	gi|359483254	P60040	CL8433.Contig2_All		0.85	12.21			6.47	13.86			42.8	51.9			3	10		60S ribosomal protein L7-2	Arabidopsis thaliana		GO:0006412//translation	GO:0003735//structural constituent of ribosome;GO:0005515//protein binding	GO:0005730//nucleolus;GO:0005886//plasma membrane;GO:0005618//cell wall;GO:0005774//vacuolar membrane;GO:0022625//cytosolic large ribosomal subunit;GO:0009507//chloroplast
147	gi|242049786	P35685	Unigene13292_All		2	5.74			2	5.74			19.8	39.2			1	5		60S ribosomal protein L7a	Oryza sativa subsp. japonica		GO:0042254//ribosome biogenesis;GO:0006412//translation	GO:0003735//structural constituent of ribosome	GO:0005840//ribosome
148	gi|307135913	P49209	CL3673.Contig2_All		1.45	2.8			17.78	21.05			66.5	72.2			14	16		60S ribosomal protein L9-1	Arabidopsis thaliana		GO:0006412//translation;GO:0009955//adaxial/abaxial pattern specification	GO:0019843//rRNA binding;GO:0003735//structural constituent of ribosome	GO:0005730//nucleolus;GO:0009941//chloroplast envelope;GO:0005774//vacuolar membrane;GO:0022625//cytosolic large ribosomal subunit;GO:0005886//plasma membrane
149	gi|3309583	Q9MB58	CL3047.Contig1_All			3.8				3.8				28.8				2		6-phosphofructo-2-kinase/fructose-2,6-bisphosphatase	Arabidopsis thaliana		GO:0006003//fructose 2,6-bisphosphate metabolic process	GO:0004331//fructose-2,6-bisphosphate 2-phosphatase activity;GO:0003873//6-phosphofructo-2-kinase activity;GO:0030246//carbohydrate binding;GO:0005524//ATP binding	GO:0005886//plasma membrane;GO:0005829//cytosol
150	gi|225434528	Q9MB58	CL3047.Contig5_All	4.45				4.45				16.7				3				6-phosphofructo-2-kinase/fructose-2,6-bisphosphatase	Arabidopsis thaliana		GO:0016310//phosphorylation;GO:0006003//fructose 2,6-bisphosphate metabolic process	GO:0004331//fructose-2,6-bisphosphate 2-phosphatase activity;GO:0003873//6-phosphofructo-2-kinase activity;GO:0030246//carbohydrate binding;GO:0005524//ATP binding	GO:0005886//plasma membrane;GO:0005829//cytosol
151	gi|224094979	Q8VYN6	CL669.Contig4_All	2				2.08				18.3				1				6-phosphofructokinase 5	Arabidopsis thaliana		GO:0016310//phosphorylation;GO:0006096//glycolysis	GO:0003872//6-phosphofructokinase activity;GO:0005524//ATP binding	GO:0005945//6-phosphofructokinase complex;GO:0009507//chloroplast
152	gi|255550894	Q9M076	CL2440.Contig22_All	4.13				4.13				26.8				2				6-phosphofructokinase 6	Arabidopsis thaliana		GO:0016310//phosphorylation;GO:0006096//glycolysis	GO:0003872//6-phosphofructokinase activity;GO:0047334//diphosphate-fructose-6-phosphate 1-phosphotransferase activity;GO:0005524//ATP binding	GO:0005945//6-phosphofructokinase complex
153	gi|302796870	Q9C5J7	Unigene8249_All	1.16				1.22				17.6				1				6-phosphofructokinase 7	Arabidopsis thaliana		GO:0016310//phosphorylation;GO:0006096//glycolysis	GO:0003872//6-phosphofructokinase activity;GO:0005524//ATP binding	GO:0005945//6-phosphofructokinase complex
154	gi|255579936		CL13641.Contig3_All	3.82		7.46		9.73		20.59		36.2		43.8		7		14		6-phosphogluconate dehydrogenase	Ricinus communis		GO:0006098//pentose-phosphate shunt;GO:0009651//response to salt stress	GO:0050661//NADP binding;GO:0004616//phosphogluconate dehydrogenase (decarboxylating) activity	GO:0005777//peroxisome
155	gi|255579936		CL13641.Contig4_All		2.25				12.66				45.3				9			6-phosphogluconate dehydrogenase	Ricinus communis		GO:0006098//pentose-phosphate shunt;GO:0009651//response to salt stress	GO:0050661//NADP binding;GO:0004616//phosphogluconate dehydrogenase (decarboxylating) activity	GO:0005777//peroxisome
156	gi|255579936		CL13641.Contig5_All	12.94	14.12	23.57		12.94	14.12	23.57		35.5	40.7	43.3		10	9	16		6-phosphogluconate dehydrogenase	Ricinus communis		GO:0006098//pentose-phosphate shunt;GO:0009651//response to salt stress	GO:0050661//NADP binding;GO:0004616//phosphogluconate dehydrogenase (decarboxylating) activity	GO:0005777//peroxisome
157	gi|225455268	A2Z3C4	Unigene21050_All	1.6		8.27		1.6		8.27		8.3		28		1		5		6-phosphogluconolactonase 4	Oryza sativa subsp. indica		GO:0002229//defense response to oomycetes;GO:0071461//cellular response to redox state;GO:0042742//defense response to bacterium;GO:0005975//carbohydrate metabolic process;GO:0009793//embryo development ending in seed dormancy	GO:0017057//6-phosphogluconolactonase activity	GO:0005777//peroxisome;GO:0009570//chloroplast stroma
158	gi|225455268	Q69NG5	CL1783.Contig2_All	6.03	3.28			6.03	3.28			22.2	16.1			4	3			6-phosphogluconolactonase 4	Oryza sativa subsp. japonica		GO:0006098//pentose-phosphate shunt	GO:0017057//6-phosphogluconolactonase activity	-
159	gi|224118424	Q69NG5	CL1783.Contig3_All			4.22				4.22				20				3		6-phosphogluconolactonase 4	Oryza sativa subsp. japonica		GO:0006098//pentose-phosphate shunt	GO:0017057//6-phosphogluconolactonase activity	-
160	gi|224113247	Q9LDU6	CL14402.Contig4_All	2	2			2	2			5.8	5.3			1	1			7-dehydrocholesterol reductase	Arabidopsis thaliana		GO:0016132//brassinosteroid biosynthetic process;GO:0016126//sterol biosynthetic process;GO:0055114//oxidation-reduction process	GO:0009918//sterol delta7 reductase activity;GO:0047598//7-dehydrocholesterol reductase activity	GO:0030176//integral to endoplasmic reticulum membrane;GO:0005886//plasma membrane
161	gi|75324836	Q6V4H0	CL1876.Contig1_All	6.25	8.3	10.84		6.32	8.3	10.85		39.8	24.6	26.1		5	5	9		8-hydroxygeraniol dehydrogenase	Catharanthus roseus		GO:0055114//oxidation-reduction process	GO:0008270//zinc ion binding;GO:0047924;GO:0000166//nucleotide binding	-
162	gi|57229665	Q6V4H0	CL9245.Contig5_All	6.79	3.77	4.37		6.79	3.77	6.45		26.3	18.5	24.7		6	6	7		8-hydroxygeraniol dehydrogenase	Catharanthus roseus		GO:0055114//oxidation-reduction process	GO:0046029//mannitol dehydrogenase activity;GO:0047924;GO:0000166//nucleotide binding;GO:0008270//zinc ion binding	-
163	gi|85720841	Q8W2N5	Unigene2487_All			9.43				9.43				31.6				6		9-divinyl ether synthase	Nicotiana tabacum		-	GO:0020037//heme binding;GO:0004497//monooxygenase activity;GO:0009055//electron carrier activity	-
164	gi|359494833		Unigene37710_All		2				2				20.9				1			AAA ATPase forming ring-shaped complexes-like	Vitis vinifera		-	GO:0017111//nucleoside-triphosphatase activity	-
165	gi|225427157	Q8LPK2	CL12866.Contig4_All		2.92	2.01			2.92	2.01			12.8	19.4			2	1		ABC transporter B family member 2	Arabidopsis thaliana		GO:0055085//transmembrane transport;GO:0006200//ATP catabolic process	GO:0042626//ATPase activity, coupled to transmembrane movement of substances;GO:0005524//ATP binding	GO:0005739//mitochondrion;GO:0016021//integral to membrane
166	gi|224112851	Q9M3B9	Unigene32279_All	2				2				16.7				1				ABC transporter B family member 20	Arabidopsis thaliana		GO:0055085//transmembrane transport;GO:0006200//ATP catabolic process	GO:0042626//ATPase activity, coupled to transmembrane movement of substances;GO:0005524//ATP binding	GO:0016021//integral to membrane;GO:0005634//nucleus;GO:0005886//plasma membrane
167	gi|356568961	Q9M3B9	Unigene49384_All	1.03				1.03				34.8				1				ABC transporter B family member 20	Arabidopsis thaliana		GO:0055085//transmembrane transport;GO:0006200//ATP catabolic process	GO:0008559//xenobiotic-transporting ATPase activity;GO:0005524//ATP binding	GO:0016021//integral to membrane;GO:0005634//nucleus;GO:0005886//plasma membrane
168	gi|255584390	Q9LVM1	CL12689.Contig2_All	0.91	2.66	2		0.91	2.66	2		8.9	13.8	15.4		2	1	1		ABC transporter B family member 25	Arabidopsis thaliana		GO:0048364//root development;GO:0006777//Mo-molybdopterin cofactor biosynthetic process;GO:0043085//positive regulation of catalytic activity;GO:0006879//cellular iron ion homeostasis;GO:0009740//gibberellic acid mediated signaling pathway;GO:0030048//actin filament-based movement;GO:0043068//positive regulation of programmed cell death;GO:0009555//pollen development;GO:0009658//chloroplast organ…	GO:0008047//enzyme activator activity;GO:0003774//motor activity;GO:0003677//DNA binding;GO:0008559//xenobiotic-transporting ATPase activity;GO:0003700//sequence-specific DNA binding transcription factor activity;GO:0005524//ATP binding	GO:0009941//chloroplast envelope;GO:0048046//apoplast;GO:0010319//stromule;GO:0009524//phragmoplast;GO:0016021//integral to membrane;GO:0009570//chloroplast stroma;GO:0009534//chloroplast thylakoid;GO:0009504//cell plate;GO:0005886//plasma membrane;GO:0005634//nucleus;GO:0016459//myosin complex;GO:0005739//mitochondrion
169	gi|255571320	Q42093	CL728.Contig9_All	2.01				2.02				19				1				ABC transporter C family member 2	Arabidopsis thaliana		GO:0055085//transmembrane transport;GO:0055114//oxidation-reduction process;GO:0006200//ATP catabolic process	GO:0042626//ATPase activity, coupled to transmembrane movement of substances;GO:0032440//2-alkenal reductase [NAD(P)] activity;GO:0005524//ATP binding	GO:0016021//integral to membrane;GO:0000325//plant-type vacuole;GO:0005774//vacuolar membrane
170	gi|296085461	Q8LPJ4	CL6385.Contig3_All		2.93	6.88			2.93	6.88			15	22.9			4	4		ABC transporter E family member 2	Arabidopsis thaliana		GO:0006200//ATP catabolic process	GO:0051536//iron-sulfur cluster binding;GO:0009055//electron carrier activity;GO:0005524//ATP binding;GO:0015408	-
171	gi|397770484	Q9FJH6	Unigene15060_All	4				4				25.2				2				ABC transporter F family member 1	Arabidopsis thaliana		GO:0006200//ATP catabolic process	GO:0015439//heme-transporting ATPase activity;GO:0005524//ATP binding	GO:0009536//plastid
172	gi|225426226	Q8H0V6	CL1171.Contig1_All			0.6				0.6				8.4				2		ABC transporter F family member 3	Arabidopsis thaliana		GO:0006200//ATP catabolic process;GO:0046686//response to cadmium ion	GO:0015416//organic phosphonate transmembrane-transporting ATPase activity;GO:0005524//ATP binding	-
173	gi|255552969	Q9M1H3	Unigene32800_All	4.88	5.62	2.01		4.88	5.62	2.01		18.4	17.6	18.2		4	3	1		ABC transporter F family member 4	Arabidopsis thaliana		GO:0006200//ATP catabolic process	GO:0015416//organic phosphonate transmembrane-transporting ATPase activity;GO:0005524//ATP binding	-
174	gi|356516301	Q9LV93	Unigene32438_All		1.18				1.18				40.2				1			ABC transporter F family member 5	Arabidopsis thaliana		GO:0009908//flower development;GO:0010467//gene expression;GO:0009624//response to nematode;GO:0006139//nucleobase-containing compound metabolic process;GO:0010015//root morphogenesis;GO:0034645//cellular macromolecule biosynthetic process;GO:0009416//response to light stimulus;GO:0016573//histone acetylation	GO:0010484//H3 histone acetyltransferase activity;GO:0005515//protein binding;GO:0004672//protein kinase activity;GO:0003677//DNA binding	GO:0000123//histone acetyltransferase complex
175	gi|255569405	Q8RXN0	CL4681.Contig3_All	6.01	1.81			6.01	1.81			18.6	15.7			3	1			ABC transporter G family member 11	Arabidopsis thaliana		GO:0006200//ATP catabolic process;GO:0080051//cutin transport	GO:0015416//organic phosphonate transmembrane-transporting ATPase activity;GO:0005524//ATP binding;GO:0015245//fatty acid transporter activity	GO:0009897//external side of plasma membrane
176	gi|296090419	Q7PC87	CL4209.Contig1_All	4	2.01	21.16		15.09	13.61	21.16		44.4	46.8	53.6		8	10	13		ABC transporter G family member 34	Arabidopsis thaliana		GO:0006200//ATP catabolic process	GO:0015416//organic phosphonate transmembrane-transporting ATPase activity;GO:0005524//ATP binding	GO:0016020//membrane
177	gi|297737725	Q9ZU35	Unigene20687_All	2				2				50.5				1				ABC transporter G family member 7	Arabidopsis thaliana		GO:0006810//transport	GO:0042626//ATPase activity, coupled to transmembrane movement of substances;GO:0005524//ATP binding	GO:0043190//ATP-binding cassette (ABC) transporter complex;GO:0009507//chloroplast
178	gi|225428560	Q9M7Q4	CL988.Contig2_All	4.24	2.03	4		4.24	2.03	4		16.8	10	14.3		2	2	2		ABSCISIC ACID-INSENSITIVE 5-like protein 5	Arabidopsis thaliana		GO:0006351//transcription, DNA-dependent	GO:0003677//DNA binding;GO:0000166//nucleotide binding	-
179	gi|356565167	P08770	Unigene25421_All			2.85				2.85				27.8				2		AC transposase	Zea mays		GO:0009791//post-embryonic development	GO:0046983//protein dimerization activity;GO:0003677//DNA binding	-
180	gi|4107276	B9DGD6	CL1482.Contig5_All	0.86				0.86				15.4				1				Acetate--CoA ligase ACS	Arabidopsis thaliana		GO:0006083//acetate metabolic process	GO:0016208//AMP binding;GO:0003987//acetate-CoA ligase activity	GO:0009570//chloroplast stroma;GO:0005829//cytosol
181	gi|308513348	Q8S4Y1	CL1838.Contig2_All	5.43	6.24	8.45		5.43	6.24	8.45		16.3	23.7	30.3		4	5	6		Acetyl-CoA acetyltransferase	Arabidopsis thaliana		GO:0008152//metabolic process	GO:0003985//acetyl-CoA C-acetyltransferase activity	-
182	gi|388502144	Q9FIK7	CL1838.Contig5_All	2.62				2.62				19				2				Acetyl-CoA acetyltransferase	Arabidopsis thaliana		GO:0008152//metabolic process	GO:0003985//acetyl-CoA C-acetyltransferase activity	-
183	gi|225459364	Q38970	CL247.Contig1_All	10.55				10.55				15.4				7				Acetyl-CoA carboxylase 1	Arabidopsis thaliana		GO:0042218//1-aminocyclopropane-1-carboxylate biosynthetic process;GO:0048364//root development;GO:0009735//response to cytokinin stimulus;GO:0010072//primary shoot apical meristem specification;GO:0030497//fatty acid elongation	GO:0003989//acetyl-CoA carboxylase activity;GO:0005524//ATP binding;GO:0004075//biotin carboxylase activity	GO:0005886//plasma membrane
184	gi|224082300	Q9CAQ2	Unigene2486_All	2	2	2		2	2	2		13.6	23.3	53.4		1	1	1		Acetyltransferase At1g77540	Arabidopsis thaliana		-	GO:0004402//histone acetyltransferase activity	GO:0005777//peroxisome
185	gi|255553426		CL12535.Contig2_All	2	1.92	1.28		2	2	1.28		10.1	21.8	7.3		1	1	1		Acetyltransferase complex ard1 subunit	Ricinus communis		GO:0008152//metabolic process	GO:0004596//peptide alpha-N-acetyltransferase activity	GO:0012505//endomembrane system;GO:0016023//cytoplasmic membrane-bounded vesicle
186	gi|297799070	P27061	CL11511.Contig1_All	2.94				2.94				13.5				2				Acid phosphatase 1	Solanum lycopersicum		-	-	GO:0005774//vacuolar membrane
187	gi|224116850	P29060	CL9440.Contig1_All			5.59				5.6				12.5				3		Acidic endochitinase	Nicotiana tabacum		GO:0006032//chitin catabolic process	GO:0004568//chitinase activity;GO:0043169//cation binding;GO:0003796//lysozyme activity	GO:0005615//extracellular space
188	gi|224116850	P36908	CL9440.Contig3_All	4.79	5.89	10.5		4.79	5.89	10.5		33.5	23.3	36.5		3	3	6		Acidic endochitinase	Cicer arietinum		GO:0006032//chitin catabolic process	GO:0004568//chitinase activity;GO:0043169//cation binding	GO:0005615//extracellular space
189	gi|359478816	Q9SCQ7	CL13444.Contig1_All	5.81	4.02	10.53		5.81	4.02	10.53		25.2	14.6	25.4		3	2	5		Acidic leucine-rich nuclear phosphoprotein 32-related protein	Arabidopsis thaliana		GO:0042742//defense response to bacterium	GO:0005516//calmodulin binding	GO:0016023//cytoplasmic membrane-bounded vesicle
190	gi|338762840	Q9SCQ7	Unigene34683_All	1.49				1.49				16.7				1				Acidic leucine-rich nuclear phosphoprotein 32-related protein	Arabidopsis thaliana		-	-	-
191	gi|359480986	Q6YSF3	CL3843.Contig1_All		0.99				1.48				21.1				2			Acidic leucine-rich nuclear phosphoprotein 32-related protein 1	Oryza sativa subsp. japonica		-	-	-
192	gi|225436892	Q6YSF3	Unigene8354_All	4	4			4	4			30.3	26.7			2	2			Acidic leucine-rich nuclear phosphoprotein 32-related protein 1	Oryza sativa subsp. japonica		-	-	-
193	gi|285309967	O04916	CL2995.Contig22_All	4		5.01		4		5.44		22.9		22.4		2		4		Aconitate hydratase	Solanum tuberosum		GO:0006097//glyoxylate cycle	GO:0046872//metal ion binding;GO:0051539//4 iron, 4 sulfur cluster binding;GO:0003994//aconitate hydratase activity;GO:0052632//citrate hydro-lyase (cis-aconitate-forming) activity;GO:0052633//isocitrate hydro-lyase (cis-aconitate-forming) activity	GO:0005737//cytoplasm
194	gi|171854675	P49608	CL2995.Contig26_All	2	2			2	2			29.8	14.6			1	1			Aconitate hydratase	Cucurbita maxima		GO:0008152//metabolic process	GO:0051536//iron-sulfur cluster binding;GO:0016836//hydro-lyase activity	-
195	gi|171854675	Q9SIB9	Unigene26274_All		2.81				12.37				59.8				9			Aconitate hydratase 2	Arabidopsis thaliana		GO:0006979//response to oxidative stress;GO:0009693//ethylene biosynthetic process;GO:0071281//cellular response to iron ion;GO:0009651//response to salt stress;GO:0009737//response to abscisic acid stimulus;GO:0009727//detection of ethylene stimulus;GO:0006102//isocitrate metabolic process;GO:0046686//response to cadmium ion;GO:0006101//citrate metabolic process	GO:0052632//citrate hydro-lyase (cis-aconitate-forming) activity;GO:0005507//copper ion binding;GO:0009815//1-aminocyclopropane-1-carboxylate oxidase activity;GO:0052633//isocitrate hydro-lyase (cis-aconitate-forming) activity;GO:0051539//4 iron, 4 sulfur cluster binding;GO:0005524//ATP binding;GO:0003994//aconitate hydratase activity	GO:0005829//cytosol;GO:0005618//cell wall;GO:0005739//mitochondrion;GO:0005774//vacuolar membrane;GO:0009507//chloroplast;GO:0005886//plasma membrane
196	gi|285309969	Q94A28	CL2995.Contig3_All	0.99				1				14.3				1				Aconitate hydratase 3	Arabidopsis thaliana		GO:0006979//response to oxidative stress;GO:0009693//ethylene biosynthetic process;GO:0071281//cellular response to iron ion;GO:0009651//response to salt stress;GO:0009727//detection of ethylene stimulus;GO:0006102//isocitrate metabolic process;GO:0046686//response to cadmium ion;GO:0006101//citrate metabolic process	GO:0052632//citrate hydro-lyase (cis-aconitate-forming) activity;GO:0005507//copper ion binding;GO:0009815//1-aminocyclopropane-1-carboxylate oxidase activity;GO:0052633//isocitrate hydro-lyase (cis-aconitate-forming) activity;GO:0051539//4 iron, 4 sulfur cluster binding;GO:0003994//aconitate hydratase activity	GO:0005829//cytosol;GO:0005618//cell wall;GO:0005739//mitochondrion;GO:0009507//chloroplast;GO:0005886//plasma membrane
197	gi|374432927	O65314	CL4871.Contig2_All	2	2	2		2.03	2	2		52	52	52		2	1	1		Actin	Scherffelia dubia		-	-	-
198	gi|399514682	P46258	Unigene53862_All	0.44	2	2		4.91	5.6	5.61		45.3	42.1	72.6		5	5	4		Actin-3	Pisum sativum		-	GO:0005524//ATP binding	GO:0005856//cytoskeleton;GO:0005737//cytoplasm
199	gi|300429861	P93371	Unigene27146_All	2				4.06				39.8				4				Actin-93	Nicotiana tabacum		-	GO:0005524//ATP binding	GO:0005856//cytoskeleton;GO:0005737//cytoplasm
200	gi|388458919	O80800	CL15601.Contig2_All			3.51				3.51				41.3				2		Acyl carrier protein 2	Arabidopsis thaliana		GO:0006633//fatty acid biosynthetic process	GO:0050897//cobalt ion binding;GO:0000036//ACP phosphopantetheine attachment site binding involved in fatty acid biosynthetic process;GO:0005515//protein binding;GO:0048037//cofactor binding;GO:0031177//phosphopantetheine binding	GO:0005759//mitochondrial matrix
201	gi|225457528	F4HUK6	CL10696.Contig1_All			0.58				0.58				8.5				1		Acyl-activating enzyme 1	Arabidopsis thaliana		GO:0008152//metabolic process	GO:0008756//o-succinylbenzoate-CoA ligase activity;GO:0016208//AMP binding	GO:0005777//peroxisome
202	gi|359490812	Q9SM23	CL7075.Contig1_All	0.73	2			0.73	2			18	20.6			1	1			Acyl-CoA-binding domain-containing protein 1	Arabidopsis thaliana		GO:0006629//lipid metabolic process;GO:0009409//response to cold;GO:0010288//response to lead ion;GO:0006869//lipid transport	GO:0032791//lead ion binding;GO:0000062//fatty-acyl-CoA binding;GO:0005515//protein binding;GO:0070300//phosphatidic acid binding	GO:0009505//plant-type cell wall;GO:0016023//cytoplasmic membrane-bounded vesicle;GO:0005886//plasma membrane;GO:0009514//glyoxysome;GO:0005783//endoplasmic reticulum
203	gi|225450825	Q9MA55	CL11216.Contig4_All	2.08		2		2.08		2		18.2		18		2		1		Acyl-CoA-binding domain-containing protein 4	Arabidopsis thaliana		GO:0009753//response to jasmonic acid stimulus;GO:0006869//lipid transport;GO:0009723//response to ethylene stimulus;GO:0009416//response to light stimulus	GO:0000062//fatty-acyl-CoA binding;GO:0005515//protein binding	GO:0005634//nucleus;GO:0005829//cytosol
204	gi|225448900	Q9MA55	CL9046.Contig2_All	2.14	2.06			2.14	2.06			5.9	18.7			2	1			Acyl-CoA-binding domain-containing protein 4	Arabidopsis thaliana		-	-	GO:0005634//nucleus;GO:0005829//cytosol
205	gi|225448900	Q9MA55	Unigene15258_All			2				2				32.1				1		Acyl-CoA-binding domain-containing protein 4	Arabidopsis thaliana		-	-	GO:0005829//cytosol;GO:0005634//nucleus
206	gi|224138380	O04066	Unigene290_All	12.55	10.81	10		12.55	10.81	10		57.8	71.1	83.3		7	8	7		Acyl-CoA-binding protein	Ricinus communis		GO:0006810//transport	GO:0000062//fatty-acyl-CoA binding	-
207	gi|255582668	Q96329	CL3679.Contig1_All	0.49				0.49				20				1				Acyl-coenzyme A oxidase 4	Arabidopsis thaliana		GO:0046459//short-chain fatty acid metabolic process;GO:0009793//embryo development ending in seed dormancy;GO:0006635//fatty acid beta-oxidation	GO:0050660//flavin adenine dinucleotide binding;GO:0003995//acyl-CoA dehydrogenase activity;GO:0003997//acyl-CoA oxidase activity	GO:0005777//peroxisome
208	gi|357475682		Unigene322_All			2				2				18.8				1		Acyl-coenzyme A thioesterase	Medicago truncatula		-	-	GO:0005739//mitochondrion;GO:0009536//plastid
209	gi|356514471	P31166	Unigene6441_All		2				2				14.7				1			Adenine phosphoribosyltransferase 1	Arabidopsis thaliana		GO:0009116//nucleoside metabolic process;GO:0006168//adenine salvage;GO:0046686//response to cadmium ion;GO:0016036//cellular response to phosphate starvation;GO:0006817//phosphate ion transport	GO:0005315//inorganic phosphate transmembrane transporter activity;GO:0003999//adenine phosphoribosyltransferase activity;GO:0005351//sugar:hydrogen symporter activity	GO:0005829//cytosol;GO:0009505//plant-type cell wall;GO:0009507//chloroplast;GO:0005886//plasma membrane
210	gi|225466049	O24464	CL10009.Contig1_All	0.81				0.81				33.2				2				Adenylate kinase	Prunus armeniaca		GO:0009165//nucleotide biosynthetic process;GO:0046939//nucleotide phosphorylation	GO:0004017//adenylate kinase activity;GO:0005524//ATP binding;GO:0046899//nucleoside triphosphate adenylate kinase activity	GO:0005737//cytoplasm
211	gi|357113814	Q6T7E8	Unigene27632_All			2				2				75				1		Adenylosuccinate synthetase	Nicotiana tabacum		-	-	-
212	gi|147802592	O49447	CL2469.Contig3_All	4.12	5.05	6.65		6.22	6.62	8.48		24.4	33.3	29.9		6	5	8		ADP,ATP carrier protein 3	Arabidopsis thaliana		GO:0015865//purine nucleotide transport;GO:0006839//mitochondrial transport	GO:0005488//binding;GO:0005471//ATP:ADP antiporter activity	GO:0009941//chloroplast envelope;GO:0005743//mitochondrial inner membrane;GO:0016021//integral to membrane
213	gi|371501270	O48649	CL9331.Contig3_All	4.16	3.56	1.35		4.16	3.56	3.66		19.6	19.6	15.8		3	3	2		ADP-ribosylation factor 1	Salix bakko		-	GO:0005525//GTP binding	GO:0005774//vacuolar membrane;GO:0005634//nucleus;GO:0005886//plasma membrane
214	gi|356553280	O48649	Unigene11591_All	0.68	1.36			0.69	1.36			4.3	10.9			1	1			ADP-ribosylation factor 1	Salix bakko		-	GO:0005525//GTP binding	GO:0012505//endomembrane system
215	gi|357485863	P51823	Unigene29036_All	13.74		17.26		13.74		17.26		57.2		67.8		9		11		ADP-ribosylation factor 2	Oryza sativa subsp. japonica		GO:0006471//protein ADP-ribosylation;GO:0016192//vesicle-mediated transport;GO:0006886//intracellular protein transport;GO:0007264//small GTPase mediated signal transduction	GO:0005525//GTP binding;GO:0016787//hydrolase activity;GO:0005215//transporter activity	GO:0005794//Golgi apparatus;GO:0009536//plastid
216	gi|359484370	Q8RXE7	Unigene4379_All	4.83	2	2.18		4.83	2	2.18		19.2	15.1	13.6		3	1	1		ADP-ribosylation factor GTPase-activating protein AGD14	Arabidopsis thaliana		GO:0006184//GTP catabolic process	GO:0005488//binding	GO:0005737//cytoplasm
217	gi|359493891	Q9FL69	CL16616.Contig1_All		0.53				1.55				18.3				2			ADP-ribosylation factor GTPase-activating protein AGD5	Arabidopsis thaliana		GO:0032857//activation of ARF GTPase activity;GO:0010227//floral organ abscission	GO:0003677//DNA binding	GO:0005829//cytosol;GO:0005768//endosome;GO:0005802//trans-Golgi network;GO:0005634//nucleus
218	gi|76573333	Q9M354	CL842.Contig4_All	0.42				0.42				17.6				1				ADP-ribosylation factor GTPase-activating protein AGD6	Arabidopsis thaliana		GO:0032312//regulation of ARF GTPase activity	GO:0008060//ARF GTPase activator activity;GO:0008270//zinc ion binding;GO:0003677//DNA binding	GO:0005829//cytosol;GO:0005739//mitochondrion;GO:0005634//nucleus
219	gi|359482440	Q9LDV4	CL449.Contig26_All	4.01	2.5	10.01		4.01	2.5	10.01		19.2	14.4	20.2		2	1	6		Alanine aminotransferase 2	Arabidopsis thaliana		GO:0001666//response to hypoxia;GO:0042218//1-aminocyclopropane-1-carboxylate biosynthetic process;GO:0019481//L-alanine catabolic process, by transamination;GO:0046686//response to cadmium ion	GO:0005507//copper ion binding;GO:0016847//1-aminocyclopropane-1-carboxylate synthase activity;GO:0004021//L-alanine:2-oxoglutarate aminotransferase activity;GO:0005524//ATP binding;GO:0005515//protein binding;GO:0030170//pyridoxal phosphate binding	GO:0005739//mitochondrion;GO:0009507//chloroplast
220	gi|359495900		Unigene6780_All	2	2			2	2			64.5	64.5			1	1			Alanine aminotransferase 2 isoform 2	Vitis vinifera		-	-	-
221	gi|193290720	Q940M2	CL10799.Contig1_All	0.47				0.47				7.5				1				Alanine-glyoxylate aminotransferase 2 homolog 1	Arabidopsis thaliana		GO:0046686//response to cadmium ion;GO:0019544//arginine catabolic process to glutamate	GO:0008453//alanine-glyoxylate transaminase activity;GO:0030170//pyridoxal phosphate binding;GO:0008270//zinc ion binding	GO:0005774//vacuolar membrane;GO:0005739//mitochondrion
222	gi|225428201	B9HQZ6	CL15355.Contig2_All		0.96				0.96				34.3				1			Alanine-tRNA ligase	Populus trichocarpa		GO:0006419//alanyl-tRNA aminoacylation;GO:0009793//embryo development ending in seed dormancy	GO:0004813//alanine-tRNA ligase activity;GO:0046872//metal ion binding;GO:0005524//ATP binding;GO:0000049//tRNA binding	GO:0005739//mitochondrion;GO:0009570//chloroplast stroma;GO:0016020//membrane
223	gi|225459818	Q9FH04	CL4987.Contig6_All	2				2				4.3				1				Alcohol dehydrogenase-like 7	Arabidopsis thaliana		GO:0055114//oxidation-reduction process	GO:0008270//zinc ion binding;GO:0051903//S-(hydroxymethyl)glutathione dehydrogenase activity	-
224	gi|225431946	Q0WSF1	CL9472.Contig2_All	2				2				13.7				1				Aldehyde dehydrogenase 22A1	Arabidopsis thaliana		GO:0055114//oxidation-reduction process	GO:0004029//aldehyde dehydrogenase (NAD) activity;GO:0004028//3-chloroallyl aldehyde dehydrogenase activity	GO:0016023//cytoplasmic membrane-bounded vesicle;GO:0005783//endoplasmic reticulum
225	gi|255546541	Q56YU0	CL13289.Contig1_All	3.08	4.09	6.02		3.08	5.74	6.02		21.1	25.9	19.7		3	3	3		Aldehyde dehydrogenase family 2 member C4	Arabidopsis thaliana		GO:0055114//oxidation-reduction process	GO:0001758//retinal dehydrogenase activity	-
226	gi|224119508	Q9SYG7	CL12585.Contig1_All	2.76		2.47		2.76		2.47		11.8		15.9		3		1		Aldehyde dehydrogenase family 7 member B4	Arabidopsis thaliana		GO:0009737//response to abscisic acid stimulus;GO:0009269//response to desiccation;GO:0009651//response to salt stress;GO:0006081//cellular aldehyde metabolic process;GO:0055114//oxidation-reduction process	GO:0004029//aldehyde dehydrogenase (NAD) activity;GO:0004028//3-chloroallyl aldehyde dehydrogenase activity	-
227	gi|297823651	Q0PGJ6	CL5791.Contig3_All	4.87	8.4	9.74		4.87	8.4	9.74		39.2	47.7	52.3		6	7	7		Aldo-keto reductase family 4 member C9	Arabidopsis thaliana		GO:0009414//response to water deprivation;GO:0009409//response to cold;GO:0009651//response to salt stress;GO:0055114//oxidation-reduction process	GO:0070401//NADP+ binding;GO:0016229//steroid dehydrogenase activity;GO:0004032//alditol:NADP+ 1-oxidoreductase activity	GO:0005634//nucleus;GO:0005829//cytosol
228	gi|46389755		Unigene36606_All	1.17	4			1.17	4			11.3	12			1	2			ALG2-interacting protein X	Nicotiana tabacum		-	-	-
229	gi|152955872		CL1060.Contig3_All	2.01		2.77		2.01		2.77		19.9		31.4		1		2		Alkaline invertase	Triticum aestivum		GO:0008152//metabolic process	GO:0003824//catalytic activity;GO:0005488//binding	-
230	gi|377552569	Q93ZC5	CL1097.Contig6_All			1.28				3.62				39.6				2		Allene oxide cyclase 4	Arabidopsis thaliana		-	GO:0046423//allene-oxide cyclase activity	GO:0009507//chloroplast
231	gi|377552569	Q93ZC5	Unigene7265_All	4		10.22		4		10.22		24.9		40.3		2		8		Allene oxide cyclase 4	Arabidopsis thaliana		-	GO:0046423//allene-oxide cyclase activity	GO:0009507//chloroplast
232	gi|350534654	Q9ZV48	Unigene12776_All			2.46				2.46				11.7				1		Alpha,alpha-trehalose-phosphate synthase [UDP-forming] 11	Arabidopsis thaliana		GO:0005992//trehalose biosynthetic process	GO:0004805//trehalose-phosphatase activity;GO:0003825//alpha,alpha-trehalose-phosphate synthase (UDP-forming) activity	-
233	gi|19568935	Q9LMI0	CL4088.Contig5_All	2.76				2.76				14				2				Alpha,alpha-trehalose-phosphate synthase [UDP-forming] 7	Arabidopsis thaliana		GO:0005992//trehalose biosynthetic process	GO:0004805//trehalose-phosphatase activity;GO:0003825//alpha,alpha-trehalose-phosphate synthase (UDP-forming) activity	-
234	gi|19568935	Q9LMI0	Unigene20820_All		0.77				0.77				14.7				1			Alpha,alpha-trehalose-phosphate synthase [UDP-forming] 7	Arabidopsis thaliana		GO:0005992//trehalose biosynthetic process	GO:0004805//trehalose-phosphatase activity;GO:0003825//alpha,alpha-trehalose-phosphate synthase (UDP-forming) activity	-
235	gi|19568935	Q9LMI0	Unigene47864_All			1.89				2				4.5				2		Alpha,alpha-trehalose-phosphate synthase [UDP-forming] 7	Arabidopsis thaliana		GO:0005992//trehalose biosynthetic process	GO:0004805//trehalose-phosphatase activity;GO:0003825//alpha,alpha-trehalose-phosphate synthase (UDP-forming) activity	-
236	gi|224054576	P18573	CL11184.Contig1_All	4.31	4	2		4.31	4	2		10.8	8.4	6		2	2	1		Alpha/beta-gliadin MM1	Triticum aestivum		-	-	-
237	gi|18076148	Q9XGM8	Unigene49066_All			1.11				1.11				17.4				1		Alpha-1,3-mannosyl-glycoprotein 2-beta-N-acetylglucosaminyltransferase	Arabidopsis thaliana		GO:0006972//hyperosmotic response;GO:0006491//N-glycan processing	GO:0003827//alpha-1,3-mannosylglycoprotein 2-beta-N-acetylglucosaminyltransferase activity;GO:0016262//protein N-acetylglucosaminyltransferase activity	GO:0000139//Golgi membrane;GO:0016023//cytoplasmic membrane-bounded vesicle
238	gi|21579	P04045	CL8563.Contig2_All			2.02				2.02				13.8				1		Alpha-1,4 glucan phosphorylase L-1 isozyme	Solanum tuberosum		GO:0009414//response to water deprivation;GO:0005975//carbohydrate metabolic process;GO:0009266//response to temperature stimulus	GO:0042802//identical protein binding;GO:0004645//phosphorylase activity;GO:0030170//pyridoxal phosphate binding	GO:0009501//amyloplast;GO:0009570//chloroplast stroma
239	gi|350537551	P80607	CL522.Contig2_All	0.98				2				14.3				1				Alpha-1,4-glucan-protein synthase [UDP-forming]	Zea mays		GO:0030244//cellulose biosynthetic process;GO:0007047//cellular cell wall organization	GO:0008466//glycogenin glucosyltransferase activity	GO:0005794//Golgi apparatus;GO:0009506//plasmodesma;GO:0005618//cell wall;GO:0005576//extracellular region
240	--|	Q8RU27	Unigene15978_All	2	2			2	2			48.3	48.3			1	1			Alpha-1,4-glucan-protein synthase [UDP-forming] 2	Solanum tuberosum		-	-	-
241	gi|297734087	Q8RU27	Unigene2501_All	2	2			2.72	2.02			22.7	24.5			3	3			Alpha-1,4-glucan-protein synthase [UDP-forming] 2	Solanum tuberosum		GO:0030244//cellulose biosynthetic process;GO:0007047//cellular cell wall organization	GO:0008466//glycogenin glucosyltransferase activity	GO:0030054//cell junction;GO:0005618//cell wall
242	gi|224099000	Q8RU27	Unigene25390_All	0.35				0.35				10.7				1				Alpha-1,4-glucan-protein synthase [UDP-forming] 2	Solanum tuberosum		GO:0006979//response to oxidative stress;GO:0046654//tetrahydrofolate biosynthetic process	GO:0004156//dihydropteroate synthase activity;GO:0003848//2-amino-4-hydroxy-6-hydroxymethyldihydropteridine diphosphokinase activity	GO:0005829//cytosol
243	gi|224107747	Q42656	CL11018.Contig2_All	1.15				1.15				12.5				1				Alpha-galactosidase	Coffea arabica		GO:0008152//metabolic process	GO:0004557//alpha-galactosidase activity	GO:0005618//cell wall;GO:0005739//mitochondrion
244	gi|255544191	Q42656	CL965.Contig8_All			3.61				3.61				14.8				3		Alpha-galactosidase	Coffea arabica		GO:0008152//metabolic process	GO:0004557//alpha-galactosidase activity	GO:0009505//plant-type cell wall;GO:0016023//cytoplasmic membrane-bounded vesicle;GO:0048046//apoplast
245	gi|297810943	Q42656	Unigene48473_All			2				2				20.4				2		Alpha-galactosidase	Coffea arabica		-	GO:0004553//hydrolase activity, hydrolyzing O-glycosyl compounds	GO:0009505//plant-type cell wall;GO:0048046//apoplast
246	gi|255578361		Unigene32259_All	0.89				0.89				16.7				1				Alpha-galactosidase/alpha-n-acetylgalactosaminidase	Ricinus communis		-	GO:0004553//hydrolase activity, hydrolyzing O-glycosyl compounds	GO:0005618//cell wall
247	gi|225442044	Q9SA98	CL3011.Contig1_All	1.11	2			1.13	2			13.9	13.1			1	1			Alpha-ketoglutarate-dependent dioxygenase alkB	Arabidopsis thaliana		-	GO:0016491//oxidoreductase activity	-
248	gi|224086707	Q9SG80	CL230.Contig3_All	4.85	2.76			4.85	2.76			18.8	20			4	3			Alpha-L-arabinofuranosidase 1	Arabidopsis thaliana		GO:0046373//L-arabinose metabolic process;GO:0045493//xylan catabolic process	GO:0009044//xylan 1,4-beta-xylosidase activity;GO:0046556//alpha-N-arabinofuranosidase activity	GO:0009505//plant-type cell wall;GO:0005773//vacuole;GO:0048046//apoplast
249	gi|224086707	Q9SG80	CL230.Contig7_All			11.3				11.3				23.7				7		Alpha-L-arabinofuranosidase 1	Arabidopsis thaliana		GO:0046373//L-arabinose metabolic process;GO:0045493//xylan catabolic process	GO:0009044//xylan 1,4-beta-xylosidase activity;GO:0046556//alpha-N-arabinofuranosidase activity	GO:0009505//plant-type cell wall;GO:0005773//vacuole;GO:0048046//apoplast
250	gi|16417958	Q9SG80	CL2542.Contig3_All			2				2				17				1		Alpha-L-arabinofuranosidase 1	Arabidopsis thaliana		GO:0046373//L-arabinose metabolic process;GO:0045493//xylan catabolic process	GO:0009044//xylan 1,4-beta-xylosidase activity;GO:0046556//alpha-N-arabinofuranosidase activity	GO:0009505//plant-type cell wall;GO:0005773//vacuole;GO:0048046//apoplast
251	gi|224104699	Q8GW72	CL2268.Contig1_All	2.01	1.69	3.03		2.01	1.69	3.03		16.3	18.4	25.6		4	3	4		Alpha-L-fucosidase 1	Arabidopsis thaliana		GO:0005975//carbohydrate metabolic process;GO:0006516//glycoprotein catabolic process	GO:0043169//cation binding;GO:0005515//protein binding;GO:0004560//alpha-L-fucosidase activity	GO:0005773//vacuole
252	gi|356540024	Q9M5P8	CL12166.Contig3_All	6	1.55	2.55		6	1.55	2.55		26.6	13.5	19.7		3	1	3		Alpha-soluble NSF attachment protein	Solanum tuberosum		GO:0016192//vesicle-mediated transport;GO:0006886//intracellular protein transport	GO:0005483//soluble NSF attachment protein activity	GO:0005886//plasma membrane;GO:0005774//vacuolar membrane
253	gi|356526649	Q9S7Y7	CL14820.Contig1_All			2.06				2.06				41				3		Alpha-xylosidase	Arabidopsis thaliana		GO:0010411//xyloglucan metabolic process;GO:0046686//response to cadmium ion;GO:0045493//xylan catabolic process	GO:0009044//xylan 1,4-beta-xylosidase activity;GO:0046556//alpha-N-arabinofuranosidase activity;GO:0032450//maltose alpha-glucosidase activity;GO:0030246//carbohydrate binding	GO:0009505//plant-type cell wall;GO:0012505//endomembrane system;GO:0009507//chloroplast;GO:0048046//apoplast
254	gi|8919178	Q9S7Y7	Unigene14403_All	1.36	2	2		1.36	2	2		14.3	14.3	30.4		1	1	1		Alpha-xylosidase	Arabidopsis thaliana		GO:0010411//xyloglucan metabolic process;GO:0046686//response to cadmium ion;GO:0045493//xylan catabolic process	GO:0009044//xylan 1,4-beta-xylosidase activity;GO:0046556//alpha-N-arabinofuranosidase activity	GO:0009505//plant-type cell wall;GO:0009507//chloroplast;GO:0048046//apoplast
255	gi|356566086	O80874	CL10630.Contig1_All	0.51				0.51				7.8				2				Alternative NAD(P)H dehydrogenase 2	Arabidopsis thaliana		GO:0055114//oxidation-reduction process	GO:0050660//flavin adenine dinucleotide binding;GO:0003954//NADH dehydrogenase activity	GO:0031304//intrinsic to mitochondrial inner membrane
256	gi|356566086	O80874	CL10630.Contig3_All		3.57				3.57				20				2			Alternative NAD(P)H dehydrogenase 2	Arabidopsis thaliana		GO:0055114//oxidation-reduction process	GO:0050660//flavin adenine dinucleotide binding;GO:0003954//NADH dehydrogenase activity	GO:0031304//intrinsic to mitochondrial inner membrane
257	gi|147801313	Q9FR37	CL877.Contig6_All			3.4				3.4				13.5				3		Amidase 1	Arabidopsis thaliana		GO:0009684//indoleacetic acid biosynthetic process	GO:0016884//carbon-nitrogen ligase activity, with glutamine as amido-N-donor;GO:0043864//indoleacetamide hydrolase activity;GO:0004040//amidase activity	GO:0005737//cytoplasm
258	gi|225444472	P54260	CL8046.Contig2_All	6.73	1.64	15.75		6.73	1.64	15.75		19.4	22.3	35.3		5	3	9		Aminomethyltransferase	Solanum tuberosum		GO:0032259//methylation;GO:0006546//glycine catabolic process;GO:0046686//response to cadmium ion	GO:0004047//aminomethyltransferase activity;GO:0008483//transaminase activity	GO:0005739//mitochondrion;GO:0009941//chloroplast envelope;GO:0022626//cytosolic ribosome;GO:0016020//membrane;GO:0048046//apoplast
259	gi|225444472	P49363	CL8046.Contig3_All	2.68		2.06		2.68		6.11		13.5		23		2		4		Aminomethyltransferase	Flaveria pringlei		GO:0006546//glycine catabolic process;GO:0046686//response to cadmium ion	GO:0004047//aminomethyltransferase activity;GO:0008483//transaminase activity	GO:0005739//mitochondrion;GO:0009941//chloroplast envelope;GO:0022626//cytosolic ribosome;GO:0016020//membrane;GO:0048046//apoplast
260	gi|359474188		CL15422.Contig1_All			0.72				3.9				23.5				3		Aminopeptidase N-like	Vitis vinifera		GO:0046686//response to cadmium ion;GO:0006508//proteolysis	GO:0008270//zinc ion binding;GO:0008237//metallopeptidase activity	GO:0009941//chloroplast envelope;GO:0005773//vacuole;GO:0005886//plasma membrane;GO:0009570//chloroplast stroma;GO:0048046//apoplast
261	gi|29826242	Q9SAR5	CL1534.Contig2_All	11.9				11.9				31				9				Ankyrin repeat domain-containing protein 2	Arabidopsis thaliana		-	-	-
262	gi|388499846	Q9SQK3	Unigene4406_All			2				2				17.7				1		Ankyrin repeat domain-containing protein EMB506	Arabidopsis thaliana		-	-	-
263	gi|225439832	Q6AWW5	CL11314.Contig2_All			1.06				1.06				16.4				1		Ankyrin repeat-containing protein At5g02620	Arabidopsis thaliana		-	-	-
264	gi|224066943	Q9XEE2	CL6641.Contig1_All	19.11	15.02	21.24		19.11	15.02	21.24		53.4	33.2	32.9		12	10	14		Annexin D2	Arabidopsis thaliana		-	GO:0005509//calcium ion binding;GO:0005544//calcium-dependent phospholipid binding	-
265	gi|224093760	Q9LX07	Unigene33334_All	4	2.31	2.02		10	4.43	8.93		16.1	16.8	37.7		5	2	5		Annexin D7	Arabidopsis thaliana		-	GO:0005509//calcium ion binding;GO:0005544//calcium-dependent phospholipid binding	-
266	gi|1944201	Q96493	CL1883.Contig3_All		1.2				1.2				15.4				1			Anthocyanidin 3-O-glucosyltransferase	Gentiana triflora		-	GO:0016757//transferase activity, transferring glycosyl groups	-
267	gi|224094703	Q40287	CL9502.Contig4_All	1.18	3.29	2.12		3.06	3.41	2.16		12.2	16.5	11		3	2	2		Anthocyanidin 3-O-glucosyltransferase 5	Manihot esculenta		GO:0009808//lignin metabolic process	GO:0047209//coniferyl-alcohol glucosyltransferase activity	-
268	gi|224094703	Q40287	CL9502.Contig6_All	6.3	3.94	3.32		6.3	3.94	3.32		12.4	8.9	11.2		4	3	2		Anthocyanidin 3-O-glucosyltransferase 5	Manihot esculenta		-	GO:0016758//transferase activity, transferring hexosyl groups	-
269	gi|225459075	O23917	CL262.Contig3_All	3.96		2		4		2		5.5		9.3		2		1		Anthranilate N-benzoyltransferase protein 2	Dianthus caryophyllus		GO:0010025//wax biosynthetic process	-	GO:0005634//nucleus
270	gi|225456993	Q02166	CL4047.Contig2_All		0.66				0.66				10.4				1			Anthranilate phosphoribosyltransferase	Arabidopsis thaliana		GO:0009753//response to jasmonic acid stimulus;GO:0009739//response to gibberellin stimulus;GO:0009651//response to salt stress;GO:0009751//response to salicylic acid stimulus;GO:0009733//response to auxin stimulus;GO:0009723//response to ethylene stimulus;GO:0000162//tryptophan biosynthetic process;GO:0046686//response to cadmium ion	GO:0003691//double-stranded telomeric DNA binding;GO:0004048//anthranilate phosphoribosyltransferase activity	GO:0009941//chloroplast envelope;GO:0009570//chloroplast stroma;GO:0005634//nucleus
271	gi|225426434	P48261	CL8707.Contig1_All	1.12	1.26			1.12	1.26			17	16.9			1	1			Anthranilate synthase component II	Cyanophora paradoxa		GO:0006541//glutamine metabolic process;GO:0006529//asparagine biosynthetic process;GO:0006177//GMP biosynthetic process	GO:0003922//GMP synthase (glutamine-hydrolyzing) activity;GO:0005524//ATP binding;GO:0004066//asparagine synthase (glutamine-hydrolyzing) activity	-
272	gi|224090823	Q9ZUI6	Unigene48671_All	0.36				0.36				21.7				1				AP-1 complex subunit gamma-2	Arabidopsis thaliana		GO:0016192//vesicle-mediated transport;GO:0006886//intracellular protein transport	GO:0008565//protein transporter activity;GO:0030276//clathrin binding	GO:0030121//AP-1 adaptor complex
273	gi|225470599		CL259.Contig1_All	4.15	3.75	1.81		4.15	3.75	1.81		13.1	16.8	18.7		2	2	1		AP-1 complex subunit mu-1	Vitis vinifera		GO:0016192//vesicle-mediated transport;GO:0006886//intracellular protein transport	-	GO:0030125//clathrin vesicle coat;GO:0030131//clathrin adaptor complex
274	gi|225436363	Q8LPL6	Unigene16932_All		2.39				2.39				21.6				2			AP-2 complex subunit alpha-1	Arabidopsis thaliana		GO:0016192//vesicle-mediated transport;GO:0006886//intracellular protein transport	GO:0005515//protein binding;GO:0008565//protein transporter activity	GO:0005886//plasma membrane;GO:0030131//clathrin adaptor complex
275	gi|42573598		Unigene22440_All	2	2			2	2			29.9	20.4			1	1			AP-2 complex subunit mu-1	Arabidopsis thaliana		GO:0016192//vesicle-mediated transport;GO:0006886//intracellular protein transport	-	GO:0030125//clathrin vesicle coat;GO:0030131//clathrin adaptor complex;GO:0030132//clathrin coat of coated pit
276	gi|302142656	Q84WL9	CL10981.Contig3_All			0.67				0.67				13.8				1		AP-2 complex subunit sigma	Arabidopsis thaliana		GO:0015031//protein transport	GO:0008565//protein transporter activity	GO:0005739//mitochondrion
277	gi|359474753	Q8L7A9	CL3257.Contig1_All			2.31				2.31				12.5				1		AP-4 complex subunit epsilon	Arabidopsis thaliana		GO:0016192//vesicle-mediated transport;GO:0006886//intracellular protein transport	GO:0030276//clathrin binding	GO:0030117//membrane coat
278	gi|225458187		Unigene1529_All	4.58	1.1	0.94		4.58	1.1	0.94		26.4	19.1	30.9		2	1	1		AP-4 complex subunit mu-1	Vitis vinifera		GO:0016192//vesicle-mediated transport;GO:0006886//intracellular protein transport	-	GO:0030125//clathrin vesicle coat;GO:0030131//clathrin adaptor complex
279	gi|359483518		CL12388.Contig1_All	3.74		2.62		3.74		2.62		33.3		22.8		3		3		Apoptosis inhibitor 5-like	Vitis vinifera		-	GO:0005488//binding	-
280	gi|359483518		Unigene17188_All	4				4.01				28.5				2				Apoptosis inhibitor 5-like	Vitis vinifera		-	GO:0005488//binding	-
281	gi|357436402		CL16567.Contig2_All			2.01				2.01				28				2		Appr-1-p processing enzyme family protein	Medicago truncatula		-	GO:0003968//RNA-directed RNA polymerase activity	GO:0009507//chloroplast
282	gi|117622284	P80595	Unigene14991_All	2				2				10.1				2				Apyrase	Solanum tuberosum		-	GO:0016787//hydrolase activity	-
283	gi|50345961	Q7XSQ9	CL16514.Contig4_All	4	4.01	6.03		21.02	17.74	26.87		39.5	43	36		12	12	22		Aquaporin PIP1-2	Oryza sativa subsp. japonica		GO:0009414//response to water deprivation;GO:0055085//transmembrane transport	GO:0015250//water channel activity	GO:0016021//integral to membrane;GO:0005886//plasma membrane
284	gi|13486938	P43287	Unigene2839_All	4				4.01				25.3				2				Aquaporin PIP2-2	Arabidopsis thaliana		GO:0055085//transmembrane transport	GO:0005215//transporter activity	GO:0016021//integral to membrane
285	gi|296086021	Q9SV31	CL12269.Contig2_All			2				22.3				62.6				19		Aquaporin PIP2-5	Arabidopsis thaliana		GO:0055085//transmembrane transport	GO:0005215//transporter activity	GO:0016021//integral to membrane
286	gi|17940742	Q7XLR1	Unigene32737_All	4	2.09	2		4	2.09	2		29.6	33.7	27.6		7	5	4		Aquaporin PIP2-6	Oryza sativa subsp. japonica		GO:0055085//transmembrane transport	GO:0005215//transporter activity	GO:0016021//integral to membrane
287	gi|2306917	P93004	Unigene26133_All	0.44				0.47				31.8				2				Aquaporin PIP2-7	Arabidopsis thaliana		GO:0055085//transmembrane transport;GO:0009737//response to abscisic acid stimulus	GO:0015250//water channel activity	GO:0005773//vacuole;GO:0046658//anchored to plasma membrane;GO:0016021//integral to membrane;GO:0005634//nucleus
288	gi|171190270	Q9ZVX8	CL5324.Contig5_All	2.27				19.47				56.2				11				Aquaporin PIP2-8	Arabidopsis thaliana		GO:0055085//transmembrane transport	GO:0005215//transporter activity	GO:0016021//integral to membrane
289	gi|171190270	Q9ZVX8	CL5324.Contig8_All			2				22.3				51.8				18		Aquaporin PIP2-8	Arabidopsis thaliana		GO:0055085//transmembrane transport	GO:0005215//transporter activity	GO:0016021//integral to membrane
290	gi|76573355	Q9SEE9	Unigene8359_All	2	7.47	3.02		4.25	7.47	8.78		29.7	45.7	37.1		2	4	5		Arginine/serine-rich protein 45	Arabidopsis thaliana		GO:0006396//RNA processing	GO:0003723//RNA binding;GO:0005515//protein binding;GO:0000166//nucleotide binding	GO:0005737//cytoplasm;GO:0005730//nucleolus;GO:0035145//exon-exon junction complex;GO:0016604//nuclear body
291	gi|225470972	P92964	CL4001.Contig1_All	2.02				2.02				33.5				1				Arginine/serine-rich-splicing factor RSP31	Arabidopsis thaliana		GO:0000398//mRNA splicing, via spliceosome	GO:0003723//RNA binding;GO:0005515//protein binding;GO:0000166//nucleotide binding	GO:0005681//spliceosomal complex;GO:0016607//nuclear speck
292	gi|225453750	P92966	CL2394.Contig22_All	5.11				5.11				17.7				4				Arginine/serine-rich-splicing factor RSP41	Arabidopsis thaliana		GO:0000398//mRNA splicing, via spliceosome	GO:0003723//RNA binding;GO:0000166//nucleotide binding	GO:0005681//spliceosomal complex
293	gi|302142068	P22675	CL4640.Contig5_All		4				4				12				2			Argininosuccinate lyase	Chlamydomonas reinhardtii		GO:0042450//arginine biosynthetic process via ornithine	GO:0004056//argininosuccinate lyase activity	GO:0009570//chloroplast stroma
294	gi|297799514	Q9SZX3	CL3667.Contig2_All			0.75				0.76				17.1				1		Argininosuccinate synthase	Arabidopsis thaliana		GO:0006526//arginine biosynthetic process	GO:0005524//ATP binding;GO:0004055//argininosuccinate synthase activity	GO:0005737//cytoplasm
295	gi|186511249		CL13782.Contig2_All		0.5				0.5				57.4				1			Armadillo/beta-catenin-like repeat-containing protein	Arabidopsis thaliana		GO:0006457//protein folding;GO:0009793//embryo development ending in seed dormancy;GO:0000910//cytokinesis;GO:0007017//microtubule-based process;GO:0007021//tubulin complex assembly	GO:0015631//tubulin binding	-
296	gi|255541428		CL8427.Contig3_All	4.09	4	2		4.09	4	2		16.4	11.6	6.2		4	2	1		Arsenical pump-driving atpase	Ricinus communis		GO:0006820//anion transport;GO:0006875//cellular metal ion homeostasis	GO:0005524//ATP binding;GO:0015446//arsenite-transmembrane transporting ATPase activity	GO:0016020//membrane
297	gi|22208544	Q43011	CL14924.Contig1_All	2.71	2	2.18		2.71	2	2.18		38.3	24.2	31.4		2	1	2		Asparagine synthetase [glutamine-hydrolyzing]	Oryza sativa subsp. japonica		GO:0006529//asparagine biosynthetic process;GO:0006541//glutamine metabolic process	GO:0004066//asparagine synthase (glutamine-hydrolyzing) activity;GO:0003677//DNA binding;GO:0005524//ATP binding	-
298	gi|383932352	O24661	CL7083.Contig4_All		2				2				14				1			Asparagine synthetase [glutamine-hydrolyzing]	Triphysaria versicolor		GO:0009646//response to absence of light;GO:0009749//response to glucose stimulus;GO:0009744//response to sucrose stimulus;GO:0009750//response to fructose stimulus;GO:0006541//glutamine metabolic process;GO:0043617//cellular response to sucrose starvation;GO:0006529//asparagine biosynthetic process;GO:0009063//cellular amino acid catabolic process	GO:0005524//ATP binding;GO:0004066//asparagine synthase (glutamine-hydrolyzing) activity	-
299	gi|297793179	Q9SW96	Unigene10035_All	1.42		3.92		1.42		3.92		20.7		35.2		1		2		Asparagine--tRNA ligase	Arabidopsis thaliana		GO:0006421//asparaginyl-tRNA aminoacylation;GO:0006422//aspartyl-tRNA aminoacylation;GO:0046686//response to cadmium ion;GO:0009793//embryo development ending in seed dormancy	GO:0004816//asparagine-tRNA ligase activity;GO:0003676//nucleic acid binding;GO:0005524//ATP binding;GO:0004815//aspartate-tRNA ligase activity	GO:0005739//mitochondrion;GO:0009507//chloroplast
300	gi|81074221	P46248	CL3192.Contig3_All			2.07				4.11				18.4				2		Aspartate aminotransferase	Arabidopsis thaliana		GO:0009409//response to cold;GO:0046686//response to cadmium ion;GO:0009058//biosynthetic process;GO:0006520//cellular amino acid metabolic process	GO:0033854//glutamate-prephenate aminotransferase activity;GO:0030170//pyridoxal phosphate binding;GO:0004069//L-aspartate:2-oxoglutarate aminotransferase activity;GO:0033853//aspartate-prephenate aminotransferase activity	GO:0009941//chloroplast envelope;GO:0010319//stromule;GO:0009570//chloroplast stroma;GO:0048046//apoplast
301	gi|225445206	P28734	CL4492.Contig5_All			7.52				7.52				30.7				4		Aspartate aminotransferase	Daucus carota		GO:0006536//glutamate metabolic process;GO:0006103//2-oxoglutarate metabolic process;GO:0009058//biosynthetic process;GO:0006531//aspartate metabolic process	GO:0030170//pyridoxal phosphate binding;GO:0005507//copper ion binding;GO:0004069//L-aspartate:2-oxoglutarate aminotransferase activity	GO:0005886//plasma membrane;GO:0005618//cell wall;GO:0005774//vacuolar membrane;GO:0005829//cytosol
302	gi|224143559	P28734	CL4492.Contig6_All	6.46				6.46				28				5				Aspartate aminotransferase	Daucus carota		GO:0006536//glutamate metabolic process;GO:0006103//2-oxoglutarate metabolic process;GO:0009058//biosynthetic process;GO:0006531//aspartate metabolic process	GO:0030170//pyridoxal phosphate binding;GO:0005507//copper ion binding;GO:0004069//L-aspartate:2-oxoglutarate aminotransferase activity	GO:0005886//plasma membrane;GO:0005618//cell wall;GO:0005774//vacuolar membrane;GO:0005829//cytosol
303	gi|225446660	P46643	CL9329.Contig2_All	4.84	4.14	4.01		4.85	4.14	4.01		11.9	15.2	26.3		3	3	2		Aspartate aminotransferase	Arabidopsis thaliana		GO:0032312//regulation of ARF GTPase activity;GO:0009058//biosynthetic process;GO:0006520//cellular amino acid metabolic process;GO:0046686//response to cadmium ion	GO:0005507//copper ion binding;GO:0008060//ARF GTPase activator activity;GO:0008270//zinc ion binding;GO:0004069//L-aspartate:2-oxoglutarate aminotransferase activity;GO:0003677//DNA binding;GO:0030170//pyridoxal phosphate binding	GO:0005829//cytosol;GO:0005739//mitochondrion;GO:0005634//nucleus
304	gi|109675118	O04057	CL16023.Contig1_All	4	0.6	2.5		6.14	2.88	4.69		11.8	12.4	28.2		4	2	2		Aspartic proteinase	Cucurbita pepo		GO:0009651//response to salt stress;GO:0006508//proteolysis;GO:0006629//lipid metabolic process	GO:0004190//aspartic-type endopeptidase activity	GO:0005773//vacuole
305	gi|302141796	Q0IU52	CL5794.Contig6_All			5.46				5.46				17.2				4		Aspartic proteinase Asp1	Oryza sativa subsp. japonica		-	GO:0008233//peptidase activity	GO:0016023//cytoplasmic membrane-bounded vesicle
306	gi|296082464	Q9LX20	CL1842.Contig2_All		2				2				17.6				1			Aspartic proteinase-like protein 1	Arabidopsis thaliana		GO:0006508//proteolysis	GO:0008233//peptidase activity	GO:0046658//anchored to plasma membrane
307	gi|297832400	Q9LX20	CL8238.Contig3_All			2.92				2.92				16.2				2		Aspartic proteinase-like protein 1	Arabidopsis thaliana		GO:0006508//proteolysis	GO:0008233//peptidase activity	GO:0031225//anchored to membrane
308	gi|255586856	Q9LX20	CL8238.Contig5_All			6.83				6.83				22.7				4		Aspartic proteinase-like protein 1	Arabidopsis thaliana		GO:0006508//proteolysis	GO:0016787//hydrolase activity	GO:0031225//anchored to membrane
309	gi|359476754	Q9S9K4	CL13333.Contig2_All		2	2			2	2			5.4	5.2			1	1		Aspartic proteinase-like protein 2	Arabidopsis thaliana		GO:0006508//proteolysis	GO:0016787//hydrolase activity	GO:0031225//anchored to membrane;GO:0016023//cytoplasmic membrane-bounded vesicle
310	gi|225436397	Q9S9K4	Unigene3607_All	2	2	2		2	2	2		29.6	30.7	35.2		1	1	1		Aspartic proteinase-like protein 2	Arabidopsis thaliana		GO:0006508//proteolysis	GO:0004190//aspartic-type endopeptidase activity	-
311	gi|225438529	Q9SJ12	CL1590.Contig4_All	5.11				9.33				57.2				5				ATP synthase 24 kDa subunit	Arabidopsis thaliana		-	-	GO:0005739//mitochondrion
312	gi|416681	P32980	Unigene31431_All			2				2				25.5				2		ATP synthase delta chain	Nicotiana tabacum		GO:0042742//defense response to bacterium;GO:0009773//photosynthetic electron transport in photosystem I;GO:0009409//response to cold;GO:0009772//photosynthetic electron transport in photosystem II;GO:0006754//ATP biosynthetic process;GO:0015992//proton transport	-	GO:0009941//chloroplast envelope;GO:0009535//chloroplast thylakoid membrane;GO:0010287//plastoglobule;GO:0010319//stromule
313	gi|225452226		Unigene15455_All	1.55				1.56				16.4				1				ATP synthase mitochondrial F1 complex assembly factor 2	Vitis vinifera		GO:0043461//proton-transporting ATP synthase complex assembly	-	GO:0005739//mitochondrion
314	gi|225456079	P19023	Unigene9821_All		2				8				51				7			ATP synthase subunit beta	Zea mays		GO:0015986//ATP synthesis coupled proton transport	GO:0046933//hydrogen ion transporting ATP synthase activity, rotational mechanism;GO:0042625//ATPase activity, coupled to transmembrane movement of ions;GO:0005524//ATP binding	GO:0005754//mitochondrial proton-transporting ATP synthase, catalytic core
315	gi|374256079	Q9FT52	Unigene23986_All			9.07				13.87				66.3				8		ATP synthase subunit d	Arabidopsis thaliana		GO:0009651//response to salt stress;GO:0015986//ATP synthesis coupled proton transport	GO:0005507//copper ion binding;GO:0015078//hydrogen ion transmembrane transporter activity;GO:0008270//zinc ion binding;GO:0005515//protein binding;GO:0016787//hydrolase activity	GO:0000276//mitochondrial proton-transporting ATP synthase complex, coupling factor F(o);GO:0005730//nucleolus;GO:0005774//vacuolar membrane;GO:0009535//chloroplast thylakoid membrane;GO:0022626//cytosolic ribosome
316	gi|2493046	Q40089	CL7437.Contig2_All	6.89	5.65	12.7		6.89	8.51	12.7		26.1	46.8	53.7		4	5	9		ATP synthase subunit delta'	Ipomoea batatas		GO:0042777//plasma membrane ATP synthesis coupled proton transport;GO:0009651//response to salt stress	GO:0046933//hydrogen ion transporting ATP synthase activity, rotational mechanism;GO:0008270//zinc ion binding;GO:0005524//ATP binding;GO:0046961//proton-transporting ATPase activity, rotational mechanism	GO:0005754//mitochondrial proton-transporting ATP synthase, catalytic core
317	gi|2493046	Q40089	CL7437.Contig3_All		10.51	7.86			10.51	10.51			56.9	53.4			9	7		ATP synthase subunit delta'	Ipomoea batatas		GO:0042777//plasma membrane ATP synthesis coupled proton transport;GO:0009651//response to salt stress	GO:0046933//hydrogen ion transporting ATP synthase activity, rotational mechanism;GO:0008270//zinc ion binding;GO:0005524//ATP binding;GO:0046961//proton-transporting ATPase activity, rotational mechanism	GO:0005754//mitochondrial proton-transporting ATP synthase, catalytic core
318	gi|297826751	Q96250	Unigene40339_All	0.35				0.36				25.6				1				ATP synthase subunit gamma	Arabidopsis thaliana		GO:0015986//ATP synthesis coupled proton transport	GO:0046933//hydrogen ion transporting ATP synthase activity, rotational mechanism;GO:0008270//zinc ion binding;GO:0005524//ATP binding;GO:0046961//proton-transporting ATPase activity, rotational mechanism	GO:0045261//proton-transporting ATP synthase complex, catalytic core F(1);GO:0005618//cell wall;GO:0005730//nucleolus;GO:0005743//mitochondrial inner membrane;GO:0009507//chloroplast
319	gi|114682	P22778	CL327.Contig2_All			2				10.27				57.8				9		ATP synthase subunit O	Ipomoea batatas		GO:0015986//ATP synthesis coupled proton transport	GO:0046933//hydrogen ion transporting ATP synthase activity, rotational mechanism	GO:0005754//mitochondrial proton-transporting ATP synthase, catalytic core;GO:0005886//plasma membrane
320	gi|114682	P22778	CL327.Contig3_All	2				9.83				50				8				ATP synthase subunit O	Ipomoea batatas		GO:0006754//ATP biosynthetic process;GO:0015992//proton transport	-	GO:0005754//mitochondrial proton-transporting ATP synthase, catalytic core
321	gi|14190495	Q96251	Unigene43123_All	0.41				0.41				20.4				1				ATP synthase subunit O	Arabidopsis thaliana		GO:0015986//ATP synthesis coupled proton transport	GO:0046933//hydrogen ion transporting ATP synthase activity, rotational mechanism;GO:0008270//zinc ion binding;GO:0050897//cobalt ion binding;GO:0016787//hydrolase activity	GO:0000275//mitochondrial proton-transporting ATP synthase complex, catalytic core F(1);GO:0009507//chloroplast;GO:0005886//plasma membrane
322	gi|359489404		CL5684.Contig2_All	2				2				17.9				1				ATPase ASNA1 homolog	Vitis vinifera		GO:0006820//anion transport;GO:0006875//cellular metal ion homeostasis	GO:0005524//ATP binding;GO:0015446//arsenite-transmembrane transporting ATPase activity	GO:0016020//membrane
323	gi|225454791		Unigene6969_All	3.38	4	1.54		3.38	4	1.54		47.1	40.2	14.9		2	2	1		ATPase family AAA domain-containing protein 3-B	Vitis vinifera		-	GO:0017111//nucleoside-triphosphatase activity;GO:0008270//zinc ion binding	GO:0009505//plant-type cell wall
324	gi|297739077	Q9SGY2	CL3295.Contig3_All		4.39	2			4.39	4			22.7	10.5			2	2		ATP-citrate synthase alpha chain protein 1	Arabidopsis thaliana		GO:0016117//carotenoid biosynthetic process;GO:0019252//starch biosynthetic process;GO:0009911//positive regulation of flower development;GO:0007568//aging;GO:0043481//anthocyanin accumulation in tissues in response to UV light;GO:0015995//chlorophyll biosynthetic process;GO:0045793//positive regulation of cell size;GO:0045995//regulation of embryonic development;GO:0048366//leaf development;GO:0…	GO:0003878//ATP citrate synthase activity;GO:0016829//lyase activity;GO:0005524//ATP binding;GO:0004775//succinate-CoA ligase (ADP-forming) activity	GO:0005829//cytosol;GO:0009346//citrate lyase complex
325	gi|255543008	Q2QZ86	CL3295.Contig2_All	3.89	0.57	6.47		3.89	3.15	6.47		13.7	14.2	18.2		3	2	4		ATP-citrate synthase alpha chain protein 2	Oryza sativa subsp. japonica		GO:0006085//acetyl-CoA biosynthetic process	GO:0003878//ATP citrate synthase activity;GO:0005524//ATP binding;GO:0004775//succinate-CoA ligase (ADP-forming) activity;GO:0016829//lyase activity	GO:0009346//citrate lyase complex
326	gi|225431960	Q9FGX1	CL9541.Contig3_All	3.79	10.35	13.49		3.79	10.35	13.49		20.1	31.6	23.2		2	7	7		ATP-citrate synthase beta chain protein 2	Arabidopsis thaliana		GO:0006085//acetyl-CoA biosynthetic process;GO:0044262//cellular carbohydrate metabolic process	GO:0005488//binding;GO:0003878//ATP citrate synthase activity;GO:0004775//succinate-CoA ligase (ADP-forming) activity;GO:0016829//lyase activity	GO:0009346//citrate lyase complex;GO:0005886//plasma membrane;GO:0005829//cytosol
327	gi|374411904	P12210	Unigene7936_All			2				2				20.5				1		ATP-dependent Clp protease proteolytic subunit	Nicotiana tabacum		GO:0006508//proteolysis	GO:0004252//serine-type endopeptidase activity;GO:0005524//ATP binding	GO:0009507//chloroplast
328	gi|359488682	P46942	CL1904.Contig3_All		0.66	2.01			2.97	4.02			19.2	21.6			3	2		ATP-dependent RNA helicase-like protein DB10	Nicotiana sylvestris		GO:0006200//ATP catabolic process	GO:0004004//ATP-dependent RNA helicase activity;GO:0003676//nucleic acid binding;GO:0005524//ATP binding	-
329	gi|255550758	O80983	CL11196.Contig3_All			8.67				8.67				44.5				5		ATP-dependent zinc metalloprotease FTSH 4	Arabidopsis thaliana		GO:0030163//protein catabolic process;GO:0006508//proteolysis	GO:0004252//serine-type endopeptidase activity;GO:0004222//metalloendopeptidase activity;GO:0005524//ATP binding;GO:0008568//microtubule-severing ATPase activity;GO:0004176//ATP-dependent peptidase activity	GO:0016020//membrane;GO:0009536//plastid;GO:0005739//mitochondrion
330	gi|255550758	O80983	Unigene33059_All	7.78	2.03			7.78	2.03			21.4	17.3			4	2			ATP-dependent zinc metalloprotease FTSH 4	Arabidopsis thaliana		GO:0030163//protein catabolic process;GO:0006508//proteolysis	GO:0004252//serine-type endopeptidase activity;GO:0004222//metalloendopeptidase activity;GO:0005524//ATP binding;GO:0008568//microtubule-severing ATPase activity;GO:0004176//ATP-dependent peptidase activity	GO:0016020//membrane;GO:0009536//plastid;GO:0005739//mitochondrion
331	gi|255539340	Q940Y3	CL15815.Contig2_All	1.74				1.74				20.3				1				AT-rich interactive domain-containing protein 3	Arabidopsis thaliana		-	GO:0003677//DNA binding	GO:0005622//intracellular
332	gi|359476996	Q940Y3	CL166.Contig6_All	2				2				27				1				AT-rich interactive domain-containing protein 3	Arabidopsis thaliana		GO:0006355//regulation of transcription, DNA-dependent	GO:0003700//sequence-specific DNA binding transcription factor activity;GO:0003677//DNA binding	GO:0005622//intracellular
333	gi|224101827	Q9S7Z8	CL16429.Contig8_All	3.52	2.19	3.36		3.52	2.19	3.36		15.2	14.7	13.2		3	1	2		Auxin efflux carrier component 3	Arabidopsis thaliana		GO:0055085//transmembrane transport	-	GO:0016021//integral to membrane
334	gi|359488327	Q9SRU2	CL1771.Contig1_All	4.13	0.48			4.13	0.48			9.9	7.7			3	0			Auxin transport protein BIG	Arabidopsis thaliana		GO:0048283//indeterminate inflorescence morphogenesis;GO:0016567//protein ubiquitination;GO:0009926//auxin polar transport;GO:0048364//root development;GO:0009733//response to auxin stimulus;GO:0009640//photomorphogenesis	GO:0004842//ubiquitin-protein ligase activity;GO:0008270//zinc ion binding	GO:0016020//membrane
335	gi|298204447	B9G2A8	CL3952.Contig2_All		0.82				0.82				5.4				1			Auxin transport protein BIG	Oryza sativa subsp. japonica		GO:0048283//indeterminate inflorescence morphogenesis;GO:0009926//auxin polar transport;GO:0048364//root development;GO:0009733//response to auxin stimulus;GO:0009640//photomorphogenesis	GO:0016874//ligase activity;GO:0008270//zinc ion binding	GO:0016020//membrane
336	gi|350539531	Q9FEL7	CL1815.Contig1_All			6.15				6.15				9.4				3		Auxin transporter-like protein 2	Medicago truncatula		GO:0006865//amino acid transport;GO:0009734//auxin mediated signaling pathway	GO:0015293//symporter activity	GO:0005886//plasma membrane;GO:0016021//integral to membrane
337	gi|209980092	P33491	Unigene10133_All			7.41				7.41				43.8				8		Auxin-binding protein T92	Nicotiana tabacum		-	GO:0008270//zinc ion binding;GO:0010011//auxin binding	GO:0005783//endoplasmic reticulum
338	gi|255584677	Q94BT2	Unigene34588_All	2.13	4.6	9.28		2.13	4.6	9.28		14.6	24.4	33.3		3	3	11		Auxin-induced in root cultures protein 12	Arabidopsis thaliana		GO:0009733//response to auxin stimulus;GO:0010102//lateral root morphogenesis	-	GO:0046658//anchored to plasma membrane
339	gi|270309006	Q05349	CL13800.Contig1_All			2				2				37.5				1		Auxin-repressed 12.5 kDa protein	Fragaria ananassa		GO:0009749//response to glucose stimulus;GO:0009750//response to fructose stimulus;GO:0009744//response to sucrose stimulus	-	-
340	gi|62526583	Q05349	CL13800.Contig3_All	2.01	2.84			2.01	2.84			25.6	29.1			1	2			Auxin-repressed 12.5 kDa protein	Fragaria ananassa		GO:0009734//auxin mediated signaling pathway	GO:0016829//lyase activity	-
341	gi|4530584		Unigene13648_All	8.08		6.06		8.08		6.06		36		43.8		6		4		B12D protein	Ipomoea batatas		-	-	GO:0016023//cytoplasmic membrane-bounded vesicle
342	gi|359482848	Q9FHB0	CL15791.Contig1_All	2	2.15	7.85		2	2.15	7.86		16.7	25.5	27.1		1	2	6		B3 domain-containing protein At5g60140	Arabidopsis thaliana		GO:0009294//DNA mediated transformation;GO:0046686//response to cadmium ion;GO:0006334//nucleosome assembly;GO:0006281//DNA repair	GO:0003677//DNA binding	GO:0005737//cytoplasm;GO:0005886//plasma membrane;GO:0005634//nucleus
343	gi|147819293	Q9LIB3	CL5181.Contig1_All			1.66				1.66				18.6				1		BAG family molecular chaperone regulator 8	Arabidopsis thaliana		-	-	-
344	gi|359494827		CL654.Contig5_All		2				2				6.1				1			BAH and coiled-coil domain-containing protein 1-like	Vitis vinifera		GO:0009911//positive regulation of flower development;GO:0009845//seed germination;GO:0006355//regulation of transcription, DNA-dependent	GO:0003677//DNA binding;GO:0008270//zinc ion binding	-
345	gi|113912329	Q9FF86	Unigene17694_All		2.17	8.27			2.17	8.27			9.4	23.8			2	5		BAHD acyltransferase DCR	Arabidopsis thaliana		GO:0009793//embryo development ending in seed dormancy;GO:0010143//cutin biosynthetic process;GO:0048730//epidermis morphogenesis;GO:0051179//localization;GO:0010090//trichome morphogenesis	GO:0047672	GO:0005737//cytoplasm
346	gi|388493426	Q8RVH5	CL6941.Contig2_All			2				2				18.3				1		Basic 7S globulin 2	Glycine max		-	-	-
347	gi|224144897	Q8GT20	CL3917.Contig2_All		4.44	3.09			4.44	3.09			21.9	26			3	2		Benzyl alcohol O-benzoyltransferase	Nicotiana tabacum		-	GO:0016747//transferase activity, transferring acyl groups other than amino-acyl groups	-
348	gi|91940112	Q8VXX9	Unigene26185_All	2				2				22.1				1				Bet1-like protein At4g14600	Arabidopsis thaliana		-	-	GO:0005886//plasma membrane
349	gi|225437830	Q9M2J9	Unigene2866_All		1.73	1.77			1.73	1.77			36.9	26.2			1	1		Bet1-like SNARE 1-1	Arabidopsis thaliana		-	-	-
350	gi|224074998	Q9SUS3	Unigene7541_All	4.26		6.71		4.26		6.71		11.9		17.4		2		4		Beta-adaptin-like protein B	Arabidopsis thaliana		GO:0016192//vesicle-mediated transport;GO:0006886//intracellular protein transport	GO:0030276//clathrin binding;GO:0008565//protein transporter activity	GO:0005886//plasma membrane;GO:0030131//clathrin adaptor complex
351	gi|68300884	Q9LIR6	Unigene15729_All	2		1.04		2		1.04		5.3		6.5		1		1		Beta-amylase 1	Arabidopsis thaliana		GO:0006468//protein phosphorylation;GO:0009414//response to water deprivation;GO:0010075//regulation of meristem growth;GO:0048229//gametophyte development;GO:0005983//starch catabolic process;GO:0007169//transmembrane receptor protein tyrosine kinase signaling pathway;GO:0009934//regulation of meristem structural organization;GO:0010480//microsporocyte differentiation	GO:0043169//cation binding;GO:0016161//beta-amylase activity;GO:0004674//protein serine/threonine kinase activity;GO:0033612//receptor serine/threonine kinase binding;GO:0043621//protein self-association;GO:0005524//ATP binding	GO:0005829//cytosol;GO:0005634//nucleus;GO:0005886//plasma membrane
352	gi|225434674	Q9FGY1	CL4148.Contig3_All		0.97				0.97				8.4				1			Beta-D-xylosidase 1	Arabidopsis thaliana		GO:0005975//carbohydrate metabolic process	GO:0008422//beta-glucosidase activity	GO:0005773//vacuole
353	gi|255590044	Q9SGZ5	CL10703.Contig1_All		2.01	2.01			2.01	2.01			34.8	23.6			1	1		Beta-D-xylosidase 7	Arabidopsis thaliana		GO:0005975//carbohydrate metabolic process	GO:0004553//hydrolase activity, hydrolyzing O-glycosyl compounds	-
354	gi|255545664	Q9SGZ5	CL10703.Contig5_All	2.41	2.75	2.11		2.44	2.77	2.29		23.1	13.7	17.6		1	2	3		Beta-D-xylosidase 7	Arabidopsis thaliana		GO:0005975//carbohydrate metabolic process	GO:0008422//beta-glucosidase activity	GO:0009505//plant-type cell wall;GO:0048046//apoplast;GO:0009507//chloroplast
355	gi|371917286	Q9SGZ5	CL1364.Contig6_All		1.16	4.72			1.22	4.72			25	23.2			1	3		Beta-D-xylosidase 7	Arabidopsis thaliana		GO:0005975//carbohydrate metabolic process	GO:0008422//beta-glucosidase activity	GO:0009505//plant-type cell wall;GO:0048046//apoplast;GO:0009507//chloroplast
356	gi|224066931	Q9SGZ5	Unigene9709_All	2		2		2		2		39.6		26.1		1		1		Beta-D-xylosidase 7	Arabidopsis thaliana		GO:0005975//carbohydrate metabolic process	GO:0004553//hydrolase activity, hydrolyzing O-glycosyl compounds	GO:0009505//plant-type cell wall;GO:0048046//apoplast;GO:0009507//chloroplast
357	gi|294612074	P26792	CL4099.Contig1_All	3.09	2.13	4.41		3.09	2.13	4.41		16	21.8	22.8		2	2	3		Beta-fructofuranosidase, insoluble isoenzyme 1	Daucus carota		GO:0005975//carbohydrate metabolic process	GO:0004575//sucrose alpha-glucosidase activity	GO:0005576//extracellular region;GO:0005618//cell wall
358	gi|294612070	P80065	CL6803.Contig7_All	12.77	11.26	24.06		12.77	11.26	24.06		25.5	24.7	39.2		8	6	13		Beta-fructofuranosidase, soluble isoenzyme I	Daucus carota		GO:0005975//carbohydrate metabolic process	GO:0004575//sucrose alpha-glucosidase activity	GO:0005773//vacuole;GO:0016021//integral to membrane
359	gi|224087947	P48981	Unigene22370_All			1.73				1.73				15.1				2		Beta-galactosidase	Malus domestica		GO:0005975//carbohydrate metabolic process	GO:0004565//beta-galactosidase activity;GO:0043169//cation binding	-
360	gi|359480881	Q5N8X6	CL15876.Contig1_All	2				2				17.9				1				Beta-galactosidase 3	Oryza sativa subsp. japonica		GO:0005975//carbohydrate metabolic process;GO:0080167//response to karrikin	GO:0043169//cation binding;GO:0004565//beta-galactosidase activity	GO:0009505//plant-type cell wall;GO:0016023//cytoplasmic membrane-bounded vesicle
361	gi|359474925	Q9SCV9	Unigene180_All	13.22		25.02		13.22		25.02		15.2		28.5		7		14		Beta-galactosidase 3	Arabidopsis thaliana		GO:0005975//carbohydrate metabolic process	GO:0004565//beta-galactosidase activity;GO:0043169//cation binding	-
362	gi|76160992	Q10NX8	CL3719.Contig4_All		0.48				0.49				6.1				1			Beta-galactosidase 6	Oryza sativa subsp. japonica		GO:0055114//oxidation-reduction process	GO:0004553//hydrolase activity, hydrolyzing O-glycosyl compounds;GO:0004024//alcohol dehydrogenase activity, zinc-dependent;GO:0008270//zinc ion binding;GO:0003960//NADPH:quinone reductase activity	-
363	gi|359478691	Q9SCV4	CL15160.Contig1_All	2.37				2.37				33.3				2				Beta-galactosidase 8	Arabidopsis thaliana		GO:0005975//carbohydrate metabolic process	GO:0043169//cation binding;GO:0004565//beta-galactosidase activity	GO:0016023//cytoplasmic membrane-bounded vesicle;GO:0005618//cell wall;GO:0016020//membrane
364	gi|357442511	B3H5Q1	Unigene25145_All			5.24				5.24				28.9				6		Beta-glucosidase 11	Arabidopsis thaliana		GO:0005975//carbohydrate metabolic process;GO:0006144//purine nucleobase metabolic process	GO:0004553//hydrolase activity, hydrolyzing O-glycosyl compounds;GO:0043169//cation binding;GO:0033971//hydroxyisourate hydrolase activity	GO:0005778//peroxisomal membrane;GO:0016021//integral to membrane
365	gi|186478070	B3H5Q1	Unigene47254_All		9.35	2.35			9.35	6.61			31.9	21.1			8	5		Beta-glucosidase 11	Arabidopsis thaliana		GO:0005975//carbohydrate metabolic process	GO:0004553//hydrolase activity, hydrolyzing O-glycosyl compounds;GO:0043169//cation binding	-
366	gi|297843084	B3H5Q1	Unigene47258_All		4.35	10.04			8.94	10.04			34.6	31.8			7	6		Beta-glucosidase 11	Arabidopsis thaliana		GO:0008152//metabolic process	GO:0004553//hydrolase activity, hydrolyzing O-glycosyl compounds	-
367	gi|25989474	Q5Z9Z0	CL7750.Contig7_All	21.96	25.62	25.94		21.96	25.62	25.94		33.5	32.1	33.1		17	16	15		Beta-glucosidase 24	Oryza sativa subsp. japonica		-	GO:0016798//hydrolase activity, acting on glycosyl bonds	-
368	gi|355525386	Q9FIW4	Unigene37475_All	6	8	6		7.7	10	9.23		48.7	40.8	47.4		6	7	6		Beta-glucosidase 42	Arabidopsis thaliana		GO:0005975//carbohydrate metabolic process;GO:0071369//cellular response to ethylene stimulus;GO:0071281//cellular response to iron ion;GO:0071732//cellular response to nitric oxide	GO:0004553//hydrolase activity, hydrolyzing O-glycosyl compounds;GO:0043169//cation binding	-
369	gi|255547424		Unigene28910_All		8.11	12.3			8.11	12.3			18.4	27.8			4	8		Beta-hexosaminidase	Ricinus communis		GO:0005975//carbohydrate metabolic process	GO:0004563//beta-N-acetylhexosaminidase activity;GO:0043169//cation binding	GO:0009505//plant-type cell wall;GO:0016023//cytoplasmic membrane-bounded vesicle;GO:0005886//plasma membrane
370	gi|350538741		Unigene25516_All			10.45				10.93				23.3				6		Beta-hexosaminidase 2	Solanum lycopersicum		GO:0005975//carbohydrate metabolic process	GO:0004563//beta-N-acetylhexosaminidase activity;GO:0043169//cation binding	GO:0005773//vacuole;GO:0009505//plant-type cell wall
371	gi|299150759		Unigene13787_All			2				2				15.6				1		Beta-hydroxyacyl-acyl carrier protein dehydratase	Hevea brasiliensis		GO:0006633//fatty acid biosynthetic process;GO:0009245//lipid A biosynthetic process	GO:0019171//3-hydroxyacyl-[acyl-carrier-protein] dehydratase activity	GO:0005618//cell wall;GO:0009507//chloroplast;GO:0016020//membrane
372	gi|225434674	A5JTQ3	CL14392.Contig1_All	6.28		2.02		6.28		2.02		17.9		16.2		4		1		Beta-xylosidase/alpha-L-arabinofuranosidase 2	Medicago sativa subsp. varia		GO:0005975//carbohydrate metabolic process	GO:0008422//beta-glucosidase activity	GO:0005773//vacuole
373	gi|359477469	Q94A20	Unigene20593_All	0.86				0.86				10.5				1				BI1-like protein	Arabidopsis thaliana		-	-	GO:0016021//integral to membrane
374	gi|225462464	B8AYH1	CL3578.Contig9_All			1.8				1.8				8.7				1		Bidirectional sugar transporter SWEET1b	Oryza sativa subsp. japonica		GO:0008643//carbohydrate transport	-	GO:0016021//integral to membrane
375	gi|225462464	Q5JJY5	CL3578.Contig7_All	1	2			1	2			7.4	12.6			1	1			Bidirectional sugar transporter SWEET2a	Oryza sativa subsp. japonica		GO:0008643//carbohydrate transport	GO:0051119//sugar transmembrane transporter activity	GO:0005887//integral to plasma membrane
376	gi|281193024	Q9SQT8	CL4180.Contig13_All	2.79	2	2.99		2.79	2	2.99		14.5	16	13.6		2	1	3		Bifunctional 3-dehydroquinate dehydratase/shikimate dehydrogenase	Arabidopsis thaliana		GO:0055114//oxidation-reduction process;GO:0019632//shikimate metabolic process;GO:0009793//embryo development ending in seed dormancy;GO:0009073//aromatic amino acid family biosynthetic process	GO:0003855//3-dehydroquinate dehydratase activity;GO:0004764//shikimate 3-dehydrogenase (NADP+) activity;GO:0050661//NADP binding	GO:0009570//chloroplast stroma
377	gi|359480239		CL398.Contig2_All	2.02		2.82		2.02		2.82		10.6		24.6		2		3		Bifunctional aminoacyl-tRNA synthetase-like	Vitis vinifera		GO:0006433//prolyl-tRNA aminoacylation	GO:0004827//proline-tRNA ligase activity;GO:0005515//protein binding;GO:0005524//ATP binding	GO:0005737//cytoplasm;GO:0016020//membrane
378	gi|356572846		Unigene32555_All	0.76				0.78				19.1				2				Bifunctional aminoacyl-tRNA synthetase-like	Glycine max		GO:0006433//prolyl-tRNA aminoacylation	GO:0004827//proline-tRNA ligase activity;GO:0005515//protein binding;GO:0005524//ATP binding	GO:0005737//cytoplasm;GO:0016020//membrane
379	gi|225459507	Q9SIE1	CL11714.Contig3_All			2.19				2.19				18				2		Bifunctional aspartate aminotransferase and glutamate/aspartate-prephenate aminotransferase	Arabidopsis thaliana		GO:0042218//1-aminocyclopropane-1-carboxylate biosynthetic process	GO:0030170//pyridoxal phosphate binding;GO:0004069//L-aspartate:2-oxoglutarate aminotransferase activity;GO:0016847//1-aminocyclopropane-1-carboxylate synthase activity	GO:0009536//plastid
380	gi|302798485	E9L7A5	CL4670.Contig13_All	4.74				4.74				19.2				3				Bifunctional aspartate aminotransferase and glutamate/aspartate-prephenate aminotransferase	Petunia hybrida		GO:0009058//biosynthetic process	GO:0030170//pyridoxal phosphate binding;GO:0004069//L-aspartate:2-oxoglutarate aminotransferase activity	-
381	gi|224132262	P37142	Unigene2214_All	3.42				3.42				11.5				2				Bifunctional aspartokinase/homoserine dehydrogenase	Daucus carota		GO:0009088//threonine biosynthetic process;GO:0016310//phosphorylation;GO:0009086//methionine biosynthetic process;GO:0009097//isoleucine biosynthetic process;GO:0055114//oxidation-reduction process	GO:0050661//NADP binding;GO:0016301//kinase activity;GO:0004412//homoserine dehydrogenase activity	-
382	gi|224080379	P45350	CL1704.Contig3_All		0.62				0.62				12.7				1			Bifunctional dihydrofolate reductase-thymidylate synthase	Daucus carota		GO:0055114//oxidation-reduction process;GO:0009257//10-formyltetrahydrofolate biosynthetic process;GO:0032259//methylation;GO:0006545//glycine biosynthetic process;GO:0006231//dTMP biosynthetic process	GO:0004799//thymidylate synthase activity;GO:0004146//dihydrofolate reductase activity	GO:0005737//cytoplasm
383	gi|225461486	E0CSI1	CL2803.Contig2_All	2				2				20.9				1				Bifunctional methylthioribulose-1-phosphate dehydratase/enolase-phosphatase E1 1	Vitis vinifera		GO:0019509//L-methionine salvage from methylthioadenosine	GO:0046570//methylthioribulose 1-phosphate dehydratase activity;GO:0008967//phosphoglycolate phosphatase activity;GO:0046872//metal ion binding;GO:0043874//acireductone synthase activity	GO:0009570//chloroplast stroma
384	gi|255556850	Q84UV8	CL6644.Contig2_All	4		4.71		4		4.71		33.7		24.4		2		3		Bifunctional monodehydroascorbate reductase and carbonic anhydrase nectarin-3	Nicotiana langsdorffii x Nicotiana sanderae		GO:0006730//one-carbon metabolic process	GO:0008270//zinc ion binding;GO:0004089//carbonate dehydratase activity	GO:0016023//cytoplasmic membrane-bounded vesicle
385	gi|380853844	B9HBA8	CL1767.Contig1_All		3.02	4.1			3.02	4.1			14.4	24.5			2	2		Biotin carboxylase 1	Populus trichocarpa		GO:0008152//metabolic process	GO:0003989//acetyl-CoA carboxylase activity;GO:0005524//ATP binding;GO:0004075//biotin carboxylase activity	-
386	gi|225456262		Unigene26213_All		1.74				1.74				38.2				3			Brain protein 44-like protein isoform 1	Vitis vinifera		-	-	GO:0005774//vacuolar membrane;GO:0005739//mitochondrion;GO:0005886//plasma membrane
387	gi|225456262		Unigene37594_All	0.96		3.24		0.96		3.24		29.5		24.2		2		2		Brain protein 44-like protein isoform 1	Vitis vinifera		-	-	GO:0005774//vacuolar membrane;GO:0005739//mitochondrion;GO:0005886//plasma membrane
388	gi|255558673	Q94F62	CL1394.Contig13_All	2				2				12.2				1				BRASSINOSTEROID INSENSITIVE 1-associated receptor kinase 1	Arabidopsis thaliana		GO:0009556//microsporogenesis;GO:0010152//pollen maturation;GO:0006468//protein phosphorylation;GO:0055114//oxidation-reduction process	GO:0004714//transmembrane receptor protein tyrosine kinase activity;GO:0005524//ATP binding;GO:0033612//receptor serine/threonine kinase binding;GO:0004674//protein serine/threonine kinase activity;GO:0032440//2-alkenal reductase [NAD(P)] activity	GO:0005886//plasma membrane;GO:0016021//integral to membrane
389	gi|350540048	Q94F62	CL1394.Contig18_All		2.47				2.47				14.6				2			BRASSINOSTEROID INSENSITIVE 1-associated receptor kinase 1	Arabidopsis thaliana		GO:0006468//protein phosphorylation;GO:0002229//defense response to oomycetes;GO:0055114//oxidation-reduction process;GO:0016049//cell growth;GO:0008219//cell death;GO:0042742//defense response to bacterium;GO:0009742//brassinosteroid mediated signaling pathway;GO:0050832//defense response to fungus	GO:0004674//protein serine/threonine kinase activity;GO:0033612//receptor serine/threonine kinase binding;GO:0032440//2-alkenal reductase [NAD(P)] activity;GO:0005524//ATP binding;GO:0046982//protein heterodimerization activity;GO:0004714//transmembrane receptor protein tyrosine kinase activity	GO:0043234//protein complex;GO:0016021//integral to membrane;GO:0005768//endosome;GO:0005886//plasma membrane
390	gi|255558673	Q94F62	CL1394.Contig8_All			3.11				3.11				13.8				2		BRASSINOSTEROID INSENSITIVE 1-associated receptor kinase 1	Arabidopsis thaliana		GO:0006468//protein phosphorylation;GO:0002229//defense response to oomycetes;GO:0055114//oxidation-reduction process;GO:0016049//cell growth;GO:0008219//cell death;GO:0042742//defense response to bacterium;GO:0009742//brassinosteroid mediated signaling pathway;GO:0050832//defense response to fungus	GO:0004674//protein serine/threonine kinase activity;GO:0033612//receptor serine/threonine kinase binding;GO:0032440//2-alkenal reductase [NAD(P)] activity;GO:0005524//ATP binding;GO:0046982//protein heterodimerization activity;GO:0004714//transmembrane receptor protein tyrosine kinase activity	GO:0043234//protein complex;GO:0016021//integral to membrane;GO:0005768//endosome;GO:0005886//plasma membrane
391	gi|350535953	P35694	CL5710.Contig3_All			1.41				1.52				29.2				3		Brassinosteroid-regulated protein BRU1	Glycine max		GO:0006073//cellular glucan metabolic process	GO:0004553//hydrolase activity, hydrolyzing O-glycosyl compounds;GO:0016762//xyloglucan:xyloglucosyl transferase activity	GO:0048046//apoplast;GO:0005618//cell wall
392	gi|225453926		CL13242.Contig2_All	2.54				2.54				8.6				1				Brefeldin A-inhibited guanine nucleotide-exchange protein 1-like	Vitis vinifera		GO:0032012//regulation of ARF protein signal transduction;GO:0009561//megagametogenesis	GO:0005488//binding;GO:0005086//ARF guanyl-nucleotide exchange factor activity	GO:0005634//nucleus;GO:0005829//cytosol
393	gi|359479954		CL14873.Contig1_All			2				2				20.2				1		c-1-tetrahydrofolate synthase	Vitis vinifera		GO:0009396//folic acid-containing compound biosynthetic process;GO:0055114//oxidation-reduction process	GO:0005488//binding;GO:0004488//methylenetetrahydrofolate dehydrogenase (NADP+) activity;GO:0004477//methenyltetrahydrofolate cyclohydrolase activity	GO:0009507//chloroplast
394	gi|359479954		Unigene48489_All			2				2				9.4				1		c-1-tetrahydrofolate synthase	Vitis vinifera		GO:0009396//folic acid-containing compound biosynthetic process;GO:0055114//oxidation-reduction process	GO:0005488//binding;GO:0004488//methylenetetrahydrofolate dehydrogenase (NADP+) activity;GO:0004477//methenyltetrahydrofolate cyclohydrolase activity	GO:0009507//chloroplast
395	gi|356572078	Q9ZVT9	CL12272.Contig1_All	4.09	5			4.09	5			14.3	16.2			2	4			C2 and GRAM domain-containing protein At1g03370	Arabidopsis thaliana		-	-	GO:0005618//cell wall;GO:0005783//endoplasmic reticulum
396	gi|255583134	Q9ZVT9	CL12272.Contig2_All			4				4				26.2				3		C2 and GRAM domain-containing protein At1g03370	Arabidopsis thaliana		-	-	GO:0005618//cell wall;GO:0005783//endoplasmic reticulum
397	gi|225453378	Q9FGS8	CL2630.Contig6_All	2	2	2		2	2	2		18.9	10.1	10.6		1	1	1		C2 and GRAM domain-containing protein At5g50170	Arabidopsis thaliana		GO:0043069//negative regulation of programmed cell death;GO:0042742//defense response to bacterium	-	-
398	gi|359494388	Q93XX4	CL226.Contig32_All			1.59				1.59				7.7				1		C2 domain-containing protein At1g53590	Arabidopsis thaliana		-	-	GO:0016023//cytoplasmic membrane-bounded vesicle;GO:0005773//vacuole;GO:0009507//chloroplast;GO:0005886//plasma membrane
399	gi|97974184	Q8W013	CL12346.Contig2_All	5.6				5.6				16.9				3				Caffeic acid 3-O-methyltransferase	Catharanthus roseus		GO:0009809//lignin biosynthetic process;GO:0032259//methylation	GO:0047763//caffeate O-methyltransferase activity;GO:0046983//protein dimerization activity	-
400	gi|359493096	Q43609	Unigene7977_All	15.43	13.37	16.22		15.43	13.37	16.22		33.9	42.9	31.9		15	13	14		Caffeic acid 3-O-methyltransferase	Prunus dulcis		-	GO:0008168//methyltransferase activity	-
401	gi|29839421	Q9XGW0	CL2369.Contig3_All			2				2				10.1				1		Caffeic acid 3-O-methyltransferase 1	Ocimum basilicum		GO:0009809//lignin biosynthetic process;GO:0032259//methylation	GO:0047763//caffeate O-methyltransferase activity;GO:0046983//protein dimerization activity	-
402	gi|157955933	Q75LU8	CL4667.Contig2_All	2	2	2		2	2	2		10.7	21.9	15.2		1	1	1		Calcineurin B-like protein 3	Oryza sativa subsp. japonica		-	GO:0005515//protein binding;GO:0005509//calcium ion binding	-
403	gi|255561949		CL28.Contig4_All	3.31	6.06			3.31	6.06			23.2	23.8			2	4			Calcium ion binding protein	Ricinus communis		-	GO:0005509//calcium ion binding	-
404	gi|255561949		Unigene21952_All		0.55	2.42			4.63	2.42			22.2	26.9			4	2		Calcium ion binding protein	Ricinus communis		-	GO:0005509//calcium ion binding	GO:0012505//endomembrane system;GO:0005737//cytoplasm;GO:0005634//nucleus
405	gi|350528638		Unigene25128_All	3.8	2.08			3.8	3.64			27.6	59.9			2	4			Calcium ion binding protein	Prunus salicina		-	GO:0005509//calcium ion binding	GO:0005739//mitochondrion
406	gi|48209896	Q94AZ4	CL5812.Contig1_All		4.43	4.87			4.43	4.87			40.1	40.8			3	3		Calcium-binding protein CML13	Arabidopsis thaliana		GO:0016310//phosphorylation;GO:0055114//oxidation-reduction process	GO:0016301//kinase activity;GO:0005509//calcium ion binding;GO:0032440//2-alkenal reductase [NAD(P)] activity	GO:0005737//cytoplasm;GO:0005886//plasma membrane;GO:0005634//nucleus
407	gi|255587064	Q8W4L0	Unigene189_All	5.84	6.35	6.14		5.84	6.35	6.14		29.4	20.6	26		3	4	4		Calcium-binding protein CML49	Arabidopsis thaliana		-	GO:0005509//calcium ion binding	-
408	gi|267631890	P28582	Unigene22237_All		2.88	8.71			3.86	8.71			28.9	28.9			4	6		Calcium-dependent protein kinase	Daucus carota		GO:0006468//protein phosphorylation	GO:0004683//calmodulin-dependent protein kinase activity;GO:0005509//calcium ion binding;GO:0005524//ATP binding;GO:0019903//protein phosphatase binding	GO:0005886//plasma membrane
409	gi|267631890	P28582	Unigene2650_All			2				6.64				30.6				5		Calcium-dependent protein kinase	Daucus carota		GO:0006468//protein phosphorylation	GO:0004683//calmodulin-dependent protein kinase activity;GO:0005509//calcium ion binding;GO:0005524//ATP binding	GO:0016020//membrane
410	gi|16215471	Q06850	CL10366.Contig3_All	1.37				1.37				12.3				1				Calcium-dependent protein kinase 1	Arabidopsis thaliana		GO:0006468//protein phosphorylation	GO:0004683//calmodulin-dependent protein kinase activity;GO:0005509//calcium ion binding;GO:0005524//ATP binding	-
411	gi|309401691	Q6NLQ6	CL3596.Contig5_All		0.68				0.68				27.6				1			Calcium-dependent protein kinase 32	Arabidopsis thaliana		GO:0006468//protein phosphorylation	GO:0004683//calmodulin-dependent protein kinase activity;GO:0005509//calcium ion binding;GO:0005524//ATP binding	-
412	gi|309401691	Q6NLQ6	Unigene18293_All			2.72				2.72				27.3				1		Calcium-dependent protein kinase 32	Arabidopsis thaliana		GO:0006468//protein phosphorylation	GO:0004683//calmodulin-dependent protein kinase activity;GO:0005509//calcium ion binding;GO:0005524//ATP binding	-
413	gi|20453013	A5A7I7	Unigene34854_All		2.02				2.02				23.2				1			Calcium-dependent protein kinase 4	Solanum tuberosum		GO:0006468//protein phosphorylation;GO:0010359//regulation of anion channel activity;GO:0010119//regulation of stomatal movement;GO:0009738//abscisic acid mediated signaling pathway	GO:0005509//calcium ion binding;GO:0005524//ATP binding;GO:0005515//protein binding;GO:0004683//calmodulin-dependent protein kinase activity	GO:0005829//cytosol;GO:0005886//plasma membrane
414	gi|224145672	P28583	CL274.Contig2_All	2.39	1.27	1.27		2.39	1.27	1.27		15.5	22	17.4		1	1	1		Calcium-dependent protein kinase SK5	Glycine max		GO:0006468//protein phosphorylation	GO:0004683//calmodulin-dependent protein kinase activity;GO:0005509//calcium ion binding;GO:0005524//ATP binding	-
415	gi|356510586	Q9SY55	CL1120.Contig2_All		1.57				1.57				16.6				1			Calcium-transporting ATPase 3	Arabidopsis thaliana		GO:0048364//root development;GO:0006828//manganese ion transport;GO:0055071//manganese ion homeostasis;GO:0006754//ATP biosynthetic process;GO:0006816//calcium ion transport	GO:0005388//calcium-transporting ATPase activity;GO:0005516//calmodulin binding;GO:0015410//manganese-transporting ATPase activity;GO:0005524//ATP binding	GO:0016021//integral to membrane;GO:0012505//endomembrane system;GO:0005794//Golgi apparatus
416	gi|359478773	Q9AUE0	CL15661.Contig3_All	2.85	2.01			2.85	2.01			13	17.4			4	1			Callose synthase 1	Arabidopsis thaliana		GO:0006075//(1->3)-beta-D-glucan biosynthetic process	GO:0003843//1,3-beta-D-glucan synthase activity	GO:0009504//cell plate;GO:0000148//1,3-beta-D-glucan synthase complex
417	gi|359491162	Q9SJM0	CL813.Contig2_All	2				2				8.9				1				Callose synthase 10	Arabidopsis thaliana		GO:0006075//(1->3)-beta-D-glucan biosynthetic process;GO:0052543//callose deposition in cell wall;GO:0009556//microsporogenesis;GO:0080092//regulation of pollen tube growth;GO:0055047//generative cell mitosis;GO:0009846//pollen germination	GO:0003843//1,3-beta-D-glucan synthase activity	GO:0000148//1,3-beta-D-glucan synthase complex
418	gi|357474347	Q9S9U0	Unigene29042_All	0.51				0.51				13.4				1				Callose synthase 11	Arabidopsis thaliana		GO:0006075//(1->3)-beta-D-glucan biosynthetic process;GO:0042742//defense response to bacterium;GO:0009965//leaf morphogenesis;GO:0000003//reproduction;GO:0009870//defense response signaling pathway, resistance gene-dependent;GO:0052544//defense response by callose deposition in cell wall;GO:0009555//pollen development;GO:0009863//salicylic acid mediated signaling pathway;GO:0010150//leaf senesce…	GO:0003843//1,3-beta-D-glucan synthase activity	GO:0000148//1,3-beta-D-glucan synthase complex;GO:0016023//cytoplasmic membrane-bounded vesicle
419	gi|359485357	Q9SHJ3	CL13258.Contig2_All			2.64				2.64				9.9				1		Callose synthase 7	Arabidopsis thaliana		GO:0080165//callose deposition in phloem sieve plate;GO:0006075//(1->3)-beta-D-glucan biosynthetic process	GO:0003843//1,3-beta-D-glucan synthase activity	GO:0000148//1,3-beta-D-glucan synthase complex
420	gi|356576889	Q9SFU6	Unigene11918_All			2				2.15				14.9				1		Callose synthase 9	Arabidopsis thaliana		GO:0006075//(1->3)-beta-D-glucan biosynthetic process;GO:0052543//callose deposition in cell wall;GO:0009556//microsporogenesis;GO:0080092//regulation of pollen tube growth;GO:0055047//generative cell mitosis;GO:0009846//pollen germination	GO:0003843//1,3-beta-D-glucan synthase activity	GO:0000148//1,3-beta-D-glucan synthase complex
421	gi|1698548		Unigene31449_All	0.77				0.77				14.1				1				Calmodulin-binding protein	Nicotiana tabacum		-	GO:0005516//calmodulin binding	-
422	gi|371486267	Q6NPP4	Unigene32501_All	4				4				17.4				2				Calmodulin-binding transcription activator 2	Arabidopsis thaliana		GO:0050826//response to freezing	GO:0005516//calmodulin binding	-
423	gi|365927830	Q9FYG2	CL1047.Contig2_All	2		0.49		2		0.49		9.8		12.2		1		1		Calmodulin-binding transcription activator 4	Arabidopsis thaliana		-	GO:0005516//calmodulin binding	GO:0005634//nucleus;GO:0005829//cytosol
424	gi|224083856	O23320	CL3636.Contig1_All	2.22				2.22				15.4				2				Calmodulin-like protein 8	Arabidopsis thaliana		GO:0007165//signal transduction	GO:0005509//calcium ion binding	GO:0005578//proteinaceous extracellular matrix;GO:0005886//plasma membrane
425	gi|233955399	P93508	CL3408.Contig1_All			30.44				30.44				55.2				22		Calreticulin	Ricinus communis		GO:0006457//protein folding;GO:0055074//calcium ion homeostasis;GO:0006979//response to oxidative stress;GO:0046686//response to cadmium ion;GO:0009651//response to salt stress	GO:0005509//calcium ion binding;GO:0051082//unfolded protein binding	GO:0005788//endoplasmic reticulum lumen;GO:0005774//vacuolar membrane;GO:0009507//chloroplast;GO:0005739//mitochondrion
426	gi|197717740	Q40401	CL3408.Contig3_All			4.09				8.35				51.4				6		Calreticulin	Nicotiana plumbaginifolia		GO:0006457//protein folding;GO:0006979//response to oxidative stress;GO:0009651//response to salt stress	GO:0005509//calcium ion binding;GO:0051082//unfolded protein binding	GO:0005773//vacuole;GO:0005788//endoplasmic reticulum lumen;GO:0005739//mitochondrion
427	gi|233955399	P93508	Unigene48571_All			2.02				6.79				61.2				5		Calreticulin	Ricinus communis		GO:0006457//protein folding;GO:0055074//calcium ion homeostasis;GO:0006979//response to oxidative stress;GO:0046686//response to cadmium ion;GO:0009651//response to salt stress	GO:0005509//calcium ion binding;GO:0051082//unfolded protein binding	GO:0005788//endoplasmic reticulum lumen;GO:0005774//vacuolar membrane;GO:0009507//chloroplast;GO:0005739//mitochondrion
428	gi|233955399	Q9XF98	Unigene51349_All			1.44				2.3				25.4				2		Calreticulin	Prunus armeniaca		GO:0006457//protein folding;GO:0006979//response to oxidative stress;GO:0009651//response to salt stress	GO:0005509//calcium ion binding;GO:0051082//unfolded protein binding	GO:0005773//vacuole;GO:0005788//endoplasmic reticulum lumen;GO:0005739//mitochondrion
429	gi|11131745	P93508	Unigene55350_All		0.54	1.17			0.54	1.17			18.3	8.7			1	1		Calreticulin	Ricinus communis		GO:0006457//protein folding;GO:0055074//calcium ion homeostasis;GO:0006979//response to oxidative stress;GO:0046686//response to cadmium ion;GO:0009651//response to salt stress	GO:0005509//calcium ion binding;GO:0051082//unfolded protein binding	GO:0005788//endoplasmic reticulum lumen;GO:0005774//vacuolar membrane;GO:0009507//chloroplast;GO:0005739//mitochondrion
430	gi|225431425		CL5810.Contig8_All			2				2				20.8				1		Cancer-related nucleoside-triphosphatase homolog	Vitis vinifera		-	GO:0017111//nucleoside-triphosphatase activity;GO:0005524//ATP binding;GO:0016740//transferase activity	GO:0005739//mitochondrion
431	gi|21535793	P51201	CL2251.Contig2_All	5.75		2		5.75		2		17.8		6.8		4		1		Carbamoyl-phosphate synthase small chain	Porphyra purpurea		GO:0006541//glutamine metabolic process;GO:0009058//biosynthetic process;GO:0016036//cellular response to phosphate starvation	GO:0004088//carbamoyl-phosphate synthase (glutamine-hydrolyzing) activity	GO:0009570//chloroplast stroma
432	gi|387157284	P17067	CL7670.Contig1_All	3.16	2	4		3.17	2	4		17.2	23.8	24.5		3	2	3		Carbonic anhydrase	Pisum sativum		GO:0015976//carbon utilization	GO:0008270//zinc ion binding;GO:0004089//carbonate dehydratase activity	-
433	gi|255541376	Q0ZPV7	CL7886.Contig1_All	2.02		2.95		4.41		2.96		55.7		32		3		2		Carboxylesterase 1	Actinidia eriantha		-	GO:0004091//carboxylesterase activity	-
434	gi|255567178	Q9SMN0	CL13223.Contig2_All		0.61				0.61				9.1				1			Carboxylesterase 12	Arabidopsis thaliana		GO:0008152//metabolic process	GO:0003824//catalytic activity	-
435	gi|82697977	Q9SMN0	Unigene17826_All			2				2				61				1		Carboxylesterase 12	Arabidopsis thaliana		-	-	-
436	gi|82697977	Q9SMN0	Unigene35426_All	8.85	4	7.12		8.85	4	7.12		42.5	18.4	25		5	2	4		Carboxylesterase 12	Arabidopsis thaliana		-	-	-
437	gi|15237783	Q9LT10	Unigene20623_All	2	1.82			2	1.82			17	18.5			1	1			Carboxylesterase 18	Arabidopsis thaliana		GO:0009860//pollen tube growth	GO:0004091//carboxylesterase activity	-
438	gi|255555507	Q9SX78	CL9066.Contig1_All	1.14	2.03	4.54		1.14	2.03	4.54		18	22.3	32.8		1	1	2		Carboxylesterase 2	Arabidopsis thaliana		-	-	-
439	gi|225428747	Q9SX78	Unigene34741_All	8.01	6.17	4		8.01	6.17	4		26.1	25.1	12		4	4	3		Carboxylesterase 2	Arabidopsis thaliana		GO:0008152//metabolic process	GO:0003824//catalytic activity	-
440	gi|147794997	O64640	CL14069.Contig2_All	4.11		0.96		4.11		0.96		18		13.9		2		1		Carboxylesterase 8	Arabidopsis thaliana		-	GO:0004091//carboxylesterase activity	-
441	gi|53748437	O64640	CL7886.Contig2_All	30.63	26.34	31.41		30.63	26.34	31.41		56.1	56.5	51.1		23	17	26		Carboxylesterase 8	Arabidopsis thaliana		-	-	-
442	gi|148886630	O49290	Unigene13940_All	6.01	6	4.22		6.01	6	4.22		34.5	17.2	16.9		4	3	3		Carboxyvinyl-carboxyphosphonate phosphorylmutase	Arabidopsis thaliana		GO:0008152//metabolic process	GO:0016787//hydrolase activity;GO:0004451//isocitrate lyase activity	GO:0009570//chloroplast stroma
443	gi|225438980	O64816	CL136.Contig4_All	0.37		1.44		0.37		1.44		15.2		27.5		1		1		Casein kinase II subunit alpha	Arabidopsis thaliana		GO:0006468//protein phosphorylation	GO:0008353//RNA polymerase II carboxy-terminal domain kinase activity;GO:0005524//ATP binding	-
444	gi|386870489	P17598	Unigene26161_All	2.24	2.44	3.55		2.24	2.44	3.55		43.2	40.5	73		2	2	6		Catalase isozyme 1	Gossypium hirsutum		GO:0042744//hydrogen peroxide catabolic process;GO:0055114//oxidation-reduction process	GO:0020037//heme binding;GO:0004096//catalase activity	GO:0009514//glyoxysome
445	gi|359489192	Q9C5D6	Unigene47963_All	1.7				1.7				6				1				Cationic amino acid transporter 9	Arabidopsis thaliana		GO:0003333//amino acid transmembrane transport	GO:0015326//cationic amino acid transmembrane transporter activity	GO:0005774//vacuolar membrane;GO:0016021//integral to membrane
446	gi|359480896	Q9LT02	CL9420.Contig4_All	2.68				2.68				17.2				2				Cation-transporting ATPase	Arabidopsis thaliana		GO:0016036//cellular response to phosphate starvation;GO:0048867//stem cell fate determination;GO:0006855//drug transmembrane transport;GO:0009846//pollen germination;GO:0010152//pollen maturation;GO:0006754//ATP biosynthetic process;GO:0006812//cation transport;GO:0006200//ATP catabolic process;GO:0010073//meristem maintenance;GO:0006875//cellular metal ion homeostasis	GO:0005388//calcium-transporting ATPase activity;GO:0005524//ATP binding	GO:0016021//integral to membrane;GO:0005783//endoplasmic reticulum;GO:0005886//plasma membrane
447	gi|350535735	Q9LDI3	CL3653.Contig2_All		2.12				2.12				9				2			CBL-interacting serine/threonine-protein kinase 24	Arabidopsis thaliana		GO:0006468//protein phosphorylation;GO:0007165//signal transduction;GO:0009651//response to salt stress	GO:0004683//calmodulin-dependent protein kinase activity;GO:0005515//protein binding;GO:0005524//ATP binding	GO:0009705//plant-type vacuole membrane
448	gi|255583653	Q2V452	CL6569.Contig5_All			0.94				0.94				17				1		CBL-interacting serine/threonine-protein kinase 3	Arabidopsis thaliana		GO:0009628//response to abiotic stimulus;GO:0006468//protein phosphorylation;GO:0009735//response to cytokinin stimulus;GO:0009738//abscisic acid mediated signaling pathway	GO:0004683//calmodulin-dependent protein kinase activity;GO:0005515//protein binding;GO:0005524//ATP binding	GO:0005634//nucleus;GO:0005739//mitochondrion
449	gi|255574194	Q9LF97	Unigene12023_All	3.22	4.01			3.22	4.01			38	42.6			2	2			CBS domain-containing protein CBSCBSPB3	Arabidopsis thaliana		GO:0008152//metabolic process	GO:0003824//catalytic activity	GO:0009536//plastid
450	gi|118162023	Q9LEV3	CL12513.Contig1_All	3.07	4			5.89	5.43			19.5	42.9			4	4			CBS domain-containing protein CBSX3	Arabidopsis thaliana		GO:0008152//metabolic process;GO:0009651//response to salt stress	GO:0003824//catalytic activity;GO:0050897//cobalt ion binding	GO:0005739//mitochondrion
451	gi|356562973		CL5991.Contig5_All	0.7				0.7				14				1				CCR4-NOT transcription complex subunit 10-like	Glycine max		-	-	-
452	gi|224094881	Q8H0V1	CL4.Contig2_All			0.65				0.65				23.2				1		CDK5RAP1-like protein	Arabidopsis thaliana		GO:0006400//tRNA modification;GO:0055114//oxidation-reduction process	GO:0016740//transferase activity;GO:0051539//4 iron, 4 sulfur cluster binding;GO:0032440//2-alkenal reductase [NAD(P)] activity	GO:0009507//chloroplast;GO:0005739//mitochondrion
453	gi|147790753	Q9FG23	CL1515.Contig1_All	2.06	2.01			2.06	2.01			17.3	20.1			1	1			CDK5RAP3-like protein	Arabidopsis thaliana		-	-	-
454	gi|225453042	P92948	CL10151.Contig2_All	10.04	4	2.89		10.04	4	2.89		21.9	18.7	19		5	2	2		Cell division cycle 5-like protein	Arabidopsis thaliana		GO:0042742//defense response to bacterium;GO:0006355//regulation of transcription, DNA-dependent;GO:0009870//defense response signaling pathway, resistance gene-dependent;GO:0051301//cell division;GO:0010204//defense response signaling pathway, resistance gene-independent;GO:0050832//defense response to fungus	GO:0003677//DNA binding;GO:0003700//sequence-specific DNA binding transcription factor activity	GO:0009507//chloroplast;GO:0005634//nucleus
455	gi|225424333	B6TYV8	Unigene261_All			2.16				2.16				14.3				2		Cell number regulator 2	Zea mays		-	-	-
456	gi|225443274		Unigene19176_All		0.61	0.75			0.61	0.75			12.3	9.3			1	1		Cell wall integrity protein scw1-like	Vitis vinifera		-	GO:0000166//nucleotide binding;GO:0003723//RNA binding	-
457	gi|297737189	Q6AT26	CL339.Contig9_All			1.37				1.37				13.5				1		Cellulose synthase A catalytic subunit 1 [UDP-forming]	Oryza sativa subsp. japonica		-	GO:0016740//transferase activity	-
458	gi|359477392	O80891	CL8675.Contig4_All	2.01				2.01				22.8				1				Cellulose synthase-like protein B4	Arabidopsis thaliana		GO:0009987//cellular process	GO:0016757//transferase activity, transferring glycosyl groups	GO:0016020//membrane
459	gi|356535446	O80891	Unigene37579_All	4		2.01		4		2.01		21.4		24.7		2		1		Cellulose synthase-like protein B4	Arabidopsis thaliana		GO:0009987//cellular process	GO:0016757//transferase activity, transferring glycosyl groups	GO:0016020//membrane
460	gi|356535446	Q651X6	CL339.Contig25_All		2.53				2.53				20.1				2			Cellulose synthase-like protein E6	Oryza sativa subsp. japonica		-	-	-
461	gi|297737189	Q570S7	CL339.Contig8_All	1.56	2.31			1.56	2.31			21	17.8			1	2			Cellulose synthase-like protein G1	Arabidopsis thaliana		-	-	-
462	gi|339715868	Q6BEH3	CL8695.Contig1_All	2.66				2.66				22.8				3				Chalcone-flavonone isomerase	Eustoma exaltatum subsp. russellianum		GO:0009813//flavonoid biosynthetic process;GO:0042398//cellular modified amino acid biosynthetic process;GO:0080167//response to karrikin	GO:0045430//chalcone isomerase activity	-
463	gi|225457731	Q8GYX8	CL1102.Contig4_All		8.91				8.91				42.9				5			Chaperone protein dnaJ 10	Arabidopsis thaliana		GO:0006457//protein folding;GO:0006950//response to stress	GO:0051082//unfolded protein binding;GO:0031072//heat shock protein binding	-
464	gi|255579560	Q9FYB5	Unigene34733_All			1.23				1.23				19.9				1		Chaperone protein dnaJ 11	Arabidopsis thaliana		-	-	-
465	gi|225426989	Q39079	Unigene36280_All	1.38				1.38				21.6				1				Chaperone protein dnaJ 13	Arabidopsis thaliana		GO:0006457//protein folding;GO:0009644//response to high light intensity;GO:0055122//response to very low light intensity stimulus;GO:0010228//vegetative to reproductive phase transition of meristem	GO:0051082//unfolded protein binding;GO:0031072//heat shock protein binding	-
466	gi|302143768	Q6XL73	CL2465.Contig2_All			0.95				0.95				20.9				1		Chaperone protein dnaJ 39	Arabidopsis thaliana		GO:0006457//protein folding;GO:0006950//response to stress	GO:0031072//heat shock protein binding;GO:0051082//unfolded protein binding	GO:0030176//integral to endoplasmic reticulum membrane;GO:0016023//cytoplasmic membrane-bounded vesicle;GO:0005886//plasma membrane;GO:0005739//mitochondrion
467	gi|297743087	Q93ZM7	CL7866.Contig3_All	2				2				28.7				1				Chaperonin CPN60-like 2	Arabidopsis thaliana		GO:0046686//response to cadmium ion;GO:0042026//protein refolding	GO:0005524//ATP binding;GO:0051082//unfolded protein binding	GO:0005774//vacuolar membrane;GO:0005739//mitochondrion
468	gi|121663827	Q7Y1Z0	CL13966.Contig2_All			5.57				5.57				19.4				5		Chitinase 5	Oryza sativa subsp. japonica		GO:0009626//plant-type hypersensitive response;GO:0006032//chitin catabolic process;GO:0010262//somatic embryogenesis;GO:0016998//cell wall macromolecule catabolic process	GO:0004568//chitinase activity;GO:0008061//chitin binding	GO:0005618//cell wall
469	gi|225436257	Q32904	CL8047.Contig2_All		8.62				8.63				22.4				4			Chlorophyll a-b binding protein 3	Pisum sativum		GO:0009765//photosynthesis, light harvesting;GO:0018298//protein-chromophore linkage	GO:0046872//metal ion binding;GO:0016168//chlorophyll binding	GO:0009523//photosystem II;GO:0016021//integral to membrane;GO:0009522//photosystem I;GO:0009535//chloroplast thylakoid membrane
470	gi|110377772	P27524	CL5155.Contig4_All		7.24				7.31				35.9				4			Chlorophyll a-b binding protein CP24 10A	Solanum lycopersicum		GO:0009765//photosynthesis, light harvesting;GO:0018298//protein-chromophore linkage	GO:0016168//chlorophyll binding	GO:0009523//photosystem II;GO:0016021//integral to membrane;GO:0009535//chloroplast thylakoid membrane
471	gi|225432918	Q9FYT6	Unigene698_All	0.65				0.65				14.2				1				Chloroplastic group IIA intron splicing facilitator CRS1	Zea mays		GO:0000373//Group II intron splicing;GO:0048316//seed development	GO:0003723//RNA binding	GO:0009507//chloroplast
472	gi|225427989		CL11384.Contig1_All			0.53				0.53				8.2				1		Choline transporter-like protein 3	Vitis vinifera		-	-	GO:0016021//integral to membrane
473	gi|359477431	Q7G8Y3	CL4527.Contig5_All	2.05				2.05				15.3				1				Chromatin-remodeling complex ATPase chain	Oryza sativa subsp. japonica		GO:0009553//embryo sac development;GO:0016049//cell growth;GO:0043044//ATP-dependent chromatin remodeling	GO:0008094//DNA-dependent ATPase activity;GO:0004386//helicase activity;GO:0003677//DNA binding;GO:0005524//ATP binding;GO:0016740//transferase activity;GO:0031491//nucleosome binding	GO:0016585//chromatin remodeling complex
474	gi|328930000	Q9S9N9	CL13629.Contig1_All	1.75	2			1.75	2			16.7	30.8			1	1			Cinnamoyl-CoA reductase 1	Arabidopsis thaliana		GO:0046686//response to cadmium ion;GO:0009809//lignin biosynthetic process;GO:0055114//oxidation-reduction process	GO:0016621//cinnamoyl-CoA reductase activity;GO:0050662//coenzyme binding;GO:0045552//dihydrokaempferol 4-reductase activity	-
475	gi|62461974	Q9S9N9	CL15733.Contig2_All		2.32				2.33				14.3				2			Cinnamoyl-CoA reductase 1	Arabidopsis thaliana		GO:0055114//oxidation-reduction process;GO:0044237//cellular metabolic process	GO:0045552//dihydrokaempferol 4-reductase activity;GO:0050662//coenzyme binding	-
476	gi|350537809	Q9S9N9	CL2090.Contig8_All		2				2				25.8				2			Cinnamoyl-CoA reductase 1	Arabidopsis thaliana		GO:0008152//metabolic process	GO:0005488//binding;GO:0004022//alcohol dehydrogenase (NAD) activity	GO:0005886//plasma membrane
477	gi|380845202	Q9S9N9	Unigene9982_All			4				4				31.9				2		Cinnamoyl-CoA reductase 1	Arabidopsis thaliana		GO:0009809//lignin biosynthetic process;GO:0055114//oxidation-reduction process	GO:0016621//cinnamoyl-CoA reductase activity;GO:0050662//coenzyme binding;GO:0045552//dihydrokaempferol 4-reductase activity	-
478	gi|225426492	Q9CAI3	CL13136.Contig3_All	8.5	7.12	9.71		8.5	7.12	9.71		16.6	21.4	24.7		5	4	6		Cinnamyl alcohol dehydrogenase 1	Arabidopsis thaliana		GO:0015700//arsenite transport;GO:0042344//indole glucosinolate catabolic process;GO:0006955//immune response;GO:0046938//phytochelatin biosynthetic process;GO:0052544//defense response by callose deposition in cell wall;GO:0009809//lignin biosynthetic process;GO:0046685//response to arsenic-containing substance;GO:0042742//defense response to bacterium;GO:0071994;GO:0008219//cell death;GO:004668…	GO:0048037//cofactor binding;GO:0005515//protein binding;GO:0008270//zinc ion binding;GO:0046029//mannitol dehydrogenase activity;GO:0071992//phytochelatin transmembrane transporter activity;GO:0046870//cadmium ion binding;GO:0015446//arsenite-transmembrane transporting ATPase activity;GO:0005507//copper ion binding;GO:0045551//cinnamyl-alcohol dehydrogenase activity;GO:0016756//glutathione gamma…	GO:0005829//cytosol
479	gi|122200954	Q2KNL5	CL9839.Contig3_All		1.47	2			1.47	2			3.1	22.5			1	1		Cinnamyl alcohol dehydrogenase 1	Ocimum basilicum		GO:0009809//lignin biosynthetic process;GO:0055114//oxidation-reduction process	GO:0045551//cinnamyl-alcohol dehydrogenase activity;GO:0008270//zinc ion binding	-
480	gi|225446893	P49299	CL16467.Contig2_All	2.01		2.02		2.01		2.02		13.1		17.2		1		1		Citrate synthase	Cucurbita maxima		GO:0044262//cellular carbohydrate metabolic process;GO:0006635//fatty acid beta-oxidation;GO:0006099//tricarboxylic acid cycle	GO:0004108//citrate (Si)-synthase activity	GO:0005777//peroxisome;GO:0009536//plastid
481	gi|225430302	Q8LF20	CL6019.Contig5_All	2				2				44.9				1				Clathrin assembly protein At2g25430	Arabidopsis thaliana		-	-	-
482	gi|365222878	Q8S9J8	CL13501.Contig3_All		1.39				1.39				13				2			Clathrin assembly protein At4g32285	Arabidopsis thaliana		GO:0048268//clathrin coat assembly	GO:0005545//1-phosphatidylinositol binding;GO:0016491//oxidoreductase activity;GO:0030276//clathrin binding	GO:0030118//clathrin coat
483	gi|255582313	Q9ZVN6	CL14596.Contig1_All	1.4				1.4				17.7				1				Clathrin coat assembly protein AP180	Arabidopsis thaliana		GO:0048268//clathrin coat assembly;GO:0055114//oxidation-reduction process	GO:0005545//1-phosphatidylinositol binding;GO:0030276//clathrin binding;GO:0032440//2-alkenal reductase [NAD(P)] activity	GO:0005886//plasma membrane;GO:0030118//clathrin coat
484	gi|225434540	Q2QYW2	CL16554.Contig3_All	0.9	0.93			1.64	3.63			23.9	29.9			2	4			Clathrin heavy chain 2	Oryza sativa subsp. japonica		GO:0016192//vesicle-mediated transport;GO:0006886//intracellular protein transport	GO:0005488//binding;GO:0005198//structural molecule activity	GO:0030130//clathrin coat of trans-Golgi network vesicle;GO:0030132//clathrin coat of coated pit
485	gi|12322717	Q0WLB5	Unigene19060_All			2.67				2.68				13.2				2		Clathrin heavy chain 2	Arabidopsis thaliana		GO:0016192//vesicle-mediated transport;GO:0006886//intracellular protein transport	GO:0005488//binding;GO:0005198//structural molecule activity	GO:0030132//clathrin coat of coated pit;GO:0030130//clathrin coat of trans-Golgi network vesicle;GO:0005774//vacuolar membrane;GO:0009507//chloroplast
486	gi|356495434	Q0WLB5	Unigene37999_All	8.42	5.01	6.6		19.31	13.07	16.58		35.4	34.5	36.2		12	8	10		Clathrin heavy chain 2	Arabidopsis thaliana		GO:0016192//vesicle-mediated transport;GO:0006886//intracellular protein transport	GO:0005488//binding;GO:0005198//structural molecule activity	GO:0030132//clathrin coat of coated pit;GO:0030130//clathrin coat of trans-Golgi network vesicle;GO:0005774//vacuolar membrane;GO:0009507//chloroplast
487	gi|359478084	Q67YI9	Unigene32193_All		1.29	1.44			1.33	1.48			7.6	7.8			1	1		Clathrin interactor EPSIN 2	Arabidopsis thaliana		-	GO:0005488//binding	GO:0044464//cell part
488	gi|359496589	Q9SKU1	Unigene10883_All	4.08	2.02	3.82		4.08	2.63	3.82		12.3	20	13.5		4	3	4		Clathrin light chain 1	Arabidopsis thaliana		-	-	GO:0005886//plasma membrane
489	gi|359496589	Q9SKU1	Unigene10884_All		4.75	2			4.75	2.01			21.4	24			4	2		Clathrin light chain 1	Arabidopsis thaliana		-	-	GO:0005886//plasma membrane
490	gi|225448385	O04209	CL6332.Contig3_All			2.04				3.01				25.2				2		Clathrin light chain 2	Arabidopsis thaliana		GO:0009987//cellular process;GO:0006810//transport	-	GO:0009941//chloroplast envelope;GO:0030118//clathrin coat;GO:0012505//endomembrane system;GO:0005886//plasma membrane
491	gi|225435800	A9LNK9	CL2016.Contig9_All	0.62				0.62				7.9				1				Cleavage and polyadenylation specificity factor CPSF30	Arabidopsis thaliana		-	GO:0005515//protein binding	GO:0016023//cytoplasmic membrane-bounded vesicle;GO:0005634//nucleus
492	gi|225435800	A9LNK9	Unigene3697_All		1.42				1.42				14.3				1			Cleavage and polyadenylation specificity factor CPSF30	Arabidopsis thaliana		-	GO:0005515//protein binding	GO:0016023//cytoplasmic membrane-bounded vesicle;GO:0005634//nucleus
493	gi|296084122	Q9FGR0	CL4196.Contig2_All			2				2				6.1				1		Cleavage and polyadenylation specificity factor subunit 1	Arabidopsis thaliana		GO:0006378//mRNA polyadenylation;GO:0006379//mRNA cleavage	GO:0003676//nucleic acid binding;GO:0005515//protein binding	GO:0005634//nucleus
494	gi|357464856		Unigene7763_All			4.12				4.12				47				3		Cleft lip and palate transmembrane protein-like protein	Medicago truncatula		-	-	GO:0016021//integral to membrane;GO:0005783//endoplasmic reticulum
495	gi|363808208	Q8GW78	CL7514.Contig1_All	0.93		2		0.93		2		31.5		40.7		1		1		Clp protease-related protein At4g12060	Arabidopsis thaliana		GO:0019538//protein metabolic process	GO:0008233//peptidase activity;GO:0005524//ATP binding	GO:0009941//chloroplast envelope;GO:0009570//chloroplast stroma;GO:0009579//thylakoid
496	gi|147837826	Q8GW78	CL7514.Contig2_All	2	0.53	5.78		2	0.53	5.78		10.6	11.1	28.1		1	1	3		Clp protease-related protein At4g12060	Arabidopsis thaliana		GO:0019538//protein metabolic process	GO:0005524//ATP binding	GO:0009941//chloroplast envelope;GO:0009570//chloroplast stroma;GO:0009579//thylakoid
497	gi|224119200	Q9AUR8	CL4580.Contig3_All			1				4.92				24.2				3		Coatomer subunit alpha-1	Oryza sativa subsp. japonica		GO:0006888//ER to Golgi vesicle-mediated transport;GO:0006886//intracellular protein transport	GO:0016905//myosin heavy chain kinase activity;GO:0005515//protein binding;GO:0005215//transporter activity;GO:0005198//structural molecule activity	GO:0080008//Cul4-RING ubiquitin ligase complex;GO:0030126//COPI vesicle coat;GO:0005739//mitochondrion;GO:0005886//plasma membrane
498	gi|224119200	Q94A40	CL4580.Contig4_All	2.43	3.84			6.81	4.98			19	22.4			3	2			Coatomer subunit alpha-1	Arabidopsis thaliana		GO:0006888//ER to Golgi vesicle-mediated transport;GO:0006886//intracellular protein transport	GO:0016905//myosin heavy chain kinase activity;GO:0005515//protein binding;GO:0005215//transporter activity;GO:0005198//structural molecule activity	GO:0080008//Cul4-RING ubiquitin ligase complex;GO:0030126//COPI vesicle coat;GO:0005739//mitochondrion;GO:0005886//plasma membrane
499	gi|356526157	Q9CAA0	Unigene12005_All	0.67				0.67				26.3				1				Coatomer subunit beta'-1	Arabidopsis thaliana		GO:0016192//vesicle-mediated transport;GO:0006886//intracellular protein transport	GO:0016905//myosin heavy chain kinase activity;GO:0005488//binding;GO:0005198//structural molecule activity	GO:0030126//COPI vesicle coat
500	gi|356556032	Q9C827	CL2269.Contig2_All	2				2				27				1				Coatomer subunit beta'-2	Arabidopsis thaliana		GO:0016192//vesicle-mediated transport;GO:0006886//intracellular protein transport	GO:0016905//myosin heavy chain kinase activity;GO:0005488//binding;GO:0005198//structural molecule activity	GO:0030126//COPI vesicle coat
501	gi|255574556	Q9C827	CL2269.Contig4_All	2				6				12.3				4				Coatomer subunit beta'-2	Arabidopsis thaliana		GO:0016192//vesicle-mediated transport;GO:0006886//intracellular protein transport	GO:0016905//myosin heavy chain kinase activity;GO:0005488//binding;GO:0005198//structural molecule activity	GO:0030126//COPI vesicle coat
502	gi|297737988	Q93Y22	CL15707.Contig4_All	2.55		0.43		2.56		0.43		26		10.3		3		1		Coatomer subunit delta	Arabidopsis thaliana		GO:0016192//vesicle-mediated transport;GO:0006886//intracellular protein transport	-	GO:0030131//clathrin adaptor complex
503	gi|359473067	Q0DJ99	Unigene48079_All	0.45				0.45				10.4				1				Coatomer subunit delta-2	Oryza sativa subsp. japonica		GO:0016192//vesicle-mediated transport;GO:0006886//intracellular protein transport	-	GO:0030131//clathrin adaptor complex
504	gi|356545247	Q0WW26	CL2656.Contig9_All	2				2				18.2				1				Coatomer subunit gamma	Arabidopsis thaliana		GO:0016192//vesicle-mediated transport;GO:0006886//intracellular protein transport	GO:0030276//clathrin binding;GO:0005198//structural molecule activity	GO:0009507//chloroplast;GO:0030126//COPI vesicle coat
505	gi|359475304	Q6Z382	CL2656.Contig4_All		3.76	0.54			3.76	0.54			16	26.4			2	1		Coatomer subunit gamma-2	Oryza sativa subsp. japonica		GO:0016192//vesicle-mediated transport;GO:0006886//intracellular protein transport	GO:0005488//binding;GO:0005198//structural molecule activity	GO:0030126//COPI vesicle coat
506	gi|359475304	Q6Z382	CL2656.Contig6_All	2	1.68			2	1.68			16.7	16.7			1	1			Coatomer subunit gamma-2	Oryza sativa subsp. japonica		GO:0016192//vesicle-mediated transport;GO:0006886//intracellular protein transport	GO:0030276//clathrin binding;GO:0005198//structural molecule activity	GO:0009507//chloroplast;GO:0030126//COPI vesicle coat
507	gi|356545247	Q6Z382	CL2656.Contig8_All	0.46				0.46				12.6				1				Coatomer subunit gamma-2	Oryza sativa subsp. japonica		GO:0016192//vesicle-mediated transport;GO:0006886//intracellular protein transport	GO:0005488//binding;GO:0005198//structural molecule activity	GO:0030126//COPI vesicle coat
508	gi|350534688	Q940S5	Unigene25441_All	1.64				1.64				18				1				Coatomer subunit zeta-1	Arabidopsis thaliana		GO:0006886//intracellular protein transport	-	GO:0030125//clathrin vesicle coat
509	gi|255553161	Q5NA06	Unigene671_All	0.56		1.19		0.56		1.19		19.1		19.1		1		1		Coatomer subunit zeta-3	Oryza sativa subsp. japonica		GO:0006810//transport	-	GO:0009536//plastid
510	gi|255566201		CL6055.Contig2_All		3.95	3.92			3.95	3.92			34.3	40.7			2	2		Co-chaperone protein HscB	Ricinus communis		GO:0006457//protein folding	GO:0051087//chaperone binding;GO:0031072//heat shock protein binding	GO:0005739//mitochondrion
511	gi|255566201		CL6055.Contig3_All	6.43				6.43				52.3				3				Co-chaperone protein HscB	Ricinus communis		GO:0006457//protein folding	GO:0051087//chaperone binding;GO:0031072//heat shock protein binding	GO:0005739//mitochondrion
512	gi|356526145		Unigene20830_All		2				2				34.4				1			Coiled-coil domain-containing protein 72	Glycine max		-	-	GO:0005886//plasma membrane
513	gi|255762732		CL12683.Contig2_All			1.78				1.78				25.3				1		Cold acclimation protein	Salvia miltiorrhiza		-	-	GO:0016020//membrane
514	gi|356502875	Q94C69	CL1205.Contig2_All			0.7				0.7				18.4				1		Cold shock domain-containing protein 3	Arabidopsis thaliana		-	GO:0005488//binding	-
515	gi|225443738	Q9LQI7	CL4927.Contig5_All		0.72				0.72				14				1			Complex I intermediate-associated protein 30	Arabidopsis thaliana		GO:0008152//metabolic process	GO:0003824//catalytic activity;GO:0005488//binding	GO:0005773//vacuole;GO:0009507//chloroplast
516	gi|255557423		CL10043.Contig1_All	1.57				1.63				7.6				1				Conserved hypothetical protein	Ricinus communis		-	-	-
517	gi|255557423		CL10043.Contig6_All	3.58	2	2		3.58	2	2		12.8	11.3	13.2		2	1	1		Conserved hypothetical protein	Ricinus communis		-	-	-
518	gi|255567707		CL12111.Contig1_All			0.51				0.51				12				1		Conserved hypothetical protein	Ricinus communis		-	-	-
519	gi|255573421		CL12145.Contig2_All	2.01		6		2.01		6		24.9		21.7		1		3		Conserved hypothetical protein	Ricinus communis		GO:0046786//viral replication complex formation and maintenance	GO:0005515//protein binding	GO:0016023//cytoplasmic membrane-bounded vesicle;GO:0016021//integral to membrane;GO:0005773//vacuole
520	gi|255547890		CL13066.Contig2_All			1.82				1.82				24.1				1		Conserved hypothetical protein	Ricinus communis		-	-	-
521	gi|255586109		CL14347.Contig3_All	1.09	2	2		1.09	2	2		5.8	14.1	5.8		1	1	1		Conserved hypothetical protein	Ricinus communis		-	-	GO:0016023//cytoplasmic membrane-bounded vesicle;GO:0005773//vacuole
522	gi|255576298		CL14363.Contig1_All	4	0.67	2		4	0.67	2		11.1	7.7	3.6		2	1	1		Conserved hypothetical protein	Ricinus communis		-	-	-
523	gi|255555255		CL2284.Contig1_All	0.76		4		0.76		4		7.2		11.7		1		2		Conserved hypothetical protein	Ricinus communis		-	-	-
524	gi|255568653		CL3208.Contig3_All	3.66				3.66				12.6				2				Conserved hypothetical protein	Ricinus communis		-	-	-
525	gi|255571188		CL3234.Contig5_All			3.46				3.46				23.2				2		Conserved hypothetical protein	Ricinus communis		-	-	-
526	gi|255560011		CL3256.Contig5_All		2				2				12.2				1			Conserved hypothetical protein	Ricinus communis		-	-	-
527	gi|255543525		CL3332.Contig3_All	5.18	6	4.97		5.18	6	4.97		19.8	21.5	16		4	3	4		Conserved hypothetical protein	Ricinus communis		-	-	GO:0005886//plasma membrane
528	gi|255547704		CL3692.Contig1_All	0.59				0.59				21.5				1				Conserved hypothetical protein	Ricinus communis		-	GO:0005515//protein binding	-
529	gi|255538576		CL4931.Contig2_All			2.01				2.01				20				1		Conserved hypothetical protein	Ricinus communis		-	-	GO:0005783//endoplasmic reticulum
530	gi|255574131		CL6130.Contig3_All	6		6		6		6		53.1		53.1		3		3		Conserved hypothetical protein	Ricinus communis		-	-	GO:0005774//vacuolar membrane;GO:0016023//cytoplasmic membrane-bounded vesicle;GO:0005783//endoplasmic reticulum
531	gi|255552065		CL6915.Contig9_All	2				2				7.7				1				Conserved hypothetical protein	Ricinus communis		-	-	-
532	gi|255547874		CL7317.Contig2_All	2	2			2	2			17.1	9.9			1	1			Conserved hypothetical protein	Ricinus communis		-	-	GO:0005739//mitochondrion
533	gi|255537233		CL8956.Contig1_All	1.42				1.42				12.8				2				Conserved hypothetical protein	Ricinus communis		-	-	GO:0005829//cytosol;GO:0005634//nucleus;GO:0005886//plasma membrane
534	gi|255574603		CL9261.Contig2_All			1.59				1.59				9				1		Conserved hypothetical protein	Ricinus communis		GO:0007568//aging	-	GO:0016023//cytoplasmic membrane-bounded vesicle;GO:0016021//integral to membrane;GO:0005886//plasma membrane
535	gi|255548305		Unigene11759_All	2				2				21				1				Conserved hypothetical protein	Ricinus communis		-	-	-
536	gi|255584394		Unigene19645_All	0.44				0.44				28.9				1				Conserved hypothetical protein	Ricinus communis		GO:0055114//oxidation-reduction process;GO:0009817//defense response to fungus, incompatible interaction;GO:0010258//NADH dehydrogenase complex (plastoquinone) assembly	GO:0016655//oxidoreductase activity, acting on NADH or NADPH, quinone or similar compound as acceptor	GO:0010598//NAD(P)H dehydrogenase complex (plastoquinone);GO:0005739//mitochondrion;GO:0009941//chloroplast envelope;GO:0009535//chloroplast thylakoid membrane
537	gi|255545130		Unigene26526_All	7.85				7.85				28				5				Conserved hypothetical protein	Ricinus communis		-	-	-
538	gi|255552938		Unigene31348_All		1.07				1.07				50				1			Conserved hypothetical protein	Ricinus communis		-	-	GO:0016023//cytoplasmic membrane-bounded vesicle
539	gi|255573913		Unigene48547_All	2				2				14.7				1				Conserved hypothetical protein	Ricinus communis		-	GO:0005515//protein binding	-
540	gi|255561286		Unigene7671_All	1.08				1.08				12.6				1				Conserved hypothetical protein	Ricinus communis		-	-	GO:0005886//plasma membrane
541	gi|255582026		Unigene7991_All		0.54				0.54				7.4				1			Conserved hypothetical protein	Ricinus communis		-	-	GO:0016023//cytoplasmic membrane-bounded vesicle;GO:0005886//plasma membrane
542	gi|359484460		Unigene42306_All	1.32				1.32				13.9				1				Conserved oligomeric Golgi complex subunit 3-like	Vitis vinifera		GO:0006886//intracellular protein transport	-	GO:0005801//cis-Golgi network;GO:0009507//chloroplast;GO:0016020//membrane
543	gi|186528371		Unigene8999_All	2	2	2		2	2	2		34.4	43.8	30.2		1	1	2		COP1-interactive protein 1	Arabidopsis thaliana		GO:0042306//regulation of protein import into nucleus	GO:0005515//protein binding	GO:0005856//cytoskeleton;GO:0005774//vacuolar membrane;GO:0009507//chloroplast
544	gi|271278821	P45432	CL4809.Contig3_All	4				4				15.8				2				COP9 signalosome complex subunit 1	Arabidopsis thaliana		GO:0006461//protein complex assembly;GO:0009793//embryo development ending in seed dormancy;GO:0009646//response to absence of light;GO:0006972//hyperosmotic response;GO:0009640//photomorphogenesis;GO:0009651//response to salt stress;GO:0010388//cullin deneddylation	GO:0005515//protein binding	GO:0008180//signalosome
545	gi|255583651	Q8W207	CL4547.Contig2_All	2.7	1.51			2.71	1.51			18.7	19.2			2	2			COP9 signalosome complex subunit 2	Arabidopsis thaliana		-	GO:0005488//binding	-
546	gi|225462922	Q8W207	CL6827.Contig1_All		1.23	2			1.24	3.23			12.1	23.2			1	2		COP9 signalosome complex subunit 2	Arabidopsis thaliana		-	GO:0005488//binding	GO:0000502//proteasome complex
547	gi|225462922	Q8W207	CL6827.Contig4_All	4.98	2	3.22		4.98	2	3.23		32.5	12.4	27.2		5	1	2		COP9 signalosome complex subunit 2	Arabidopsis thaliana		-	GO:0005488//binding	GO:0000502//proteasome complex
548	gi|192912954	Q8L5U0	CL12650.Contig2_All			0.83				0.83				27.5				1		COP9 signalosome complex subunit 4	Arabidopsis thaliana		-	-	-
549	gi|192912954	Q8L5U0	CL12650.Contig3_All	6.54				6.54				24.1				3				COP9 signalosome complex subunit 4	Arabidopsis thaliana		-	-	-
550	gi|255574089	Q9FVU9	Unigene1006_All			1.48				1.48				8.1				1		COP9 signalosome complex subunit 5a	Arabidopsis thaliana		GO:0010100//negative regulation of photomorphogenesis;GO:0000338//protein deneddylation;GO:0010387//signalosome assembly;GO:0009733//response to auxin stimulus;GO:0000085//G2 phase of mitotic cell cycle	GO:0005515//protein binding	GO:0008180//signalosome
551	gi|225463552	Q8W206	CL8925.Contig1_All	2.01				2.01				6.1				1				COP9 signalosome complex subunit 6a	Arabidopsis thaliana		GO:0000338//protein deneddylation;GO:0006511//ubiquitin-dependent protein catabolic process;GO:0009640//photomorphogenesis;GO:0010387//signalosome assembly	GO:0005515//protein binding	GO:0008180//signalosome
552	gi|329025154	Q94JU3	CL2525.Contig4_All	1.54		2		1.54		2		15.9		22		1		1		COP9 signalosome complex subunit 7	Arabidopsis thaliana		GO:0009640//photomorphogenesis;GO:0010387//signalosome assembly;GO:0010388//cullin deneddylation	GO:0004708//MAP kinase kinase activity;GO:0005515//protein binding	GO:0008180//signalosome
553	gi|224123204	Q94AH6	CL1752.Contig5_All			1.45				1.45				14				1		Cullin-1	Arabidopsis thaliana		GO:0006511//ubiquitin-dependent protein catabolic process	GO:0031625//ubiquitin protein ligase binding	GO:0031461//cullin-RING ubiquitin ligase complex
554	gi|356563692	Q8L5Y6	Unigene4348_All	6				6				26.9				4				Cullin-associated NEDD8-dissociated protein 1	Arabidopsis thaliana		GO:0009733//response to auxin stimulus;GO:0010228//vegetative to reproductive phase transition of meristem;GO:0010051//xylem and phloem pattern formation	GO:0005515//protein binding	GO:0005618//cell wall;GO:0005886//plasma membrane
555	gi|317376147	A5BJL8	Unigene25813_All	2.53	2	4.84		2.53	2	4.84		23.9	23.9	40.3		3	2	4		Cyanate hydratase	Vitis vinifera		GO:0009439//cyanate metabolic process	GO:0008824//cyanate hydratase activity;GO:0003677//DNA binding;GO:0016836//hydro-lyase activity	-
556	gi|224057527	P26205	CL7104.Contig3_All		2.21				12.99				46				8			Cyanogenic beta-glucosidase	Trifolium repens		GO:0005975//carbohydrate metabolic process	GO:0043169//cation binding;GO:0008422//beta-glucosidase activity	-
557	gi|225443670	O04147	CL3541.Contig3_All	1.07	0.87	0.96		1.07	0.87	0.96		8.9	23.3	23.3		1	1	1		Cyclic phosphodiesterase	Arabidopsis thaliana		GO:0006388//tRNA splicing, via endonucleolytic cleavage and ligation	GO:0004112//cyclic-nucleotide phosphodiesterase activity	GO:0005737//cytoplasm
558	gi|222617082	Q2QQS5	CL8943.Contig5_All	0.63				0.63				18.3				1				Cyclin-T1-4	Oryza sativa subsp. japonica		-	-	GO:0005634//nucleus
559	gi|21552979	Q9SE33	Unigene25846_All	2				2				13.4				1				Cysteine and histidine-rich domain-containing protein RAR1	Arabidopsis thaliana		GO:0009626//plant-type hypersensitive response;GO:0009817//defense response to fungus, incompatible interaction;GO:0002679//respiratory burst involved in defense response;GO:0050821//protein stabilization;GO:0009816//defense response to bacterium, incompatible interaction	GO:0051879//Hsp90 protein binding;GO:0008270//zinc ion binding	-
560	gi|225440171	Q41906	Unigene27704_All	2	2	2		2	2	2		20.6	13.1	20.6		2	2	2		Cysteine proteinase inhibitor 3	Arabidopsis thaliana		-	GO:0030414//peptidase inhibitor activity	-
561	gi|255580698	Q41916	Unigene9986_All	6.39	7.76	7.39		6.39	7.76	7.39		46.4	39.1	62.7		4	5	6		Cysteine proteinase inhibitor 5	Arabidopsis thaliana		-	GO:0004869//cysteine-type endopeptidase inhibitor activity	GO:0005618//cell wall
562	gi|13183179	Q8H0X6	CL11302.Contig2_All	2.39	2	4.03		2.41	2.01	4.03		16.3	20.4	26.5		2	1	2		Cysteine proteinase inhibitor 6	Arabidopsis thaliana		GO:0010466//negative regulation of peptidase activity	GO:0004869//cysteine-type endopeptidase inhibitor activity	-
563	gi|7211741	P43296	CL15069.Contig2_All			9.19				10.55				29.8				6		Cysteine proteinase RD19a	Arabidopsis thaliana		GO:0006508//proteolysis	GO:0004197//cysteine-type endopeptidase activity	-
564	gi|158263556	O81154	CL1169.Contig1_All	2.01		2.17		4.02		4.24		27.2		25.3		3		3		Cysteine synthase	Solanum tuberosum		GO:0006535//cysteine biosynthetic process from serine	GO:0050461;GO:0030170//pyridoxal phosphate binding;GO:0004124//cysteine synthase activity;GO:0047458	GO:0005737//cytoplasm
565	gi|158263556	Q00834	CL1169.Contig2_All			8.37				8.37				37.9				5		Cysteine synthase	Spinacia oleracea		GO:0006535//cysteine biosynthetic process from serine	GO:0030170//pyridoxal phosphate binding;GO:0004124//cysteine synthase activity;GO:0016740//transferase activity	GO:0005737//cytoplasm
566	gi|158263556	O81154	CL1169.Contig4_All	8.98	12.88			8.98	12.88			35.4	52.6			7	10			Cysteine synthase	Solanum tuberosum		GO:0006535//cysteine biosynthetic process from serine	GO:0030170//pyridoxal phosphate binding;GO:0004124//cysteine synthase activity;GO:0016740//transferase activity	GO:0005737//cytoplasm
567	gi|158263556	O81154	CL1169.Contig6_All			6				6.56				44.3				4		Cysteine synthase	Solanum tuberosum		GO:0006535//cysteine biosynthetic process from serine	GO:0030170//pyridoxal phosphate binding;GO:0004124//cysteine synthase activity;GO:0016740//transferase activity	GO:0005737//cytoplasm
568	gi|225466204	Q9CAL3	CL14803.Contig3_All	4.96	4.87	8.92		4.96	4.87	8.92		18.6	22.9	23.1		3	3	5		Cysteine-rich receptor-like protein kinase 2	Arabidopsis thaliana		GO:0006468//protein phosphorylation	GO:0005524//ATP binding;GO:0004674//protein serine/threonine kinase activity	-
569	gi|18076583	Q8S9L6	CL9653.Contig1_All	2	2.01			2	2.01			9.9	11			1	1			Cysteine-rich receptor-like protein kinase 29	Arabidopsis thaliana		-	-	-
570	gi|18076589	Q8S9L6	Unigene47042_All			4.3				4.3				20.6				5		Cysteine-rich receptor-like protein kinase 29	Arabidopsis thaliana		-	-	-
571	gi|359496172		CL1856.Contig5_All	2				2				14.2				1				Cysteinyl-tRNA synthetase-like	Vitis vinifera		GO:0006423//cysteinyl-tRNA aminoacylation;GO:0010197//polar nucleus fusion;GO:0043067//regulation of programmed cell death;GO:0042407//cristae formation	GO:0004817//cysteine-tRNA ligase activity;GO:0005524//ATP binding	GO:0005739//mitochondrion;GO:0009507//chloroplast
572	gi|359496172		CL1856.Contig6_All			2				2				16.2				1		Cysteinyl-tRNA synthetase-like	Vitis vinifera		GO:0006423//cysteinyl-tRNA aminoacylation;GO:0046686//response to cadmium ion	GO:0005524//ATP binding;GO:0004817//cysteine-tRNA ligase activity	GO:0005739//mitochondrion
573	gi|357464067	P49100	CL758.Contig1_All			4.01				4.01				58.9				2		Cytochrome b5	Oryza sativa subsp. japonica		-	GO:0046872//metal ion binding;GO:0016491//oxidoreductase activity	-
574	gi|2647949	P49098	Unigene31319_All	4	2.05	6.47		4	2.05	6.47		13.7	22.9	36.6		3	2	5		Cytochrome b5	Nicotiana tabacum		GO:0006810//transport;GO:0022900//electron transport chain	GO:0009703//nitrate reductase (NADH) activity;GO:0020037//heme binding	GO:0005789//endoplasmic reticulum membrane;GO:0016021//integral to membrane
575	gi|399920236	Q42342	CL15483.Contig4_All	4	2	6.01		4	2	6.01		23.9	22.4	46.3		2	1	3		Cytochrome b5 isoform A	Arabidopsis thaliana		GO:0055114//oxidation-reduction process	GO:0009703//nitrate reductase (NADH) activity;GO:0020037//heme binding	GO:0005789//endoplasmic reticulum membrane;GO:0005886//plasma membrane;GO:0005774//vacuolar membrane;GO:0009535//chloroplast thylakoid membrane
576	gi|50844679	O48845	Unigene2495_All	4				4				23.3				2				Cytochrome b5 isoform B	Arabidopsis thaliana		GO:0055114//oxidation-reduction process	GO:0009703//nitrate reductase (NADH) activity;GO:0020037//heme binding	GO:0009707//chloroplast outer membrane;GO:0010319//stromule;GO:0005739//mitochondrion
577	gi|357514461	Q9ZNV4	CL758.Contig7_All	2	2			2	2			52.6	38.1			1	1			Cytochrome B5 isoform C	Arabidopsis thaliana		-	GO:0046872//metal ion binding;GO:0016491//oxidoreductase activity	-
578	gi|1351357	P48502	CL16309.Contig2_All		4.78	10.36			4.78	10.36			54.5	74.8			3	7		Cytochrome b-c1 complex subunit 7	Solanum tuberosum		GO:0006810//transport;GO:0006122//mitochondrial electron transport, ubiquinol to cytochrome c	GO:0008121//ubiquinol-cytochrome-c reductase activity	GO:0005750//mitochondrial respiratory chain complex III;GO:0009536//plastid
579	gi|118022	P00054	CL7207.Contig2_All			2.02				2.02				38.7				4		Cytochrome c	Sesamum indicum		GO:0006810//transport;GO:0022900//electron transport chain	GO:0009055//electron carrier activity;GO:0020037//heme binding	GO:0070469//respiratory chain;GO:0005759//mitochondrial matrix
580	gi|118022	P00054	CL7207.Contig4_All		2				2				25.2				5			Cytochrome c	Sesamum indicum		GO:0006810//transport;GO:0022900//electron transport chain	GO:0009055//electron carrier activity;GO:0020037//heme binding	GO:0070469//respiratory chain;GO:0005739//mitochondrion
581	gi|225460127	Q0DI31	Unigene20350_All	3.32	2.92	2.01		3.32	2.93	2.01		13.9	7	15.7		2	2	1		Cytochrome c	Oryza sativa subsp. japonica		GO:0008152//metabolic process	GO:0004091//carboxylesterase activity	GO:0005773//vacuole
582	gi|391348927	P93285	CL14449.Contig5_All	5.02				5.02				13.5				3				Cytochrome c oxidase subunit 2	Arabidopsis thaliana		GO:0006810//transport;GO:0022904//respiratory electron transport chain	GO:0005507//copper ion binding;GO:0009055//electron carrier activity;GO:0020037//heme binding;GO:0004129//cytochrome-c oxidase activity	GO:0005743//mitochondrial inner membrane;GO:0070469//respiratory chain;GO:0016021//integral to membrane
583	gi|255553065	Q9LW15	Unigene623_All	6.03	6.07	4.32		6.03	6.07	4.32		38.9	38.9	40.1		3	3	3		Cytochrome c oxidase subunit 5b-1	Arabidopsis thaliana		-	GO:0050897//cobalt ion binding;GO:0008270//zinc ion binding;GO:0004129//cytochrome-c oxidase activity	GO:0005740//mitochondrial envelope;GO:0009535//chloroplast thylakoid membrane
584	gi|359488616	P25076	CL6791.Contig2_All	5.23				22.34				52.9				18				Cytochrome c1-1, heme protein	Solanum tuberosum		-	GO:0020037//heme binding;GO:0045153//electron transporter, transferring electrons within CoQH2-cytochrome c reductase complex activity	GO:0005750//mitochondrial respiratory chain complex III;GO:0005886//plasma membrane;GO:0005774//vacuolar membrane
585	gi|224104849	P25076	CL6791.Contig6_All		1.66	9.85			21.75	27.84			47.7	56.7			15	27		Cytochrome c1-1, heme protein	Solanum tuberosum		GO:0006810//transport;GO:0022900//electron transport chain	GO:0020037//heme binding;GO:0045153//electron transporter, transferring electrons within CoQH2-cytochrome c reductase complex activity	GO:0005750//mitochondrial respiratory chain complex III;GO:0005886//plasma membrane;GO:0005774//vacuolar membrane;GO:0016021//integral to membrane
586	gi|365927742	Q50EK0	CL6067.Contig1_All	1.74				1.74				11.8				1				Cytochrome P450 716B2	Picea sitchensis		GO:0055114//oxidation-reduction process	GO:0020037//heme binding;GO:0009055//electron carrier activity;GO:0050598	-
587	gi|225438595	P24465	CL10677.Contig1_All		0.57				0.57				7.5				1			Cytochrome P450 71A1	Persea americana		GO:0055114//oxidation-reduction process	GO:0020037//heme binding;GO:0004497//monooxygenase activity;GO:0009055//electron carrier activity	-
588	gi|359478224	O64636	CL6689.Contig3_All			0.45				0.45				4.3				1		Cytochrome P450 76C1	Arabidopsis thaliana		GO:0055114//oxidation-reduction process	GO:0020037//heme binding;GO:0033772;GO:0009055//electron carrier activity;GO:0019825//oxygen binding	GO:0012505//endomembrane system
589	gi|359492639	Q43068	CL12711.Contig1_All	4.47	3.73	2.99		4.47	3.73	3		10.9	17.5	13.7		4	2	2		Cytochrome P450 82A1	Pisum sativum		-	GO:0046872//metal ion binding	-
590	gi|255580539	Q9SZ46	CL14620.Contig1_All	6.19	4.55	3.01		6.19	4.55	3.01		26.2	20	16.3		4	4	2		Cytochrome P450 82C4	Arabidopsis thaliana		-	GO:0016709//oxidoreductase activity, acting on paired donors, with incorporation or reduction of molecular oxygen, NADH or NADPH as one donor, and incorporation of one atom of oxygen;GO:0005506//iron ion binding	-
591	gi|255557971	Q9SRQ1	CL6050.Contig4_All	2.38				2.39				25.3				2				Cytochrome P450 89A9	Arabidopsis thaliana		-	GO:0046872//metal ion binding;GO:0016491//oxidoreductase activity	-
592	gi|17978831	O48922	Unigene15718_All	2.18	3.72			2.18	5.78			23.2	16.5			2	3			Cytochrome P450 98A2	Glycine max		GO:0055114//oxidation-reduction process	GO:0020037//heme binding;GO:0009055//electron carrier activity;GO:0016711//flavonoid 3'-monooxygenase activity	GO:0016021//integral to membrane
593	gi|255570861	Q9ZW95	CL5850.Contig2_All		0.64				0.64				7.4				1			Cytokinin hydroxylase	Arabidopsis thaliana		GO:0055114//oxidation-reduction process	GO:0020037//heme binding;GO:0004497//monooxygenase activity;GO:0009055//electron carrier activity;GO:0050616	GO:0016023//cytoplasmic membrane-bounded vesicle
594	gi|356527081	A8IZG4	CL7908.Contig3_All	4.61	5.94	2.27		4.61	5.94	2.27		11	16.3	15.7		2	4	1		Cytosolic iron-sulfur protein assembly protein CIAO1 homolog	Chlamydomonas reinhardtii		GO:0006900//membrane budding;GO:0006886//intracellular protein transport	GO:0000166//nucleotide binding	GO:0005643//nuclear pore;GO:0005730//nucleolus;GO:0005834//heterotrimeric G-protein complex
595	gi|224120802	P52839	Unigene4281_All	7.64	6.53	4.04		7.64	6.53	4.04		19.9	23.5	25.5		6	4	2		Cytosolic sulfotransferase 12	Arabidopsis thaliana		GO:0006952//defense response;GO:0009651//response to salt stress;GO:0009751//response to salicylic acid stimulus;GO:0016131//brassinosteroid metabolic process	GO:0080118//brassinosteroid sulfotransferase activity	-
596	gi|298204781	O04130	CL14501.Contig4_All			0.76				0.76				20.6				1		D-3-phosphoglycerate dehydrogenase	Arabidopsis thaliana		GO:0006564//L-serine biosynthetic process;GO:0055114//oxidation-reduction process	GO:0051287//NAD binding;GO:0004617//phosphoglycerate dehydrogenase activity;GO:0005515//protein binding;GO:0016597//amino acid binding	GO:0009507//chloroplast;GO:0005634//nucleus;GO:0005829//cytosol
597	gi|255579663	Q38732	Unigene21967_All			3.13				3.13				17.6				2		DAG protein	Antirrhinum majus		-	-	GO:0043231//intracellular membrane-bounded organelle;GO:0044444//cytoplasmic part
598	gi|255563717	Q94C53	Unigene24875_All	2	2			2	2			18.8	20.1			1	1			DDRGK domain-containing protein 1	Arabidopsis thaliana		-	-	-
599	gi|255572963	Q5QMN3	CL4508.Contig2_All	6.66		5.84		6.66		5.84		26.1		32.5		7		3		DEAD-box ATP-dependent RNA helicase 20	Oryza sativa subsp. japonica		-	GO:0003676//nucleic acid binding;GO:0005524//ATP binding;GO:0008026//ATP-dependent helicase activity	-
600	gi|356572801	O22907	CL11525.Contig1_All			2				2				14.8				1		DEAD-box ATP-dependent RNA helicase 24	Arabidopsis thaliana		-	GO:0008026//ATP-dependent helicase activity;GO:0003676//nucleic acid binding;GO:0005524//ATP binding	GO:0005739//mitochondrion
601	gi|225456912	Q5N7W4	CL8253.Contig2_All		7.39				7.39				25.3				5			DEAD-box ATP-dependent RNA helicase 30	Oryza sativa subsp. japonica		-	GO:0003676//nucleic acid binding;GO:0005524//ATP binding;GO:0008026//ATP-dependent helicase activity	-
602	gi|225441549	Q84W89	CL7004.Contig3_All	3.05	2.46			5.28	4.98			22.2	24.5			6	5			DEAD-box ATP-dependent RNA helicase 37	Arabidopsis thaliana		-	GO:0008026//ATP-dependent helicase activity;GO:0003676//nucleic acid binding;GO:0005524//ATP binding	GO:0005730//nucleolus;GO:0005777//peroxisome;GO:0005886//plasma membrane;GO:0009536//plastid
603	gi|224139932	Q84W89	CL7004.Contig4_All			3.48				5.67				22.3				3		DEAD-box ATP-dependent RNA helicase 37	Arabidopsis thaliana		-	GO:0008026//ATP-dependent helicase activity;GO:0003676//nucleic acid binding;GO:0005524//ATP binding	GO:0005777//peroxisome;GO:0009536//plastid
604	gi|359477631	Q9SQV1	CL15311.Contig2_All	2				4				15.9				5				DEAD-box ATP-dependent RNA helicase 40	Arabidopsis thaliana		-	GO:0008026//ATP-dependent helicase activity;GO:0003676//nucleic acid binding;GO:0005524//ATP binding	GO:0005773//vacuole
605	gi|296090475	Q8H0U8	CL14312.Contig1_All		2.03				2.03				20.2				1			DEAD-box ATP-dependent RNA helicase 42	Arabidopsis thaliana		GO:0010588//cotyledon vascular tissue pattern formation;GO:0010087//phloem or xylem histogenesis;GO:0010305//leaf vascular tissue pattern formation;GO:0009933//meristem structural organization;GO:0048366//leaf development;GO:0009908//flower development;GO:0048528//post-embryonic root development	-	GO:0005730//nucleolus
606	gi|359474801	Q84UQ1	CL15452.Contig1_All			2				2				32.8				1		DEAD-box ATP-dependent RNA helicase 42	Oryza sativa subsp. japonica		-	-	-
607	gi|255569516	Q8H0U8	CL15592.Contig2_All	2				2				27.2				1				DEAD-box ATP-dependent RNA helicase 42	Arabidopsis thaliana		-	-	-
608	gi|225424679	Q8H0U8	CL4755.Contig11_All	1.52				1.52				14.4				1				DEAD-box ATP-dependent RNA helicase 42	Arabidopsis thaliana		-	-	-
609	gi|359496286	Q8H0U8	CL6668.Contig3_All	0.76				0.76				21.3				1				DEAD-box ATP-dependent RNA helicase 42	Arabidopsis thaliana		-	-	-
610	gi|224124014	Q8H0U8	CL9873.Contig3_All	3.29				3.31				29.2				2				DEAD-box ATP-dependent RNA helicase 42	Arabidopsis thaliana		-	-	-
611	gi|225446899	Q9LUW5	CL1202.Contig3_All	2		4		2		4		17.4		17.4		1		2		DEAD-box ATP-dependent RNA helicase 53	Arabidopsis thaliana		GO:0009414//response to water deprivation;GO:0009651//response to salt stress;GO:0000373//Group II intron splicing;GO:0009409//response to cold	GO:0003723//RNA binding;GO:0008026//ATP-dependent helicase activity;GO:0003677//DNA binding	GO:0005618//cell wall;GO:0043234//protein complex;GO:0005739//mitochondrion;GO:0005730//nucleolus
612	gi|225430261	Q9LFN6	Unigene145_All	2				2.02				50				1				DEAD-box ATP-dependent RNA helicase 56	Arabidopsis thaliana		GO:0046686//response to cadmium ion	GO:0008026//ATP-dependent helicase activity;GO:0003676//nucleic acid binding;GO:0005524//ATP binding	GO:0005730//nucleolus
613	gi|224156267	Q9LFN6	Unigene7992_All	2				2.02				50				1				DEAD-box ATP-dependent RNA helicase 56	Arabidopsis thaliana		-	GO:0003676//nucleic acid binding;GO:0005524//ATP binding;GO:0008026//ATP-dependent helicase activity	GO:0005618//cell wall
614	gi|297741568	Q84TG1	Unigene8242_All		2				2				11.6				1			DEAD-box ATP-dependent RNA helicase 57	Arabidopsis thaliana		-	GO:0003676//nucleic acid binding;GO:0005524//ATP binding;GO:0008026//ATP-dependent helicase activity	-
615	gi|225454138	Q8RXK6	CL8970.Contig1_All	8.25				8.25				32.3				5				DEAD-box ATP-dependent RNA helicase 8	Arabidopsis thaliana		GO:0019048//virus-host interaction	GO:0003676//nucleic acid binding;GO:0005524//ATP binding;GO:0008026//ATP-dependent helicase activity	-
616	gi|225454138	Q8RXK6	CL8970.Contig2_All		4.47	4.13			4.47	4.13			22.4	25.1			3	3		DEAD-box ATP-dependent RNA helicase 8	Arabidopsis thaliana		GO:0019048//virus-host interaction	GO:0003676//nucleic acid binding;GO:0005524//ATP binding;GO:0008026//ATP-dependent helicase activity	-
617	gi|255572771		CL2026.Contig6_All	0.57	2	0.39		0.57	2	0.39		9.6	11.4	3.9		1	1	1		Defective in cullin neddylation protein	Ricinus communis		-	GO:0005509//calcium ion binding	-
618	gi|332071128	Q9SMC4	Unigene15364_All	1.52	2	2.96		1.52	2	2.96		18.8	8.5	18.8		1	1	2		Defender against cell death 1	Solanum lycopersicum		-	GO:0004579//dolichyl-diphosphooligosaccharide-protein glycotransferase activity	GO:0016021//integral to membrane;GO:0005783//endoplasmic reticulum
619	gi|149275423	Q9SYS6	CL15685.Contig3_All	2				2				15.3				1				Dehydration-responsive element-binding protein 1C	Arabidopsis thaliana		GO:0006351//transcription, DNA-dependent	-	-
620	gi|225430043	Q08298	CL6583.Contig2_All		6	4			6	4			33.6	15.2			3	4		Dehydration-responsive protein RD22	Arabidopsis thaliana		-	-	-
621	gi|157497151	A8CVF3	CL1503.Contig3_All			2				10.09				60.9				8		Dehydrin DHN1	Avicennia marina		GO:0009414//response to water deprivation;GO:0009961//response to 1-aminocyclopropane-1-carboxylic acid;GO:0009737//response to abscisic acid stimulus;GO:0009631//cold acclimation	-	GO:0005886//plasma membrane;GO:0044424//intracellular part
622	gi|147861641	P93472	CL15457.Contig3_All	11.52	5.94	11.22		11.52	5.94	11.22		27.2	21.5	26.6		7	4	8		Delta(24)-sterol reductase	Pisum sativum		GO:0016132//brassinosteroid biosynthetic process;GO:0055114//oxidation-reduction process;GO:0009416//response to light stimulus;GO:0009826//unidimensional cell growth	GO:0005516//calmodulin binding;GO:0050614//delta24-sterol reductase activity;GO:0050660//flavin adenine dinucleotide binding	GO:0016021//integral to membrane;GO:0005774//vacuolar membrane;GO:0005886//plasma membrane
623	gi|6225816	O04015	CL659.Contig3_All	7.75		3.84		7.75		3.84		16		13.3		4		3		Delta-1-pyrroline-5-carboxylate synthase	Actinidia deliciosa		GO:0016310//phosphorylation;GO:0006561//proline biosynthetic process;GO:0055114//oxidation-reduction process	GO:0005524//ATP binding;GO:0004349//glutamate 5-kinase activity;GO:0004350//glutamate-5-semialdehyde dehydrogenase activity	GO:0005737//cytoplasm
624	gi|225437290		Unigene4506_All	1.4				1.4				9.7				1				Dephospho-CoA kinase domain-containing protein	Vitis vinifera		GO:0015937//coenzyme A biosynthetic process;GO:0016310//phosphorylation	GO:0005524//ATP binding;GO:0004140//dephospho-CoA kinase activity	GO:0005773//vacuole;GO:0005777//peroxisome;GO:0009507//chloroplast
625	gi|357520809	Q8VZU9	CL8356.Contig5_All			0.88				0.88				12.4				1		Derlin-1	Arabidopsis thaliana		GO:0048768//root hair cell tip growth;GO:0010114//response to red light;GO:0009735//response to cytokinin stimulus;GO:0006508//proteolysis;GO:0010218//response to far red light;GO:0009644//response to high light intensity	GO:0005200//structural constituent of cytoskeleton	GO:0005737//cytoplasm;GO:0016020//membrane;GO:0005634//nucleus
626	gi|358248830	Q9ZS88	Unigene3998_All	1.42				1.42				13.9				1				Derlin-2.2	Arabidopsis thaliana		GO:0006950//response to stress;GO:0006508//proteolysis	-	GO:0016021//integral to membrane;GO:0005789//endoplasmic reticulum membrane
627	gi|350535092	P46519	Unigene24894_All	2		4.05		2		4.05		27.3		33.5		1		5		Desiccation protectant protein Lea14 homolog	Glycine max		GO:0009269//response to desiccation	-	-
628	gi|359477103	P22242	Unigene33129_All		8.04	5.58			8.05	5.58			19.7	37.5			4	3		Desiccation-related protein PCC13-62	Craterostigma plantagineum		GO:0006950//response to stress	-	GO:0012505//endomembrane system
629	gi|159507449	Q9LQK0	Unigene7394_All	0.66				0.66				16.5				1				Developmentally regulated G-protein 1	Arabidopsis thaliana		GO:0006184//GTP catabolic process	GO:0005525//GTP binding;GO:0019003//GDP binding;GO:0003924//GTPase activity	GO:0005622//intracellular
630	gi|359485049	Q39017	CL6258.Contig7_All	2.48				2.48				11.3				1				Diacylglycerol kinase 1	Arabidopsis thaliana		GO:0048364//root development;GO:0048366//leaf development;GO:0007205//protein kinase C-activating G-protein coupled receptor signaling pathway	GO:0004143//diacylglycerol kinase activity	GO:0005886//plasma membrane
631	gi|295640957	Q9ASU1	CL13708.Contig5_All	0.71	1.74	1.47		0.71	1.74	1.47		5.1	8.1	6.9		1	1	1		Diacylglycerol O-acyltransferase 2	Arabidopsis thaliana		-	-	-
632	gi|225453897	P51103	CL1530.Contig6_All	2.01		1.04		2.01		1.04		24.3		12.6		2		1		Dihydroflavonol-4-reductase	Callistephus chinensis		GO:0008152//metabolic process	GO:0016491//oxidoreductase activity;GO:0005488//binding	-
633	gi|255578100	Q8H107	CL7587.Contig2_All	2		2.1		20.3		26.62		33.2		37		14		19		Dihydrolipoyllysine-residue succinyltransferase component of 2-oxoglutarate dehydrogenase complex 2	Arabidopsis thaliana		GO:0006979//response to oxidative stress;GO:0006099//tricarboxylic acid cycle	GO:0004149//dihydrolipoyllysine-residue succinyltransferase activity;GO:0008270//zinc ion binding	GO:0045252//oxoglutarate dehydrogenase complex;GO:0022626//cytosolic ribosome;GO:0016020//membrane;GO:0005739//mitochondrion
634	gi|297744250	Q9SF23	CL15487.Contig2_All			2				2				24.8				1		Dihydroneopterin aldolase	Arabidopsis thaliana		GO:0006760//folic acid-containing compound metabolic process	GO:0004150//dihydroneopterin aldolase activity	GO:0009536//plastid
635	gi|297811343		CL7056.Contig11_All		0.81				0.83				15.9				1			Dihydropyrimidinase	Arabidopsis lyrata subsp. lyrata		GO:0006212//uracil catabolic process;GO:0043562//cellular response to nitrogen levels	GO:0004157//dihydropyrimidinase activity	GO:0012505//endomembrane system;GO:0016023//cytoplasmic membrane-bounded vesicle
636	gi|297811343		CL7056.Contig2_All			2.72				2.75				16.7				2		Dihydropyrimidinase	Arabidopsis lyrata subsp. lyrata		GO:0006212//uracil catabolic process;GO:0043562//cellular response to nitrogen levels	GO:0004157//dihydropyrimidinase activity	GO:0012505//endomembrane system;GO:0016023//cytoplasmic membrane-bounded vesicle
637	gi|339431373	Q8W474	Unigene7357_All	2.01	2.17			2.23	2.17			15.3	20.7			1	2			Disease resistance protein At1g58390	Arabidopsis thaliana		-	-	-
638	gi|255563252	O81825	CL13883.Contig10_All		1.01				1.01				9.4				1			Disease resistance protein At4g27220	Arabidopsis thaliana		-	-	-
639	gi|297800148	Q8VZC7	CL9743.Contig2_All			0.72				0.72				26.1				1		Disease resistance protein At5g45510	Arabidopsis thaliana		-	-	GO:0044464//cell part
640	gi|225448417	Q8W4J9	Unigene1854_All		2.01	2			2.07	2			19.9	28.6			1	1		Disease resistance protein RPP8	Arabidopsis thaliana		-	-	-
641	gi|224083436	Q42484	CL4995.Contig3_All	2.01				2.01				13.9				1				Disease resistance protein RPS2	Arabidopsis thaliana		-	-	-
642	gi|224105209	P13240	CL13947.Contig2_All	0.59		1.19		0.59		1.19		13		6.5		1		1		Disease resistance response protein 206	Pisum sativum		GO:0006952//defense response;GO:0009807//lignan biosynthetic process	-	-
643	gi|111073733	P13240	Unigene10059_All	2.8				2.8				28.7				2				Disease resistance response protein 206	Pisum sativum		-	-	-
644	gi|111073733	P13240	Unigene20849_All	4.01	4.01	7.12		4.01	4.01	7.12		32.6	22.5	26.4		2	2	4		Disease resistance response protein 206	Pisum sativum		-	-	-
645	gi|111073733	P13240	Unigene8094_All	11.01	2.63	14.22		11.01	2.63	14.22		38.2	31.2	55.9		11	8	16		Disease resistance response protein 206	Pisum sativum		-	-	GO:0005618//cell wall
646	gi|225439315	Q94AX4	CL1486.Contig4_All		2				2				5.8				1			D-lactate dehydrogenase [cytochrome]	Arabidopsis thaliana		GO:0051596//methylglyoxal catabolic process;GO:0055114//oxidation-reduction process	GO:0042802//identical protein binding;GO:0050660//flavin adenine dinucleotide binding;GO:0008891//glycolate oxidase activity;GO:0004458//D-lactate dehydrogenase (cytochrome) activity;GO:0005524//ATP binding;GO:0019154//glycolate dehydrogenase activity	GO:0005739//mitochondrion
647	gi|374095609	O49552	CL10616.Contig2_All			2.02				2.02				7.8				2		DNA damage-binding protein 1b	Arabidopsis thaliana		-	GO:0003676//nucleic acid binding	GO:0005634//nucleus;GO:0009507//chloroplast
648	gi|359494241		CL5759.Contig3_All	8.46	7.96	6.03		8.46	7.96	6.03		27.1	26.3	26.6		6	5	3		DNA damage-inducible protein 1-like	Vitis vinifera		GO:0046686//response to cadmium ion;GO:0006508//proteolysis	GO:0004190//aspartic-type endopeptidase activity	GO:0005829//cytosol;GO:0005634//nucleus
649	gi|75288399	Q5YLB4	CL10668.Contig4_All		1.09	2.42			1.09	2.42			11.8	17.3			1	2		DNA gyrase subunit B	Nicotiana benthamiana		GO:0006265//DNA topological change	GO:0003918//DNA topoisomerase (ATP-hydrolyzing) activity;GO:0005524//ATP binding	GO:0005694//chromosome;GO:0009507//chloroplast;GO:0005739//mitochondrion
650	gi|255565715		CL811.Contig10_All	2		2.02		4		2.59		12.8		22.4		2		2		DNA helicase	Ricinus communis		GO:0048507//meristem development;GO:2000072//regulation of defense response to fungus, incompatible interaction;GO:0006508//proteolysis	GO:0003678//DNA helicase activity;GO:0004176//ATP-dependent peptidase activity;GO:0005524//ATP binding;GO:0005515//protein binding;GO:0004252//serine-type endopeptidase activity	GO:0005730//nucleolus;GO:0009507//chloroplast
651	gi|225441914	Q8RXS6	CL5113.Contig2_All			0.92				0.92				10.8				1		DNA helicase INO80	Arabidopsis thaliana		GO:0045739//positive regulation of DNA repair;GO:0006355//regulation of transcription, DNA-dependent;GO:0016444//somatic cell DNA recombination	GO:0003677//DNA binding;GO:0005524//ATP binding;GO:0016740//transferase activity;GO:0004386//helicase activity	-
652	gi|147777785	O04716	CL1913.Contig4_All			2.01				2.01				14.9				1		DNA mismatch repair protein MSH6	Arabidopsis thaliana		-	-	GO:0005739//mitochondrion;GO:0005634//nucleus;GO:0009507//chloroplast
653	gi|359476152	O04716	CL6065.Contig5_All	4.78	8.05	12.13		4.78	8.05	12.13		26.4	19	34.1		3	4	6		DNA mismatch repair protein MSH6	Arabidopsis thaliana		-	-	GO:0005829//cytosol;GO:0009507//chloroplast
654	gi|255576447	Q40742	CL2413.Contig4_All			4				4				8.7				2		DNA repair protein RAD23	Oryza sativa subsp. japonica		GO:0043161//proteasomal ubiquitin-dependent protein catabolic process;GO:0006289//nucleotide-excision repair	GO:0003684//damaged DNA binding	GO:0005634//nucleus
655	gi|255576447	Q40742	CL2413.Contig5_All			6.11				6.11				21				3		DNA repair protein RAD23	Oryza sativa subsp. japonica		GO:0043161//proteasomal ubiquitin-dependent protein catabolic process;GO:0006289//nucleotide-excision repair	GO:0070628//proteasome binding;GO:0003684//damaged DNA binding;GO:0043130//ubiquitin binding	GO:0005634//nucleus
656	gi|255576447	Q40742	CL2413.Contig7_All	2.81		1.92		2.81		2		7.6		7.1		5		2		DNA repair protein RAD23	Oryza sativa subsp. japonica		GO:0043161//proteasomal ubiquitin-dependent protein catabolic process;GO:0006289//nucleotide-excision repair	GO:0003684//damaged DNA binding	GO:0005634//nucleus
657	gi|255576447	Q40742	CL2413.Contig8_All	8.09				8.09				17.7				4				DNA repair protein RAD23	Oryza sativa subsp. japonica		GO:0043161//proteasomal ubiquitin-dependent protein catabolic process;GO:0006289//nucleotide-excision repair	GO:0070628//proteasome binding;GO:0003684//damaged DNA binding;GO:0043130//ubiquitin binding	GO:0005634//nucleus
658	gi|187369233	P30181	CL5843.Contig8_All	2				2				15.4				1				DNA topoisomerase 1	Arabidopsis thaliana		GO:0006268//DNA unwinding involved in replication;GO:0006265//DNA topological change;GO:0055114//oxidation-reduction process	GO:0003917//DNA topoisomerase type I activity;GO:0003918//DNA topoisomerase (ATP-hydrolyzing) activity;GO:0032440//2-alkenal reductase [NAD(P)] activity	GO:0005694//chromosome
659	gi|224111990		Unigene13394_All			2.68				2.68				65.3				2		DNA-binding enhancer family protein	Populus trichocarpa		-	-	-
660	gi|106879563		CL706.Contig11_All	4.86		1.17		4.86		1.18		74.8		18.1		3		1		DNA-binding protein	Plantago major		-	-	-
661	gi|225457646	Q9S7C9	CL1127.Contig5_All			2				2				18.3				1		DNA-binding protein ESCAROLA	Arabidopsis thaliana		-	-	-
662	gi|9651810		Unigene24177_All	2				2				18.6				1				DNA-binding protein p24	Solanum tuberosum		GO:0006952//defense response;GO:0032211//negative regulation of telomere maintenance via telomerase;GO:0006355//regulation of transcription, DNA-dependent	GO:0042162//telomeric DNA binding	GO:0009508//plastid chromosome;GO:0009507//chloroplast;GO:0005634//nucleus
663	gi|224072783	Q00874	Unigene20573_All	1.46				1.46				30				1				DNA-damage-repair/toleration protein DRT100	Arabidopsis thaliana		GO:0006952//defense response;GO:0016310//phosphorylation;GO:0007165//signal transduction;GO:0055114//oxidation-reduction process	GO:0016301//kinase activity;GO:0032440//2-alkenal reductase [NAD(P)] activity	GO:0005618//cell wall;GO:0009507//chloroplast;GO:0016020//membrane;GO:0048046//apoplast
664	gi|88604736	Q00874	Unigene31342_All	4.01	2.1	2.44		4.01	2.1	2.44		18	10.9	8.6		2	1	1		DNA-damage-repair/toleration protein DRT100	Arabidopsis thaliana		GO:0006952//defense response;GO:0016310//phosphorylation;GO:0007165//signal transduction;GO:0055114//oxidation-reduction process	GO:0016301//kinase activity;GO:0032440//2-alkenal reductase [NAD(P)] activity	GO:0012505//endomembrane system;GO:0005618//cell wall;GO:0009507//chloroplast;GO:0016020//membrane;GO:0048046//apoplast
665	gi|356573087	Q05212	Unigene22448_All	5.31	3.18	9.36		5.31	3.19	9.36		33.1	24.5	41.7		3	2	5		DNA-damage-repair/toleration protein DRT102	Arabidopsis thaliana		GO:0000719//photoreactive repair;GO:0009409//response to cold;GO:0009411//response to UV	-	GO:0005737//cytoplasm;GO:0005634//nucleus
666	gi|188532151	P18616	Unigene37935_All	0.32				0.32				25.9				0				DNA-directed RNA polymerase II subunit RPB1	Arabidopsis thaliana		GO:0006366//transcription from RNA polymerase II promoter	GO:0003899//DNA-directed RNA polymerase activity;GO:0003677//DNA binding;GO:0005515//protein binding	GO:0005773//vacuole;GO:0005665//DNA-directed RNA polymerase II, core complex;GO:0009507//chloroplast
667	gi|225464023	P38420	CL15954.Contig2_All	2				2				7.9				1				DNA-directed RNA polymerase II subunit RPB2	Arabidopsis thaliana		GO:0006355//regulation of transcription, DNA-dependent	GO:0003899//DNA-directed RNA polymerase activity;GO:0003700//sequence-specific DNA binding transcription factor activity;GO:0003677//DNA binding;GO:0032549//ribonucleoside binding	GO:0005634//nucleus
668	gi|255555327	Q39211	CL8341.Contig3_All			2				2				8.8				1		DNA-directed RNA polymerase II subunit RPB3-A	Arabidopsis thaliana		GO:0006351//transcription, DNA-dependent	GO:0003899//DNA-directed RNA polymerase activity;GO:0003677//DNA binding;GO:0046983//protein dimerization activity	GO:0005737//cytoplasm;GO:0005730//nucleolus;GO:0005665//DNA-directed RNA polymerase II, core complex;GO:0000418//DNA-directed RNA polymerase IV complex
669	gi|225445170		Unigene29222_All		2				2				16.5				1			DNA-directed RNA polymerases I, II, and III subunit RPABC1 isoform 1	Vitis vinifera		GO:0006351//transcription, DNA-dependent	GO:0003899//DNA-directed RNA polymerase activity;GO:0003677//DNA binding;GO:0005515//protein binding	GO:0005665//DNA-directed RNA polymerase II, core complex;GO:0000418//DNA-directed RNA polymerase IV complex
670	gi|225445342		CL13252.Contig2_All	0.85	3.64			3.21	3.82			10.5	7.4			2	4			dnaJ homolog subfamily C member 13-like	Vitis vinifera		GO:0009958//positive gravitropism;GO:0042594//response to starvation;GO:0006623//protein targeting to vacuole;GO:0006457//protein folding;GO:0009660//amyloplast organization;GO:0051301//cell division;GO:0009959//negative gravitropism;GO:0007033//vacuole organization;GO:0006897//endocytosis;GO:0007032//endosome organization;GO:0009793//embryo development ending in seed dormancy	GO:0031072//heat shock protein binding	GO:0009536//plastid;GO:0005774//vacuolar membrane;GO:0005770//late endosome;GO:0005802//trans-Golgi network;GO:0005783//endoplasmic reticulum;GO:0005886//plasma membrane
671	gi|225445342		CL3178.Contig3_All	4.97				4.97				11				3				dnaJ homolog subfamily C member 13-like	Vitis vinifera		GO:0009958//positive gravitropism;GO:0042594//response to starvation;GO:0006623//protein targeting to vacuole;GO:0006457//protein folding;GO:0009660//amyloplast organization;GO:0051301//cell division;GO:0009959//negative gravitropism;GO:0007033//vacuole organization;GO:0006897//endocytosis;GO:0007032//endosome organization;GO:0009793//embryo development ending in seed dormancy	GO:0031072//heat shock protein binding	GO:0009536//plastid;GO:0005774//vacuolar membrane;GO:0005770//late endosome;GO:0005802//trans-Golgi network;GO:0005783//endoplasmic reticulum;GO:0005886//plasma membrane
672	gi|359482375	Q04960	CL621.Contig3_All		0.55				0.55				21				1			DnaJ protein homolog	Cucumis sativus		GO:0006457//protein folding;GO:0009408//response to heat	GO:0046872//metal ion binding;GO:0031072//heat shock protein binding;GO:0005524//ATP binding;GO:0051082//unfolded protein binding	GO:0009535//chloroplast thylakoid membrane
673	gi|111143344	Q04960	Unigene25907_All			2				4				24.3				2		DnaJ protein homolog	Cucumis sativus		GO:0006457//protein folding;GO:0009408//response to heat	GO:0046872//metal ion binding;GO:0031072//heat shock protein binding;GO:0005524//ATP binding;GO:0051082//unfolded protein binding	GO:0005737//cytoplasm;GO:0005886//plasma membrane
674	gi|255536727	P42824	Unigene48206_All		1.02				1.02				25				1			DnaJ protein homolog 2	Allium porrum		GO:0006457//protein folding;GO:0006950//response to stress	GO:0051082//unfolded protein binding;GO:0031072//heat shock protein binding	-
675	gi|351724545	P43644	CL5610.Contig2_All	6				6				25.6				3				DnaJ protein homolog ANJ1	Atriplex nummularia		GO:0006457//protein folding;GO:0009408//response to heat	GO:0046872//metal ion binding;GO:0031072//heat shock protein binding;GO:0005524//ATP binding;GO:0051082//unfolded protein binding	GO:0005737//cytoplasm
676	gi|255539212		Unigene32245_All		2	2.09			2	2.09			11.6	12.1			1	2		Dolichol-phosphate mannosyltransferase	Ricinus communis		GO:0006486//protein glycosylation	GO:0004582//dolichyl-phosphate beta-D-mannosyltransferase activity;GO:0004686//elongation factor-2 kinase activity	GO:0005783//endoplasmic reticulum
677	gi|225428556		CL2938.Contig3_All	1.46	0.86	3.72		1.46	0.9	3.73		20.7	24.8	24.1		1	3	3		Dolichyl-diphosphooligosaccharide-protein glycosyltransferase 48 kDa subunit	Vitis vinifera		GO:0018279//protein N-linked glycosylation via asparagine;GO:0030244//cellulose biosynthetic process;GO:0009826//unidimensional cell growth;GO:0009664//plant-type cell wall organization	GO:0004579//dolichyl-diphosphooligosaccharide-protein glycotransferase activity	GO:0008250//oligosaccharyltransferase complex;GO:0005730//nucleolus;GO:0009505//plant-type cell wall;GO:0005774//vacuolar membrane;GO:0016023//cytoplasmic membrane-bounded vesicle
678	gi|356545281		CL6563.Contig2_All	5.78	4.32			5.79	4.32			22.2	34.9			5	5			Dolichyl-diphosphooligosaccharide-protein glycosyltransferase 48 kDa subunit-like	Glycine max		GO:0018279//protein N-linked glycosylation via asparagine;GO:0030244//cellulose biosynthetic process;GO:0009826//unidimensional cell growth;GO:0009664//plant-type cell wall organization	GO:0004579//dolichyl-diphosphooligosaccharide-protein glycotransferase activity	GO:0008250//oligosaccharyltransferase complex;GO:0005730//nucleolus;GO:0009505//plant-type cell wall;GO:0005774//vacuolar membrane;GO:0016023//cytoplasmic membrane-bounded vesicle
679	gi|225457618		CL11401.Contig1_All		4	3.24			4	3.36			15.6	24.1			2	2		Dolichyl-diphosphooligosaccharide-protein glycosyltransferase subunit 1	Vitis vinifera		GO:0006486//protein glycosylation	GO:0004579//dolichyl-diphosphooligosaccharide-protein glycotransferase activity	GO:0016021//integral to membrane;GO:0005783//endoplasmic reticulum
680	gi|225445126		CL11719.Contig1_All		0.5	2.06			0.5	2.06			7.4	10.2			0	2		Dolichyl-diphosphooligosaccharide-protein glycosyltransferase subunit STT3	Vitis vinifera		GO:0006486//protein glycosylation;GO:0009651//response to salt stress	GO:0004579//dolichyl-diphosphooligosaccharide-protein glycotransferase activity	GO:0005886//plasma membrane;GO:0005783//endoplasmic reticulum
681	gi|255551477	Q67XQ0	CL5223.Contig2_All	6.58				6.58				30				6				DUF21 domain-containing protein At4g14240	Arabidopsis thaliana		-	-	GO:0016020//membrane
682	gi|225432520	Q67XQ0	Unigene15425_All			4.29				4.29				25.6				2		DUF21 domain-containing protein At4g14240	Arabidopsis thaliana		-	-	GO:0016020//membrane
683	gi|255574761	Q8W486	CL921.Contig14_All			1.5				1.5				16				2		DUF246 domain-containing protein At1g04910	Arabidopsis thaliana		-	-	GO:0009505//plant-type cell wall;GO:0005794//Golgi apparatus
684	gi|295824575		CL14386.Contig2_All	0.56				0.56				6.9				1				DUF300 family protein	Nicotiana tabacum		-	-	GO:0016020//membrane
685	gi|225465253	Q9SE83	CL3377.Contig1_All	2	2	4		2	2	4		32.1	35.8	32.9		1	1	2		Dynamin-2A	Arabidopsis thaliana		GO:0006896//Golgi to vacuole transport;GO:0006184//GTP catabolic process	GO:0003924//GTPase activity;GO:0005525//GTP binding	GO:0005774//vacuolar membrane;GO:0005794//Golgi apparatus;GO:0005886//plasma membrane
686	gi|255571115	Q9FNX5	CL16331.Contig4_All	2.28				5.12				23.5				3				Dynamin-related protein 1E	Arabidopsis thaliana		GO:0016192//vesicle-mediated transport;GO:0006184//GTP catabolic process;GO:0046686//response to cadmium ion;GO:0050832//defense response to fungus	GO:0003924//GTPase activity;GO:0005525//GTP binding	GO:0005739//mitochondrion;GO:0005774//vacuolar membrane;GO:0005886//plasma membrane
687	gi|255571115	Q9FNX5	CL16331.Contig6_All		2	2.01			6.74	5.34			14	20.1			4	3		Dynamin-related protein 1E	Arabidopsis thaliana		GO:0016192//vesicle-mediated transport;GO:0046686//response to cadmium ion;GO:0050832//defense response to fungus	GO:0003924//GTPase activity;GO:0005525//GTP binding	GO:0005739//mitochondrion;GO:0005774//vacuolar membrane;GO:0005886//plasma membrane
688	gi|255571115	Q9FNX5	CL16331.Contig7_All	8.86	11.39	10.39		8.86	11.39	10.39		22.9	29.3	25.2		5	6	5		Dynamin-related protein 1E	Arabidopsis thaliana		GO:0016192//vesicle-mediated transport;GO:0006184//GTP catabolic process;GO:0046686//response to cadmium ion;GO:0050832//defense response to fungus	GO:0003924//GTPase activity;GO:0005525//GTP binding	GO:0005739//mitochondrion;GO:0005774//vacuolar membrane;GO:0005886//plasma membrane
689	gi|359494701	Q8S944	CL3590.Contig1_All			3.02				3.03				21.2				2		Dynamin-related protein 3A	Arabidopsis thaliana		GO:0016559//peroxisome fission;GO:0009658//chloroplast organization;GO:0006184//GTP catabolic process;GO:0009791//post-embryonic development;GO:0000266//mitochondrial fission	GO:0035091//phosphatidylinositol binding;GO:0005515//protein binding;GO:0003924//GTPase activity;GO:0005525//GTP binding	GO:0005829//cytosol;GO:0005777//peroxisome;GO:0005739//mitochondrion;GO:0009941//chloroplast envelope;GO:0016020//membrane
690	gi|358248876	Q8LE94	Unigene32246_All			2				2				12.3				1		E3 ubiquitin-protein ligase At3g02290	Arabidopsis thaliana		GO:0042254//ribosome biogenesis	GO:0008270//zinc ion binding	GO:0005840//ribosome
691	gi|225438373		CL10303.Contig1_All	0.75				0.75				8.6				1				E3 ubiquitin-protein ligase HERC1	Vitis vinifera		GO:0010224//response to UV-B	GO:0005085//guanyl-nucleotide exchange factor activity;GO:0003682//chromatin binding	GO:0005829//cytosol;GO:0005634//nucleus
692	gi|359476350		CL4009.Contig2_All	4.05				4.05				10.3				3				E3 ubiquitin-protein ligase HERC2-like	Vitis vinifera		-	GO:0005488//binding	-
693	gi|225447437		Unigene8095_All	1.48	1.89	2		1.48	1.89	2		9.5	9.7	5.9		2	1	1		E3 ubiquitin-protein ligase HERC2-like	Vitis vinifera		-	GO:0005488//binding	GO:0005739//mitochondrion
694	gi|359496309	Q84JU6	CL263.Contig1_All	0.77				0.77				11.5				1				E3 ubiquitin-protein ligase HOS1	Arabidopsis thaliana		GO:0009409//response to cold;GO:0016567//protein ubiquitination;GO:0045892//negative regulation of transcription, DNA-dependent	GO:0008270//zinc ion binding;GO:0004842//ubiquitin-protein ligase activity	GO:0005737//cytoplasm;GO:0005634//nucleus
695	gi|356516613	Q9LY87	CL6816.Contig4_All			1.52				1.52				18.1				1		E3 ubiquitin-protein ligase RGLG2	Arabidopsis thaliana		GO:0009690//cytokinin metabolic process;GO:0016567//protein ubiquitination;GO:0009850//auxin metabolic process	GO:0004842//ubiquitin-protein ligase activity;GO:0008270//zinc ion binding	GO:0005886//plasma membrane
696	gi|224070176	Q9FKW0	Unigene2519_All	2				2				27.8				1				E3 ubiquitin-protein ligase RING1a	Arabidopsis thaliana		-	-	-
697	gi|356561816	Q8LPN7	CL7334.Contig3_All		2.02	2			2.02	2			9.1	10.5			1	1		E3 ubiquitin-protein ligase RING1-like	Arabidopsis thaliana		-	-	-
698	gi|359482107		CL6231.Contig1_All	2.01				2.01				7				1				E3 ubiquitin-protein ligase UBR2-like	Vitis vinifera		GO:0010025//wax biosynthetic process;GO:0010029//regulation of seed germination;GO:0006511//ubiquitin-dependent protein catabolic process;GO:0050994//regulation of lipid catabolic process;GO:0006723//cuticle hydrocarbon biosynthetic process;GO:0009737//response to abscisic acid stimulus	GO:0004842//ubiquitin-protein ligase activity	-
699	gi|255572860	Q8GY23	CL11441.Contig2_All	6.19	4.94	4.01		6.19	4.94	4.01		24.5	23.5	18.1		5	3	2		E3 ubiquitin-protein ligase UPL1	Arabidopsis thaliana		GO:0006464//cellular protein modification process	GO:0016881//acid-amino acid ligase activity;GO:0005488//binding	GO:0005622//intracellular
700	gi|359492508	Q8H0T4	CL15498.Contig1_All	4		1.15		4		1.15		12.3		10		2		1		E3 ubiquitin-protein ligase UPL2	Arabidopsis thaliana		GO:0006464//cellular protein modification process	GO:0005488//binding;GO:0016881//acid-amino acid ligase activity	GO:0005634//nucleus;GO:0005829//cytosol;GO:0005739//mitochondrion
701	gi|147799985	Q7XI08	CL4377.Contig2_All		1.32				1.32				8.5				1			E3 ubiquitin-protein ligase XBOS34	Oryza sativa subsp. japonica		-	-	-
702	gi|297822075	P93329	Unigene9702_All		4	2			4	2			53.5	26.8			2	1		Early nodulin-20	Medicago truncatula		-	-	-
703	gi|343157311		CL7875.Contig1_All		2.13				2.13				13.4				2			Early-responsive to dehydration-related protein	Populus euphratica		-	-	GO:0005886//plasma membrane
704	gi|224142303	Q9ZP41	Unigene17260_All	0.71	1.31	4.84		0.71	1.31	4.84		24.8	24.8	38		1	1	5		EG45-like domain containing protein	Citrus jambhiri		-	-	GO:0016023//cytoplasmic membrane-bounded vesicle
705	gi|297821401	Q9SIZ9	Unigene17794_All	4	4	2		4	4	2		32.8	25	25		3	3	1		Elicitor peptide 6	Arabidopsis thaliana		-	-	-
706	gi|356527880	P54959	CL1801.Contig3_All	2				2				17.7				1				Elongation factor 1-alpha	Blastocystis hominis		GO:0006414//translational elongation;GO:0006184//GTP catabolic process	GO:0003746//translation elongation factor activity;GO:0004781//sulfate adenylyltransferase (ATP) activity;GO:0003924//GTPase activity;GO:0005525//GTP binding	-
707	gi|255564428	P29545	Unigene17026_All	14.04	6.61	8.03		14.04	9.18	10.31		39.5	36.3	64.6		9	10	10		Elongation factor 1-beta	Oryza sativa subsp. japonica		GO:0042742//defense response to bacterium;GO:0006414//translational elongation	GO:0003746//translation elongation factor activity	GO:0005853//eukaryotic translation elongation factor 1 complex;GO:0048046//apoplast
708	gi|359493457	Q6YW46	CL4249.Contig1_All	1.44				9.01				32.4				10				Elongation factor 1-gamma 2	Oryza sativa subsp. japonica		GO:0006414//translational elongation	GO:0003746//translation elongation factor activity	GO:0005853//eukaryotic translation elongation factor 1 complex
709	gi|359493457	Q6YW46	CL4249.Contig4_All		9.83	14.53			9.83	14.53			37.4	33.3			10	10		Elongation factor 1-gamma 2	Oryza sativa subsp. japonica		GO:0006414//translational elongation	GO:0003746//translation elongation factor activity	GO:0005853//eukaryotic translation elongation factor 1 complex
710	gi|224081451	O23755	CL3760.Contig4_All	9.92	10.02	12.19		25.72	20.95	23.87		44.6	38.6	40.2		19	15	20		Elongation factor 2	Beta vulgaris		GO:0006414//translational elongation;GO:0006184//GTP catabolic process	GO:0003746//translation elongation factor activity;GO:0003924//GTPase activity;GO:0005525//GTP binding	-
711	gi|296084568	O23755	CL7225.Contig4_All	4.84	3.37	5.85		4.84	3.37	5.85		12.2	16.2	17.2		3	2	4		Elongation factor 2	Beta vulgaris		GO:0045694//regulation of embryo sac egg cell differentiation;GO:0006184//GTP catabolic process;GO:0009793//embryo development ending in seed dormancy	GO:0003746//translation elongation factor activity;GO:0003924//GTPase activity;GO:0005525//GTP binding	GO:0005618//cell wall;GO:0005730//nucleolus;GO:0016607//nuclear speck;GO:0030529//ribonucleoprotein complex;GO:0005886//plasma membrane
712	gi|225435762		CL6239.Contig7_All			2				2				27.5				1		Elongation factor P	Vitis vinifera		GO:0043043//peptide biosynthetic process;GO:0006414//translational elongation	GO:0003746//translation elongation factor activity	GO:0005737//cytoplasm
713	gi|255567660	Q9ZT91	CL3007.Contig1_All			2				7.72				27.2				5		Elongation factor Tu	Arabidopsis thaliana		GO:0006414//translational elongation;GO:0006184//GTP catabolic process;GO:0046686//response to cadmium ion	GO:0016779//nucleotidyltransferase activity;GO:0003746//translation elongation factor activity;GO:0008270//zinc ion binding;GO:0050897//cobalt ion binding;GO:0005524//ATP binding;GO:0003924//GTPase activity;GO:0005525//GTP binding	GO:0005618//cell wall;GO:0005739//mitochondrion
714	gi|255585946	Q9C778	Unigene25627_All		2				2				6.1				1			Elongator complex protein 4	Arabidopsis thaliana		GO:0006357//regulation of transcription from RNA polymerase II promoter;GO:0008283//cell proliferation;GO:0035265//organ growth	-	GO:0033588//Elongator holoenzyme complex
715	gi|106879642		Unigene24353_All	2.22		3.46		2.22		3.46		16.2		22.1		2		2		Embryo-specific protein 3	Plantago major		-	-	GO:0031225//anchored to membrane;GO:0005774//vacuolar membrane
716	gi|255567666	Q9ZT66	Unigene31226_All	22.12	12.35	24.78		22.12	12.35	24.78		39.3	38.9	41.4		13	8	16		Endo-1,3;1,4-beta-D-glucanase	Zea mays		GO:0009651//response to salt stress	GO:0008806//carboxymethylenebutenolidase activity	GO:0005737//cytoplasm;GO:0048046//apoplast;GO:0005634//nucleus;GO:0005886//plasma membrane
717	gi|225449044		Unigene204_All		2.1	4.15			2.13	4.15			13.3	12.5			1	2		Endoplasmic reticulum metallopeptidase 1	Vitis vinifera		-	-	GO:0016020//membrane
718	gi|365189290	P35016	CL10577.Contig3_All	0.68	0.71	0.96		3.77	3.76	3.27		21.1	38.6	59.7		6	5	4		Endoplasmin homolog	Catharanthus roseus		GO:0009306//protein secretion;GO:0009414//response to water deprivation;GO:0006457//protein folding;GO:0009651//response to salt stress;GO:0010075//regulation of meristem growth;GO:0009409//response to cold;GO:0009934//regulation of meristem structural organization;GO:0046686//response to cadmium ion	GO:0005524//ATP binding;GO:0051082//unfolded protein binding	GO:0005739//mitochondrion;GO:0005774//vacuolar membrane;GO:0016023//cytoplasmic membrane-bounded vesicle;GO:0005788//endoplasmic reticulum lumen;GO:0009507//chloroplast;GO:0005634//nucleus;GO:0005886//plasma membrane
719	gi|462013	P35016	Unigene693_All	2		4.09		6.46		12.04		44.8		47.1		9		8		Endoplasmin homolog	Catharanthus roseus		GO:0009306//protein secretion;GO:0009414//response to water deprivation;GO:0006457//protein folding;GO:0009651//response to salt stress;GO:0010075//regulation of meristem growth;GO:0009409//response to cold;GO:0009934//regulation of meristem structural organization;GO:0046686//response to cadmium ion	GO:0005524//ATP binding;GO:0051082//unfolded protein binding	GO:0005739//mitochondrion;GO:0005774//vacuolar membrane;GO:0016023//cytoplasmic membrane-bounded vesicle;GO:0005788//endoplasmic reticulum lumen;GO:0009507//chloroplast;GO:0005634//nucleus;GO:0005886//plasma membrane
720	gi|296089027	Q8LMR2	Unigene16003_All	2				2				28				1				Endoribonuclease Dicer homolog 1	Oryza sativa subsp. japonica		GO:0009908//flower development;GO:0009880//embryonic pattern specification;GO:0010431//seed maturation;GO:0010098//suspensor development;GO:0031053//primary miRNA processing;GO:0010599//production of lsiRNA involved in RNA interference;GO:0035279//mRNA cleavage involved in gene silencing by miRNA;GO:0010228//vegetative to reproductive phase transition of meristem;GO:0010267//production of ta-siRN…	GO:0004525//ribonuclease III activity;GO:0005515//protein binding;GO:0008026//ATP-dependent helicase activity;GO:0003677//DNA binding;GO:0003725//double-stranded RNA binding;GO:0005524//ATP binding	GO:0010445//nuclear dicing body
721	gi|25989478	P80030	Unigene59992_All			2				3.27				35.6				2		Enoyl-[acyl-carrier-protein] reductase [NADH]	Brassica napus		GO:0055114//oxidation-reduction process	GO:0016491//oxidoreductase activity;GO:0005488//binding	-
722	gi|25989478	P80030	Unigene60198_All	4				6				43				4				Enoyl-[acyl-carrier-protein] reductase [NADH]	Brassica napus		GO:0055114//oxidation-reduction process	GO:0004318//enoyl-[acyl-carrier-protein] reductase (NADH) activity;GO:0005488//binding	-
723	gi|147770366	Q9FG71	Unigene18624_All	4		4		4		4		36		22.2		2		2		ER membrane protein complex subunit 8/9 homolog	Arabidopsis thaliana		GO:0009793//embryo development ending in seed dormancy	-	GO:0005783//endoplasmic reticulum
724	gi|28207685		Unigene6504_All			2.02				2.02				26.9				1		Erwinia induced protein 2	Solanum tuberosum		GO:0006886//intracellular protein transport	GO:0005515//protein binding	GO:0016023//cytoplasmic membrane-bounded vesicle;GO:0016021//integral to membrane;GO:0005783//endoplasmic reticulum
725	gi|297819370		Unigene20173_All	0.46				0.46				25.3				1				Esterase/lipase/thioesterase family protein	Arabidopsis lyrata subsp. lyrata		-	GO:0016787//hydrolase activity	-
726	gi|321158521	Q9LW49	Unigene8098_All	0.84				0.84				4.6				1				Ethylene-responsive transcription factor 4	Nicotiana sylvestris		GO:0009987//cellular process	-	-
727	gi|295855146	O22174	Unigene14578_All	2	2	3.7		4	4	8		26.8	17.3	21.8		4	3	5		Ethylene-responsive transcription factor ERF008	Arabidopsis thaliana		GO:0044237//cellular metabolic process	GO:0050662//coenzyme binding;GO:0003824//catalytic activity	-
728	gi|225464928	P41380	CL10502.Contig2_All	2.48	2.13	3.17		5.18	2.13	8.33		32.3	27.8	35.7		3	2	4		Eukaryotic initiation factor 4A-3	Nicotiana plumbaginifolia		GO:0006413//translational initiation	GO:0008026//ATP-dependent helicase activity;GO:0005524//ATP binding;GO:0003743//translation initiation factor activity	-
729	gi|255559772	P41380	CL10502.Contig3_All			4.67				8.85				40				4		Eukaryotic initiation factor 4A-3	Nicotiana plumbaginifolia		GO:0006413//translational initiation	GO:0008026//ATP-dependent helicase activity;GO:0005524//ATP binding;GO:0003743//translation initiation factor activity	-
730	gi|147833057	Q03387	CL3669.Contig2_All		7.74				8.87				21.9				6			Eukaryotic initiation factor iso-4F subunit p82-34	Triticum aestivum		GO:0006413//translational initiation;GO:0016070//RNA metabolic process	GO:0003743//translation initiation factor activity	GO:0005737//cytoplasm;GO:0005634//nucleus
731	gi|82623383	P35614	CL12438.Contig1_All	5.61	3.15			5.61	3.15			17.2	23.1			3	3			Eukaryotic peptide chain release factor subunit 1-3	Arabidopsis thaliana		GO:0006415//translational termination	GO:0016149//translation release factor activity, codon specific	GO:0005737//cytoplasm
732	gi|255576103	P56331	CL2066.Contig1_All	2				2				37.9				1				Eukaryotic translation initiation factor 1A	Onobrychis viciifolia		GO:0006413//translational initiation	GO:0003743//translation initiation factor activity	-
733	gi|82621136	O24473	Unigene7604_All	9.94	0.59			9.94	0.59			25.4	19.1			6	0			Eukaryotic translation initiation factor 2 subunit beta	Triticum aestivum		GO:0006413//translational initiation	GO:0046872//metal ion binding;GO:0003743//translation initiation factor activity	-
734	gi|225430549	P56821	CL8530.Contig1_All	11.4	5.26	7.06		11.4	5.26	7.06		28.9	19	23.3		8	3	5		Eukaryotic translation initiation factor 3 subunit B	Nicotiana tabacum		GO:0006413//translational initiation	GO:0003743//translation initiation factor activity;GO:0000166//nucleotide binding	GO:0005852//eukaryotic translation initiation factor 3 complex;GO:0005634//nucleus;GO:0005829//cytosol
735	gi|356524672	O49160	CL13207.Contig2_All	2.05		2.66		2.05		2.66		19.3		38		1		2		Eukaryotic translation initiation factor 3 subunit C	Arabidopsis thaliana		GO:0006413//translational initiation	GO:0005515//protein binding;GO:0003743//translation initiation factor activity	GO:0005852//eukaryotic translation initiation factor 3 complex;GO:0005634//nucleus;GO:0005829//cytosol
736	gi|225441573	Q9XHM1	CL16466.Contig1_All	2.2	4.69	2.02		2.2	4.69	2.02		15	18.5	7.4		2	3	1		Eukaryotic translation initiation factor 3 subunit C	Medicago truncatula		GO:0006413//translational initiation	GO:0005515//protein binding;GO:0003743//translation initiation factor activity	GO:0005852//eukaryotic translation initiation factor 3 complex;GO:0005634//nucleus;GO:0005829//cytosol
737	gi|34978809	Q9XHM1	Unigene15540_All	2	2	2		2	2	2		45.5	38.3	41.6		1	1	1		Eukaryotic translation initiation factor 3 subunit C	Medicago truncatula		-	GO:0005515//protein binding	GO:0005634//nucleus;GO:0005829//cytosol
738	gi|15225954	Q38884	CL12769.Contig3_All	2.04		2		2.04		2		18.9		40.5		1		1		Eukaryotic translation initiation factor 3 subunit I	Arabidopsis thaliana		GO:0006413//translational initiation;GO:0046686//response to cadmium ion;GO:0009651//response to salt stress	GO:0005515//protein binding;GO:0003743//translation initiation factor activity;GO:0000166//nucleotide binding	GO:0080008//Cul4-RING ubiquitin ligase complex
739	gi|356563065	Q38884	CL8054.Contig1_All	3		2		3		2		17.4		18.3		2		1		Eukaryotic translation initiation factor 3 subunit I	Arabidopsis thaliana		GO:0016310//phosphorylation	GO:0016301//kinase activity;GO:0004872//receptor activity;GO:0000166//nucleotide binding	GO:0080008//Cul4-RING ubiquitin ligase complex
740	gi|297828347	Q38884	Unigene43512_All	2.04	1.57	2.32		2.04	1.57	2.32		44.7	44.7	44.7		1	1	2		Eukaryotic translation initiation factor 3 subunit I	Arabidopsis thaliana		GO:0006413//translational initiation;GO:0046686//response to cadmium ion;GO:0009651//response to salt stress	GO:0005515//protein binding;GO:0003743//translation initiation factor activity;GO:0000166//nucleotide binding	GO:0080008//Cul4-RING ubiquitin ligase complex
741	gi|225451753		CL3032.Contig4_All	0.52	2.11	2.97		0.52	2.11	2.97		19.9	30	23.3		1	1	2		Eukaryotic translation initiation factor 3 subunit M-like	Vitis vinifera		-	-	GO:0000502//proteasome complex
742	gi|356555482	P48599	CL7067.Contig1_All			1.92				2				11.3				1		Eukaryotic translation initiation factor 4E-1	Oryza sativa subsp. japonica		GO:0006413//translational initiation	GO:0003743//translation initiation factor activity	GO:0005737//cytoplasm
743	gi|297735255	P48724	CL5753.Contig2_All	4.03	2.01	2.76		4.03	2.25	2.76		22	22.3	27.9		2	1	2		Eukaryotic translation initiation factor 5	Phaseolus vulgaris		GO:0006446//regulation of translational initiation;GO:0016070//RNA metabolic process	GO:0003743//translation initiation factor activity	GO:0016020//membrane;GO:0005739//mitochondrion
744	gi|224146166	Q9S825	CL5753.Contig1_All	2.39		2.28		2.4		2.28		21.7		15.2		2		1		Eukaryotic translation initiation factor 5-2	Arabidopsis thaliana		GO:0006446//regulation of translational initiation;GO:0016070//RNA metabolic process	GO:0003743//translation initiation factor activity	GO:0016020//membrane;GO:0005739//mitochondrion
745	gi|224146166	Q9S825	CL5753.Contig4_All		4.33				4.33				18.7				2			Eukaryotic translation initiation factor 5-2	Arabidopsis thaliana		GO:0006446//regulation of translational initiation;GO:0016070//RNA metabolic process	GO:0003743//translation initiation factor activity	GO:0016020//membrane;GO:0005739//mitochondrion
746	gi|33325123	Q9AXJ4	Unigene31035_All	0.86		5.86		5.36		5.87		43.8		64.1		3		4		Eukaryotic translation initiation factor 5A	Manihot esculenta		GO:0006413//translational initiation;GO:0006452//translational frameshifting;GO:0008612//peptidyl-lysine modification to hypusine;GO:0045905//positive regulation of translational termination;GO:0045901//positive regulation of translational elongation	GO:0003743//translation initiation factor activity;GO:0003746//translation elongation factor activity;GO:0043022//ribosome binding	-
747	gi|192910692	P24922	CL8033.Contig4_All	4.17		6.47		6.22		6.47		31.5		37.7		4		4		Eukaryotic translation initiation factor 5A-2	Nicotiana plumbaginifolia		GO:0006413//translational initiation;GO:0006452//translational frameshifting;GO:0008612//peptidyl-lysine modification to hypusine;GO:0045905//positive regulation of translational termination;GO:0045901//positive regulation of translational elongation	GO:0003743//translation initiation factor activity;GO:0003746//translation elongation factor activity;GO:0043022//ribosome binding	-
748	gi|151347490	P24922	Unigene18892_All			2.3				2.3				47.5				2		Eukaryotic translation initiation factor 5A-2	Nicotiana plumbaginifolia		GO:0006413//translational initiation;GO:0006452//translational frameshifting;GO:0008612//peptidyl-lysine modification to hypusine;GO:0045905//positive regulation of translational termination;GO:0045901//positive regulation of translational elongation	GO:0003743//translation initiation factor activity;GO:0003746//translation elongation factor activity;GO:0043022//ribosome binding	-
749	gi|255583438	Q9M060	CL5563.Contig2_All	2.03	3.72	4.15		2.03	3.72	4.15		13.3	18	24		1	2	3		Eukaryotic translation initiation factor 6-2	Arabidopsis thaliana		GO:0006413//translational initiation;GO:0042256//mature ribosome assembly;GO:0009793//embryo development ending in seed dormancy	GO:0003743//translation initiation factor activity;GO:0043022//ribosome binding	GO:0005829//cytosol;GO:0005730//nucleolus
750	gi|296081171	Q8S3U9	CL5581.Contig2_All	4		1.07		4		1.07		18		17.5		2		1		Exocyst complex component 2	Arabidopsis thaliana		GO:0009846//pollen germination;GO:0009860//pollen tube growth	-	GO:0005886//plasma membrane;GO:0005829//cytosol
751	gi|359480159	Q8S3U9	CL6078.Contig6_All			2.01				2.01				20				1		Exocyst complex component 2	Arabidopsis thaliana		-	-	GO:0009536//plastid
752	gi|225429246		CL10639.Contig3_All	4.02	2.01			4.02	2.01			12.6	9.1			2	1			Exocyst complex component 3	Vitis vinifera		GO:0009846//pollen germination;GO:0009860//pollen tube growth	-	GO:0005886//plasma membrane;GO:0000145//exocyst;GO:0005829//cytosol
753	gi|225464400		Unigene32581_All	2.57				2.57				11.1				1				Exocyst complex component 7	Vitis vinifera		GO:0010102//lateral root morphogenesis;GO:0048354//mucilage biosynthetic process involved in seed coat development;GO:0006904//vesicle docking involved in exocytosis	-	GO:0005829//cytosol;GO:0000145//exocyst;GO:0070062//extracellular vesicular exosome;GO:0005634//nucleus;GO:0005886//plasma membrane
754	gi|356559534		CL10287.Contig2_All			0.75				0.75				17.7				1		Exosome complex component RRP42-like	Glycine max		GO:0006396//RNA processing	GO:0003723//RNA binding;GO:0000175//3'-5'-exoribonuclease activity	-
755	gi|351630231	Q0DHB7	CL7386.Contig8_All	1.63				1.65				11.4				3				Expansin-A4	Oryza sativa subsp. japonica		GO:0009664//plant-type cell wall organization	-	GO:0005576//extracellular region;GO:0016020//membrane
756	gi|351630231	O22874	CL7386.Contig4_All	5.64	7.08	15.58		5.64	7.08	15.58		24.3	25.2	30.5		7	8	11		Expansin-A8	Arabidopsis thaliana		GO:0009664//plant-type cell wall organization	-	GO:0005576//extracellular region;GO:0016020//membrane
757	gi|225454813		CL875.Contig11_All			3.32				3.32				14.5				2		Exportin-1 isoform 1	Vitis vinifera		GO:0006611//protein export from nucleus;GO:0009553//embryo sac development;GO:0009860//pollen tube growth;GO:0009555//pollen development;GO:0009846//pollen germination;GO:0000059//protein import into nucleus, docking	GO:0008565//protein transporter activity;GO:0004872//receptor activity;GO:0005515//protein binding	GO:0005643//nuclear pore;GO:0005737//cytoplasm
758	gi|359489897		CL875.Contig6_All		0.77	5.77			5.19	5.77			16.1	20			3	5		Exportin-1 isoform 2	Vitis vinifera		GO:0006611//protein export from nucleus;GO:0009553//embryo sac development;GO:0009860//pollen tube growth;GO:0009555//pollen development;GO:0009846//pollen germination;GO:0000059//protein import into nucleus, docking	GO:0008565//protein transporter activity;GO:0004872//receptor activity;GO:0005515//protein binding	GO:0005643//nuclear pore;GO:0005737//cytoplasm
759	gi|359489899		CL875.Contig1_All	0.35				2.61				21.7				2				Exportin-1 isoform 3	Vitis vinifera		GO:0006611//protein export from nucleus;GO:0009553//embryo sac development;GO:0009860//pollen tube growth;GO:0009555//pollen development;GO:0009846//pollen germination;GO:0000059//protein import into nucleus, docking	GO:0008565//protein transporter activity;GO:0004872//receptor activity;GO:0005515//protein binding	GO:0005643//nuclear pore;GO:0005737//cytoplasm
760	gi|359489740	Q9ZPY7	CL3757.Contig1_All	4.21	0.68	2.02		4.21	0.68	4.04		14.1	7.5	7.2		3	2	2		Exportin-2	Arabidopsis thaliana		GO:0008283//cell proliferation;GO:0000059//protein import into nucleus, docking	GO:0008262//importin-alpha export receptor activity	GO:0005643//nuclear pore;GO:0005737//cytoplasm
761	gi|225433707	Q9ZPY7	CL6532.Contig4_All	2	2			2	2			16.7	5.6			1	1			Exportin-2	Arabidopsis thaliana		GO:0008283//cell proliferation;GO:0000059//protein import into nucleus, docking	GO:0008262//importin-alpha export receptor activity	GO:0005643//nuclear pore;GO:0005737//cytoplasm
762	gi|88683134		CL6832.Contig1_All			0.33				0.33				14.5				1		expp1 protein precursor	Solanum tuberosum		-	-	GO:0005886//plasma membrane
763	gi|224105725	P13983	CL4472.Contig2_All	0.43		2.04		0.43		2.04		25.4		29.6		1		1		Extensin	Nicotiana tabacum		-	-	-
764	gi|225430918	P13983	CL8421.Contig2_All	0.4	2.01			0.42	2.01			8	14.8			1	1			Extensin	Nicotiana tabacum		-	-	GO:0005829//cytosol
765	gi|224092282	P24152	CL887.Contig6_All	1.16				1.16				15.7				1				Extensin	Sorghum bicolor		-	-	-
766	gi|255571404	P13983	Unigene25690_All	2		2		2		2		19.8		14.5		1		1		Extensin	Nicotiana tabacum		-	-	GO:0009536//plastid
767	gi|255545216	P13983	Unigene31355_All	0.42		4.01		0.42		4.01		24.3		33.3		2		2		Extensin	Nicotiana tabacum		-	-	-
768	gi|359487575	Q7X923	Unigene32039_All	2	4.13			2	4.13			13.9	19.6			1	2			FACT complex subunit SPT16	Oryza sativa subsp. japonica		GO:0009987//cellular process	-	-
769	gi|55710092	O24241	CL2335.Contig1_All	4.04	2.93	2.37		4.04	3.08	2.37		27.6	19.7	27.6		2	3	2		Farnesyl pyrophosphate synthase 1	Parthenium argentatum		GO:0008299//isoprenoid biosynthetic process;GO:0006695//cholesterol biosynthetic process	GO:0046872//metal ion binding;GO:0004337//geranyltranstransferase activity;GO:0004161//dimethylallyltranstransferase activity	GO:0005737//cytoplasm
770	gi|317135035	P49351	Unigene171_All		0.59				2.06				17.4				3			Farnesyl pyrophosphate synthase 1	Lupinus albus		GO:0008299//isoprenoid biosynthetic process;GO:0006695//cholesterol biosynthetic process	GO:0046872//metal ion binding;GO:0004337//geranyltranstransferase activity;GO:0004161//dimethylallyltranstransferase activity	GO:0005737//cytoplasm
771	gi|225426641		CL12340.Contig3_All	4	2	2		4	2	2		15.3	14	22.8		2	1	1		FAS-associated factor 2-B-like	Vitis vinifera		-	-	-
772	gi|255566213	Q66GR0	CL1795.Contig1_All		5.15				5.15				11.9				3			Fasciclin-like arabinogalactan protein 17	Arabidopsis thaliana		GO:0007155//cell adhesion	-	GO:0012505//endomembrane system;GO:0005773//vacuole
773	gi|157273640	Q9SJ81	CL1793.Contig1_All			11.7				11.7				20.9				10		Fasciclin-like arabinogalactan protein 7	Arabidopsis thaliana		-	-	GO:0046658//anchored to plasma membrane
774	gi|359489366	O22126	Unigene46572_All	4	3.12	0.46		4	3.13	0.46		39.4	39.4	15.5		2	2	1		Fasciclin-like arabinogalactan protein 8	Arabidopsis thaliana		-	-	GO:0046658//anchored to plasma membrane;GO:0009505//plant-type cell wall;GO:0048046//apoplast
775	gi|255553599	Q9ZWA8	Unigene27724_All	2		0.56		2		0.56		18.1		8.2		1		1		Fasciclin-like arabinogalactan protein 9	Arabidopsis thaliana		-	-	GO:0009505//plant-type cell wall;GO:0046658//anchored to plasma membrane
776	gi|147807580	Q8RWD6	Unigene32361_All	2.19				2.19				12.8				1				F-box protein At5g39450	Arabidopsis thaliana		-	-	-
777	gi|69880088	Q8H1T3	CL11330.Contig2_All			2				2				8.6				1		Ferritin-2	Nicotiana tabacum		GO:0006879//cellular iron ion homeostasis;GO:0006826//iron ion transport;GO:0055114//oxidation-reduction process	GO:0008199//ferric iron binding;GO:0004322//ferroxidase activity	GO:0009507//chloroplast
778	gi|255571441	Q9S756	CL675.Contig9_All			0.79				0.79				17.7				1		Ferritin-4	Arabidopsis thaliana		GO:0055114//oxidation-reduction process;GO:0000302//response to reactive oxygen species;GO:0010039//response to iron ion;GO:0009908//flower development;GO:0006879//cellular iron ion homeostasis;GO:0006826//iron ion transport;GO:0048366//leaf development;GO:0071214//cellular response to abiotic stimulus;GO:0015979//photosynthesis	GO:0008199//ferric iron binding;GO:0004322//ferroxidase activity	GO:0005739//mitochondrion;GO:0009941//chloroplast envelope;GO:0009570//chloroplast stroma
779	gi|225436805	Q9FVQ0	CL1014.Contig1_All	3.4				3.4				13.1				2				Flavin-containing monooxygenase YUCCA10	Arabidopsis thaliana		GO:0022603//regulation of anatomical structure morphogenesis;GO:0055114//oxidation-reduction process	GO:0004499//N,N-dimethylaniline monooxygenase activity;GO:0050660//flavin adenine dinucleotide binding;GO:0050661//NADP binding	-
780	gi|225436805	Q9FVQ0	CL1014.Contig6_All		3.47	4			3.47	4			26.6	22.5			2	2		Flavin-containing monooxygenase YUCCA10	Arabidopsis thaliana		GO:0022603//regulation of anatomical structure morphogenesis	GO:0004497//monooxygenase activity;GO:0050662//coenzyme binding	-
781	gi|225438595	Q9SD85	CL14503.Contig1_All	2.27	2.05	2		2.27	2.05	2		19.3	15.5	10.9		1	1	1		Flavonoid 3'-monooxygenase	Arabidopsis thaliana		GO:0055114//oxidation-reduction process	GO:0020037//heme binding;GO:0033772;GO:0009055//electron carrier activity	-
782	gi|359477208	O04425	CL2518.Contig7_All	0.74				0.74				9.6				1				Flowering time control protein FCA	Arabidopsis thaliana		GO:0050789//regulation of biological process;GO:0007275//multicellular organismal development	GO:0003676//nucleic acid binding	-
783	gi|222840535		CL2668.Contig2_All			0.41				2.64				16.8				2		Formamidase	Lupinus albus		GO:0008152//metabolic process	GO:0004328//formamidase activity	GO:0005773//vacuole
784	gi|359480839		CL7838.Contig8_All	8	6.02	4.27		8	6.02	4.27		21.8	23.4	19.9		5	3	3		Formation of crista junctions protein 1-like	Vitis vinifera		-	-	GO:0005739//mitochondrion
785	gi|359489211	Q9LVN1	CL3657.Contig5_All			5.7				5.7				30.4				4		Formin-like protein 13	Arabidopsis thaliana		-	-	-
786	gi|225450778	Q9C6S1	CL2140.Contig4_All		2.01				2.01				9.9				1			Formin-like protein 14	Arabidopsis thaliana		-	-	GO:0016023//cytoplasmic membrane-bounded vesicle
787	gi|225446357	Q9C6S1	Unigene16767_All	2	1.51	2.15		2	1.51	2.15		9.6	12.2	14.6		1	1	1		Formin-like protein 14	Arabidopsis thaliana		-	-	-
788	gi|356501499	Q9FLQ7	CL7015.Contig4_All			2.21				2.21				21.3				2		Formin-like protein 20	Arabidopsis thaliana		GO:0010455//positive regulation of cell fate commitment;GO:0009834//secondary cell wall biogenesis;GO:0048829//root cap development;GO:0000398//mRNA splicing, via spliceosome	GO:0003700//sequence-specific DNA binding transcription factor activity	GO:0015030//Cajal body;GO:0005730//nucleolus;GO:0005732//small nucleolar ribonucleoprotein complex;GO:0009536//plastid
789	gi|255551719	Q9FLQ7	CL9407.Contig1_All	2	2	2		2	2	2		11	6.1	15.6		1	1	1		Formin-like protein 20	Arabidopsis thaliana		-	GO:0005515//protein binding	GO:0000326//protein storage vacuole;GO:0005783//endoplasmic reticulum
790	gi|359472706	Q7G6K7	CL7344.Contig9_All	2		2.01		2		2.01		16.1		13.7		1		1		Formin-like protein 3	Oryza sativa subsp. japonica		GO:0017148//negative regulation of translation;GO:0042023//DNA endoreduplication;GO:0045892//negative regulation of transcription, DNA-dependent	GO:0030371//translation repressor activity	GO:0005829//cytosol;GO:0009524//phragmoplast;GO:0005634//nucleus
791	gi|225431591	Q84ZL0	CL11121.Contig3_All	0.78				0.78				19				1				Formin-like protein 5	Oryza sativa subsp. japonica		-	-	GO:0009507//chloroplast
792	gi|76161010	Q84ZL0	CL2830.Contig4_All		2				2				26.9				1			Formin-like protein 5	Oryza sativa subsp. japonica		-	-	-
793	gi|225429797	Q84ZL0	CL5882.Contig2_All		2.01	2			2.01	2			28.7	12.9			1	1		Formin-like protein 5	Oryza sativa subsp. japonica		-	-	-
794	gi|356536045	Q6ZCX3	Unigene21300_All	5.48	2.99	9.82		5.48	2.99	9.82		26.7	20.3	25.2		6	3	6		Formin-like protein 6	Oryza sativa subsp. japonica		-	GO:0015157//oligosaccharide transmembrane transporter activity	GO:0016023//cytoplasmic membrane-bounded vesicle;GO:0005783//endoplasmic reticulum;GO:0009507//chloroplast;GO:0005886//plasma membrane
795	gi|350534424	Q9M1B9	CL10600.Contig2_All	0.82				0.84				15.4				2				Fructokinase-4	Arabidopsis thaliana		GO:0006014//D-ribose metabolic process;GO:0016310//phosphorylation	GO:0004747//ribokinase activity	GO:0009570//chloroplast stroma
796	gi|359494696	Q42796	CL15393.Contig2_All	2				2				8.9				1				Fructose-1,6-bisphosphatase	Glycine max		GO:0016051//carbohydrate biosynthetic process	GO:0042132//fructose 1,6-bisphosphate 1-phosphatase activity	GO:0009507//chloroplast
797	gi|224056853	P46256	Unigene21704_All	6.08		5.67		11.08		15.6		31		36.8		8		10		Fructose-bisphosphate aldolase	Pisum sativum		GO:0006096//glycolysis	GO:0005515//protein binding;GO:0004332//fructose-bisphosphate aldolase activity	GO:0009507//chloroplast
798	gi|2213867	P17784	CL7517.Contig3_All			2.01				6.02				64.9				4		Fructose-bisphosphate aldolase cytoplasmic isozyme	Oryza sativa subsp. japonica		GO:0006096//glycolysis	GO:0004332//fructose-bisphosphate aldolase activity	-
799	gi|255575381	P17784	CL7517.Contig5_All			2				4				34.9				2		Fructose-bisphosphate aldolase cytoplasmic isozyme	Oryza sativa subsp. japonica		GO:0009651//response to salt stress;GO:0006098//pentose-phosphate shunt;GO:0006096//glycolysis;GO:0046686//response to cadmium ion	GO:0005507//copper ion binding;GO:0004332//fructose-bisphosphate aldolase activity	GO:0005739//mitochondrion;GO:0005886//plasma membrane
800	gi|224068388	P93033	CL8444.Contig4_All	8.01	4.45	4.71		8.01	4.45	4.71		30.7	31.1	37.2		4	3	3		Fumarate hydratase 1	Arabidopsis thaliana		GO:0048868//pollen tube development;GO:0006979//response to oxidative stress;GO:0009651//response to salt stress;GO:0006099//tricarboxylic acid cycle;GO:0042128//nitrate assimilation;GO:0006106//fumarate metabolic process	GO:0004333//fumarate hydratase activity;GO:0005515//protein binding	GO:0005829//cytosol;GO:0005739//mitochondrion;GO:0045239//tricarboxylic acid cycle enzyme complex
801	gi|359495555		CL6789.Contig3_All	8.02	8.01	11.21		8.03	8.01	11.21		24.5	23.6	23.8		6	6	10		Fumarylacetoacetase-like	Vitis vinifera		GO:0009072//aromatic amino acid family metabolic process	GO:0004334//fumarylacetoacetase activity	-
802	gi|255551813		CL15845.Contig1_All	2	6	8.15		2	6	8.15		18.1	24.9	34.8		1	3	5		Fumarylacetoacetate hydrolase	Ricinus communis		GO:0008152//metabolic process	GO:0005507//copper ion binding;GO:0016787//hydrolase activity;GO:0018800	GO:0016023//cytoplasmic membrane-bounded vesicle;GO:0005739//mitochondrion
803	gi|255556438	Q9SEE5	Unigene35913_All	2	2			5.61	6			18.4	22.6			3	3			Galactokinase	Arabidopsis thaliana		GO:0046835//carbohydrate phosphorylation;GO:0006012//galactose metabolic process	GO:0005524//ATP binding;GO:0004335//galactokinase activity;GO:0033858//N-acetylgalactosamine kinase activity	GO:0005737//cytoplasm
804	gi|224086589	Q84P54	CL7964.Contig1_All		11.8	7.88			11.8	7.88			29	25.7			7	6		Gamma aminobutyrate transaminase 1	Solanum lycopersicum		GO:0008152//metabolic process	GO:0030170//pyridoxal phosphate binding;GO:0003992//N2-acetyl-L-ornithine:2-oxoglutarate 5-aminotransferase activity;GO:0003867//4-aminobutyrate transaminase activity	GO:0005739//mitochondrion
805	gi|224086589	Q84P54	CL7964.Contig2_All	13.01				13.01				27.8				8				Gamma aminobutyrate transaminase 1	Solanum lycopersicum		GO:0008152//metabolic process	GO:0030170//pyridoxal phosphate binding;GO:0003992//N2-acetyl-L-ornithine:2-oxoglutarate 5-aminotransferase activity;GO:0003867//4-aminobutyrate transaminase activity	GO:0005739//mitochondrion
806	gi|225458237	Q9FWR5	Unigene11794_All	2.92	3.13			6.66	7.1			29.1	31.3			6	6			Gamma carbonic anhydrase 1	Arabidopsis thaliana		GO:0009853//photorespiration	GO:0004089//carbonate dehydratase activity;GO:0016740//transferase activity	GO:0005747//mitochondrial respiratory chain complex I
807	gi|255567082	O65355	CL1055.Contig1_All	2.04	1.55			2.04	1.55			14.1	6.6			2	2			Gamma-glutamyl hydrolase	Arabidopsis thaliana		GO:0046900//tetrahydrofolylpolyglutamate metabolic process;GO:0006541//glutamine metabolic process	GO:0008242//omega peptidase activity	GO:0005773//vacuole
808	gi|224117460	O65355	CL1055.Contig3_All			2				2				22				1		Gamma-glutamyl hydrolase	Arabidopsis thaliana		GO:0046900//tetrahydrofolylpolyglutamate metabolic process	GO:0008242//omega peptidase activity	GO:0005773//vacuole
809	gi|115456667	Q9M8T3	Unigene20715_All	3.12				3.12				25.2				3				Gamma-glutamylcyclotransferase At3g02910	Arabidopsis thaliana		GO:0080167//response to karrikin	-	-
810	gi|225445031		CL7136.Contig6_All	0.63	5.86	5.46		0.63	5.86	5.46		10.8	15.1	18.7		3	3	4		Gamma-glutamyltranspeptidase 1	Vitis vinifera		GO:0006805//xenobiotic metabolic process;GO:0006751//glutathione catabolic process	GO:0003840//gamma-glutamyltransferase activity;GO:0016756//glutathione gamma-glutamylcysteinyltransferase activity	GO:0005773//vacuole
811	gi|225434490		Unigene4774_All	2.56		9.93		2.75		9.93		11.2		28.8		3		7		Gamma-interferon-inducible lysosomal thiol reductase isoform 1	Vitis vinifera		-	GO:0003824//catalytic activity	GO:0005773//vacuole
812	gi|255578029	Q9SPE5	Unigene15587_All			0.79				3.09				27.1				2		Gamma-soluble NSF attachment protein	Arabidopsis thaliana		GO:0006886//intracellular protein transport	GO:0005488//binding;GO:0005215//transporter activity	GO:0005783//endoplasmic reticulum;GO:0005794//Golgi apparatus;GO:0005886//plasma membrane
813	gi|225444207	Q9SPE5	Unigene16990_All		2.1				2.1				24.2				2			Gamma-soluble NSF attachment protein	Arabidopsis thaliana		GO:0006886//intracellular protein transport	GO:0005488//binding;GO:0005215//transporter activity	GO:0005783//endoplasmic reticulum;GO:0005794//Golgi apparatus;GO:0005886//plasma membrane
814	gi|225444207	Q9SPE5	Unigene27430_All	2.08		4		2.08		4		31.2		15.4		2		2		Gamma-soluble NSF attachment protein	Arabidopsis thaliana		GO:0006886//intracellular protein transport	GO:0005488//binding;GO:0005215//transporter activity	GO:0005783//endoplasmic reticulum;GO:0005794//Golgi apparatus;GO:0005886//plasma membrane
815	gi|255564879		Unigene6294_All	2.54				2.54				13				1				Ganglioside induced differentiation associated protein	Ricinus communis		-	GO:0005488//binding	-
816	gi|356564739	Q67WR2	Unigene7378_All			2				10.36				30.5				5		GDP-L-fucose synthase 1	Oryza sativa subsp. japonica		GO:0009226//nucleotide-sugar biosynthetic process	GO:0051287//NAD binding;GO:0048040//UDP-glucuronate decarboxylase activity	GO:0005737//cytoplasm;GO:0048046//apoplast
817	gi|224471665	P93031	CL5821.Contig2_All		2.85	4			2.85	4			20.3	15.8			2	2		GDP-mannose 4,6 dehydratase 2	Arabidopsis thaliana		GO:0019673//GDP-mannose metabolic process;GO:0042351//'de novo' GDP-L-fucose biosynthetic process;GO:0009826//unidimensional cell growth	GO:0005515//protein binding;GO:0008446//GDP-mannose 4,6-dehydratase activity;GO:0050662//coenzyme binding	GO:0005829//cytosol
818	gi|255647644	Q9LU14	CL1654.Contig3_All			8.05				8.05				24				5		GDSL esterase/lipase APG	Arabidopsis thaliana		GO:0006629//lipid metabolic process	GO:0005515//protein binding;GO:0004091//carboxylesterase activity	GO:0016023//cytoplasmic membrane-bounded vesicle;GO:0048046//apoplast
819	gi|225443843	Q9SHP6	CL876.Contig7_All	3.7				3.7				11.5				2				GDSL esterase/lipase At1g28610	Arabidopsis thaliana		-	GO:0016788//hydrolase activity, acting on ester bonds	GO:0016023//cytoplasmic membrane-bounded vesicle;GO:0005773//vacuole
820	gi|164519779	Q9C7N4	CL2948.Contig7_All		0.67				0.67				16.2				2			GDSL esterase/lipase At1g29670	Arabidopsis thaliana		GO:0006629//lipid metabolic process	GO:0004091//carboxylesterase activity	GO:0012505//endomembrane system;GO:0048046//apoplast;GO:0005618//cell wall;GO:0009507//chloroplast
821	gi|147802902	Q9SJB4	CL8836.Contig1_All	2.03	2.02	3		2.03	2.02	3		13.6	20.2	13.6		1	1	4		GDSL esterase/lipase At2g04570	Arabidopsis thaliana		GO:0006629//lipid metabolic process	GO:0004091//carboxylesterase activity	-
822	gi|225447182	Q9SJB4	Unigene25536_All	2	4.87	2.83		2	4.87	2.83		12.2	22.2	15.6		1	3	2		GDSL esterase/lipase At2g04570	Arabidopsis thaliana		GO:0006629//lipid metabolic process	GO:0004091//carboxylesterase activity	GO:0012505//endomembrane system
823	gi|225424649	Q9LIN2	Unigene17228_All	4	4	4.79		4	4	4.8		17.9	17.5	30.6		4	4	7		GDSL esterase/lipase At3g26430	Arabidopsis thaliana		GO:0006629//lipid metabolic process	GO:0004091//carboxylesterase activity	GO:0012505//endomembrane system
824	gi|297733630	Q9STM6	CL3283.Contig4_All		0.76	0.68			0.76	0.68			12.5	13.3			1	1		GDSL esterase/lipase At3g48460	Arabidopsis thaliana		-	GO:0016788//hydrolase activity, acting on ester bonds	GO:0016023//cytoplasmic membrane-bounded vesicle
825	gi|339717983	Q8LB81	CL3928.Contig2_All	2.01	4.06	8.16		2.01	4.06	8.16		11.2	15.9	22.1		2	6	8		GDSL esterase/lipase At5g33370	Arabidopsis thaliana		GO:0006629//lipid metabolic process	GO:0016788//hydrolase activity, acting on ester bonds	-
826	gi|224093236	Q9FJ45	CL3845.Contig4_All			6.62				6.62				27.2				4		GDSL esterase/lipase At5g45910	Arabidopsis thaliana		GO:0006629//lipid metabolic process	GO:0016788//hydrolase activity, acting on ester bonds	GO:0016023//cytoplasmic membrane-bounded vesicle
827	gi|225460935	Q9FIA1	CL722.Contig4_All			0.82				0.82				18.9				1		GDSL esterase/lipase At5g55050	Arabidopsis thaliana		-	GO:0016788//hydrolase activity, acting on ester bonds	GO:0016023//cytoplasmic membrane-bounded vesicle
828	gi|153850916	Q9SE96	Unigene9699_All	8	8	10		8	8	10		42	24.9	44.4		4	4	5		GEM-like protein 1	Arabidopsis thaliana		GO:2000030//regulation of response to red or far red light	GO:0004364//glutathione transferase activity;GO:0019899//enzyme binding	GO:0005737//cytoplasm;GO:0005634//nucleus
829	gi|225468805	Q9LYV6	CL9014.Contig2_All	2	2.34			2	2.34			12	19.1			1	2			GEM-like protein 5	Arabidopsis thaliana		-	-	-
830	gi|255548187	Q9M263	CL4585.Contig1_All			2				2				20.5				1		Germin-like protein subfamily 2 member 4	Arabidopsis thaliana		GO:0055114//oxidation-reduction process	GO:0045735//nutrient reservoir activity;GO:0004872//receptor activity;GO:0030145//manganese ion binding;GO:0004784//superoxide dismutase activity	GO:0009505//plant-type cell wall;GO:0016023//cytoplasmic membrane-bounded vesicle;GO:0048046//apoplast
831	gi|255587566	Q8S8F8	CL15304.Contig1_All	11.44	6.33	8		11.44	6.33	8		45.8	24.1	23.4		6	4	4		GLABRA2 expression modulator	Arabidopsis thaliana		GO:0051567//histone H3-K9 methylation;GO:0048765//root hair cell differentiation;GO:0010482//regulation of epidermal cell division;GO:0010026//trichome differentiation	-	-
832	gi|350534796	P52409	CL6842.Contig2_All	2.01	0.65	4.31		2.11	3	4.38		11.8	14.1	14.5		2	3	5		Glucan endo-1,3-beta-glucosidase	Triticum aestivum		GO:0008152//metabolic process	GO:0004553//hydrolase activity, hydrolyzing O-glycosyl compounds	GO:0005618//cell wall
833	gi|359483356	O65399	CL7883.Contig1_All			0.63				0.63				7.8				1		Glucan endo-1,3-beta-glucosidase 1	Arabidopsis thaliana		GO:0005975//carbohydrate metabolic process	GO:0042973//glucan endo-1,3-beta-D-glucosidase activity;GO:0043169//cation binding	GO:0012505//endomembrane system;GO:0016023//cytoplasmic membrane-bounded vesicle
834	gi|225445059	Q9FJU9	CL10319.Contig2_All		0.65				0.65				9.1				1			Glucan endo-1,3-beta-glucosidase 13	Arabidopsis thaliana		GO:0005975//carbohydrate metabolic process	GO:0043169//cation binding;GO:0042973//glucan endo-1,3-beta-D-glucosidase activity	GO:0009505//plant-type cell wall;GO:0046658//anchored to plasma membrane;GO:0016023//cytoplasmic membrane-bounded vesicle
835	gi|224068937	Q94CD8	Unigene19464_All		2	2.65			2	2.65			11.7	12.6			1	2		Glucan endo-1,3-beta-glucosidase 4	Arabidopsis thaliana		GO:0005975//carbohydrate metabolic process	GO:0042973//glucan endo-1,3-beta-D-glucosidase activity;GO:0043169//cation binding	GO:0012505//endomembrane system
836	gi|359483084	Q93Z08	CL10676.Contig2_All	0.36	2			0.36	2			5.2	2.4			1	1			Glucan endo-1,3-beta-glucosidase 6	Arabidopsis thaliana		GO:0005975//carbohydrate metabolic process	GO:0043169//cation binding;GO:0042973//glucan endo-1,3-beta-D-glucosidase activity	GO:0046658//anchored to plasma membrane;GO:0016023//cytoplasmic membrane-bounded vesicle
837	gi|147812640	Q9M069	CL9382.Contig3_All			5.45				5.55				26.4				4		Glucan endo-1,3-beta-glucosidase 7	Arabidopsis thaliana		GO:0005975//carbohydrate metabolic process	GO:0042973//glucan endo-1,3-beta-D-glucosidase activity;GO:0043169//cation binding	-
838	gi|51507325	P36401	CL5184.Contig3_All	23.16	24.84	28.13		23.16	24.84	28.13		52.3	47.1	50		16	19	22		Glucan endo-1,3-beta-glucosidase, acidic isoform PR-Q'	Nicotiana tabacum		GO:0008152//metabolic process	GO:0004553//hydrolase activity, hydrolyzing O-glycosyl compounds	-
839	gi|149938954	P37830	CL3925.Contig11_All		5.21				7.34				26.1				4			Glucose-6-phosphate 1-dehydrogenase	Solanum tuberosum		GO:0009051//pentose-phosphate shunt, oxidative branch	GO:0050661//NADP binding;GO:0004345//glucose-6-phosphate dehydrogenase activity	GO:0005829//cytosol
840	gi|81075965	P37830	CL3925.Contig19_All	3.82				6.36				56.1				4				Glucose-6-phosphate 1-dehydrogenase	Solanum tuberosum		GO:0009051//pentose-phosphate shunt, oxidative branch	GO:0050661//NADP binding;GO:0004345//glucose-6-phosphate dehydrogenase activity	GO:0005829//cytosol
841	gi|81075965	P37830	CL3925.Contig4_All	13.88		12.83		13.88		12.83		24.6		25.2		8		7		Glucose-6-phosphate 1-dehydrogenase	Solanum tuberosum		GO:0046686//response to cadmium ion;GO:0009051//pentose-phosphate shunt, oxidative branch	GO:0050661//NADP binding;GO:0004345//glucose-6-phosphate dehydrogenase activity	GO:0009507//chloroplast;GO:0005829//cytosol
842	gi|225458305	P54237	CL5092.Contig7_All	2.66	4	6.98		2.66	4.18	6.98		15.3	13.2	27.5		2	3	5		Glucose-6-phosphate isomerase	Clarkia mildrediae		GO:0006094//gluconeogenesis;GO:0006096//glycolysis	GO:0004347//glucose-6-phosphate isomerase activity	GO:0005737//cytoplasm
843	gi|225452304	Q93ZC9	Unigene4267_All	2.33	3.39	4.71		2.33	3.39	4.71		12.1	11.2	34		1	2	3		Glucuronokinase 1	Arabidopsis thaliana		GO:0048868//pollen tube development;GO:0016310//phosphorylation;GO:0006020//inositol metabolic process;GO:0042546//cell wall biogenesis	GO:0004340//glucokinase activity;GO:0009702//L-arabinokinase activity;GO:0008266//poly(U) RNA binding;GO:0005524//ATP binding;GO:0004335//galactokinase activity;GO:0047940//glucuronokinase activity;GO:0047912//galacturonokinase activity	GO:0005737//cytoplasm
844	gi|297737555	Q07346	Unigene18014_All	2	2	2		20.6	12.25	15.72		33.2	30	40.9		20	11	19		Glutamate decarboxylase	Petunia hybrida		GO:0006536//glutamate metabolic process	GO:0030170//pyridoxal phosphate binding;GO:0004351//glutamate decarboxylase activity;GO:0005516//calmodulin binding	GO:0009536//plastid
845	gi|222625691	Q9ZPS4	CL16401.Contig1_All			2				4.03				54.8				3		Glutamate decarboxylase 3	Arabidopsis thaliana		GO:0006536//glutamate metabolic process	GO:0030170//pyridoxal phosphate binding;GO:0004351//glutamate decarboxylase activity	GO:0009536//plastid
846	gi|12229785	O04937	CL16206.Contig2_All	8.8	4.37	6.71		8.8	4.37	6.71		18.5	17.3	50.6		5	4	4		Glutamate dehydrogenase A	Nicotiana plumbaginifolia		GO:0046686//response to cadmium ion;GO:0006520//cellular amino acid metabolic process;GO:0009651//response to salt stress;GO:0055114//oxidation-reduction process	GO:0004353//glutamate dehydrogenase [NAD(P)+] activity;GO:0050897//cobalt ion binding;GO:0005507//copper ion binding;GO:0004352//glutamate dehydrogenase (NAD+) activity;GO:0005524//ATP binding;GO:0008270//zinc ion binding	GO:0005774//vacuolar membrane;GO:0005739//mitochondrion
847	gi|225445178	Q0JKD0	CL13877.Contig3_All	2				2				21.9				1				Glutamate synthase 1 [NADH]	Oryza sativa subsp. japonica		GO:0055114//oxidation-reduction process	GO:0004324//ferredoxin-NADP+ reductase activity;GO:0009055//electron carrier activity;GO:0005488//binding	GO:0005739//mitochondrion;GO:0005886//plasma membrane
848	gi|225456404	P31593	Unigene28175_All	2.84	1.06	6.88		2.84	1.06	6.88		11.3	13.6	15.3		3	3	5		Glutamate-1-semialdehyde 2,1-aminomutase	Nicotiana tabacum		GO:0015995//chlorophyll biosynthetic process;GO:0009416//response to light stimulus	GO:0030170//pyridoxal phosphate binding;GO:0042286//glutamate-1-semialdehyde 2,1-aminomutase activity;GO:0005515//protein binding;GO:0008483//transaminase activity	GO:0009941//chloroplast envelope;GO:0009570//chloroplast stroma;GO:0048046//apoplast
849	gi|225451379	P51119	CL2107.Contig2_All	10.55		2.12		24.52		22.52		49.7		39		22		21		Glutamine synthetase cytosolic isozyme 2	Vitis vinifera		GO:0009399//nitrogen fixation;GO:0006542//glutamine biosynthetic process	GO:0004356//glutamate-ammonia ligase activity;GO:0005524//ATP binding	GO:0005737//cytoplasm
850	gi|225453336	P52780	CL7355.Contig2_All	6.09		13.25		6.09		13.25		23.1		26.1		3		8		Glutamine--tRNA ligase	Lupinus luteus		GO:0006424//glutamyl-tRNA aminoacylation;GO:0048481//ovule development;GO:0006425//glutaminyl-tRNA aminoacylation	GO:0004819//glutamine-tRNA ligase activity;GO:0005524//ATP binding	GO:0005829//cytosol
851	gi|302143792	Q84WV9	CL2214.Contig7_All	4.2	2.07			4.2	2.07			27	18.3			4	1			Glutaminyl-peptide cyclotransferase	Arabidopsis thaliana		GO:0017186//peptidyl-pyroglutamic acid biosynthetic process, using glutaminyl-peptide cyclotransferase	GO:0046872//metal ion binding;GO:0016603//glutaminyl-peptide cyclotransferase activity	-
852	gi|147835769	Q8VZF3	CL5137.Contig1_All	1.44		2.02		1.44		2.02		7.5		10.5		2		1		Glutamyl endopeptidase	Arabidopsis thaliana		GO:0006508//proteolysis	GO:0008236//serine-type peptidase activity	GO:0016020//membrane
853	gi|147861793	Q9LI77	CL12797.Contig2_All			0.66				0.66				17.2				1		Glutamyl-tRNA(Gln) amidotransferase subunit A	Arabidopsis thaliana		-	GO:0016884//carbon-nitrogen ligase activity, with glutamine as amido-N-donor;GO:0004040//amidase activity	-
854	gi|15637350	Q9ZR41	Unigene22236_All	9.45	7.46	9.56		9.45	7.46	9.56		57	42.1	52.3		6	4	5		Glutaredoxin	Solanum lycopersicum		GO:0045454//cell redox homeostasis;GO:0006810//transport;GO:0022900//electron transport chain	GO:0009055//electron carrier activity;GO:0008794//arsenate reductase (glutaredoxin) activity;GO:0015035//protein disulfide oxidoreductase activity	GO:0005773//vacuole;GO:0005886//plasma membrane
855	gi|255573541	Q8LFQ6	CL15603.Contig2_All	6.45	7.14	10.02		6.45	7.14	10.02		36.8	41.4	66.2		4	6	5		Glutaredoxin-C4	Arabidopsis thaliana		GO:0045454//cell redox homeostasis	GO:0009055//electron carrier activity;GO:0015035//protein disulfide oxidoreductase activity;GO:0008794//arsenate reductase (glutaredoxin) activity	-
856	gi|351725897	Q8L910	CL8125.Contig3_All	4.09	4.33	7.68		4.09	4.33	7.68		30.8	28.4	20.7		4	3	4		Glutathione peroxidase 4	Arabidopsis thaliana		GO:0006979//response to oxidative stress;GO:0009793//embryo development ending in seed dormancy;GO:0055114//oxidation-reduction process	GO:0004602//glutathione peroxidase activity	GO:0005886//plasma membrane;GO:0005829//cytosol;GO:0005783//endoplasmic reticulum
857	gi|225436164	P32110	CL5528.Contig1_All	12.61	8.04	13.57		12.61	8.04	13.57		41.4	37.7	57.7		9	5	7		Glutathione S-transferase	Glycine max		-	GO:0004462//lactoylglutathione lyase activity;GO:0016740//transferase activity	-
858	gi|1170088	P46440	CL6386.Contig3_All		4.14	5.23			4.14	5.23			24	27.4			3	3		Glutathione S-transferase APIC	Nicotiana tabacum		GO:0009734//auxin mediated signaling pathway;GO:0006950//response to stress	GO:0004364//glutathione transferase activity	-
859	gi|350535987	Q8LE52	CL12278.Contig1_All			2				2				17.7				1		Glutathione S-transferase DHAR3	Arabidopsis thaliana		GO:0010731//protein glutathionylation;GO:0055114//oxidation-reduction process	GO:0005515//protein binding;GO:0045174//glutathione dehydrogenase (ascorbate) activity	GO:0009941//chloroplast envelope;GO:0009570//chloroplast stroma
860	gi|255578691	O80852	CL13176.Contig2_All	1.52				1.52				15.6				2				Glutathione S-transferase F9	Arabidopsis thaliana		-	GO:0004364//glutathione transferase activity	-
861	gi|224074915	Q9ZRT5	CL6533.Contig4_All	8.46		5.19		8.46		5.19		33.9		20.7		9		6		Glutathione S-transferase T1	Arabidopsis thaliana		GO:0009407//toxin catabolic process	GO:0004364//glutathione transferase activity	GO:0005777//peroxisome
862	gi|259479222	Q9FUS8	Unigene27729_All	0.81				0.83				12.2				1				Glutathione S-transferase U17	Arabidopsis thaliana		GO:0009407//toxin catabolic process;GO:0009704//de-etiolation;GO:0048527//lateral root development;GO:0060416//response to growth hormone stimulus;GO:0080167//response to karrikin	GO:0004364//glutathione transferase activity;GO:0016829//lyase activity	GO:0009507//chloroplast
863	gi|329130888	P57108	CL516.Contig9_All		0.94	2.61			0.94	2.61			16.2	26.9			1	3		Glutathione S-transferase zeta class	Euphorbia esula		GO:0009072//aromatic amino acid family metabolic process	GO:0016034//maleylacetoacetate isomerase activity;GO:0016740//transferase activity	GO:0005737//cytoplasm
864	gi|224110696	Q9FQA3	CL14234.Contig2_All	14.21	11.26	16.27		14.21	11.26	16.27		60.1	44	47.7		8	10	11		Glutathione transferase GST 23	Zea mays		-	GO:0016829//lyase activity	-
865	gi|283136114	Q9FQA3	CL16374.Contig2_All	6.03	6.51	6		6.03	6.51	6		36.6	31.5	20.8		3	4	4		Glutathione transferase GST 23	Zea mays		-	GO:0016740//transferase activity	-
866	gi|359495228	P10388	CL12869.Contig4_All		4				4				15.9				2			Glutenin, high molecular weight subunit DX5	Triticum aestivum		-	GO:0003676//nucleic acid binding	-
867	gi|359495228	P08489	CL12869.Contig3_All	10.21		8.01		10.21		8.01		22.9		22		7		4		Glutenin, high molecular weight subunit PW212	Triticum aestivum		-	-	-
868	gi|224086078	P25857	Unigene10153_All	2		2		2.88		2		34.1		17.5		2		2		Glyceraldehyde-3-phosphate dehydrogenase B	Arabidopsis thaliana		GO:0019253//reductive pentose-phosphate cycle;GO:0055114//oxidation-reduction process;GO:0009744//response to sucrose stimulus;GO:0009416//response to light stimulus;GO:0009409//response to cold;GO:0006096//glycolysis;GO:0046686//response to cadmium ion	GO:0004365//glyceraldehyde-3-phosphate dehydrogenase (NAD+) (phosphorylating) activity;GO:0051287//NAD binding;GO:0047100//glyceraldehyde-3-phosphate dehydrogenase (NADP+) (phosphorylating) activity;GO:0005515//protein binding	GO:0009941//chloroplast envelope;GO:0009535//chloroplast thylakoid membrane;GO:0009570//chloroplast stroma;GO:0010319//stromule;GO:0048046//apoplast
869	gi|225463623		CL14543.Contig1_All	3.87	1.7			3.87	1.7			18.3	9			3	2			Glycerol kinase isoform 1	Vitis vinifera		GO:0002237//response to molecule of bacterial origin;GO:0019563//glycerol catabolic process;GO:0006072//glycerol-3-phosphate metabolic process;GO:0016310//phosphorylation;GO:0010188//response to microbial phytotoxin;GO:0080167//response to karrikin	GO:0019200//carbohydrate kinase activity;GO:0005488//binding;GO:0004370//glycerol kinase activity	-
870	gi|296085983	Q9SS48	Unigene7061_All	2.5				4.64				32.2				3				Glycerol-3-phosphate dehydrogenase SDP6	Arabidopsis thaliana		GO:0006127//glycerophosphate shuttle;GO:0019563//glycerol catabolic process;GO:0006072//glycerol-3-phosphate metabolic process	GO:0004368//glycerol-3-phosphate dehydrogenase activity;GO:0004369	GO:0009331//glycerol-3-phosphate dehydrogenase complex;GO:0005743//mitochondrial inner membrane
871	gi|356562626	Q7Y208	CL5716.Contig2_All	2.31	2.22	4.09		2.31	2.22	4.09		12.5	18.7	17.6		1	1	2		Glycerophosphoryl diester phosphodiesterase 3	Arabidopsis thaliana		GO:0006071//glycerol metabolic process;GO:0006629//lipid metabolic process	GO:0008889//glycerophosphodiester phosphodiesterase activity	GO:0005773//vacuole;GO:0012505//endomembrane system;GO:0016023//cytoplasmic membrane-bounded vesicle
872	gi|225423730	Q39732	CL1777.Contig1_All			2				2				20.1				1		Glycine cleavage system H protein	Flaveria anomala		GO:0019464//glycine decarboxylation via glycine cleavage system	GO:0004375//glycine dehydrogenase (decarboxylating) activity;GO:0005524//ATP binding	GO:0005960//glycine cleavage complex;GO:0005739//mitochondrion
873	gi|3334200	O49954	CL7157.Contig2_All		1.3				11.72				32.3				11			Glycine dehydrogenase [decarboxylating]	Solanum tuberosum		GO:0055114//oxidation-reduction process;GO:0019464//glycine decarboxylation via glycine cleavage system;GO:0046686//response to cadmium ion	GO:0004375//glycine dehydrogenase (decarboxylating) activity;GO:0032440//2-alkenal reductase [NAD(P)] activity;GO:0005515//protein binding;GO:0030170//pyridoxal phosphate binding	GO:0005960//glycine cleavage complex;GO:0005739//mitochondrion;GO:0009941//chloroplast envelope;GO:0048046//apoplast
874	gi|7024449	Q9ZSJ6	Unigene25797_All			4.48				4.48				13				6		Glycine-rich protein 3 short isoform	Arabidopsis thaliana		GO:0009737//response to abscisic acid stimulus;GO:0009269//response to desiccation;GO:0009751//response to salicylic acid stimulus;GO:0009723//response to ethylene stimulus	GO:0005515//protein binding	-
875	gi|225448932	Q05966	CL11564.Contig2_All	2				2				19.1				1				Glycine-rich RNA-binding protein 10	Brassica napus		-	GO:0003676//nucleic acid binding;GO:0000166//nucleotide binding;GO:0008270//zinc ion binding	GO:0005730//nucleolus
876	gi|225457213	Q05966	Unigene35507_All	6.92		8.42		6.92		8.42		23.1		17.5		5		6		Glycine-rich RNA-binding protein 10	Brassica napus		-	GO:0005507//copper ion binding;GO:0003676//nucleic acid binding;GO:0005524//ATP binding	GO:0005739//mitochondrion
877	gi|399931799	Q9SVM8	Unigene31337_All			4				4				39.4				2		Glycine-rich RNA-binding protein 2	Arabidopsis thaliana		-	GO:0003676//nucleic acid binding;GO:0000166//nucleotide binding	-
878	gi|21553354	Q03250	CL10726.Contig2_All			4.05				4.05				66.9				2		Glycine-rich RNA-binding protein 7	Arabidopsis thaliana		GO:0048653//anther development;GO:0032508//DNA duplex unwinding;GO:0016117//carotenoid biosynthetic process;GO:0010119//regulation of stomatal movement;GO:0009662//etioplast organization;GO:0006406//mRNA export from nucleus;GO:0010363//regulation of plant-type hypersensitive response;GO:0009910//negative regulation of flower development;GO:0009651//response to salt stress;GO:0031062//positive reg…	GO:0046975//histone methyltransferase activity (H3-K36 specific);GO:0003697//single-stranded DNA binding;GO:0016621//cinnamoyl-CoA reductase activity;GO:0004674//protein serine/threonine kinase activity;GO:0046608//carotenoid isomerase activity;GO:0003723//RNA binding;GO:0042800//histone methyltransferase activity (H3-K4 specific);GO:0003690//double-stranded DNA binding;GO:0004872//receptor activ…	GO:0009507//chloroplast;GO:0005618//cell wall;GO:0005777//peroxisome;GO:0005730//nucleolus;GO:0012505//endomembrane system;GO:0005886//plasma membrane
879	gi|359495838	Q43472	CL1359.Contig18_All		2.01				2.01				20				1			Glycine-rich RNA-binding protein blt801	Hordeum vulgare		-	GO:0005488//binding	GO:0005622//intracellular
880	gi|225457213	Q43472	CL8336.Contig3_All	5.55		8		5.55		8		19.9		29.5		3		4		Glycine-rich RNA-binding protein blt801	Hordeum vulgare		-	GO:0005507//copper ion binding;GO:0003676//nucleic acid binding;GO:0005524//ATP binding	GO:0005739//mitochondrion
881	gi|225456501	O23627	CL5594.Contig1_All	12.24	12.42	14.75		12.24	12.42	14.75		32.2	27.3	30.4		9	7	9		Glycine--tRNA ligase 1	Arabidopsis thaliana		GO:0006426//glycyl-tRNA aminoacylation;GO:0046686//response to cadmium ion	GO:0005524//ATP binding;GO:0004820//glycine-tRNA ligase activity	GO:0005739//mitochondrion
882	gi|359495862	Q9FFN2	Unigene16999_All	0.41	0.59			0.41	0.59			8.6	8.6			1	1			Glycosyltransferase At5g03795	Arabidopsis thaliana		-	GO:0050508//glucuronosyl-N-acetylglucosaminyl-proteoglycan 4-alpha-N-acetylglucosaminyltransferase activity	GO:0016020//membrane;GO:0009507//chloroplast
883	gi|171854673	Q39659	CL10262.Contig3_All			1.82				4.67				16.3				4		Glyoxysomal fatty acid beta-oxidation multifunctional protein MFP-a	Cucumis sativus		GO:0006635//fatty acid beta-oxidation	GO:0016508//long-chain-enoyl-CoA hydratase activity;GO:0008692//3-hydroxybutyryl-CoA epimerase activity;GO:0004165//dodecenoyl-CoA delta-isomerase activity;GO:0003857//3-hydroxyacyl-CoA dehydrogenase activity;GO:0050662//coenzyme binding;GO:0004300//enoyl-CoA hydratase activity;GO:0018812	GO:0005618//cell wall;GO:0005730//nucleolus;GO:0009514//glyoxysome
884	gi|359473869	Q39659	CL3752.Contig2_All			2				2				24.7				1		Glyoxysomal fatty acid beta-oxidation multifunctional protein MFP-a	Cucumis sativus		GO:0006631//fatty acid metabolic process	GO:0004300//enoyl-CoA hydratase activity;GO:0004490//methylglutaconyl-CoA hydratase activity	GO:0005739//mitochondrion
885	gi|225449158		CL7453.Contig4_All			2.67				2.67				32.1				2		Golgi to ER traffic protein 4 homolog	Vitis vinifera		-	-	-
886	gi|56201391	Q8S8N9	CL14189.Contig1_All		2.11				2.11				17				1			Golgin candidate 1	Arabidopsis thaliana		GO:0048768//root hair cell tip growth;GO:0060151//peroxisome localization;GO:0010154//fruit development;GO:0051301//cell division;GO:0009791//post-embryonic development;GO:0051646//mitochondrion localization;GO:0010091//trichome branching;GO:0051645//Golgi localization;GO:0030048//actin filament-based movement	GO:0005524//ATP binding;GO:0003774//motor activity;GO:0003779//actin binding	GO:0016459//myosin complex;GO:0012505//endomembrane system
887	gi|356497595	Q8S8N9	CL283.Contig5_All			1.92				2				14.9				1		Golgin candidate 1	Arabidopsis thaliana		GO:0010020//chloroplast fission	GO:0050662//coenzyme binding;GO:0003824//catalytic activity	GO:0009941//chloroplast envelope;GO:0005794//Golgi apparatus
888	gi|255574131	Q8VYU6	CL9689.Contig2_All	2.02	2.01	4.03		2.02	2.01	4.03		19.6	17.6	25.7		1	1	2		Golgin candidate 4	Arabidopsis thaliana		-	-	GO:0005774//vacuolar membrane;GO:0016023//cytoplasmic membrane-bounded vesicle;GO:0005783//endoplasmic reticulum
889	gi|225465945	B0F9L4	CL2279.Contig1_All	2				4				17				2				Golgin candidate 6	Arabidopsis thaliana		GO:0048280//vesicle fusion with Golgi apparatus;GO:0009791//post-embryonic development;GO:0032527//protein exit from endoplasmic reticulum	GO:0005488//binding;GO:0008565//protein transporter activity	GO:0000139//Golgi membrane;GO:0005795//Golgi stack;GO:0005829//cytosol
890	gi|225465945	B0F9L4	Unigene29289_All	4.02				4.02				11.6				2				Golgin candidate 6	Arabidopsis thaliana		GO:0048280//vesicle fusion with Golgi apparatus;GO:0009791//post-embryonic development;GO:0032527//protein exit from endoplasmic reticulum	GO:0005488//binding;GO:0008565//protein transporter activity	GO:0000139//Golgi membrane;GO:0005795//Golgi stack;GO:0005829//cytosol
891	gi|225465945	B0F9L4	Unigene32303_All	2	2			2	2			12.1	13			1	1			Golgin candidate 6	Arabidopsis thaliana		GO:0048280//vesicle fusion with Golgi apparatus;GO:0009791//post-embryonic development;GO:0032527//protein exit from endoplasmic reticulum	GO:0005488//binding;GO:0008565//protein transporter activity	GO:0000139//Golgi membrane;GO:0005795//Golgi stack;GO:0005829//cytosol
892	gi|225465945	B0F9L4	Unigene49492_All		1.46				1.46				18				1			Golgin candidate 6	Arabidopsis thaliana		GO:0048280//vesicle fusion with Golgi apparatus;GO:0009791//post-embryonic development;GO:0032527//protein exit from endoplasmic reticulum	GO:0005488//binding;GO:0008565//protein transporter activity	GO:0000139//Golgi membrane;GO:0005795//Golgi stack;GO:0005829//cytosol
893	gi|225445585		CL12018.Contig2_All	3.12	2.33	2.04		3.12	2.33	2.04		16.2	15.8	12		3	1	1		GTPase-activating protein gyp7-like	Vitis vinifera		GO:0032313//regulation of Rab GTPase activity	GO:0005097//Rab GTPase activator activity	GO:0005622//intracellular
894	gi|225437537	O04834	CL7224.Contig3_All			10.69				10.69				47.2				7		GTP-binding protein SAR1A	Arabidopsis thaliana		GO:0016192//vesicle-mediated transport;GO:0006886//intracellular protein transport	GO:0005525//GTP binding	GO:0005794//Golgi apparatus;GO:0005886//plasma membrane;GO:0005783//endoplasmic reticulum
895	gi|6563322	O04266	Unigene25085_All	2.04		2		10.13		8.62		39.4		37.3		6		6		GTP-binding protein SAR1A	Brassica campestris		GO:0016192//vesicle-mediated transport;GO:0006886//intracellular protein transport	GO:0005525//GTP binding	GO:0012505//endomembrane system;GO:0005794//Golgi apparatus;GO:0005783//endoplasmic reticulum
896	gi|77416955	O04834	Unigene7954_All			2				8.62				39.9				6		GTP-binding protein SAR1A	Arabidopsis thaliana		GO:0016192//vesicle-mediated transport;GO:0006886//intracellular protein transport	GO:0005525//GTP binding	GO:0012505//endomembrane system;GO:0005794//Golgi apparatus;GO:0005886//plasma membrane;GO:0005783//endoplasmic reticulum
897	gi|356543004		CL441.Contig2_All			2				2				19.6				1		GTP-binding protein TypA/BipA homolog	Glycine max		GO:0006184//GTP catabolic process	GO:0003746//translation elongation factor activity;GO:0003924//GTPase activity;GO:0005525//GTP binding	GO:0005739//mitochondrion
898	gi|296084622	Q9SXB8	CL396.Contig5_All			3.59				3.59				9.2				2		G-type lectin S-receptor-like serine/threonine-protein kinase At1g11330	Arabidopsis thaliana		-	-	-
899	gi|351721140	O64477	Unigene30402_All	2.03	2.92	3.18		2.03	2.92	3.18		10.1	14	11.9		1	2	2		G-type lectin S-receptor-like serine/threonine-protein kinase At2g19130	Arabidopsis thaliana		GO:0048544//recognition of pollen;GO:0006468//protein phosphorylation	GO:0005524//ATP binding;GO:0004674//protein serine/threonine kinase activity	-
900	gi|224113157	O81832	CL3993.Contig2_All	2.01		2		4.02		4		12.8		13.9		2		2		G-type lectin S-receptor-like serine/threonine-protein kinase At4g27290	Arabidopsis thaliana		GO:0009987//cellular process	GO:0004672//protein kinase activity;GO:0000166//nucleotide binding	-
901	gi|225435578	Q39202	CL16541.Contig3_All	2.53		2.29		2.53		2.29		16.8		17.3		2		2		G-type lectin S-receptor-like serine/threonine-protein kinase RLK1	Arabidopsis thaliana		GO:0044238//primary metabolic process;GO:0044260	GO:0004672//protein kinase activity;GO:0004871//signal transducer activity;GO:0000166//nucleotide binding	-
902	gi|169655944	P49082	Unigene14467_All	4				4				17.3				2				Guanine nucleotide-binding protein alpha-1 subunit	Lotus japonicus		GO:0007186//G-protein coupled receptor signaling pathway;GO:0006471//protein ADP-ribosylation	GO:0004871//signal transducer activity;GO:0005525//GTP binding	-
903	gi|359475308	P93398	CL9172.Contig2_All	2				2				7.2				1				Guanine nucleotide-binding protein subunit beta-2	Nicotiana tabacum		GO:0007165//signal transduction	GO:0004871//signal transducer activity;GO:0005515//protein binding;GO:0004402//histone acetyltransferase activity	-
904	gi|1749825	P49026	CL617.Contig3_All	2.81		2		2.98		6.76		27.4		41.3		5		6		Guanine nucleotide-binding protein subunit beta-like protein	Nicotiana tabacum		GO:0016310//phosphorylation;GO:0048364//root development;GO:0048367//shoot development;GO:0009845//seed germination	GO:0004872//receptor activity;GO:0016905//myosin heavy chain kinase activity;GO:0000166//nucleotide binding	GO:0005730//nucleolus;GO:0005834//heterotrimeric G-protein complex
905	gi|350539339	P93340	CL617.Contig4_All		8.25	6.87			8.25	6.87			35.6	38.6			8	7		Guanine nucleotide-binding protein subunit beta-like protein	Nicotiana plumbaginifolia		GO:0016310//phosphorylation;GO:0048364//root development;GO:0048367//shoot development;GO:0009845//seed germination	GO:0004872//receptor activity;GO:0016905//myosin heavy chain kinase activity;GO:0000166//nucleotide binding	GO:0005730//nucleolus;GO:0005834//heterotrimeric G-protein complex
906	gi|224133188	P93340	Unigene28295_All			2				2.45				52				2		Guanine nucleotide-binding protein subunit beta-like protein	Nicotiana plumbaginifolia		-	-	-
907	gi|224090025	Q9LD90	CL15108.Contig3_All	4	2	2		4	2.01	2		17.2	12.5	19.3		2	1	1		H/ACA ribonucleoprotein complex subunit 4	Arabidopsis thaliana		GO:0001522//pseudouridine synthesis;GO:0006396//RNA processing	GO:0009982//pseudouridine synthase activity;GO:0003723//RNA binding;GO:0005515//protein binding	GO:0005730//nucleolus;GO:0005829//cytosol
908	gi|224090025	Q9LD90	Unigene10595_All	2	4.02	2.46		4	4.02	2.46		15.9	15.4	15.9		2	2	2		H/ACA ribonucleoprotein complex subunit 4	Arabidopsis thaliana		GO:0001522//pseudouridine synthesis;GO:0006396//RNA processing	GO:0009982//pseudouridine synthase activity;GO:0003723//RNA binding;GO:0005515//protein binding	GO:0005730//nucleolus;GO:0005829//cytosol
909	gi|359488185		CL5220.Contig3_All			0.36				0.36				9.9				1		HEAT repeat-containing protein 5B-like	Vitis vinifera		GO:0005982//starch metabolic process;GO:0005991//trehalose metabolic process	-	GO:0005829//cytosol
910	gi|359482278		Unigene24415_All	2				2				8.8				1				HEAT repeat-containing protein 7A homolog	Vitis vinifera		-	GO:0005488//binding	-
911	gi|224071519	P46254	Unigene32524_All			0.56				0.56				21.7				1		Heat shock 22 kDa protein	Pisum sativum		GO:0046686//response to cadmium ion;GO:0009408//response to heat	-	-
912	gi|359482944	Q9S7C0	CL14169.Contig1_All	10.37				10.37				24				6				Heat shock 70 kDa protein 14	Arabidopsis thaliana		GO:0006457//protein folding;GO:0046686//response to cadmium ion;GO:0009408//response to heat;GO:0055114//oxidation-reduction process	GO:0005524//ATP binding;GO:0032440//2-alkenal reductase [NAD(P)] activity	GO:0005886//plasma membrane;GO:0005618//cell wall;GO:0005634//nucleus
913	gi|359482944	Q9S7C0	CL4592.Contig2_All	1.18				1.18				18.2				1				Heat shock 70 kDa protein 14	Arabidopsis thaliana		GO:0006457//protein folding;GO:0046686//response to cadmium ion;GO:0009408//response to heat;GO:0055114//oxidation-reduction process	GO:0005524//ATP binding;GO:0032440//2-alkenal reductase [NAD(P)] activity	GO:0005886//plasma membrane;GO:0005618//cell wall;GO:0005634//nucleus
914	gi|224058852	Q9S7C0	Unigene32251_All			4				4				13.4				3		Heat shock 70 kDa protein 14	Arabidopsis thaliana		GO:0006457//protein folding;GO:0046686//response to cadmium ion;GO:0009408//response to heat;GO:0055114//oxidation-reduction process	GO:0005524//ATP binding;GO:0032440//2-alkenal reductase [NAD(P)] activity	GO:0005886//plasma membrane;GO:0005618//cell wall;GO:0005634//nucleus
915	gi|359482944	Q9S7C0	Unigene36752_All			4				4				31.4				2		Heat shock 70 kDa protein 14	Arabidopsis thaliana		GO:0006457//protein folding;GO:0046686//response to cadmium ion;GO:0009408//response to heat;GO:0055114//oxidation-reduction process	GO:0005524//ATP binding;GO:0032440//2-alkenal reductase [NAD(P)] activity	GO:0005886//plasma membrane;GO:0005634//nucleus
916	gi|224089829	F4JMJ1	CL15608.Contig2_All			8.23				16.88				51.4				11		Heat shock 70 kDa protein 17	Arabidopsis thaliana		GO:0006950//response to stress;GO:0055114//oxidation-reduction process	GO:0005524//ATP binding;GO:0032440//2-alkenal reductase [NAD(P)] activity	GO:0016023//cytoplasmic membrane-bounded vesicle;GO:0005774//vacuolar membrane;GO:0009507//chloroplast
917	gi|296081939	F4JMJ1	CL2876.Contig1_All	13.17	7.78	18.76		13.17	7.78	18.76		40.1	32.6	41.3		11	7	10		Heat shock 70 kDa protein 17	Arabidopsis thaliana		GO:0006950//response to stress;GO:0055114//oxidation-reduction process	GO:0005524//ATP binding;GO:0032440//2-alkenal reductase [NAD(P)] activity	GO:0016023//cytoplasmic membrane-bounded vesicle;GO:0005774//vacuolar membrane;GO:0009507//chloroplast
918	gi|224099789	Q9SKY8	CL2714.Contig2_All	4.14	2.01	2.44		4.14	2.01	2.44		17.6	4.2	9.1		2	1	1		Heat shock 70 kDa protein 8	Arabidopsis thaliana		GO:0006457//protein folding;GO:0009644//response to high light intensity;GO:0042542//response to hydrogen peroxide;GO:0009408//response to heat;GO:0055114//oxidation-reduction process	GO:0005524//ATP binding;GO:0032440//2-alkenal reductase [NAD(P)] activity	-
919	gi|406870037	P09189	CL2270.Contig2_All	2.78		3.55		9.14		9.98		76.2		78.1		5		8		Heat shock cognate 70 kDa protein	Petunia hybrida		-	GO:0005524//ATP binding	-
920	gi|45331281	P09189	CL2270.Contig3_All	6.03	4.34	8.12		37.06	35.05	49.95		56	52.1	59		32	33	41		Heat shock cognate 70 kDa protein	Petunia hybrida		GO:0006950//response to stress;GO:0055114//oxidation-reduction process	GO:0005524//ATP binding;GO:0032440//2-alkenal reductase [NAD(P)] activity	-
921	gi|225440324	P09189	Unigene13438_All			2.27				14.61				66				9		Heat shock cognate 70 kDa protein	Petunia hybrida		GO:0006950//response to stress;GO:0055114//oxidation-reduction process	GO:0005524//ATP binding;GO:0032440//2-alkenal reductase [NAD(P)] activity	-
922	gi|240255879		CL2610.Contig2_All	4.06	4	6		4.06	4	6		44.8	44.8	63.2		2	2	3		Heat shock factor binding protein	Arabidopsis thaliana		GO:0070370//cellular heat acclimation;GO:0048316//seed development	GO:0031072//heat shock protein binding	GO:0005634//nucleus;GO:0005829//cytosol
923	gi|240255880		Unigene45020_All	0.33				0.33				15.4				0				Heat shock factor binding protein	Arabidopsis thaliana		GO:0070370//cellular heat acclimation;GO:0048316//seed development	GO:0031072//heat shock protein binding	GO:0005634//nucleus;GO:0005829//cytosol
924	gi|255584994		CL5511.Contig6_All	1.2				1.2				8.1				1				Heat shock protein 70 (HSP70)-interacting protein	Ricinus communis		GO:0006950//response to stress	GO:0005488//binding	GO:0005886//plasma membrane
925	gi|1708314	P51819	CL1535.Contig1_All	1.79		5.8		26.84		28.45		47.2		41.6		24		29		Heat shock protein 83	Ipomoea nil		GO:0006457//protein folding;GO:0006950//response to stress	GO:0051082//unfolded protein binding;GO:0005524//ATP binding	GO:0005737//cytoplasm
926	gi|356540381	Q43468	CL13990.Contig2_All	2.09	6	2.03		6.33	8.38	6.03		53.4	52.3	40.4		4	4	3		Heat shock protein STI	Glycine max		GO:0009644//response to high light intensity;GO:0046686//response to cadmium ion;GO:0042542//response to hydrogen peroxide;GO:0009408//response to heat	GO:0005488//binding	GO:0005886//plasma membrane;GO:0005634//nucleus;GO:0005829//cytosol
927	gi|224103187	Q9SZN7	CL10260.Contig2_All	4		3.39		4		3.39		35.7		18.2		2		2		Heavy metal-associated isoprenylated plant protein 26	Arabidopsis thaliana		GO:0030001//metal ion transport;GO:0010286//heat acclimation	GO:0046872//metal ion binding;GO:0005515//protein binding	GO:0005886//plasma membrane
928	gi|225440067	Q9SZN7	CL5001.Contig3_All			2.36				2.36				25.9				2		Heavy metal-associated isoprenylated plant protein 26	Arabidopsis thaliana		-	-	-
929	gi|257219554	Q9SZN7	CL5517.Contig2_All	2.09	2	5.42		2.09	2	5.42		16.3	67.4	47.7		2	1	5		Heavy metal-associated isoprenylated plant protein 26	Arabidopsis thaliana		GO:0006355//regulation of transcription, DNA-dependent;GO:0009909//regulation of flower development;GO:0051568//histone H3-K4 methylation;GO:0010093//specification of floral organ identity;GO:0030001//metal ion transport	GO:0010314//phosphatidylinositol-5-phosphate binding;GO:0046872//metal ion binding;GO:0018024//histone-lysine N-methyltransferase activity	GO:0012505//endomembrane system;GO:0005737//cytoplasm;GO:0005634//nucleus;GO:0005886//plasma membrane
930	gi|225440067	Q9SZN7	Unigene18605_All		2				2				31.2				1			Heavy metal-associated isoprenylated plant protein 26	Arabidopsis thaliana		-	-	-
931	gi|225470739		Unigene34979_All			14.52				14.53				47.6				9		Heme-binding protein 2	Vitis vinifera		-	GO:0005488//binding	GO:0005774//vacuolar membrane;GO:0016023//cytoplasmic membrane-bounded vesicle
932	gi|224138978	Q9SR77	Unigene12022_All		1.03				1.03				17.8				1			Heme-binding-like protein At3g10130	Arabidopsis thaliana		GO:0010017//red or far-red light signaling pathway	GO:0005488//binding	GO:0005773//vacuole;GO:0005886//plasma membrane
933	gi|225456963	Q9SR77	Unigene21053_All	2.11				2.11				10.3				2				Heme-binding-like protein At3g10130	Arabidopsis thaliana		-	-	-
934	gi|255542100	Q9FF10	Unigene428_All	7.05	3.04	5.8		7.05	3.04	5.8		23.4	14	31.5		5	4	7		Heparanase-like protein 1	Arabidopsis thaliana		GO:0005975//carbohydrate metabolic process	GO:0016798//hydrolase activity, acting on glycosyl bonds;GO:0043169//cation binding	GO:0016020//membrane
935	gi|255542100	Q8L608	Unigene28504_All			2				2				60.4				1		Heparanase-like protein 2	Arabidopsis thaliana		GO:0005975//carbohydrate metabolic process	GO:0016798//hydrolase activity, acting on glycosyl bonds;GO:0043169//cation binding	GO:0016020//membrane;GO:0016023//cytoplasmic membrane-bounded vesicle
936	gi|359473388	Q9SSG3	CL6411.Contig8_All	8.02		13.79		8.02		13.79		10.1		12.8		4		10		HIPL1 protein	Arabidopsis thaliana		GO:0005975//carbohydrate metabolic process	GO:0016901//oxidoreductase activity, acting on the CH-OH group of donors, quinone or similar compound as acceptor;GO:0048038//quinone binding	GO:0046658//anchored to plasma membrane;GO:0016023//cytoplasmic membrane-bounded vesicle
937	gi|359495248	P93422	CL7629.Contig3_All		3.46	4.23			3.46	4.23			14	14.5			2	3		Histidine-tRNA ligase	Oryza sativa subsp. japonica		GO:0006427//histidyl-tRNA aminoacylation	GO:0005524//ATP binding;GO:0004821//histidine-tRNA ligase activity	GO:0009536//plastid
938	gi|33667908	O64644	CL8767.Contig1_All	2	2			2	2			31.9	20.4			1	1			Histone deacetylase complex subunit SAP18	Arabidopsis thaliana		GO:0009737//response to abscisic acid stimulus;GO:0009651//response to salt stress	GO:0005515//protein binding	GO:0005730//nucleolus
939	gi|296089630	Q9M4U4	CL9467.Contig7_All	5.84	4.07	5.12		5.84	4.07	5.12		17.1	10.5	13.5		4	2	3		Histone deacetylase HDT3	Zea mays		GO:0008283//cell proliferation;GO:0000059//protein import into nucleus, docking	GO:0008262//importin-alpha export receptor activity	GO:0005643//nuclear pore;GO:0005737//cytoplasm
940	gi|6681423	P37218	CL16500.Contig1_All			3.43				3.43				44.1				2		Histone H1	Solanum lycopersicum		-	-	GO:0043229//intracellular organelle
941	gi|351723017	Q9C944	CL12770.Contig2_All	16.4				16.4				51.1				11				Histone H2A variant 3	Arabidopsis thaliana		GO:0042742//defense response to bacterium;GO:0009909//regulation of flower development;GO:0016048//detection of temperature stimulus;GO:0006334//nucleosome assembly	GO:0003677//DNA binding;GO:0005515//protein binding	GO:0000786//nucleosome;GO:0005773//vacuole;GO:0005634//nucleus
942	gi|351724333	Q9C944	Unigene24295_All		14.36				14.36				59.5				10			Histone H2A variant 3	Arabidopsis thaliana		GO:0042742//defense response to bacterium;GO:0009909//regulation of flower development;GO:0016048//detection of temperature stimulus;GO:0006334//nucleosome assembly	GO:0003677//DNA binding;GO:0005515//protein binding	GO:0000786//nucleosome;GO:0005773//vacuole;GO:0005634//nucleus
943	gi|388514875	O65759	Unigene27802_All	7.24	10	8.01		9.36	12.15	10.3		45.4	29.8	40.4		8	10	12		Histone H2AX	Cicer arietinum		GO:0006334//nucleosome assembly	GO:0003677//DNA binding	GO:0005730//nucleolus;GO:0000786//nucleosome
944	gi|7387726	O22582	Unigene24789_All	11.17	14.8	10.97		11.17	14.8	10.97		32.1	54.7	48.9		11	14	16		Histone H2B	Gossypium hirsutum		GO:0006334//nucleosome assembly	GO:0003677//DNA binding	GO:0005730//nucleolus;GO:0000786//nucleosome
945	gi|356557465	P0CG89	CL3603.Contig1_All	12.98				12.98				85.3				18				Histone H4	Glycine max		GO:0006334//nucleosome assembly	GO:0003677//DNA binding;GO:0005515//protein binding	GO:0000786//nucleosome;GO:0005886//plasma membrane;GO:0005774//vacuolar membrane;GO:0009507//chloroplast;GO:0009579//thylakoid;GO:0005634//nucleus;GO:0005739//mitochondrion
946	gi|356557465	P0CG89	CL3603.Contig5_All			15.96				15.96				55.2				14		Histone H4	Glycine max		GO:0006334//nucleosome assembly	GO:0003677//DNA binding;GO:0005515//protein binding	GO:0000786//nucleosome;GO:0005886//plasma membrane;GO:0005774//vacuolar membrane;GO:0009507//chloroplast;GO:0009579//thylakoid;GO:0005634//nucleus;GO:0005739//mitochondrion
947	gi|118484838	P40619	CL6483.Contig3_All			1.35				1.35				41				2		HMG1/2-like protein	Ipomoea nil		-	GO:0003677//DNA binding	GO:0005634//nucleus
948	gi|304651500	P40619	Unigene9998_All	4	4			4	4			44.8	27.1			2	2			HMG1/2-like protein	Ipomoea nil		GO:0006333//chromatin assembly or disassembly	GO:0003700//sequence-specific DNA binding transcription factor activity;GO:0003677//DNA binding;GO:0003682//chromatin binding;GO:0030527//structural constituent of chromatin	GO:0000785//chromatin;GO:0005634//nucleus
949	gi|147842416	Q00423	CL5414.Contig2_All		2.03	2.41			2.03	2.41			47	50.6			1	2		HMG-Y-related protein A	Glycine max		GO:0006355//regulation of transcription, DNA-dependent;GO:0006334//nucleosome assembly	GO:0003677//DNA binding	GO:0000786//nucleosome;GO:0005634//nucleus
950	gi|224058619	P46606	CL1147.Contig4_All	2		2		2		2		16.3		13.8		1		1		Homeobox protein HD1	Brassica napus		GO:0010089//xylem development;GO:0006355//regulation of transcription, DNA-dependent	GO:0003700//sequence-specific DNA binding transcription factor activity;GO:0043565//sequence-specific DNA binding;GO:0005515//protein binding	GO:0005634//nucleus
951	gi|365222902	O22300	CL14693.Contig2_All	4.19	1.03			4.19	1.03			19.6	16.7			3	1			Homeobox protein knotted-1-like LET12	Solanum lycopersicum		GO:0006355//regulation of transcription, DNA-dependent	GO:0003700//sequence-specific DNA binding transcription factor activity;GO:0043565//sequence-specific DNA binding	GO:0005634//nucleus
952	gi|359489358	Q0WV12	CL2218.Contig24_All		2.04	2.03			2.04	2.03			17.8	9.1			1	1		Homeobox-leucine zipper protein ANTHOCYANINLESS 2	Arabidopsis thaliana		GO:0048364//root development;GO:0006355//regulation of transcription, DNA-dependent;GO:0043481//anthocyanin accumulation in tissues in response to UV light	GO:0043565//sequence-specific DNA binding;GO:0003700//sequence-specific DNA binding transcription factor activity	GO:0005634//nucleus
953	gi|350539483	Q0WV12	CL2218.Contig41_All	2.03				2.03				22.4				1				Homeobox-leucine zipper protein ANTHOCYANINLESS 2	Arabidopsis thaliana		GO:0048364//root development;GO:0006355//regulation of transcription, DNA-dependent;GO:0043481//anthocyanin accumulation in tissues in response to UV light	GO:0043565//sequence-specific DNA binding;GO:0003700//sequence-specific DNA binding transcription factor activity	GO:0005634//nucleus
954	gi|359473283	Q02283	Unigene934_All	2				2				15.2				1				Homeobox-leucine zipper protein HAT5	Arabidopsis thaliana		-	GO:0005488//binding	-
955	gi|365222856		CL9306.Contig2_All	2				2				6.9				1				Hop-interacting protein THI002	Solanum lycopersicum		GO:0045040//protein import into mitochondrial outer membrane	-	GO:0005742//mitochondrial outer membrane translocase complex
956	gi|359473854		Unigene32812_All	2.14	2.09	4		2.14	2.09	4		28.7	25.3	14.3		2	1	2		hsp70 nucleotide exchange factor FES1	Vitis vinifera		-	-	GO:0005739//mitochondrion
957	gi|255540991	Q9S7V4	CL5592.Contig1_All	1.21				1.21				18.3				1				HVA22-like protein a	Arabidopsis thaliana		GO:0042538//hyperosmotic salinity response;GO:0009414//response to water deprivation;GO:0009409//response to cold;GO:0009737//response to abscisic acid stimulus	-	GO:0012505//endomembrane system;GO:0016023//cytoplasmic membrane-bounded vesicle;GO:0016020//membrane
958	gi|296088794	Q9S784	CL9896.Contig1_All	2	2.59			2	2.59			15	25			1	1			HVA22-like protein c	Arabidopsis thaliana		-	-	-
959	gi|48209969		CL4829.Contig2_All		2				2				19.9				1			Hydrolase, alpha/beta fold family protein	Solanum demissum		-	GO:0016787//hydrolase activity	GO:0016023//cytoplasmic membrane-bounded vesicle
960	gi|255547996		CL4798.Contig2_All		1.22				1.22				21.1				2			Hydrolase, hydrolyzing O-glycosyl compounds	Ricinus communis		GO:0005975//carbohydrate metabolic process	GO:0004553//hydrolase activity, hydrolyzing O-glycosyl compounds;GO:0043169//cation binding	-
961	gi|76573347	O24496	CL4468.Contig6_All	2.3				2.3				16.7				1				Hydroxyacylglutathione hydrolase	Arabidopsis thaliana		GO:0019243//methylglyoxal catabolic process to D-lactate	GO:0004416//hydroxyacylglutathione hydrolase activity;GO:0008270//zinc ion binding	GO:0005737//cytoplasm;GO:0012505//endomembrane system
962	gi|255552523	O81027	CL1861.Contig11_All	2.02	3.96			2.02	4			24.6	16.9			1	2			Hydroxymethylglutaryl-CoA lyase	Arabidopsis thaliana		GO:0006551//leucine metabolic process	GO:0004419//hydroxymethylglutaryl-CoA lyase activity	GO:0005739//mitochondrion
963	gi|257781224	P54873	CL5415.Contig1_All	2.01	2	2.61		2.01	2	2.61		12.2	21.4	19.8		1	1	2		Hydroxymethylglutaryl-CoA synthase	Arabidopsis thaliana		GO:0008299//isoprenoid biosynthetic process	GO:0004421//hydroxymethylglutaryl-CoA synthase activity	-
964	gi|297793865	Q9FM19	Unigene2776_All	3.72	3.91	9.97		6.12	5.76	14.23		32.2	40.1	40.8		6	7	11		Hypersensitive-induced response protein 1	Arabidopsis thaliana		-	GO:0043424//protein histidine kinase binding	GO:0005774//vacuolar membrane;GO:0005886//plasma membrane
965	gi|62867582		CL14627.Contig2_All		2				2				8.5				1			Hypothetical protein	Nicotiana tabacum		-	-	GO:0005773//vacuole
966	gi|330318610		CL14931.Contig1_All		2.14	2.11			2.15	2.11			36.2	18.4			2	1		Hypothetical protein	Camellia sinensis		-	-	-
967	gi|330318680		Unigene9806_All		1.47	2			1.48	6.02			16.1	24.1			1	3		Hypothetical protein	Camellia sinensis		-	-	GO:0005773//vacuole
968	gi|313586603		Unigene11939_All	2	1.38	2.87		2	1.38	2.87		16.4	32.1	31.4		1	1	3		Hypothetical protein 33	Hevea brasiliensis		-	-	GO:0005774//vacuolar membrane;GO:0005739//mitochondrion;GO:0009536//plastid
969	gi|297844334		CL4393.Contig4_All		2				2				57.1				1			Hypothetical protein ARALYDRAFT_312429	Arabidopsis lyrata subsp. lyrata		GO:0008152//metabolic process	GO:0008967//phosphoglycolate phosphatase activity	-
970	gi|297843502		CL5945.Contig8_All		2				2				37.5				1			Hypothetical protein ARALYDRAFT_470730	Arabidopsis lyrata subsp. lyrata		-	GO:0003824//catalytic activity	GO:0016023//cytoplasmic membrane-bounded vesicle;GO:0005773//vacuole
971	gi|297816112		CL11104.Contig2_All		0.46				0.47				21.1				1			Hypothetical protein ARALYDRAFT_485259	Arabidopsis lyrata subsp. lyrata		GO:0016042//lipid catabolic process	GO:0005516//calmodulin binding;GO:0004806//triglyceride lipase activity	GO:0012505//endomembrane system
972	gi|297832872		CL5703.Contig1_All	2	2	4		2	2	4		5.8	11.1	11.7		1	1	2		Hypothetical protein ARALYDRAFT_896208	Arabidopsis lyrata subsp. lyrata		-	-	GO:0016021//integral to membrane
973	gi|357463399		CL6036.Contig1_All	7.38	11.05	10.18		7.38	11.05	10.18		43.6	43	45.6		7	11	18		Hypothetical protein MTR_3g087510	Medicago truncatula		-	-	-
974	gi|255557449		CL12215.Contig3_All		2				2				17.3				1			Hypothetical protein RCOM_0634810	Ricinus communis		-	-	-
975	gi|242051601		CL11522.Contig1_All	4.59	2.55	2		4.59	2.55	2		26.1	35.2	18.2		3	2	1		Hypothetical protein SORBIDRAFT_03g001950	Sorghum bicolor		-	GO:0003676//nucleic acid binding	GO:0005732//small nucleolar ribonucleoprotein complex;GO:0005634//nucleus
976	gi|147823109		CL8804.Contig1_All	1.61		1.73		1.63		1.73		22.7		24.3		2		1		Hypothetical protein VITISV_015753	Vitis vinifera		-	-	-
977	gi|147768778		CL14348.Contig3_All	0.46	0.48	0.75		0.46	0.48	0.75		19.8	19.8	27.2		1	1	1		Hypothetical protein VITISV_019556	Vitis vinifera		-	-	-
978	gi|147810266		CL6232.Contig2_All	2	2	2		2	2	2		26.9	21.2	37.3		1	1	1		Hypothetical protein VITISV_027853	Vitis vinifera		-	-	-
979	gi|147776716		CL7778.Contig2_All			0.36				0.36				9.4				1		Hypothetical protein VITISV_029501	Vitis vinifera		-	-	-
980	gi|147833458		Unigene8104_All	2.39				2.39				32.2				3				Hypothetical protein VITISV_029762	Vitis vinifera		-	-	-
981	gi|147846791		CL13994.Contig2_All	4				4				5.8				2				Hypothetical protein VITISV_032620	Vitis vinifera		GO:0017148//negative regulation of translation;GO:0042023//DNA endoreduplication;GO:0045892//negative regulation of transcription, DNA-dependent	GO:0030371//translation repressor activity	GO:0005829//cytosol;GO:0009524//phragmoplast;GO:0005634//nucleus
982	gi|147855445		CL3258.Contig4_All			0.37				0.37				13.4				1		Hypothetical protein VITISV_035284	Vitis vinifera		-	-	-
983	gi|147827322		CL7025.Contig1_All	20.6				20.6				34.4				12				Hypothetical protein VITISV_037471	Vitis vinifera		-	-	GO:0005774//vacuolar membrane;GO:0016023//cytoplasmic membrane-bounded vesicle;GO:0009941//chloroplast envelope;GO:0005886//plasma membrane
984	gi|356525030	Q9M647	CL945.Contig22_All		1.77				1.77				19				1			IAA-alanine resistance protein 1	Arabidopsis thaliana		-	-	-
985	gi|255561803	Q9M647	Unigene11039_All	2				2				6.8				1				IAA-alanine resistance protein 1	Arabidopsis thaliana		GO:0030001//metal ion transport	GO:0046873//metal ion transmembrane transporter activity	GO:0016020//membrane
986	gi|225442363	O04373	CL12733.Contig3_All	11.46		2.63		11.46		2.63		36.1		9		7		2		IAA-amino acid hydrolase ILR1-like 4	Arabidopsis thaliana		GO:0009611//response to wounding;GO:0006508//proteolysis	GO:0010179//IAA-Ala conjugate hydrolase activity;GO:0047980//hippurate hydrolase activity;GO:0008237//metallopeptidase activity	GO:0005886//plasma membrane;GO:0005783//endoplasmic reticulum
987	gi|49524068	O04373	CL2155.Contig4_All	4	3.89	2.04		4	3.89	2.04		19	13.9	17.2		2	2	1		IAA-amino acid hydrolase ILR1-like 4	Arabidopsis thaliana		GO:0009611//response to wounding;GO:0006508//proteolysis	GO:0010179//IAA-Ala conjugate hydrolase activity;GO:0047980//hippurate hydrolase activity;GO:0008237//metallopeptidase activity	GO:0005886//plasma membrane;GO:0005783//endoplasmic reticulum
988	gi|225442363	O04373	Unigene22678_All	2		2		2		2		24.3		16.4		1		1		IAA-amino acid hydrolase ILR1-like 4	Arabidopsis thaliana		GO:0009611//response to wounding;GO:0006508//proteolysis;GO:0010112//regulation of systemic acquired resistance	GO:0010179//IAA-Ala conjugate hydrolase activity;GO:0008237//metallopeptidase activity	GO:0012505//endomembrane system;GO:0005886//plasma membrane;GO:0005783//endoplasmic reticulum
989	gi|119866035	O22478	CL1732.Contig3_All	4.99		6.05		5		6.05		18.3		19.1		3		3		Importin subunit alpha	Solanum lycopersicum		GO:0006606//protein import into nucleus	GO:0005488//binding;GO:0008565//protein transporter activity	GO:0005737//cytoplasm;GO:0005643//nuclear pore
990	gi|119866035	O22478	CL1732.Contig4_All		6.39				6.39				29.7				6			Importin subunit alpha	Solanum lycopersicum		GO:0006606//protein import into nucleus	GO:0005488//binding;GO:0008565//protein transporter activity	GO:0005737//cytoplasm;GO:0005643//nuclear pore
991	gi|225455335		CL1511.Contig1_All			3.64				3.64				12				2		Importin subunit beta-1-like	Vitis vinifera		GO:0000059//protein import into nucleus, docking	GO:0008565//protein transporter activity;GO:0005488//binding	GO:0005643//nuclear pore;GO:0009507//chloroplast
992	gi|225435754		CL9732.Contig1_All	2.13	1.85			2.13	1.85			7.3	13.7			1	1			Importin-5	Vitis vinifera		GO:0009793//embryo development ending in seed dormancy;GO:0006886//intracellular protein transport	GO:0005488//binding;GO:0008565//protein transporter activity;GO:0016829//lyase activity	GO:0005618//cell wall;GO:0030089//phycobilisome
993	gi|225456272	Q8LFN2	CL5298.Contig27_All			1.08				1.08				7.5				1		Inactive leucine-rich repeat receptor-like protein kinase At3g03770	Arabidopsis thaliana		GO:0006468//protein phosphorylation;GO:0007169//transmembrane receptor protein tyrosine kinase signaling pathway	GO:0016491//oxidoreductase activity;GO:0005524//ATP binding;GO:0004674//protein serine/threonine kinase activity	GO:0005739//mitochondrion
994	gi|359497728	Q9ASS4	CL4159.Contig1_All	2.22	3.37			4.31	5.52			21	24.5			3	3			Inactive leucine-rich repeat receptor-like protein kinase At5g48380	Arabidopsis thaliana		GO:0006468//protein phosphorylation	GO:0004672//protein kinase activity;GO:0005524//ATP binding	GO:0016023//cytoplasmic membrane-bounded vesicle;GO:0016021//integral to membrane
995	gi|255552774	O04567	Unigene22230_All	1.41	0.55			1.42	0.55			8.6	19.5			1	2			Inactive receptor kinase At1g27190	Arabidopsis thaliana		GO:0006468//protein phosphorylation;GO:0007169//transmembrane receptor protein tyrosine kinase signaling pathway	GO:0004872//receptor activity;GO:0005515//protein binding;GO:0005524//ATP binding;GO:0004674//protein serine/threonine kinase activity	GO:0016023//cytoplasmic membrane-bounded vesicle;GO:0005886//plasma membrane;GO:0016021//integral to membrane;GO:0009507//chloroplast;GO:0005634//nucleus
996	gi|224135633	Q9LP77	CL4158.Contig2_All	2.02				2.16				23.7				2				Inactive receptor kinase At1g48480	Arabidopsis thaliana		GO:0006468//protein phosphorylation;GO:0007169//transmembrane receptor protein tyrosine kinase signaling pathway	GO:0004674//protein serine/threonine kinase activity;GO:0016491//oxidoreductase activity;GO:0005524//ATP binding;GO:0005515//protein binding	GO:0016021//integral to membrane;GO:0005774//vacuolar membrane;GO:0005886//plasma membrane
997	gi|359491530	Q9LP77	CL4158.Contig3_All	0.4				0.49				11.5				2				Inactive receptor kinase At1g48480	Arabidopsis thaliana		GO:0006468//protein phosphorylation;GO:0007169//transmembrane receptor protein tyrosine kinase signaling pathway	GO:0004674//protein serine/threonine kinase activity;GO:0016491//oxidoreductase activity;GO:0005524//ATP binding;GO:0005515//protein binding	GO:0016021//integral to membrane;GO:0005774//vacuolar membrane;GO:0005886//plasma membrane
998	gi|280967730	O48788	Unigene4808_All			1.28				1.28				13.5				1		Inactive receptor kinase At2g26730	Arabidopsis thaliana		GO:0006468//protein phosphorylation;GO:0007169//transmembrane receptor protein tyrosine kinase signaling pathway	GO:0005515//protein binding;GO:0005524//ATP binding;GO:0004674//protein serine/threonine kinase activity	GO:0016023//cytoplasmic membrane-bounded vesicle;GO:0005886//plasma membrane
999	gi|255576916	O48788	Unigene6256_All	3.02	2.41	2		3.02	2.6	2.1		27.5	27.5	24.4		4	4	2		Inactive receptor kinase At2g26730	Arabidopsis thaliana		GO:0006468//protein phosphorylation;GO:0007169//transmembrane receptor protein tyrosine kinase signaling pathway	GO:0050321//tau-protein kinase activity;GO:0004872//receptor activity;GO:0005515//protein binding;GO:0005524//ATP binding;GO:0004674//protein serine/threonine kinase activity	GO:0005886//plasma membrane;GO:0016021//integral to membrane
1000	gi|225445372	O48788	Unigene6372_All	4.36				4.36				34.1				4				Inactive receptor kinase At2g26730	Arabidopsis thaliana		GO:0006468//protein phosphorylation;GO:0055114//oxidation-reduction process;GO:0007169//transmembrane receptor protein tyrosine kinase signaling pathway	GO:0004674//protein serine/threonine kinase activity;GO:0032440//2-alkenal reductase [NAD(P)] activity;GO:0004872//receptor activity;GO:0005524//ATP binding;GO:0005515//protein binding;GO:0050321//tau-protein kinase activity	GO:0016021//integral to membrane;GO:0016023//cytoplasmic membrane-bounded vesicle;GO:0005886//plasma membrane
1001	gi|255586379	Q9LVM0	CL2318.Contig1_All	2	3.46			2.08	3.46			13.8	17.1			1	2			Inactive receptor kinase At5g58300	Arabidopsis thaliana		GO:0006468//protein phosphorylation;GO:0007169//transmembrane receptor protein tyrosine kinase signaling pathway;GO:0055114//oxidation-reduction process	GO:0050321//tau-protein kinase activity;GO:0004872//receptor activity;GO:0005524//ATP binding;GO:0004674//protein serine/threonine kinase activity;GO:0032440//2-alkenal reductase [NAD(P)] activity	GO:0005886//plasma membrane;GO:0016021//integral to membrane
1002	gi|209968797	P42390	CL2859.Contig3_All		2.01	4			2.01	4			21.9	20.3			2	2		Indole-3-glycerol phosphate lyase	Zea mays		GO:0042742//defense response to bacterium;GO:0052544//defense response by callose deposition in cell wall;GO:0000162//tryptophan biosynthetic process;GO:0050832//defense response to fungus	GO:0005509//calcium ion binding;GO:0004834//tryptophan synthase activity;GO:0005515//protein binding	GO:0005777//peroxisome;GO:0009535//chloroplast thylakoid membrane;GO:0009570//chloroplast stroma;GO:0005773//vacuole
1003	gi|2208908	Q96303	CL8176.Contig2_All	12.13	12.15	4.64		12.13	12.16	8.79		18.1	17.5	21.4		9	8	7		Inorganic phosphate transporter 1-4	Arabidopsis thaliana		GO:0006817//phosphate ion transport;GO:0055085//transmembrane transport	GO:0005315//inorganic phosphate transmembrane transporter activity	GO:0016021//integral to membrane
1004	gi|357440961	Q8GYF4	CL8176.Contig4_All	6.32	6.68	10.07		9.73	9.58	10.07		19.8	18.5	22.2		7	6	6		Inorganic phosphate transporter 1-5	Arabidopsis thaliana		GO:0006817//phosphate ion transport;GO:0055085//transmembrane transport	GO:0005315//inorganic phosphate transmembrane transporter activity	GO:0016021//integral to membrane
1005	gi|224109084	P47996	CL15932.Contig2_All			2				2				29.3				1		Inosine-5'-monophosphate dehydrogenase 1	Arabidopsis thaliana		GO:0006177//GMP biosynthetic process;GO:0055114//oxidation-reduction process	GO:0003938//IMP dehydrogenase activity;GO:0046872//metal ion binding	-
1006	gi|225455706	P50287	CL10520.Contig2_All			3.53				3.53				31				2		Isoaspartyl peptidase/L-asparaginase 1	Arabidopsis thaliana		GO:0006516//glycoprotein catabolic process	GO:0004067//asparaginase activity;GO:0008798//beta-aspartyl-peptidase activity	-
1007	gi|330318641		Unigene34891_All	1.01	5.62	4.52		1.02	5.62	4.52		10.8	17	37.6		1	3	3		Isochorismatase hydrolase family protein	Camellia sinensis		GO:0008152//metabolic process	GO:0003824//catalytic activity	-
1008	gi|5738864	Q40345	Unigene10347_All			0.44				0.48				10.1				2		Isocitrate dehydrogenase [NADP]	Medicago sativa		GO:0006099//tricarboxylic acid cycle;GO:0006102//isocitrate metabolic process	GO:0051287//NAD binding;GO:0004450//isocitrate dehydrogenase (NADP+) activity;GO:0000287//magnesium ion binding	GO:0009507//chloroplast;GO:0005739//mitochondrion
1009	gi|252972629	P93147	Unigene9494_All	3.89				3.89				20				2				Isoflavone 2'-hydroxylase	Glycyrrhiza echinata		-	GO:0046872//metal ion binding;GO:0016491//oxidoreductase activity	-
1010	gi|359474654	P52581	CL13377.Contig3_All	2				2				19.4				1				Isoflavone reductase homolog	Lupinus albus		GO:0055114//oxidation-reduction process	GO:0005488//binding;GO:0047526	-
1011	gi|157072591	O48965	CL5492.Contig9_All	2		0.64		2		0.64		12		23.1		1		1		Isopentenyl-diphosphate Delta-isomerase II	Camptotheca acuminata		GO:0008299//isoprenoid biosynthetic process;GO:0015995//chlorophyll biosynthetic process;GO:0015979//photosynthesis	GO:0046872//metal ion binding;GO:0016787//hydrolase activity;GO:0004452//isopentenyl-diphosphate delta-isomerase activity	-
1012	gi|357472331	Q9SWG0	CL175.Contig8_All			2.14				2.14				25.3				2		Isovaleryl-CoA dehydrogenase	Arabidopsis thaliana		GO:0055114//oxidation-reduction process	GO:0050660//flavin adenine dinucleotide binding;GO:0008470//isovaleryl-CoA dehydrogenase activity;GO:0005524//ATP binding	GO:0005759//mitochondrial matrix
1013	gi|255570831	Q9FS88	Unigene42965_All			4				4				22.8				2		Isovaleryl-CoA dehydrogenase 1	Solanum tuberosum		GO:0055114//oxidation-reduction process	GO:0050660//flavin adenine dinucleotide binding;GO:0008470//isovaleryl-CoA dehydrogenase activity;GO:0005524//ATP binding	GO:0005759//mitochondrial matrix
1014	gi|255551831	Q9FS88	Unigene4398_All		1.57	2			1.57	2			16.5	22			1	1		Isovaleryl-CoA dehydrogenase 1	Solanum tuberosum		GO:0048767//root hair elongation;GO:0055114//oxidation-reduction process	GO:0050660//flavin adenine dinucleotide binding;GO:0003995//acyl-CoA dehydrogenase activity	-
1015	gi|225423767	Q9SEX2	CL12008.Contig1_All		2.04				2.04				18.4				1			Katanin p60 ATPase-containing subunit	Arabidopsis thaliana		-	GO:0016887//ATPase activity;GO:0005524//ATP binding	-
1016	gi|255561818	Q9LK31	CL3922.Contig3_All			2				2				13.3				1		Kelch repeat-containing protein At3g27220	Arabidopsis thaliana		-	-	GO:0005794//Golgi apparatus
1017	gi|255561818	Q9LK31	CL3922.Contig6_All	2	1.13			2	1.13			7.8	6.5			1	1			Kelch repeat-containing protein At3g27220	Arabidopsis thaliana		-	-	GO:0005794//Golgi apparatus
1018	gi|193290660	Q01292	CL11224.Contig1_All	6.91	8.75	9.28		6.91	8.75	9.29		22.3	28.1	17.6		5	5	5		Ketol-acid reductoisomerase	Spinacia oleracea		GO:0055114//oxidation-reduction process;GO:0009082//branched-chain amino acid biosynthetic process;GO:0046686//response to cadmium ion	GO:0005507//copper ion binding;GO:0004455//ketol-acid reductoisomerase activity;GO:0000287//magnesium ion binding;GO:0070402//NADPH binding;GO:0016853//isomerase activity;GO:0042803//protein homodimerization activity	GO:0005618//cell wall;GO:0005739//mitochondrion;GO:0009941//chloroplast envelope;GO:0009570//chloroplast stroma;GO:0048046//apoplast
1019	gi|224130402		Unigene28299_All			2.02				2.02				20.3				1		Ketopantoate hydroxymethyltransferase	Populus trichocarpa		GO:0015940//pantothenate biosynthetic process;GO:0032259//methylation	GO:0003864//3-methyl-2-oxobutanoate hydroxymethyltransferase activity;GO:0050897//cobalt ion binding;GO:0008270//zinc ion binding;GO:0008168//methyltransferase activity	GO:0005739//mitochondrion
1020	gi|359488265	P58223	CL12059.Contig2_All	1.7				1.7				9.1				1				KH domain-containing protein At4g18375	Arabidopsis thaliana		-	-	-
1021	gi|225452863	P58223	CL5213.Contig3_All	2				2				14				1				KH domain-containing protein At4g18375	Arabidopsis thaliana		-	GO:0003723//RNA binding	-
1022	gi|225445949	P58223	CL9715.Contig7_All	6.23	5.66	3.86		6.23	5.66	3.86		20.9	17.8	24		5	2	3		KH domain-containing protein At4g18375	Arabidopsis thaliana		GO:0048467//gynoecium development;GO:0051302//regulation of cell division;GO:0050732//negative regulation of peptidyl-tyrosine phosphorylation;GO:0030154//cell differentiation;GO:0048367//shoot development;GO:0048640//negative regulation of developmental growth	GO:0016788//hydrolase activity, acting on ester bonds;GO:0003676//nucleic acid binding;GO:0004300//enoyl-CoA hydratase activity	GO:0005829//cytosol;GO:0016021//integral to membrane;GO:0009923//fatty acid elongase complex;GO:0005634//nucleus
1023	gi|359486525	P58223	Unigene35665_All			2.01				2.01				24.1				1		KH domain-containing protein At4g18375	Arabidopsis thaliana		GO:0008380//RNA splicing	GO:0003723//RNA binding;GO:0004221//ubiquitin thiolesterase activity	GO:0009536//plastid
1024	gi|225445949		Unigene34987_All			2				2				14.3				1		KH domain-containing protein At4g18375 isoform 1	Vitis vinifera		GO:0048467//gynoecium development;GO:0051302//regulation of cell division;GO:0050732//negative regulation of peptidyl-tyrosine phosphorylation;GO:0030154//cell differentiation;GO:0048367//shoot development;GO:0048640//negative regulation of developmental growth	GO:0003723//RNA binding;GO:0004221//ubiquitin thiolesterase activity;GO:0004300//enoyl-CoA hydratase activity	GO:0005829//cytosol;GO:0016021//integral to membrane;GO:0009923//fatty acid elongase complex;GO:0005634//nucleus
1025	gi|225462759	Q84J37	CL2727.Contig3_All			4.28				4.29				14.7				3		Laccase-15	Arabidopsis thaliana		GO:0046274//lignin catabolic process;GO:0055114//oxidation-reduction process	GO:0005507//copper ion binding	GO:0048046//apoplast
1026	gi|225430251		CL13817.Contig2_All	2				2				22.3				1				Lactation elevated protein 1	Vitis vinifera		-	GO:0016887//ATPase activity;GO:0005524//ATP binding	GO:0005739//mitochondrion
1027	gi|359484875		CL7518.Contig7_All	2				2				22.8				1				Lactation elevated protein 1-like	Vitis vinifera		-	GO:0005516//calmodulin binding;GO:0016887//ATPase activity;GO:0005524//ATP binding	GO:0005739//mitochondrion;GO:0009507//chloroplast
1028	gi|255553801		Unigene12597_All	2.67				2.67				20.5				2				lanC-like protein 2-like (LOC100803464)	Glycine max		GO:0010231//maintenance of seed dormancy;GO:0008152//metabolic process;GO:0009787//regulation of abscisic acid mediated signaling pathway	GO:0003824//catalytic activity;GO:0010427//abscisic acid binding	GO:0019898//extrinsic to membrane;GO:0005886//plasma membrane;GO:0009536//plastid
1029	gi|359476009	O23461	CL10389.Contig1_All		2				2				7.3				1			L-arabinokinase	Arabidopsis thaliana		GO:0046835//carbohydrate phosphorylation;GO:0019566//arabinose metabolic process;GO:0006012//galactose metabolic process;GO:0006396//RNA processing	GO:0009702//L-arabinokinase activity;GO:0005524//ATP binding;GO:0004335//galactokinase activity	GO:0005737//cytoplasm
1030	gi|359476009	O23461	CL10389.Contig3_All			2				2				9.5				1		L-arabinokinase	Arabidopsis thaliana		GO:0046835//carbohydrate phosphorylation;GO:0019566//arabinose metabolic process;GO:0006012//galactose metabolic process;GO:0006396//RNA processing	GO:0009702//L-arabinokinase activity;GO:0005524//ATP binding;GO:0004335//galactokinase activity	GO:0005737//cytoplasm
1031	gi|225462438		Unigene708_All			0.9				0.9				16.6				1		Large subunit GTPase 1 homolog	Vitis vinifera		-	GO:0005525//GTP binding	GO:0005622//intracellular
1032	gi|307136311	P29162	CL1610.Contig4_All			9.15				11.27				26.8				11		L-ascorbate oxidase homolog	Nicotiana tabacum		GO:0055114//oxidation-reduction process	GO:0005507//copper ion binding;GO:0008447//L-ascorbate oxidase activity	GO:0009505//plant-type cell wall;GO:0048046//apoplast
1033	gi|3202024	Q69SV0	Unigene27834_All	2.56		2		5.27		6.01		27.1		38.8		5		5		L-ascorbate peroxidase 8	Oryza sativa subsp. japonica		GO:0006979//response to oxidative stress;GO:0055114//oxidation-reduction process	GO:0020037//heme binding;GO:0016688//L-ascorbate peroxidase activity	GO:0009507//chloroplast
1034	gi|45268437	Q42592	Unigene26100_All			1				1				39.5				1		L-ascorbate peroxidase S	Arabidopsis thaliana		-	GO:0004601//peroxidase activity	GO:0009536//plastid
1035	gi|350535589	Q8W1E0	CL12192.Contig2_All		0.85				0.85				9.2				1			Late blight resistance protein R1-A	Solanum demissum		-	-	-
1036	gi|225458888	Q9FZI8	Unigene7197_All			14.05				14.05				31.9				8		Lecithin-cholesterol acyltransferase-like 1	Arabidopsis thaliana		GO:0006629//lipid metabolic process	GO:0004607//phosphatidylcholine-sterol O-acyltransferase activity	GO:0005774//vacuolar membrane;GO:0016023//cytoplasmic membrane-bounded vesicle
1037	gi|225434178		Unigene37575_All			1.3				1.3				24.6				1		LETM1 and EF-hand domain-containing protein 1	Vitis vinifera		-	GO:0005509//calcium ion binding	GO:0016021//integral to membrane;GO:0005739//mitochondrion
1038	gi|225452376	O65375	CL10718.Contig4_All	0.4				0.49				5.5				1				Leucine-rich repeat extensin-like protein 1	Arabidopsis thaliana		-	-	-
1039	gi|255546868	O65375	Unigene11543_All	1.31		1.75		1.35		1.76		15.1		19.9		2		1		Leucine-rich repeat extensin-like protein 1	Arabidopsis thaliana		GO:0010054//trichoblast differentiation;GO:0009826//unidimensional cell growth;GO:0000904//cell morphogenesis involved in differentiation	GO:0005515//protein binding;GO:0003824//catalytic activity	GO:0009505//plant-type cell wall
1040	gi|225447887	Q9T0K5	CL1641.Contig1_All			2				2				18.3				1		Leucine-rich repeat extensin-like protein 3	Arabidopsis thaliana		-	-	GO:0009536//plastid;GO:0005886//plasma membrane
1041	gi|225426623	Q9T0K5	Unigene28997_All			2				2				12.2				1		Leucine-rich repeat extensin-like protein 3	Arabidopsis thaliana		GO:0006725//cellular aromatic compound metabolic process	GO:0016830//carbon-carbon lyase activity	GO:0005739//mitochondrion;GO:0009507//chloroplast
1042	gi|297739733	Q9T0K5	Unigene34892_All	0.75		10.26		0.75		10.26		6		27.5		1		7		Leucine-rich repeat extensin-like protein 3	Arabidopsis thaliana		-	-	-
1043	gi|225452376	Q9SN46	CL10718.Contig2_All		2.23				2.23				9.1				1			Leucine-rich repeat extensin-like protein 5	Arabidopsis thaliana		-	-	GO:0044444//cytoplasmic part;GO:0043231//intracellular membrane-bounded organelle
1044	gi|225435207	Q9SN46	CL15301.Contig2_All			1.18				1.18				20.4				2		Leucine-rich repeat extensin-like protein 5	Arabidopsis thaliana		GO:0007568//aging	-	GO:0012505//endomembrane system;GO:0016023//cytoplasmic membrane-bounded vesicle;GO:0016021//integral to membrane;GO:0005886//plasma membrane
1045	gi|225440708	Q9SN46	Unigene48968_All			0.6				0.6				8.7				1		Leucine-rich repeat extensin-like protein 5	Arabidopsis thaliana		GO:0051607//defense response to virus	-	-
1046	gi|359487233	Q9SN46	Unigene6532_All	8.2	7.81	3.07		8.2	7.81	3.07		20.7	17	13.5		4	4	3		Leucine-rich repeat extensin-like protein 5	Arabidopsis thaliana		-	-	GO:0016020//membrane
1047	gi|359493147	Q9LYN8	Unigene24836_All		1.21				3.29				19.8				2			Leucine-rich repeat receptor protein kinase EXS	Arabidopsis thaliana		GO:0009611//response to wounding;GO:0009556//microsporogenesis;GO:0008152//metabolic process;GO:0010234//tapetal cell fate specification	GO:0004672//protein kinase activity;GO:0005515//protein binding;GO:0001653//peptide receptor activity;GO:0000166//nucleotide binding	GO:0009507//chloroplast;GO:0005886//plasma membrane
1048	gi|297739430	Q9LT96	CL2581.Contig5_All	2				2				3.5				1				Leucine-rich repeat receptor-like protein kinase At5g49770	Arabidopsis thaliana		GO:0009987//cellular process;GO:0008152//metabolic process	GO:0004674//protein serine/threonine kinase activity;GO:0016491//oxidoreductase activity;GO:0000166//nucleotide binding	GO:0016023//cytoplasmic membrane-bounded vesicle
1049	gi|255556695	Q9LT96	CL9203.Contig2_All		2.01				2.01				11.8				1			Leucine-rich repeat receptor-like protein kinase At5g49770	Arabidopsis thaliana		GO:0006468//protein phosphorylation;GO:0007169//transmembrane receptor protein tyrosine kinase signaling pathway	GO:0004871//signal transducer activity;GO:0016491//oxidoreductase activity;GO:0005524//ATP binding;GO:0004674//protein serine/threonine kinase activity	GO:0044464//cell part
1050	gi|255578162	C0LGN2	CL1663.Contig4_All			2.01				4.01				20.6				2		Leucine-rich repeat receptor-like serine/threonine-protein kinase At3g14840	Arabidopsis thaliana		GO:0006468//protein phosphorylation	GO:0004715//non-membrane spanning protein tyrosine kinase activity;GO:0005524//ATP binding;GO:0004674//protein serine/threonine kinase activity	GO:0005739//mitochondrion
1051	gi|359493983	C0LGN2	Unigene56808_All	5.42		2		5.42		2.01		18.2		19.2		3		1		Leucine-rich repeat receptor-like serine/threonine-protein kinase At3g14840	Arabidopsis thaliana		GO:0006468//protein phosphorylation;GO:0055114//oxidation-reduction process	GO:0004715//non-membrane spanning protein tyrosine kinase activity;GO:0005524//ATP binding;GO:0004674//protein serine/threonine kinase activity;GO:0032440//2-alkenal reductase [NAD(P)] activity	GO:0005886//plasma membrane
1052	gi|225460189		CL8079.Contig2_All		2	6.08			2	6.08			11.9	24.3			1	4		Leucyl-tRNA synthetase	Vitis vinifera		GO:0006429//leucyl-tRNA aminoacylation	GO:0004823//leucine-tRNA ligase activity;GO:0005524//ATP binding	GO:0005737//cytoplasm
1053	gi|10047219	Q9SU56	Unigene15541_All	6.99	2.58	3.64		6.99	2.58	3.64		27	12.7	18.2		3	1	3		L-galactono-1,4-lactone dehydrogenase	Arabidopsis thaliana		GO:0055114//oxidation-reduction process	GO:0050660//flavin adenine dinucleotide binding;GO:0050105//L-gulonolactone oxidase activity;GO:0016633//galactonolactone dehydrogenase activity;GO:0003885//D-arabinono-1,4-lactone oxidase activity	GO:0016020//membrane
1054	gi|14278923	P93149	Unigene22209_All	4	1.06			4	1.06			17.8	12.8			2	1			Licodione synthase	Glycyrrhiza echinata		-	GO:0004497//monooxygenase activity;GO:0005506//iron ion binding	-
1055	gi|22261807	P80471	CL10957.Contig1_All	6.4	5.26	4		6.4	5.26	4		31.7	22	34.2		6	4	3		Light-induced protein	Solanum tuberosum		GO:0006950//response to stress	GO:0016491//oxidoreductase activity;GO:0005198//structural molecule activity	GO:0009535//chloroplast thylakoid membrane
1056	gi|224118150	P80471	Unigene34993_All		5.64	2.02			5.64	7.35			54.3	41.4			4	4		Light-induced protein	Solanum tuberosum		GO:0006950//response to stress;GO:0055114//oxidation-reduction process	GO:0005198//structural molecule activity;GO:0032440//2-alkenal reductase [NAD(P)] activity	GO:0010287//plastoglobule;GO:0031977//thylakoid lumen;GO:0009535//chloroplast thylakoid membrane
1057	gi|255571475		Unigene8471_All			11.27				11.27				50.4				7		Light-inducible protein atls1	Ricinus communis		GO:0051707//response to other organism;GO:0006954//inflammatory response	GO:0050178//phenylpyruvate tautomerase activity	GO:0009507//chloroplast
1058	gi|225440692	Q9M028	CL12418.Contig2_All	2		2		2		2		6.5		13.2		1		1		LIMR family protein At5g01460	Arabidopsis thaliana		-	-	GO:0016023//cytoplasmic membrane-bounded vesicle;GO:0016020//membrane
1059	gi|224140417	Q9M028	Unigene20562_All		1.7				1.7				13.4				1			LIMR family protein At5g01460	Arabidopsis thaliana		-	-	GO:0016023//cytoplasmic membrane-bounded vesicle;GO:0016020//membrane
1060	gi|1117793	Q06327	Unigene35778_All	4				4				30.6				2				Linoleate 9S-lipoxygenase 1	Arabidopsis thaliana		GO:0009753//response to jasmonic acid stimulus;GO:0055114//oxidation-reduction process;GO:0009611//response to wounding;GO:0040007//growth;GO:0009695//jasmonic acid biosynthetic process;GO:0009737//response to abscisic acid stimulus;GO:0030397//membrane disassembly;GO:0010386//lateral root primordium development;GO:0009816//defense response to bacterium, incompatible interaction	GO:0016165//lipoxygenase activity;GO:0005506//iron ion binding	GO:0009507//chloroplast
1061	gi|224111206	Q43190	Unigene41_All			1.35				1.35				35.2				1		Linoleate 9S-lipoxygenase 4	Solanum tuberosum		GO:0031408//oxylipin biosynthetic process;GO:0055114//oxidation-reduction process	GO:0005506//iron ion binding;GO:0016165//lipoxygenase activity	-
1062	gi|255551451	Q43191	CL56.Contig3_All	2	4.03	2		2	4.03	2		14.6	19	11.5		1	2	1		Linoleate 9S-lipoxygenase 5	Solanum tuberosum		GO:0031408//oxylipin biosynthetic process;GO:0055114//oxidation-reduction process	GO:0005506//iron ion binding;GO:0016165//lipoxygenase activity	-
1063	gi|187960375	Q43191	Unigene35781_All		2.18				2.18				12.1				1			Linoleate 9S-lipoxygenase 5	Solanum tuberosum		GO:0031408//oxylipin biosynthetic process;GO:0055114//oxidation-reduction process	GO:0005506//iron ion binding;GO:0016165//lipoxygenase activity	-
1064	gi|224111206	Q41238	Unigene42_All	2	2			2	2			32.2	24.4			2	1			Linoleate 9S-lipoxygenase 6	Solanum tuberosum		GO:0031408//oxylipin biosynthetic process;GO:0055114//oxidation-reduction process	GO:0005506//iron ion binding;GO:0016165//lipoxygenase activity	-
1065	gi|255552121		Unigene21201_All			0.7				0.7				36.4				1		Lipid binding protein	Ricinus communis		GO:0006869//lipid transport	GO:0008289//lipid binding	GO:0009941//chloroplast envelope;GO:0016023//cytoplasmic membrane-bounded vesicle
1066	gi|388491654	Q9FFY3	CL13548.Contig2_All			4.02				4.02				22.3				2		Lipid transfer-like protein VAS	Arabidopsis thaliana		-	-	-
1067	gi|225425842	Q9CAG3	CL1079.Contig3_All	2				2				26.7				1				Lipoxygenase 6	Arabidopsis thaliana		GO:0006952//defense response;GO:0010193//response to ozone;GO:0055114//oxidation-reduction process;GO:0009611//response to wounding;GO:0040007//growth;GO:0080086//stamen filament development;GO:0009695//jasmonic acid biosynthetic process;GO:0009617//response to bacterium;GO:0009555//pollen development;GO:0009901//anther dehiscence	GO:0016165//lipoxygenase activity;GO:0005506//iron ion binding	GO:0009507//chloroplast
1068	gi|359475515	Q93ZN9	CL7513.Contig5_All	6	7.87			6	7.87			19.2	18.7			3	4			LL-diaminopimelate aminotransferase	Arabidopsis thaliana		GO:0009089//lysine biosynthetic process via diaminopimelate;GO:0009862//systemic acquired resistance, salicylic acid mediated signaling pathway;GO:0032312//regulation of ARF GTPase activity	GO:0004069//L-aspartate:2-oxoglutarate aminotransferase activity;GO:0008270//zinc ion binding;GO:0010285//L,L-diaminopimelate aminotransferase activity;GO:0030170//pyridoxal phosphate binding;GO:0005507//copper ion binding;GO:0008060//ARF GTPase activator activity	GO:0009570//chloroplast stroma;GO:0005739//mitochondrion
1069	gi|296089772	Q69UZ3	CL9087.Contig1_All			4.04				4.04				24.6				2		Lon protease homolog	Oryza sativa subsp. japonica		GO:0006508//proteolysis	GO:0004252//serine-type endopeptidase activity;GO:0003677//DNA binding;GO:0005515//protein binding;GO:0005524//ATP binding;GO:0004176//ATP-dependent peptidase activity	GO:0005759//mitochondrial matrix;GO:0009507//chloroplast;GO:0005829//cytosol
1070	gi|356575351	A2YQ56	CL9570.Contig1_All	8.71	5.72			9.37	5.72			25.4	13.3			7	3			Lon protease homolog	Oryza sativa subsp. indica		GO:0006508//proteolysis	GO:0004252//serine-type endopeptidase activity;GO:0003677//DNA binding;GO:0005515//protein binding;GO:0005524//ATP binding;GO:0004176//ATP-dependent peptidase activity	GO:0005759//mitochondrial matrix;GO:0009507//chloroplast;GO:0005829//cytosol
1071	gi|225427356	O04979	CL4275.Contig3_All		2				2				9.1				1			Lon protease homolog 2	Spinacia oleracea		GO:0040007//growth;GO:0006508//proteolysis;GO:0016560//protein import into peroxisome matrix, docking;GO:0048527//lateral root development	GO:0004176//ATP-dependent peptidase activity;GO:0005524//ATP binding;GO:0004252//serine-type endopeptidase activity	GO:0005777//peroxisome;GO:0043233//organelle lumen
1072	gi|225437622	O22898	CL1029.Contig10_All	6.28	8	5.4		8.77	10	7.64		27.1	17.3	17.6		6	5	6		Long chain acyl-CoA synthetase 1	Arabidopsis thaliana		GO:0010025//wax biosynthetic process;GO:0010143//cutin biosynthetic process	GO:0031957//very long-chain fatty acid-CoA ligase activity;GO:0004467//long-chain fatty acid-CoA ligase activity	GO:0005783//endoplasmic reticulum
1073	gi|225437622	O22898	Unigene47774_All		2.09				6.17				22.7				4			Long chain acyl-CoA synthetase 1	Arabidopsis thaliana		GO:0010025//wax biosynthetic process;GO:0010143//cutin biosynthetic process	GO:0031957//very long-chain fatty acid-CoA ligase activity;GO:0004467//long-chain fatty acid-CoA ligase activity	GO:0005783//endoplasmic reticulum
1074	gi|193290712	Q9SJD4	CL1619.Contig43_All	2.21	4.69	4.02		2.21	4.69	4.02		19.1	15.1	13.2		1	3	2		Long chain acyl-CoA synthetase 8	Arabidopsis thaliana		GO:0006633//fatty acid biosynthetic process	GO:0004467//long-chain fatty acid-CoA ligase activity	GO:0009941//chloroplast envelope;GO:0016020//membrane;GO:0005783//endoplasmic reticulum
1075	gi|255585290	C0LGD7	CL2410.Contig2_All			0.88				0.88				20.4				1		LRR receptor-like serine/threonine-protein kinase At1g06840	Arabidopsis thaliana		GO:0009987//cellular process;GO:0008152//metabolic process	GO:0004674//protein serine/threonine kinase activity;GO:0016491//oxidoreductase activity;GO:0000166//nucleotide binding	GO:0009507//chloroplast;GO:0005886//plasma membrane
1076	gi|297740564	C0LGE0	CL3330.Contig3_All	20.94	18.55	25.32		20.94	18.55	25.32		29.5	26.7	31.4		13	12	17		LRR receptor-like serine/threonine-protein kinase At1g07650	Arabidopsis thaliana		-	GO:0004672//protein kinase activity	-
1077	gi|224112549	C0LGG9	Unigene4496_All	2.01	2.05	2		2.01	3.35	2.01		22	26	17.1		2	2	1		LRR receptor-like serine/threonine-protein kinase At1g53440	Arabidopsis thaliana		GO:0006468//protein phosphorylation	GO:0004872//receptor activity;GO:0003676//nucleic acid binding;GO:0005524//ATP binding;GO:0008270//zinc ion binding;GO:0004674//protein serine/threonine kinase activity	-
1078	gi|225447810	C0LGH2	CL11120.Contig8_All	2.53		2		2.53		2		24.5		25.2		1		1		LRR receptor-like serine/threonine-protein kinase At1g56130	Arabidopsis thaliana		GO:0006468//protein phosphorylation	GO:0005515//protein binding;GO:0005524//ATP binding;GO:0004674//protein serine/threonine kinase activity	GO:0005886//plasma membrane
1079	gi|359485959	C0LGH3	CL2732.Contig3_All	4.65	7.56	5.09		4.65	7.56	5.18		25.5	15.2	18.8		4	4	4		LRR receptor-like serine/threonine-protein kinase At1g56140	Arabidopsis thaliana		GO:0006468//protein phosphorylation	GO:0005524//ATP binding;GO:0004709//MAP kinase kinase kinase activity	GO:0005886//plasma membrane
1080	gi|297741494	C0LGI2	CL13751.Contig2_All		0.56				0.56				13.7				1			LRR receptor-like serine/threonine-protein kinase At1g67720	Arabidopsis thaliana		GO:0006468//protein phosphorylation	GO:0004872//receptor activity;GO:0005524//ATP binding;GO:0004709//MAP kinase kinase kinase activity	GO:0016023//cytoplasmic membrane-bounded vesicle;GO:0005886//plasma membrane
1081	gi|255571730	C0LGT6	CL11164.Contig3_All	0.92		6.3		0.92		6.3		26.8		23.6		1		3		LRR receptor-like serine/threonine-protein kinase EFR	Arabidopsis thaliana		-	GO:0004672//protein kinase activity	-
1082	gi|147853780	C0LGT6	Unigene55942_All			0.74				0.84				9.2				1		LRR receptor-like serine/threonine-protein kinase EFR	Arabidopsis thaliana		-	GO:0004672//protein kinase activity	-
1083	gi|359493576	C0LGQ5	Unigene30432_All	6.19	5.03	11.29		6.19	5.03	11.29		31.7	27	34.6		5	4	7		LRR receptor-like serine/threonine-protein kinase GSO1	Arabidopsis thaliana		GO:0006952//defense response;GO:0016310//phosphorylation;GO:0007165//signal transduction;GO:0055114//oxidation-reduction process;GO:0080167//response to karrikin	GO:0016301//kinase activity;GO:0032440//2-alkenal reductase [NAD(P)] activity	GO:0009505//plant-type cell wall;GO:0009507//chloroplast
1084	gi|359496629	C0LGX3	CL9230.Contig1_All			0.56				0.57				11.4				2		LRR receptor-like serine/threonine-protein kinase HSL2	Arabidopsis thaliana		GO:0006468//protein phosphorylation;GO:0007169//transmembrane receptor protein tyrosine kinase signaling pathway;GO:0048366//leaf development	GO:0004674//protein serine/threonine kinase activity;GO:0004871//signal transducer activity;GO:0016491//oxidoreductase activity;GO:0005524//ATP binding	GO:0016020//membrane
1085	gi|359483546	Q9FXF2	Unigene14625_All	2				2				7.6				1				LRR receptor-like serine/threonine-protein kinase RFK1	Arabidopsis thaliana		GO:0009987//cellular process;GO:0008152//metabolic process	GO:0004674//protein serine/threonine kinase activity	-
1086	gi|356508506	P0C895	CL1044.Contig3_All	3.43	3.42	3.85		3.43	3.42	3.85		39.1	30.3	33		2	2	2		LRR repeats and ubiquitin-like domain-containing protein At2g30105	Arabidopsis thaliana		-	-	GO:0005886//plasma membrane
1087	gi|224096774	Q9LXA5	CL2687.Contig2_All		2.99				2.99				13.9				3			L-type lectin-domain containing receptor kinase IX.1	Arabidopsis thaliana		-	GO:0004672//protein kinase activity;GO:0000166//nucleotide binding	-
1088	gi|211906506	Q03685	CL1328.Contig11_All			2.24				4.34				40.3				3		Luminal-binding protein 5	Nicotiana tabacum		GO:0006950//response to stress;GO:0055114//oxidation-reduction process	GO:0005524//ATP binding;GO:0032440//2-alkenal reductase [NAD(P)] activity	GO:0005788//endoplasmic reticulum lumen;GO:0016023//cytoplasmic membrane-bounded vesicle
1089	gi|6456434	Q8W3Z2	CL2619.Contig1_All	8.19	2.13	1.64		8.19	4.19	1.64		20.2	17.9	9.8		5	2	2		Lupeol synthase	Betula platyphylla		GO:0008152//metabolic process	GO:0016866//intramolecular transferase activity	-
1090	gi|6456434	Q8W3Z2	Unigene31445_All	5.49	4.24			7.6	4.24			14	19.9			4	3			Lupeol synthase	Betula platyphylla		GO:0008152//metabolic process	GO:0016866//intramolecular transferase activity	-
1091	gi|255537003	Q9FKS8	CL1460.Contig35_All			1.57				1.57				12.6				1		Lysine histidine transporter 1	Arabidopsis thaliana		GO:0003333//amino acid transmembrane transport;GO:0043090//amino acid import;GO:0080167//response to karrikin	GO:0015171//amino acid transmembrane transporter activity	GO:0005886//plasma membrane;GO:0016021//integral to membrane
1092	gi|255564836	Q9ZPI1	CL6455.Contig2_All			2.01				2.01				8.7				1		Lysine-tRNA ligase	Arabidopsis thaliana		GO:0048481//ovule development;GO:0006430//lysyl-tRNA aminoacylation	GO:0003676//nucleic acid binding;GO:0004824//lysine-tRNA ligase activity;GO:0005524//ATP binding;GO:0000287//magnesium ion binding	GO:0005739//mitochondrion;GO:0009507//chloroplast
1093	gi|359487616	Q9ZPI1	CL9567.Contig2_All	1.38				9.69				44.2				5				Lysine-tRNA ligase	Arabidopsis thaliana		GO:0006430//lysyl-tRNA aminoacylation	GO:0003676//nucleic acid binding;GO:0004824//lysine-tRNA ligase activity;GO:0005524//ATP binding;GO:0000287//magnesium ion binding	GO:0005737//cytoplasm
1094	gi|10798642	Q6F2U9	Unigene34928_All			2				2				43.3				1		Lysine--tRNA ligase	Oryza sativa subsp. japonica		GO:0006430//lysyl-tRNA aminoacylation	GO:0003676//nucleic acid binding;GO:0004824//lysine-tRNA ligase activity;GO:0005524//ATP binding;GO:0000287//magnesium ion binding	GO:0005737//cytoplasm
1095	gi|225428159	O23006	CL4487.Contig3_All	2.03				2.03				11.8				1				LysM domain-containing GPI-anchored protein 2	Arabidopsis thaliana		-	-	GO:0046658//anchored to plasma membrane
1096	gi|359474985	O23006	CL4487.Contig6_All		2.06				2.06				18.5				2			LysM domain-containing GPI-anchored protein 2	Arabidopsis thaliana		-	-	GO:0046658//anchored to plasma membrane
1097	gi|359491464		Unigene29779_All	12	8.46	12.6		12	8.46	12.6		60.9	61.8	60.9		8	5	11		Lysosomal alpha-mannosidase	Vitis vinifera		GO:0006013//mannose metabolic process	GO:0004559//alpha-mannosidase activity;GO:0030246//carbohydrate binding;GO:0008270//zinc ion binding	GO:0016023//cytoplasmic membrane-bounded vesicle
1098	gi|359488551		CL1061.Contig4_All			2.22				2.22				13.4				3		Lysosomal alpha-mannosidase-like	Vitis vinifera		GO:0006013//mannose metabolic process	GO:0004559//alpha-mannosidase activity;GO:0030246//carbohydrate binding;GO:0008270//zinc ion binding	GO:0009505//plant-type cell wall;GO:0005774//vacuolar membrane
1099	gi|255558128		CL6885.Contig1_All		0.81				0.81				21.4				1			Mads box protein	Ricinus communis		-	-	-
1100	gi|359477157	O24248	Unigene27772_All	10.68	9.9	16.31		10.69	9.9	16.99		54.6	57.1	63		6	6	11		Major allergen Pru av 1	Prunus avium		GO:0050896//response to stimulus	-	-
1101	gi|21388544	P17783	Unigene32508_All		17.84				17.85				36.8				10			Malate dehydrogenase	Citrullus lanatus		GO:0044262//cellular carbohydrate metabolic process;GO:0006108//malate metabolic process;GO:0006099//tricarboxylic acid cycle	GO:0005488//binding;GO:0030060//L-malate dehydrogenase activity	GO:0005759//mitochondrial matrix
1102	gi|158712040	P19446	Unigene7267_All			6				8				25				4		Malate dehydrogenase	Citrullus lanatus		GO:0006108//malate metabolic process;GO:0006099//tricarboxylic acid cycle;GO:0006097//glyoxylate cycle	GO:0005488//binding;GO:0030060//L-malate dehydrogenase activity	GO:0009514//glyoxysome
1103	gi|225442581	Q8H151	CL9947.Contig2_All		1.18	2.93			1.18	2.93			19.6	7.8			2	2		Malonate--CoA ligase	Arabidopsis thaliana		GO:0008152//metabolic process	GO:0016874//ligase activity;GO:0016208//AMP binding	GO:0016020//membrane
1104	gi|45789980	Q8W1W9	CL12324.Contig2_All			2				2.02				9.9				2		Malonyl-coenzyme:anthocyanin 5-O-glucoside-6'''-O-malonyltransferase	Salvia splendens		-	GO:0033810	-
1105	gi|225431409	O82515	Unigene31674_All	2		2		2		2		18.5		12.5		1		1		Mannitol dehydrogenase	Medicago sativa		GO:0009809//lignin biosynthetic process;GO:0055114//oxidation-reduction process	GO:0046029//mannitol dehydrogenase activity;GO:0045551//cinnamyl-alcohol dehydrogenase activity;GO:0008270//zinc ion binding;GO:0005515//protein binding	GO:0048046//apoplast
1106	gi|359497141	Q9ZRF1	Unigene7981_All	4.3	3.54	3.03		4.88	3.54	3.19		27.2	18.9	14.7		4	3	3		Mannitol dehydrogenase	Fragaria ananassa		GO:0055114//oxidation-reduction process	GO:0046029//mannitol dehydrogenase activity;GO:0000166//nucleotide binding;GO:0008270//zinc ion binding	-
1107	gi|224038262	O22287	CL921.Contig3_All	1.51	4.12			1.51	4.12			21.1	26.3			2	4			Mannose-1-phosphate guanylyltransferase 1	Arabidopsis thaliana		GO:0042742//defense response to bacterium;GO:0009753//response to jasmonic acid stimulus;GO:0060359//response to ammonium ion;GO:0010193//response to ozone;GO:0030244//cellulose biosynthetic process;GO:0019853//L-ascorbic acid biosynthetic process;GO:0009408//response to heat;GO:0009651//response to salt stress	GO:0008928//mannose-1-phosphate guanylyltransferase (GDP) activity;GO:0004475//mannose-1-phosphate guanylyltransferase activity	-
1108	gi|225452648	Q941T9	CL319.Contig7_All	0.37	2.79			0.37	2.79			5.8	8.8			0	1			Mannose-1-phosphate guanylyltransferase 2	Oryza sativa subsp. japonica		GO:0006013//mannose metabolic process;GO:0006487//protein N-linked glycosylation	GO:0004559//alpha-mannosidase activity;GO:0030246//carbohydrate binding;GO:0004572//mannosyl-oligosaccharide 1,3-1,6-alpha-mannosidase activity;GO:0008270//zinc ion binding	GO:0005794//Golgi apparatus
1109	gi|297744835	Q941T9	CL5972.Contig3_All	5.26	3.41			5.26	3.41			11.6	8			4	2			Mannose-1-phosphate guanylyltransferase 2	Oryza sativa subsp. japonica		GO:0006446//regulation of translational initiation;GO:0016070//RNA metabolic process	GO:0016779//nucleotidyltransferase activity;GO:0003743//translation initiation factor activity	-
1110	gi|147863226	Q5H7P5	CL14945.Contig2_All	4.85	3.1	2		4.85	3.1	2		26.9	31.3	8.2		3	3	1		Mannosylglycoprotein endo-beta-mannosidase	Lilium longiflorum		GO:0005975//carbohydrate metabolic process	GO:0004553//hydrolase activity, hydrolyzing O-glycosyl compounds;GO:0043169//cation binding	-
1111	gi|356574941	Q5H7P5	CL3689.Contig2_All	4.68	2.15			4.68	2.15			58.7	38.1			2	2			Mannosylglycoprotein endo-beta-mannosidase	Lilium longiflorum		GO:0005975//carbohydrate metabolic process	GO:0043169//cation binding;GO:0033947	-
1112	gi|225425480		CL690.Contig3_All	4		1.47		4		1.47		9.3		10.6		2		2		Mannosyl-oligosaccharide glucosidase isoform 1	Vitis vinifera		GO:0010053//root epidermal cell differentiation;GO:0008152//metabolic process;GO:0048235//pollen sperm cell differentiation	GO:0004558//alpha-glucosidase activity	GO:0016023//cytoplasmic membrane-bounded vesicle;GO:0005886//plasma membrane;GO:0005783//endoplasmic reticulum
1113	gi|50881450	P93203	CL14331.Contig2_All	3.85				3.85				34.7				2				MAR-binding filament-like protein 1	Solanum lycopersicum		-	GO:0005488//binding	-
1114	gi|224058377	Q9LW85	CL9671.Contig2_All	3.18	2.11	5.92		3.18	2.11	5.92		31.9	23	29		4	2	3		MAR-binding filament-like protein 1	Arabidopsis thaliana		-	-	GO:0005773//vacuole
1115	gi|359479667	P93203	Unigene25487_All		4				4				14.7				2			MAR-binding filament-like protein 1	Solanum lycopersicum		-	-	GO:0005886//plasma membrane
1116	gi|224084748	Q9M7J4	CL10603.Contig3_All	1.36	1.1			1.36	1.1			13.4	21.5			1	1			MAR-binding filament-like protein 1-1	Nicotiana tabacum		-	-	GO:0005773//vacuole
1117	gi|224077052	Q9M7J4	CL309.Contig1_All	2.06				2.12				18.6				3				MAR-binding filament-like protein 1-1	Nicotiana tabacum		GO:0006955//immune response	GO:0003924//GTPase activity;GO:0005525//GTP binding	GO:0005730//nucleolus;GO:0009507//chloroplast
1118	gi|225449112	Q9M7J4	Unigene11546_All	2.01				2.01				16.3				1				MAR-binding filament-like protein 1-1	Nicotiana tabacum		-	-	-
1119	gi|359474318		CL7659.Contig2_All	0.92				0.93				5.8				1				Maspardin-like	Vitis vinifera		-	GO:0003824//catalytic activity	-
1120	gi|255579228	F4I171	CL962.Contig3_All			2				2				8.9				1		Mediator of RNA polymerase II transcription subunit 15a	Arabidopsis thaliana		GO:0006355//regulation of transcription, DNA-dependent	GO:0003712//transcription cofactor activity	-
1121	gi|297735745	Q4V3C1	CL12112.Contig5_All		2.21				2.21				12.2				2			Mediator of RNA polymerase II transcription subunit 8	Arabidopsis thaliana		GO:0050832//defense response to fungus;GO:0009909//regulation of flower development	-	-
1122	gi|255539487	Q9M2Z4	Unigene18930_All	10.01	6.65	4.61		10.01	6.65	4.61		35.3	45.3	29.7		6	4	3		Membrane steroid-binding protein 2	Arabidopsis thaliana		GO:0055114//oxidation-reduction process	GO:0020037//heme binding;GO:0032440//2-alkenal reductase [NAD(P)] activity	GO:0005634//nucleus;GO:0009535//chloroplast thylakoid membrane
1123	gi|359494652	O64517	Unigene14944_All			4				4				28.6				2		Metacaspase-4	Arabidopsis thaliana		GO:0006917//induction of apoptosis;GO:0006508//proteolysis	GO:0004197//cysteine-type endopeptidase activity	GO:0005886//plasma membrane;GO:0009507//chloroplast
1124	gi|225441503	Q10PP8	CL8339.Contig1_All		2.04				2.04				13.9				1			Metal tolerance protein 4	Oryza sativa subsp. japonica		GO:0006812//cation transport;GO:0055085//transmembrane transport	GO:0008324//cation transmembrane transporter activity	GO:0016020//membrane
1125	gi|255541234	Q9SLN5	Unigene25133_All			1.29				1.29				33.5				1		Methionine aminopeptidase 1A	Arabidopsis thaliana		GO:0031365//N-terminal protein amino acid modification;GO:0016485//protein processing;GO:0006508//proteolysis	GO:0008235//metalloexopeptidase activity;GO:0003676//nucleic acid binding;GO:0004177//aminopeptidase activity;GO:0008270//zinc ion binding	GO:0005737//cytoplasm
1126	gi|255579318	Q9FV49	CL4231.Contig6_All			8.64				8.64				28.4				4		Methionine aminopeptidase 2A	Arabidopsis thaliana		GO:0009987//cellular process;GO:0006508//proteolysis	GO:0008235//metalloexopeptidase activity;GO:0004177//aminopeptidase activity	-
1127	gi|255579318	Q9FV49	CL4231.Contig8_All	7.85				7.85				26.1				4				Methionine aminopeptidase 2A	Arabidopsis thaliana		GO:0009987//cellular process;GO:0006508//proteolysis	GO:0008235//metalloexopeptidase activity;GO:0004177//aminopeptidase activity	-
1128	gi|255576657	Q56Y85	CL2530.Contig2_All	2				2				11.8				1				Methionine aminopeptidase 2B	Arabidopsis thaliana		GO:0031365//N-terminal protein amino acid modification;GO:0016485//protein processing;GO:0006508//proteolysis	GO:0046872//metal ion binding;GO:0008235//metalloexopeptidase activity;GO:0004177//aminopeptidase activity	GO:0005737//cytoplasm
1129	gi|359486328	Q9ZTS1	CL1168.Contig13_All		4.03				4.03				20.3				2			Methionine--tRNA ligase	Oryza sativa subsp. japonica		-	GO:0000049//tRNA binding	-
1130	gi|224285599	Q9XI36	CL15994.Contig4_All	10	2	4.67		10	2.59	4.67		32.8	25.1	30		5	2	3		Methyl-CpG-binding domain-containing protein 10	Arabidopsis thaliana		-	-	-
1131	gi|147766368	Q9XI36	Unigene18268_All	2.01	2.03	2		4.01	2.6	3.27		66.7	66.7	66.7		2	2	3		Methyl-CpG-binding domain-containing protein 10	Arabidopsis thaliana		-	GO:0008327//methyl-CpG binding	GO:0005634//nucleus
1132	gi|224103609	Q9LDD8	CL8267.Contig1_All	2	2			2	2			9.4	9.4			2	1			Methylcrotonoyl-CoA carboxylase beta chain	Arabidopsis thaliana		GO:0006552//leucine catabolic process	GO:0050897//cobalt ion binding;GO:0004485//methylcrotonoyl-CoA carboxylase activity;GO:0004075//biotin carboxylase activity;GO:0004658//propionyl-CoA carboxylase activity;GO:0008270//zinc ion binding	GO:0005759//mitochondrial matrix
1133	gi|359479709	Q42523	Unigene47364_All			1.19				1.19				16.1				1		Methylcrotonoyl-CoA carboxylase subunit alpha	Arabidopsis thaliana		GO:0006552//leucine catabolic process	GO:0050897//cobalt ion binding;GO:0004485//methylcrotonoyl-CoA carboxylase activity	GO:0022626//cytosolic ribosome;GO:0005739//mitochondrion
1134	gi|297742934	B9HCR2	CL10523.Contig1_All	8.05	2.17	3.56		8.05	2.17	3.56		20.7	10.6	28.2		4	1	2		Methylthioribose-1-phosphate isomerase	Populus trichocarpa		GO:0006413//translational initiation	GO:0005525//GTP binding;GO:0003743//translation initiation factor activity	GO:0005851//eukaryotic translation initiation factor 2B complex
1135	gi|225453730	Q93W95	Unigene34909_All	2	1.19			2	1.19			14.3	57.1			1	1			Methyltransferase PMT13	Arabidopsis thaliana		GO:0032259//methylation	GO:0008168//methyltransferase activity	GO:0005794//Golgi apparatus
1136	gi|356514445	Q9M7N6	Unigene24261_All	2	2.09	2.01		2	2.09	2.01		13.6	13	14.2		1	3	3		MFP1 attachment factor 1	Solanum lycopersicum		GO:0048527//lateral root development;GO:0007067//mitosis	GO:0005515//protein binding	GO:0005737//cytoplasm;GO:0005640//nuclear outer membrane;GO:0005886//plasma membrane
1137	gi|297852306	Q9M7N6	Unigene7850_All	2.05		2		2.05		2		19.9		12.4		2		1		MFP1 attachment factor 1	Solanum lycopersicum		GO:0048527//lateral root development;GO:0007067//mitosis	GO:0005515//protein binding	GO:0005640//nuclear outer membrane;GO:0005886//plasma membrane
1138	gi|359482729		Unigene22190_All			0.5				0.5				14.6				1		Midasin-like	Vitis vinifera		-	-	GO:0009941//chloroplast envelope
1139	gi|225428553		CL6097.Contig2_All	2.03		2.1		2.09		2.38		24.2		29.2		2		2		Minor allergen Alt a 7	Vitis vinifera		-	GO:0016491//oxidoreductase activity;GO:0010181//FMN binding	GO:0005886//plasma membrane
1140	gi|297740269	Q9C9G6	Unigene6828_All		2				2				20.8				1			MIP18 family protein At1g68310	Arabidopsis thaliana		-	-	-
1141	gi|255579712	Q93XM7	CL14258.Contig2_All			2.01				2.01				19.1				1		Mitochondrial carnitine/acylcarnitine carrier-like protein	Arabidopsis thaliana		GO:0055085//transmembrane transport;GO:0006839//mitochondrial transport	GO:0005488//binding	GO:0005743//mitochondrial inner membrane;GO:0016021//integral to membrane
1142	gi|226491930	Q9XGY5	CL7097.Contig1_All			2				2				35.2				1		Mitochondrial import inner membrane translocase subunit Tim13	Oryza sativa subsp. japonica		GO:0055085//transmembrane transport;GO:0045039//protein import into mitochondrial inner membrane	GO:0005507//copper ion binding;GO:0015450//P-P-bond-hydrolysis-driven protein transmembrane transporter activity	GO:0005743//mitochondrial inner membrane;GO:0042719//mitochondrial intermembrane space protein transporter complex
1143	gi|255567254		CL6740.Contig9_All	2		3.7		2		3.7		14.7		15.6		1		2		Mitochondrial import inner membrane translocase subunit tim44	Ricinus communis		GO:0006626//protein targeting to mitochondrion	GO:0015462//protein-transmembrane transporting ATPase activity	GO:0005744//mitochondrial inner membrane presequence translocase complex
1144	gi|225461886	Q8VYE2	CL2521.Contig4_All	2.02		1.04		2.02		1.04		15.1		20.5		1		1		Mitochondrial import inner membrane translocase subunit TIM50	Arabidopsis thaliana		GO:0009793//embryo development ending in seed dormancy	-	GO:0005743//mitochondrial inner membrane
1145	gi|225461886	Q8VYE2	Unigene14657_All		1.62				1.64				18.6				1			Mitochondrial import inner membrane translocase subunit TIM50	Arabidopsis thaliana		GO:0009793//embryo development ending in seed dormancy	-	GO:0005743//mitochondrial inner membrane
1146	gi|351724801	Q9XGX8	CL2368.Contig2_All			0.46				0.46				23.7				1		Mitochondrial import inner membrane translocase subunit Tim9	Mesembryanthemum crystallinum		GO:0055085//transmembrane transport;GO:0045039//protein import into mitochondrial inner membrane;GO:0009793//embryo development ending in seed dormancy	GO:0015450//P-P-bond-hydrolysis-driven protein transmembrane transporter activity;GO:0046872//metal ion binding	GO:0005743//mitochondrial inner membrane;GO:0042719//mitochondrial intermembrane space protein transporter complex
1147	gi|225451445	P92792	CL9869.Contig2_All	4.01		4.93		4.01		4.93		14.8		38.9		2		4		Mitochondrial import receptor subunit TOM20	Solanum tuberosum		GO:0045040//protein import into mitochondrial outer membrane	GO:0005488//binding;GO:0004872//receptor activity	GO:0016021//integral to membrane;GO:0005742//mitochondrial outer membrane translocase complex
1148	gi|147863792	Q9FNC9	Unigene6524_All		1.11	2.02			1.11	2.02			38.5	20.8			1	1		Mitochondrial import receptor subunit TOM22 homolog 2	Arabidopsis thaliana		GO:0006626//protein targeting to mitochondrion	GO:0015450//P-P-bond-hydrolysis-driven protein transmembrane transporter activity	GO:0005742//mitochondrial outer membrane translocase complex;GO:0009536//plastid;GO:0005774//vacuolar membrane
1149	gi|147797613	Q9LHE5	CL2543.Contig4_All			4				4				50				2		Mitochondrial import receptor subunit TOM40 homolog 1	Arabidopsis thaliana		GO:0055085//transmembrane transport;GO:0044070//regulation of anion transport;GO:0006626//protein targeting to mitochondrion	GO:0015450//P-P-bond-hydrolysis-driven protein transmembrane transporter activity;GO:0004872//receptor activity;GO:0005515//protein binding;GO:0008308//voltage-gated anion channel activity	GO:0005743//mitochondrial inner membrane;GO:0005742//mitochondrial outer membrane translocase complex;GO:0005774//vacuolar membrane
1150	gi|255558216	Q6L5I5	CL4794.Contig3_All			2				8.01				40.4				4		Mitochondrial outer membrane protein porin 2	Oryza sativa subsp. japonica		GO:0055085//transmembrane transport;GO:0044070//regulation of anion transport	GO:0015288//porin activity;GO:0008308//voltage-gated anion channel activity	GO:0005741//mitochondrial outer membrane;GO:0046930//pore complex
1151	gi|224143751	Q10S27	CL6608.Contig4_All	2.02	2	2.01		2.02	2	4.02		21.2	19.4	24		1	1	2		Mitochondrial outer membrane protein porin 6	Oryza sativa subsp. japonica		GO:0009617//response to bacterium;GO:0044070//regulation of anion transport	GO:0008308//voltage-gated anion channel activity	GO:0005886//plasma membrane;GO:0005739//mitochondrion
1152	gi|224143751	Q10S27	CL6608.Contig5_All	2	2.01	6.1		2	2.01	6.1		12.7	33.1	30.9		1	2	3		Mitochondrial outer membrane protein porin 6	Oryza sativa subsp. japonica		GO:0009617//response to bacterium;GO:0055085//transmembrane transport;GO:0044070//regulation of anion transport	GO:0008308//voltage-gated anion channel activity	GO:0005886//plasma membrane;GO:0005741//mitochondrial outer membrane
1153	gi|224077724	Q8LGI2	CL6763.Contig2_All	2.01	2			2.01	2			13.3	14			1	1			Mitochondrial saccharopine dehydrogenase-like oxidoreductase At5g39410	Arabidopsis thaliana		GO:0008152//metabolic process	GO:0003824//catalytic activity;GO:0005488//binding	GO:0005774//vacuolar membrane;GO:0005739//mitochondrion;GO:0009941//chloroplast envelope;GO:0005886//plasma membrane
1154	gi|13959067	Q42290	CL5074.Contig1_All		2.48	6.05			7.01	10.84			41.9	35.3			5	8		Mitochondrial-processing peptidase subunit beta	Arabidopsis thaliana		GO:0006508//proteolysis	GO:0008270//zinc ion binding;GO:0004222//metalloendopeptidase activity	GO:0005618//cell wall;GO:0005730//nucleolus;GO:0005750//mitochondrial respiratory chain complex III;GO:0005741//mitochondrial outer membrane;GO:0005774//vacuolar membrane;GO:0005758//mitochondrial intermembrane space;GO:0005759//mitochondrial matrix;GO:0009507//chloroplast
1155	gi|13959067	Q42290	Unigene42049_All	0.47	0.9			14.69	12.65			26.6	24.6			10	8			Mitochondrial-processing peptidase subunit beta	Arabidopsis thaliana		GO:0006508//proteolysis	GO:0008270//zinc ion binding;GO:0004222//metalloendopeptidase activity	GO:0005618//cell wall;GO:0005730//nucleolus;GO:0005750//mitochondrial respiratory chain complex III;GO:0005741//mitochondrial outer membrane;GO:0005774//vacuolar membrane;GO:0005758//mitochondrial intermembrane space;GO:0005759//mitochondrial matrix;GO:0009507//chloroplast
1156	gi|399106778	Q9LM33	Unigene2778_All	2.12				2.12				24.4				2				Mitogen-activated protein kinase 8	Arabidopsis thaliana		GO:0006468//protein phosphorylation;GO:0007165//signal transduction	GO:0004707//MAP kinase activity;GO:0005524//ATP binding	GO:0005886//plasma membrane
1157	gi|357475629	Q06060	CL9751.Contig1_All		2.38				2.38				26.3				1			Mitogen-activated protein kinase homolog D5	Pisum sativum		GO:0000746//conjugation;GO:0007067//mitosis;GO:0006468//protein phosphorylation;GO:0051301//cell division	GO:0004707//MAP kinase activity;GO:0005524//ATP binding	-
1158	gi|359478277	Q06060	CL9751.Contig2_All	2.01				2.01				36.1				1				Mitogen-activated protein kinase homolog D5	Pisum sativum		GO:0000746//conjugation;GO:0007067//mitosis;GO:0006468//protein phosphorylation;GO:0051301//cell division	GO:0004707//MAP kinase activity;GO:0005524//ATP binding	-
1159	gi|315258227	Q40353	CL16557.Contig8_All	2.35				2.35				19				1				Mitogen-activated protein kinase homolog MMK2	Medicago sativa		GO:0042539//hypotonic salinity response;GO:0006468//protein phosphorylation;GO:0009862//systemic acquired resistance, salicylic acid mediated signaling pathway;GO:0009868//jasmonic acid and ethylene-dependent systemic resistance, jasmonic acid mediated signaling pathway;GO:0009620//response to fungus;GO:0009409//response to cold;GO:0043622//cortical microtubule organization;GO:0009737//response t…	GO:0004707//MAP kinase activity;GO:0005524//ATP binding;GO:0005515//protein binding	GO:0005737//cytoplasm;GO:0005634//nucleus
1160	gi|359490486	Q9FZ36	CL7195.Contig2_All	2				2				12.6				1				Mitogen-activated protein kinase kinase kinase 2	Arabidopsis thaliana		GO:0009793//embryo development ending in seed dormancy;GO:0010103//stomatal complex morphogenesis	GO:0004672//protein kinase activity	-
1161	gi|55294668		CL11262.Contig1_All		6				6				19.4				6			ML domain protein	Nicotiana glauca		-	-	GO:0016023//cytoplasmic membrane-bounded vesicle;GO:0005773//vacuole
1162	gi|53748497	Q9SSK7	Unigene24206_All	2		1.59		2		1.59		11.1		11.1		1		1		MLP-like protein 34	Arabidopsis thaliana		-	-	-
1163	gi|225424742	Q93VR4	Unigene17262_All		2.27	8.02			2.27	8.02			27.5	36.9			1	4		MLP-like protein 423	Arabidopsis thaliana		GO:0009607//response to biotic stimulus;GO:0006952//defense response	-	-
1164	gi|255549605	Q39054	Unigene32475_All	2				2				15.3				1				Molybdopterin biosynthesis protein CNX1	Arabidopsis thaliana		GO:0006777//Mo-molybdopterin cofactor biosynthetic process;GO:0009734//auxin mediated signaling pathway	GO:0030151//molybdenum ion binding	GO:0016023//cytoplasmic membrane-bounded vesicle
1165	gi|255583640	Q9SU40	CL5149.Contig1_All	21.9	13.26	26.46		21.9	13.26	26.46		34.4	27.8	38.4		16	12	15		Monocopper oxidase-like protein SKU5	Arabidopsis thaliana		GO:0009932//cell tip growth;GO:0055114//oxidation-reduction process	GO:0005507//copper ion binding;GO:0008447//L-ascorbate oxidase activity	GO:0009505//plant-type cell wall;GO:0046658//anchored to plasma membrane;GO:0005774//vacuolar membrane;GO:0048046//apoplast
1166	gi|227955705	P92947	CL14026.Contig2_All	4	4	4		4.05	5.89	4.5		76.1	56.7	59.7		2	3	3		Monodehydroascorbate reductase	Arabidopsis thaliana		GO:0009409//response to cold;GO:0046686//response to cadmium ion;GO:0055114//oxidation-reduction process	GO:0050660//flavin adenine dinucleotide binding;GO:0016656//monodehydroascorbate reductase (NADH) activity;GO:0005524//ATP binding;GO:0003906//DNA-(apurinic or apyrimidinic site) lyase activity	GO:0010319//stromule;GO:0009570//chloroplast stroma;GO:0005739//mitochondrion
1167	gi|255539302	Q8LPQ8	CL3583.Contig3_All	2.46	2.16	2.26		2.46	2.16	2.26		8.7	9.2	10.6		4	3	2		Monosaccharide-sensing protein 2	Arabidopsis thaliana		GO:0055114//oxidation-reduction process;GO:0055085//transmembrane transport;GO:0008643//carbohydrate transport	GO:0022891//substrate-specific transmembrane transporter activity;GO:0032440//2-alkenal reductase [NAD(P)] activity	GO:0016021//integral to membrane
1168	gi|255539302	Q8LPQ8	CL3583.Contig5_All	2.04				2.04				16.8				2				Monosaccharide-sensing protein 2	Arabidopsis thaliana		GO:0055114//oxidation-reduction process;GO:0055085//transmembrane transport;GO:0008643//carbohydrate transport	GO:0022891//substrate-specific transmembrane transporter activity;GO:0032440//2-alkenal reductase [NAD(P)] activity	GO:0016021//integral to membrane
1169	gi|225437910	Q8LBS4	Unigene10023_All	2	1.68	4.17		2.69	1.76	4.28		26.9	23.8	47.5		2	1	3		Monothiol glutaredoxin-S12	Arabidopsis thaliana		GO:0045454//cell redox homeostasis	GO:0009055//electron carrier activity;GO:0008794//arsenate reductase (glutaredoxin) activity;GO:0015035//protein disulfide oxidoreductase activity	GO:0009570//chloroplast stroma
1170	gi|388518093	Q851Y7	Unigene8344_All	1.16				1.16				20				1				Monothiol glutaredoxin-S7	Oryza sativa subsp. japonica		GO:0045454//cell redox homeostasis;GO:0006812//cation transport	GO:0009055//electron carrier activity;GO:0015038//glutathione disulfide oxidoreductase activity;GO:0015035//protein disulfide oxidoreductase activity;GO:0015297//antiporter activity	GO:0009507//chloroplast
1171	gi|359806604	Q8GW31	CL15591.Contig3_All	2				2				15.2				1				mRNA-decapping enzyme subunit 2	Arabidopsis thaliana		GO:0031087//deadenylation-independent decapping of nuclear-transcribed mRNA	GO:0050072//m7G(5')pppN diphosphatase activity;GO:0030145//manganese ion binding;GO:0003729//mRNA binding;GO:0042803//protein homodimerization activity	GO:0000932//cytoplasmic mRNA processing body
1172	gi|225464884	Q9SJF3	CL16521.Contig1_All			2				2				6				1		mRNA-decapping enzyme-like protein	Arabidopsis thaliana		GO:0031087//deadenylation-independent decapping of nuclear-transcribed mRNA	GO:0050072//m7G(5')pppN diphosphatase activity;GO:0042803//protein homodimerization activity	GO:0000932//cytoplasmic mRNA processing body
1173	gi|225454164		Unigene42462_All	1.05				3.38				37				2				Multiple C2 and transmembrane domain-containing protein 1-like	Vitis vinifera		-	-	-
1174	gi|225429694		CL10656.Contig1_All	2.03				2.05				22.5				1				Myosin-H heavy chain-like	Vitis vinifera		GO:0030048//actin filament-based movement	GO:0003779//actin binding;GO:0005524//ATP binding;GO:0003774//motor activity	GO:0016459//myosin complex
1175	gi|359492914	B8LCD8	CL9143.Contig1_All			2				2				14.1				1		NAD(P)H-hydrate epimerase	Thalassiosira pseudonana		GO:0042817//pyridoxal metabolic process;GO:0006779//porphyrin-containing compound biosynthetic process;GO:0055114//oxidation-reduction process;GO:0008615//pyridoxine biosynthetic process	GO:0004729//oxygen-dependent protoporphyrinogen oxidase activity;GO:0004733//pyridoxamine-phosphate oxidase activity;GO:0010181//FMN binding	GO:0009941//chloroplast envelope
1176	gi|224067419	P37221	Unigene12408_All	2		2.85		2		2.85		12.2		21.3		1		3		NAD-dependent malic enzyme 62 kDa isoform	Solanum tuberosum		GO:0055114//oxidation-reduction process;GO:0009651//response to salt stress;GO:0006108//malate metabolic process	GO:0051287//NAD binding;GO:0008270//zinc ion binding;GO:0016652//oxidoreductase activity, acting on NADH or NADPH, NAD or NADP as acceptor;GO:0050897//cobalt ion binding;GO:0004471//malate dehydrogenase (decarboxylating) activity;GO:0005524//ATP binding;GO:0042803//protein homodimerization activity;GO:0008948//oxaloacetate decarboxylase activity	GO:0005759//mitochondrial matrix;GO:0009507//chloroplast
1177	gi|12644540	Q9M9M9	Unigene2877_All	3.17	4.39	6.54		3.17	4.39	6.54		37	44.8	48.1		4	3	3		NADH dehydrogenase [ubiquinone] 1 alpha subcomplex subunit 12	Arabidopsis thaliana		GO:0055114//oxidation-reduction process	GO:0050897//cobalt ion binding;GO:0009055//electron carrier activity;GO:0008137//NADH dehydrogenase (ubiquinone) activity	GO:0045271//respiratory chain complex I;GO:0005739//mitochondrion
1178	gi|225464631	Q9FLX7	Unigene24271_All	6	4.92	4		6	4.92	7.71		27.5	23.6	15.2		3	4	4		NADH dehydrogenase [ubiquinone] 1 alpha subcomplex subunit 5	Arabidopsis thaliana		GO:0009853//photorespiration;GO:0022904//respiratory electron transport chain	GO:0008137//NADH dehydrogenase (ubiquinone) activity	GO:0005743//mitochondrial inner membrane;GO:0045271//respiratory chain complex I;GO:0009507//chloroplast
1179	gi|255545146	Q9FLX7	Unigene31420_All			7.94				7.94				28.7				4		NADH dehydrogenase [ubiquinone] 1 alpha subcomplex subunit 5	Arabidopsis thaliana		GO:0009853//photorespiration;GO:0022904//respiratory electron transport chain	GO:0008137//NADH dehydrogenase (ubiquinone) activity	GO:0005743//mitochondrial inner membrane;GO:0045271//respiratory chain complex I;GO:0009507//chloroplast
1180	gi|356514589	P42027	CL10087.Contig1_All			3.92				3.92				8.8				3		NADH dehydrogenase [ubiquinone] iron-sulfur protein 7	Brassica oleracea		GO:0006120//mitochondrial electron transport, NADH to ubiquinone;GO:0006810//transport;GO:0019684//photosynthesis, light reaction	GO:0048038//quinone binding;GO:0008137//NADH dehydrogenase (ubiquinone) activity;GO:0005506//iron ion binding;GO:0051539//4 iron, 4 sulfur cluster binding;GO:0008270//zinc ion binding	GO:0045271//respiratory chain complex I;GO:0005739//mitochondrion
1181	gi|77416915	P80269	CL12768.Contig1_All	2.4		5.37		2.4		5.37		22.4		41.7		2		4		NADH dehydrogenase [ubiquinone] iron-sulfur protein 8	Solanum tuberosum		GO:0006810//transport;GO:0019684//photosynthesis, light reaction;GO:0022900//electron transport chain	GO:0009055//electron carrier activity;GO:0008137//NADH dehydrogenase (ubiquinone) activity;GO:0005506//iron ion binding;GO:0051539//4 iron, 4 sulfur cluster binding	GO:0005747//mitochondrial respiratory chain complex I
1182	gi|356504288	Q9ZNT1	CL5376.Contig7_All	2				2				19.4				1				NADH-cytochrome b5 reductase 1	Arabidopsis thaliana		GO:0022900//electron transport chain	GO:0004128//cytochrome-b5 reductase activity	GO:0009505//plant-type cell wall;GO:0005783//endoplasmic reticulum;GO:0005886//plasma membrane
1183	gi|225445442	P83291	CL11996.Contig2_All	2.79	0.65	5.17		2.79	0.65	5.18		37.2	12.8	57.5		2	2	4		NADH-cytochrome b5 reductase-like protein	Arabidopsis thaliana		GO:0009651//response to salt stress;GO:0055114//oxidation-reduction process	GO:0004128//cytochrome-b5 reductase activity;GO:0005507//copper ion binding	GO:0005758//mitochondrial intermembrane space;GO:0009505//plant-type cell wall
1184	gi|372450280	P27572	CL10483.Contig2_All		0.49				0.49				7.9				1			NADH-ubiquinone oxidoreductase chain 4	Triticum aestivum		GO:0042773//ATP synthesis coupled electron transport	GO:0008137//NADH dehydrogenase (ubiquinone) activity	GO:0005739//mitochondrion
1185	gi|255543887	P28475	CL12546.Contig3_All			4.1				4.1				22.7				4		NADP-dependent D-sorbitol-6-phosphate dehydrogenase	Malus domestica		GO:0046686//response to cadmium ion;GO:0055114//oxidation-reduction process	GO:0047641	GO:0009536//plastid
1186	gi|359475960	P51615	CL2169.Contig19_All			2.12				4.3				24.7				2		NADP-dependent malic enzyme	Vitis vinifera		GO:0006108//malate metabolic process;GO:0055114//oxidation-reduction process	GO:0051287//NAD binding;GO:0046872//metal ion binding;GO:0004473//malate dehydrogenase (oxaloacetate-decarboxylating) (NADP+) activity	GO:0005737//cytoplasm
1187	gi|255546341	P51615	Unigene31204_All	14.47		10.75		14.47		10.75		28.2		27.6		9		7		NADP-dependent malic enzyme	Vitis vinifera		GO:0006108//malate metabolic process;GO:0055114//oxidation-reduction process	GO:0051287//NAD binding;GO:0046872//metal ion binding;GO:0004473//malate dehydrogenase (oxaloacetate-decarboxylating) (NADP+) activity	GO:0005737//cytoplasm
1188	gi|46403207	P37116	CL8528.Contig2_All	2	1	2		2	1	2		7.4	14.8	25.8		1	1	1		NADPH-cytochrome P450 reductase	Vigna radiata var. radiata		GO:0009753//response to jasmonic acid stimulus;GO:0055114//oxidation-reduction process;GO:0000302//response to reactive oxygen species;GO:0010438//cellular response to sulfur starvation;GO:0009698//phenylpropanoid metabolic process;GO:0009737//response to abscisic acid stimulus;GO:0009759//indole glucosinolate biosynthetic process;GO:0002238//response to molecule of fungal origin;GO:0002213//defe…	GO:0003958//NADPH-hemoprotein reductase activity;GO:0003677//DNA binding;GO:0003700//sequence-specific DNA binding transcription factor activity;GO:0016301//kinase activity;GO:0010181//FMN binding;GO:0005506//iron ion binding	GO:0005789//endoplasmic reticulum membrane;GO:0005634//nucleus
1189	gi|193290682	P37116	Unigene10489_All		4.86				4.86				12.6				4			NADPH-cytochrome P450 reductase	Vigna radiata var. radiata		GO:0055114//oxidation-reduction process	GO:0003958//NADPH-hemoprotein reductase activity;GO:0005506//iron ion binding;GO:0010181//FMN binding	GO:0005789//endoplasmic reticulum membrane
1190	gi|124484511	Q9M612	CL11649.Contig2_All	6.4		0.6		6.4		4.24		46.5		13.6		5		3		Nascent polypeptide-associated complex subunit alpha-like protein	Pinus taeda		GO:0015031//protein transport	-	-
1191	gi|124484511	Q9M612	Unigene20664_All			6.55				6.55				38				4		Nascent polypeptide-associated complex subunit alpha-like protein	Pinus taeda		GO:0015031//protein transport	-	-
1192	gi|15219413		Unigene41035_All		2.01				2.01				21.2				2			Nascent polypeptide-associated complex subunit beta	Arabidopsis thaliana		GO:0009651//response to salt stress	GO:0003700//sequence-specific DNA binding transcription factor activity;GO:0005515//protein binding	-
1193	gi|224095800	Q9XGI9	CL15925.Contig2_All			6.01				6.01				13.7				3		N-carbamoylputrescine amidase	Solanum lycopersicum		GO:0006212//uracil catabolic process;GO:0043562//cellular response to nitrogen levels	GO:0003837//beta-ureidopropionase activity	GO:0005829//cytosol
1194	gi|225429638	Q93XI4	CL9423.Contig1_All	5.7		11.01		5.7		11.01		25.6		26.7		4		6		N-carbamoylputrescine amidase	Oryza sativa subsp. japonica		GO:0006807//nitrogen compound metabolic process	GO:0000257//nitrilase activity;GO:0008270//zinc ion binding	GO:0009507//chloroplast
1195	gi|118572820	Q3HVN1	Unigene2603_All		10.09	8.42			10.09	8.42			30.1	22.3			5	5		N-carbamoylputrescine amidase	Solanum tuberosum		GO:0009446//putrescine biosynthetic process	GO:0050126//N-carbamoylputrescine amidase activity	-
1196	gi|225463067		CL7462.Contig2_All	1.43		0.85		1.43		0.85		17.4		8.2		1		1		NEDD8 ultimate buster 1	Vitis vinifera		-	-	-
1197	gi|225447007	P42744	CL12398.Contig3_All		1.11				1.11				10				1			NEDD8-activating enzyme E1 regulatory subunit	Arabidopsis thaliana		GO:0006281//DNA repair;GO:0009414//response to water deprivation;GO:0009965//leaf morphogenesis;GO:0016567//protein ubiquitination;GO:0009791//post-embryonic development;GO:0010252//auxin homeostasis;GO:0009734//auxin mediated signaling pathway	GO:0008641//small protein activating enzyme activity;GO:0005515//protein binding	GO:0005777//peroxisome;GO:0005634//nucleus
1198	gi|225447007	P42744	Unigene22579_All	0.76				0.76				18.8				1				NEDD8-activating enzyme E1 regulatory subunit	Arabidopsis thaliana		GO:0006281//DNA repair;GO:0009414//response to water deprivation;GO:0009965//leaf morphogenesis;GO:0016567//protein ubiquitination;GO:0009791//post-embryonic development;GO:0010252//auxin homeostasis;GO:0009734//auxin mediated signaling pathway	GO:0008641//small protein activating enzyme activity;GO:0005515//protein binding	GO:0005777//peroxisome;GO:0005634//nucleus
1199	gi|225448363	O04203	CL8183.Contig1_All		0.9				0.9				10.4				1			Nematode resistance protein-like HSPRO2	Arabidopsis thaliana		GO:0009816//defense response to bacterium, incompatible interaction;GO:0009751//response to salicylic acid stimulus;GO:0006979//response to oxidative stress	-	-
1200	gi|225437641	Q93W77	CL10135.Contig4_All	2		2		2		2		14.9		20.7		1		1		NifU-like protein 1	Arabidopsis thaliana		GO:0006355//regulation of transcription, DNA-dependent;GO:0032259//methylation	GO:0003677//DNA binding;GO:0003700//sequence-specific DNA binding transcription factor activity;GO:0008168//methyltransferase activity	GO:0005634//nucleus
1201	gi|325087305	Q9LIG6	Unigene19080_All	0.36	0.76	4.2		0.36	0.77	4.2		7.5	18.2	22.9		1	1	4		NifU-like protein 4	Arabidopsis thaliana		GO:0016226//iron-sulfur cluster assembly	GO:0005507//copper ion binding;GO:0051536//iron-sulfur cluster binding;GO:0005506//iron ion binding;GO:0005524//ATP binding;GO:0005198//structural molecule activity	GO:0005739//mitochondrion
1202	gi|225445144	Q53HY2	CL2764.Contig2_All	0.43				0.43				17.2				1				Ninja-family protein mc410	Nicotiana tabacum		-	-	-
1203	gi|548359	P36859	CL10324.Contig2_All			0.59				0.59				12.8				1		Nitrate reductase [NADH]	Petunia hybrida		GO:0042128//nitrate assimilation;GO:0055114//oxidation-reduction process	GO:0020037//heme binding;GO:0050660//flavin adenine dinucleotide binding;GO:0009703//nitrate reductase (NADH) activity;GO:0030151//molybdenum ion binding;GO:0009055//electron carrier activity	-
1204	gi|255552957		CL7076.Contig1_All	1.2	0.51	2		1.2	0.52	2		8.9	16.5	14.5		1	1	1		NMDA receptor-regulated protein	Ricinus communis		GO:0009793//embryo development ending in seed dormancy	GO:0004872//receptor activity;GO:0005488//binding	GO:0016020//membrane
1205	gi|225437598		CL13463.Contig2_All			2.69				2.69				18.6				2		Nodal modulator 1	Vitis vinifera		-	GO:0030246//carbohydrate binding;GO:0004180//carboxypeptidase activity	GO:0005774//vacuolar membrane;GO:0009505//plant-type cell wall;GO:0005783//endoplasmic reticulum
1206	gi|40781599	Q9SQ64	CL11326.Contig2_All			2				2				20.2				1		Non-functional NADPH-dependent codeinone reductase 2	Papaver somniferum		GO:0055114//oxidation-reduction process	GO:0033808;GO:0016491//oxidoreductase activity	-
1207	gi|284437887	Q9SQ64	CL12601.Contig1_All			8.97				8.97				31.3				6		Non-functional NADPH-dependent codeinone reductase 2	Papaver somniferum		GO:0055114//oxidation-reduction process	GO:0016491//oxidoreductase activity	-
1208	gi|148278097	Q39950	Unigene6463_All			0.4				2.68				15.3				3		Non-specific lipid-transfer protein	Helianthus annuus		-	-	-
1209	gi|12659322	Q03461	CL128.Contig2_All	6	3.61	7.27		6	3.61	7.27		37.4	34.8	55.7		3	2	6		Non-specific lipid-transfer protein 2	Nicotiana tabacum		GO:0006810//transport	-	-
1210	gi|12659322	Q3YMR2	CL1688.Contig2_All			8				8				59				4		Non-specific lipid-transfer protein 2	Solanum chilense		GO:0006810//transport	-	-
1211	gi|296087247	Q43681	Unigene31288_All	3.28	2	8.01		3.28	2	8.01		56.8	25.9	58		2	1	4		Non-specific lipid-transfer protein AKCS9	Vigna unguiculata		GO:0006810//transport	-	-
1212	gi|224115622	P10975	CL4746.Contig1_All	1.96		1.44		2		1.44		5		6.8		1		1		Non-specific lipid-transfer protein C, cotyledon-specific isoform	Ricinus communis		GO:0055114//oxidation-reduction process	GO:0016491//oxidoreductase activity;GO:0005488//binding	-
1213	gi|225456106	Q9FLX9	CL4466.Contig2_All	2.7				2.7				18.7				4				Notchless protein homolog	Arabidopsis thaliana		-	GO:0000166//nucleotide binding	GO:0080008//Cul4-RING ubiquitin ligase complex
1214	gi|37783300		CL8774.Contig2_All			1.41				1.41				20.6				1		NTA15 protein	Nicotiana tabacum		-	GO:0005488//binding	-
1215	gi|393195407	Q9SIU2	Unigene36921_All			2.17				2.17				17				1		Nuclear cap-binding protein subunit 1	Arabidopsis thaliana		GO:0006412//translation;GO:0031053//primary miRNA processing;GO:0009887//organ morphogenesis;GO:0048574//long-day photoperiodism, flowering;GO:0009737//response to abscisic acid stimulus;GO:0000394//RNA splicing, via endonucleolytic cleavage and ligation	GO:0000339//RNA cap binding;GO:0005515//protein binding	GO:0005634//nucleus
1216	gi|225446445	Q9XFD1	CL2329.Contig4_All			2				2				11.1				1		Nuclear cap-binding protein subunit 2	Arabidopsis thaliana		GO:0031053//primary miRNA processing;GO:0000394//RNA splicing, via endonucleolytic cleavage and ligation	GO:0005515//protein binding;GO:0000339//RNA cap binding;GO:0000166//nucleotide binding	GO:0005845//mRNA cap binding complex
1217	gi|359477203		Unigene13674_All	2	1.7			2	1.7			12.5	5.4			1	1			Nuclear export mediator factor Nemf-like	Vitis vinifera		GO:0009793//embryo development ending in seed dormancy;GO:0008152//metabolic process	GO:0046914//transition metal ion binding;GO:0003676//nucleic acid binding	-
1218	gi|359472595		Unigene41792_All			0.38				0.38				11.5				1		Nuclear pore complex protein Nup155-like	Vitis vinifera		GO:0006913//nucleocytoplasmic transport	GO:0017056//structural constituent of nuclear pore;GO:0005487//nucleocytoplasmic transporter activity;GO:0005515//protein binding	GO:0005643//nuclear pore;GO:0005730//nucleolus;GO:0005886//plasma membrane;GO:0009507//chloroplast
1219	gi|356524549		Unigene8808_All			2				2				18.2				1		Nuclear pore complex protein Nup155-like	Glycine max		GO:0006913//nucleocytoplasmic transport	GO:0017056//structural constituent of nuclear pore;GO:0005487//nucleocytoplasmic transporter activity;GO:0005515//protein binding	GO:0005643//nuclear pore;GO:0005730//nucleolus;GO:0005886//plasma membrane;GO:0009507//chloroplast
1220	gi|357510426		CL10439.Contig2_All	4.02				4.33				13.4				2				Nuclear pore complex protein Nup205	Medicago truncatula		-	GO:0005515//protein binding	GO:0005635//nuclear envelope;GO:0009507//chloroplast
1221	gi|359488807		CL13638.Contig1_All	6				6				27.9				3				Nuclear pore membrane glycoprotein 210-like	Vitis vinifera		-	GO:0005515//protein binding	GO:0005635//nuclear envelope
1222	gi|225464834		Unigene8481_All		1.58				1.58				21.6				1			Nuclear speckle splicing regulatory protein 1	Vitis vinifera		-	-	GO:0005739//mitochondrion
1223	gi|77999309	Q8L4B2	Unigene5971_All	2.01	2.01	1.73		2.01	2.01	1.73		18.2	14.7	12		1	1	1		Nuclear transcription factor Y subunit C-9	Arabidopsis thaliana		-	GO:0043565//sequence-specific DNA binding	GO:0005634//nucleus
1224	gi|297736092	A4GSN8	CL4013.Contig1_All	2.03				2.03				10.7				1				Nuclear-pore anchor	Arabidopsis thaliana		GO:0009910//negative regulation of flower development;GO:0033234//negative regulation of protein sumoylation;GO:0048443//stamen development;GO:0016973//poly(A)+ mRNA export from nucleus	GO:0005515//protein binding	GO:0005829//cytosol;GO:0005730//nucleolus;GO:0005635//nuclear envelope;GO:0009507//chloroplast
1225	gi|359479435	Q3E7D0	CL427.Contig2_All		1.92				2				36				1			Nucleobase-ascorbate transporter 12	Arabidopsis thaliana		GO:0006810//transport	GO:0005215//transporter activity	GO:0005886//plasma membrane
1226	gi|225458495	Q8GZD4	Unigene16526_All	4	4.05	3.32		4	4.06	3.32		11	15.3	9.7		2	3	2		Nucleobase-ascorbate transporter 3	Arabidopsis thaliana		GO:0055085//transmembrane transport	GO:0022857//transmembrane transporter activity	GO:0005886//plasma membrane
1227	gi|62183958	Q27GI3	Unigene14492_All		0.63				2.9				9.3				2			Nucleobase-ascorbate transporter 6	Arabidopsis thaliana		GO:0055085//transmembrane transport	GO:0022857//transmembrane transporter activity	GO:0016020//membrane;GO:0005773//vacuole;GO:0005618//cell wall
1228	gi|255540763	Q27GI3	Unigene47198_All	4	3.47			4	3.47			20.3	12.6			2	2			Nucleobase-ascorbate transporter 6	Arabidopsis thaliana		GO:0055085//transmembrane transport	GO:0022857//transmembrane transporter activity	GO:0016020//membrane;GO:0005773//vacuole;GO:0005618//cell wall
1229	gi|359487861	O04658	CL11590.Contig1_All	8	7.67	2.23		8	7.67	2.23		12.3	25	10.6		4	4	1		Nucleolar protein 5-1	Arabidopsis thaliana		-	-	-
1230	gi|225456270	O04658	CL4644.Contig3_All	4	2.02	3.92		4	2.02	3.92		30	21.4	25.2		2	1	2		Nucleolar protein 5-1	Arabidopsis thaliana		-	-	GO:0005730//nucleolus;GO:0005618//cell wall
1231	gi|225454892	Q6Z1C0	CL1081.Contig4_All	3.42	4.05			3.42	4.05			22.1	21.7			3	2			Nucleolin 1	Oryza sativa subsp. japonica		-	GO:0005515//protein binding;GO:0008143//poly(A) RNA binding;GO:0000166//nucleotide binding	-
1232	gi|225461906	Q9FVQ1	CL2557.Contig4_All	4.07				4.07				25.7				4				Nucleolin 1	Arabidopsis thaliana		-	-	GO:0005739//mitochondrion
1233	gi|224058811	Q9FVQ1	CL4675.Contig3_All		2.02				2.02				20				1			Nucleolin 1	Arabidopsis thaliana		-	GO:0005515//protein binding	GO:0005634//nucleus;GO:0005829//cytosol
1234	gi|356566449	Q6Z1C0	Unigene31391_All	2	2.13			2	2.13			23.8	34.4			1	2			Nucleolin 1	Oryza sativa subsp. japonica		-	-	-
1235	gi|359479205	Q1PEP5	CL10963.Contig3_All	0.88	3.27	7.21		3.25	3.27	7.21		17	20.8	17.7		3	2	4		Nucleolin 2	Arabidopsis thaliana		-	-	-
1236	gi|356538573	Q7XTT4	CL1301.Contig9_All	3.41	1.7	2.02		3.41	1.7	2.02		26	14.9	18.2		4	1	1		Nucleolin 2	Oryza sativa subsp. japonica		-	-	-
1237	gi|356512681	Q7XTT4	CL14342.Contig3_All	2.01		4.02		2.01		4.02		8.8		24		1		3		Nucleolin 2	Oryza sativa subsp. japonica		-	GO:0008143//poly(A) RNA binding;GO:0000166//nucleotide binding;GO:0005515//protein binding	GO:0005774//vacuolar membrane
1238	gi|224092224	Q7XTT4	CL14996.Contig1_All	2.03	2			2.03	2			18.1	17.2			1	1			Nucleolin 2	Oryza sativa subsp. japonica		-	-	-
1239	gi|359480986	Q1PEP5	CL15648.Contig2_All	2				2				8.4				1				Nucleolin 2	Arabidopsis thaliana		-	-	-
1240	gi|255563502	Q7XTT4	CL2557.Contig5_All		1.86	3.2			2.03	3.2			29	41			1	3		Nucleolin 2	Oryza sativa subsp. japonica		-	-	GO:0005739//mitochondrion
1241	gi|255557449	Q1PEP5	Unigene2988_All			2				2				10				1		Nucleolin 2	Arabidopsis thaliana		-	-	-
1242	gi|225442511		CL5024.Contig3_All	2				2				20.2				1				Nucleoporin NUP53	Vitis vinifera		-	-	-
1243	gi|117622284	P52914	CL9314.Contig2_All			2				2				12.1				1		Nucleoside-triphosphatase	Pisum sativum		-	GO:0017111//nucleoside-triphosphatase activity	-
1244	gi|255562613		CL13830.Contig3_All		2.08				2.08				7.3				1			Nucleotide binding protein	Ricinus communis		-	GO:0000166//nucleotide binding	GO:0005886//plasma membrane;GO:0005739//mitochondrion
1245	gi|255562613		Unigene18074_All	2				2				15.9				1				Nucleotide binding protein	Ricinus communis		GO:0006810//transport;GO:0009987//cellular process	GO:0000166//nucleotide binding	GO:0005886//plasma membrane;GO:0005739//mitochondrion
1246	gi|255537177	Q9SZ63	Unigene10984_All	5.59	5.83	2.05		5.59	5.83	2.05		29	22	33.8		3	4	1		Nudix hydrolase 14	Arabidopsis thaliana		GO:0006878//cellular copper ion homeostasis;GO:0006801//superoxide metabolic process;GO:0030001//metal ion transport;GO:0055114//oxidation-reduction process	GO:0016532//superoxide dismutase copper chaperone activity	GO:0009507//chloroplast
1247	gi|255566955	Q94A82	CL9120.Contig2_All	0.67				0.67				12.8				1				Nudix hydrolase 19	Arabidopsis thaliana		-	GO:0000210//NAD+ diphosphatase activity;GO:0046872//metal ion binding	GO:0009507//chloroplast
1248	gi|225439029	Q9CAF2	CL12329.Contig2_All	0.4		2		0.4		2		8.1		8.1		1		1		Nudix hydrolase 26	Arabidopsis thaliana		-	GO:0005524//ATP binding;GO:0034432//bis(5'-adenosyl)-pentaphosphatase activity;GO:0004081//bis(5'-nucleosyl)-tetraphosphatase (asymmetrical) activity	GO:0009507//chloroplast
1249	gi|298204759	Q8L831	CL7172.Contig3_All		5.6	2.15			5.6	2.15			24.5	17.7			3	1		Nudix hydrolase 3	Arabidopsis thaliana		GO:0006508//proteolysis	GO:0004452//isopentenyl-diphosphate delta-isomerase activity;GO:0008239//dipeptidyl-peptidase activity;GO:0005515//protein binding	GO:0005829//cytosol;GO:0005773//vacuole
1250	gi|255553705	Q93ZR6	CL323.Contig2_All		5.68	3.82			5.68	3.82			19.1	16.8			3	3		O-acyltransferase WSD1	Arabidopsis thaliana		-	GO:0004144//diacylglycerol O-acyltransferase activity	-
1251	gi|225444063		CL8211.Contig2_All	12.44	7.93	11.21		12.44	7.93	11.21		33.8	29.4	37.3		7	4	8		obg-like ATPase 1	Vitis vinifera		GO:0046686//response to cadmium ion	GO:0005525//GTP binding	GO:0005622//intracellular
1252	gi|6996560		Unigene20811_All	0.53	0.75			0.53	0.76			21.7	14.5			1	1			Oligouridylate binding protein	Nicotiana plumbaginifolia		-	GO:0003676//nucleic acid binding	-
1253	gi|225469071	Q94CD1	Unigene26430_All	2		8.92		2		8.92		7.6		19.6		1		5		Omega-hydroxypalmitate O-feruloyl transferase	Arabidopsis thaliana		-	GO:0016747//transferase activity, transferring acyl groups other than amino-acyl groups	-
1254	gi|304650830	P31893	CL563.Contig7_All		0.53				0.53				9.3				1			Ornithine aminotransferase	Vigna aconitifolia		GO:0042538//hyperosmotic salinity response;GO:0006561//proline biosynthetic process;GO:0019544//arginine catabolic process to glutamate;GO:0006593//ornithine catabolic process	GO:0008270//zinc ion binding;GO:0004587//ornithine-oxo-acid transaminase activity;GO:0030170//pyridoxal phosphate binding	GO:0005739//mitochondrion
1255	gi|115475461		Unigene13333_All	1.57				1.57				44.3				1				Os08g0239000	Oryza sativa subsp. japonica		-	-	GO:0005739//mitochondrion
1256	gi|225443120		CL14766.Contig2_All			2				2				20.8				1		OTU domain-containing protein DDB_G0284757 isoform 1	Vitis vinifera		-	GO:0008234//cysteine-type peptidase activity	GO:0009536//plastid;GO:0005886//plasma membrane
1257	gi|224102985	B7ZWR6	CL16051.Contig1_All			2.01				2.01				17.2				1		Outer envelope protein 61	Arabidopsis thaliana		-	-	-
1258	gi|225456155	Q9LVH5	CL7285.Contig7_All	1.41				1.41				21.2				1				Outer envelope protein 64	Arabidopsis thaliana		-	GO:0016884//carbon-nitrogen ligase activity, with glutamine as amido-N-donor;GO:0005515//protein binding;GO:0004040//amidase activity	GO:0031359//integral to chloroplast outer membrane
1259	gi|225438892	Q3Y8L7	CL15093.Contig1_All		0.78				0.79				14.2				1			Outer row dynein assembly protein 16	Chlamydomonas reinhardtii		GO:0009409//response to cold;GO:0016575//histone deacetylation	GO:0004402//histone acetyltransferase activity	GO:0080008//Cul4-RING ubiquitin ligase complex;GO:0005834//heterotrimeric G-protein complex;GO:0016023//cytoplasmic membrane-bounded vesicle;GO:0005634//nucleus
1260	gi|225463585	Q3Y8L7	CL3736.Contig2_All		1.92	2.01			2	2.01			11.7	19.1			1	1		Outer row dynein assembly protein 16	Chlamydomonas reinhardtii		-	GO:0000166//nucleotide binding	GO:0080008//Cul4-RING ubiquitin ligase complex;GO:0005834//heterotrimeric G-protein complex
1261	gi|358248088	Q3Y8L7	CL5016.Contig2_All	0.72				0.72				18.1				1				Outer row dynein assembly protein 16	Chlamydomonas reinhardtii		-	GO:0000166//nucleotide binding;GO:0004402//histone acetyltransferase activity	GO:0080008//Cul4-RING ubiquitin ligase complex;GO:0005834//heterotrimeric G-protein complex
1262	gi|359480067	Q3Y8L7	CL5329.Contig1_All			0.38				0.38				11.8				1		Outer row dynein assembly protein 16	Chlamydomonas reinhardtii		-	GO:0000166//nucleotide binding	GO:0080008//Cul4-RING ubiquitin ligase complex
1263	gi|255544768		CL11806.Contig1_All		1.43				1.43				5.3				2			Oxidoreductase	Ricinus communis		GO:0055114//oxidation-reduction process	GO:0016491//oxidoreductase activity;GO:0005488//binding	-
1264	gi|225434911	Q93Y40	Unigene4491_All	4	2	1.14		4	2	1.14		15.2	15.9	16.3		2	1	1		Oxysterol-binding protein-related protein 3C	Arabidopsis thaliana		GO:0008202//steroid metabolic process;GO:0009567//double fertilization forming a zygote and endosperm	GO:0005515//protein binding;GO:0008142//oxysterol binding	GO:0005783//endoplasmic reticulum
1265	gi|334186642		CL994.Contig10_All	2.01				2.01				30.3				1				Palmitoyl-protein thioesterase	Arabidopsis thaliana		GO:0006464//cellular protein modification process	GO:0008474//palmitoyl-(protein) hydrolase activity	GO:0016023//cytoplasmic membrane-bounded vesicle;GO:0005773//vacuole
1266	gi|359474403		CL9931.Contig9_All	2.12		2.68		2.13		2.68		10.4		28.8		2		2		Palmitoyl-protein thioesterase 1-like	Vitis vinifera		GO:0006464//cellular protein modification process	GO:0008474//palmitoyl-(protein) hydrolase activity	GO:0016023//cytoplasmic membrane-bounded vesicle
1267	gi|225448093		CL3869.Contig4_All	2.01	2	1.6		2.01	2	1.6		26.6	15.7	14		1	1	1		Partner of Y14 and mago-like	Vitis vinifera		GO:0010224//response to UV-B;GO:0010091//trichome branching;GO:0042023//DNA endoreduplication	GO:0005515//protein binding	GO:0005730//nucleolus;GO:0005654//nucleoplasm;GO:0005737//cytoplasm
1268	gi|9794870	Q3YJS9	CL2666.Contig4_All	1.02	2	2.01		1.02	2	2.01		16.9	11.7	17.1		1	1	1		Patatin-3-Kuras 1	Solanum tuberosum		GO:0008152//metabolic process	-	GO:0009536//plastid
1269	gi|307340563	P04284	CL15267.Contig1_All			2.95				2.95				37.4				2		Pathogenesis-related leaf protein 6	Solanum lycopersicum		-	-	GO:0005576//extracellular region
1270	gi|225458384	P28493	Unigene27850_All			14.33				14.33				40.5				8		Pathogenesis-related protein 5	Arabidopsis thaliana		GO:0009615//response to virus;GO:0010224//response to UV-B;GO:0009627//systemic acquired resistance;GO:0031540//regulation of anthocyanin biosynthetic process;GO:0046686//response to cadmium ion	GO:0005515//protein binding	GO:0005618//cell wall;GO:0005773//vacuole;GO:0048046//apoplast
1271	gi|269996497	P13046	Unigene10019_All		3.72	10			3.72	10			16.8	32.3			5	11		Pathogenesis-related protein R major form	Nicotiana tabacum		GO:0009816//defense response to bacterium, incompatible interaction;GO:0009651//response to salt stress;GO:0009817//defense response to fungus, incompatible interaction	-	GO:0012505//endomembrane system;GO:0005773//vacuole
1272	gi|224117014	P16273	CL8823.Contig2_All	2.01				2.01				12.1				1				Pathogen-related protein	Hordeum vulgare		-	-	-
1273	gi|225457749	P16273	Unigene25582_All		0.76				0.76				16				1			Pathogen-related protein	Hordeum vulgare		-	-	-
1274	gi|225433409	Q940Q1	Unigene22037_All		2				2				13.9				1			Pectate lyase 1	Arabidopsis thaliana		-	GO:0030570//pectate lyase activity	GO:0016020//membrane
1275	gi|255557763		CL2002.Contig12_All			4.04				4.04				27.9				3		Pectin acetylesterase	Ricinus communis		-	GO:0004091//carboxylesterase activity	GO:0012505//endomembrane system;GO:0016023//cytoplasmic membrane-bounded vesicle
1276	gi|225441977	Q43143	Unigene4605_All		3.47				3.47				8.8				2			Pectinesterase/pectinesterase inhibitor U1	Solanum lycopersicum		GO:0042545//cell wall modification;GO:0007047//cellular cell wall organization	GO:0030599//pectinesterase activity;GO:0045330;GO:0004857//enzyme inhibitor activity	GO:0005576//extracellular region;GO:0005618//cell wall
1277	gi|46095227	Q9SY69	CL13739.Contig1_All			1.08				1.08				9.8				1		Pentatricopeptide repeat-containing protein At1g10270	Arabidopsis thaliana		GO:0009737//response to abscisic acid stimulus;GO:0009751//response to salicylic acid stimulus;GO:0051301//cell division;GO:0009790//embryo development	GO:0005515//protein binding	GO:0005739//mitochondrion;GO:0005634//nucleus
1278	gi|359472534	Q9FZD1	CL3535.Contig3_All			1.43				1.43				12.6				1		Pentatricopeptide repeat-containing protein At1g26460	Arabidopsis thaliana		-	GO:0005488//binding	GO:0005739//mitochondrion
1279	gi|297739440	Q9SIT7	Unigene28302_All		0.67				0.67				7.7				1			Pentatricopeptide repeat-containing protein At2g13600	Arabidopsis thaliana		-	GO:0005488//binding	-
1280	gi|225451887	Q9M891	CL5362.Contig1_All			1.28				1.28				15.1				1		Pentatricopeptide repeat-containing protein At3g02490	Arabidopsis thaliana		-	-	-
1281	gi|359495886	P0C896	CL364.Contig1_All	2	2.02	2		2.01	2.03	2.01		8.7	18.4	15.9		1	1	1		Pentatricopeptide repeat-containing protein At3g02650	Arabidopsis thaliana		-	-	-
1282	gi|225452280	Q8VYR5	CL3734.Contig1_All			1.83				2.01				27.3				1		Pentatricopeptide repeat-containing protein At4g35850	Arabidopsis thaliana		-	-	GO:0005739//mitochondrion
1283	gi|156070758	Q9M065	Unigene29178_All	2	1.8	2		2	1.8	2		31.8	26.6	27.3		1	1	2		Pentatricopeptide repeat-containing protein At4g36680	Arabidopsis thaliana		-	-	GO:0005739//mitochondrion;GO:0016020//membrane
1284	gi|255539649		CL1708.Contig2_All	0.78		2.05		0.78		2.05		21.5		17.7		1		1		Peptidase	Ricinus communis		GO:0006508//proteolysis	GO:0004222//metalloendopeptidase activity	GO:0016020//membrane
1285	gi|18379062		Unigene34656_All	0.34				0.34				27.4				1				Peptide alpha-N-acetyltransferase	Arabidopsis thaliana		GO:0008152//metabolic process	GO:0004596//peptide alpha-N-acetyltransferase activity	-
1286	gi|352856148	P54153	CL13904.Contig2_All	4.01	2.05	3.81		4.01	2.05	3.81		16.6	24.9	16.1		2	1	2		Peptide methionine sulfoxide reductase	Solanum lycopersicum		GO:0055114//oxidation-reduction process;GO:0006464//cellular protein modification process	GO:0008113//peptide-methionine-(S)-S-oxide reductase activity	GO:0016020//membrane
1287	gi|255554535	Q6AUK5	CL3970.Contig2_All			2				2				13.4				1		Peptide methionine sulfoxide reductase B3	Oryza sativa subsp. japonica		GO:0055114//oxidation-reduction process	GO:0008113//peptide-methionine-(S)-S-oxide reductase activity	-
1288	gi|359491749	Q9LV10	CL6459.Contig2_All	3.6		2		3.6		2		14.6		16		2		1		Peptide/nitrate transporter At5g62680	Arabidopsis thaliana		GO:0006857//oligopeptide transport	GO:0005215//transporter activity	GO:0016020//membrane
1289	gi|350535491	P81898	CL15270.Contig3_All			2				2				28.8				1		Peptide-N4-(N-acetyl-beta-glucosaminyl)asparagine amidase A	Prunus dulcis		-	GO:0016787//hydrolase activity	GO:0005774//vacuolar membrane;GO:0009505//plant-type cell wall
1290	gi|377652303		Unigene11444_All	2				2				20.4				1				peptidyl serine alpha-galactosyltransferase	Nicotiana tabacum		-	-	GO:0016023//cytoplasmic membrane-bounded vesicle
1291	gi|225452484	O49939	CL2457.Contig2_All		2				2				19.6				1			Peptidyl-prolyl cis-trans isomerase	Spinacia oleracea		GO:0042742//defense response to bacterium;GO:0006457//protein folding	GO:0003755//peptidyl-prolyl cis-trans isomerase activity	GO:0009543//chloroplast thylakoid lumen;GO:0009570//chloroplast stroma;GO:0009535//chloroplast thylakoid membrane
1292	--|	Q39613	Unigene15093_All	4	4	2.6		4	4	2.6		72	80	56		3	3	2		Peptidyl-prolyl cis-trans isomerase	Catharanthus roseus		-	-	-
1293	gi|388491428	P21568	Unigene6517_All		2				2				17.5				1			Peptidyl-prolyl cis-trans isomerase	Solanum lycopersicum		GO:0006457//protein folding	GO:0003755//peptidyl-prolyl cis-trans isomerase activity	GO:0005773//vacuole;GO:0005886//plasma membrane
1294	gi|359475799	Q8LDP4	CL13647.Contig2_All	2.01	2.01			2.01	2.01			24.2	23.3			1	1			Peptidyl-prolyl cis-trans isomerase CYP19-4	Arabidopsis thaliana		-	-	-
1295	gi|255569359	Q8LDP4	Unigene37103_All	2.12	3.72	6		2.12	3.72	6		58.5	30.5	42.7		2	2	3		Peptidyl-prolyl cis-trans isomerase CYP19-4	Arabidopsis thaliana		GO:0006457//protein folding	GO:0003755//peptidyl-prolyl cis-trans isomerase activity	GO:0016023//cytoplasmic membrane-bounded vesicle;GO:0005739//mitochondrion
1296	gi|390134563	Q94A16	Unigene600_All			8.53				8.53				28.2				5		Peptidyl-prolyl cis-trans isomerase CYP21-3	Arabidopsis thaliana		-	GO:0016853//isomerase activity	GO:0005794//Golgi apparatus;GO:0005739//mitochondrion;GO:0005886//plasma membrane
1297	gi|355329950	Q9C566	CL10490.Contig3_All	2	2	2		2	2	2		10.6	19.8	15.6		1	1	1		Peptidyl-prolyl cis-trans isomerase CYP40	Arabidopsis thaliana		GO:0006457//protein folding	GO:0003755//peptidyl-prolyl cis-trans isomerase activity;GO:0005488//binding	-
1298	gi|225441076	Q9SR70	CL4817.Contig1_All			0.44				0.44				17				1		Peptidyl-prolyl cis-trans isomerase FKBP16-4	Arabidopsis thaliana		GO:0006457//protein folding	GO:0005528//FK506 binding;GO:0003755//peptidyl-prolyl cis-trans isomerase activity	GO:0009543//chloroplast thylakoid lumen;GO:0009535//chloroplast thylakoid membrane
1299	gi|225425282	Q9LYR5	CL5931.Contig1_All	2.19				2.19				32.4				1				Peptidyl-prolyl cis-trans isomerase FKBP19	Arabidopsis thaliana		GO:0006457//protein folding	GO:0005528//FK506 binding;GO:0003755//peptidyl-prolyl cis-trans isomerase activity	GO:0009543//chloroplast thylakoid lumen;GO:0009535//chloroplast thylakoid membrane
1300	gi|224131530	Q38931	CL111.Contig1_All	2.06		3.48		2.06		3.49		25.2		32		2		3		Peptidyl-prolyl cis-trans isomerase FKBP62	Arabidopsis thaliana		GO:0006457//protein folding	GO:0003755//peptidyl-prolyl cis-trans isomerase activity;GO:0005488//binding	-
1301	gi|224131530	Q38931	CL111.Contig3_All		8.33				10.17				27.5				8			Peptidyl-prolyl cis-trans isomerase FKBP62	Arabidopsis thaliana		GO:0006457//protein folding	GO:0003755//peptidyl-prolyl cis-trans isomerase activity;GO:0005488//binding	-
1302	gi|225440540	Q7DMA9	CL4718.Contig1_All	5.77				5.78				29.3				3				Peptidyl-prolyl cis-trans isomerase PASTICCINO1	Arabidopsis thaliana		GO:0006457//protein folding;GO:0009880//embryonic pattern specification;GO:0009735//response to cytokinin stimulus;GO:0030154//cell differentiation;GO:0030010//establishment of cell polarity;GO:0048527//lateral root development;GO:0042761//very long-chain fatty acid biosynthetic process;GO:0009826//unidimensional cell growth	GO:0003755//peptidyl-prolyl cis-trans isomerase activity;GO:0005528//FK506 binding;GO:0005515//protein binding	GO:0005783//endoplasmic reticulum;GO:0005634//nucleus
1303	gi|224138430	Q9FJX0	CL1819.Contig1_All			2.02				2.02				14.8				1		Peptidyl-prolyl cis-trans isomerase-like 2	Arabidopsis thaliana		GO:0006457//protein folding	GO:0003755//peptidyl-prolyl cis-trans isomerase activity	-
1304	gi|255541348	Q9FJX0	Unigene33302_All			0.94				0.94				18				1		Peptidyl-prolyl cis-trans isomerase-like 2	Arabidopsis thaliana		GO:0006457//protein folding	GO:0003755//peptidyl-prolyl cis-trans isomerase activity	-
1305	gi|359480543	Q9FJX0	Unigene4083_All	2				2				15.6				1				Peptidyl-prolyl cis-trans isomerase-like 2	Arabidopsis thaliana		GO:0006457//protein folding;GO:0016567//protein ubiquitination	GO:0004842//ubiquitin-protein ligase activity;GO:0003755//peptidyl-prolyl cis-trans isomerase activity	GO:0000151//ubiquitin ligase complex
1306	gi|14031049	Q96520	CL4087.Contig1_All	40.26				40.26				44.7				33				Peroxidase 12	Arabidopsis thaliana		-	GO:0046872//metal ion binding;GO:0016491//oxidoreductase activity	-
1307	gi|224096149	Q9SJZ2	Unigene20621_All		2	2			2	2			12.2	22.3			1	1		Peroxidase 17	Arabidopsis thaliana		GO:0055114//oxidation-reduction process;GO:0006979//response to oxidative stress	GO:0020037//heme binding;GO:0004601//peroxidase activity	GO:0012505//endomembrane system
1308	gi|225452562	Q9LHA7	CL15059.Contig1_All	2				2				18.6				1				Peroxidase 31	Arabidopsis thaliana		GO:0055114//oxidation-reduction process;GO:0006979//response to oxidative stress	GO:0020037//heme binding;GO:0004601//peroxidase activity;GO:0005515//protein binding	GO:0009505//plant-type cell wall
1309	gi|255581005	A7NY33	CL359.Contig4_All	2.01	3.25	2.32		2.01	3.25	2.33		19.5	16.9	20.1		1	2	3		Peroxidase 4	Vitis vinifera		-	GO:0046872//metal ion binding;GO:0016491//oxidoreductase activity	-
1310	gi|290760236	Q96522	CL8311.Contig1_All	2.02		13.06		2.02		15.1		27.6		50.9		1		8		Peroxidase 45	Arabidopsis thaliana		GO:0055114//oxidation-reduction process;GO:0006979//response to oxidative stress	GO:0020037//heme binding;GO:0004601//peroxidase activity	GO:0012505//endomembrane system
1311	gi|32351452	Q9FLC0	CL9795.Contig3_All		2.03	1.55			2.04	4.75			13.2	32.7			1	5		Peroxidase 52	Arabidopsis thaliana		GO:0055114//oxidation-reduction process;GO:0006979//response to oxidative stress	GO:0020037//heme binding;GO:0004601//peroxidase activity	-
1312	gi|206812328	Q9FJZ9	CL4336.Contig1_All	10.05	7.11	9.94		11.37	8.43	10.38		33.9	27.9	39.2		6	7	7		Peroxidase 72	Arabidopsis thaliana		-	GO:0046872//metal ion binding;GO:0004601//peroxidase activity	-
1313	gi|225451491	Q9LTV6	CL10440.Contig2_All	2	2	3.07		2	2	3.07		19.6	17.3	27.1		1	1	2		Peroxisomal 2,4-dienoyl-CoA reductase	Arabidopsis thaliana		GO:0055114//oxidation-reduction process	GO:0016491//oxidoreductase activity;GO:0005488//binding	GO:0005777//peroxisome
1314	gi|225462240	Q9LTV6	CL2877.Contig2_All	0.66	0.83	2		0.66	0.83	2		17.3	3.9	12.7		1	1	1		Peroxisomal 2,4-dienoyl-CoA reductase	Arabidopsis thaliana		GO:0055114//oxidation-reduction process	GO:0008670//2,4-dienoyl-CoA reductase (NADPH) activity;GO:0005488//binding	GO:0005774//vacuolar membrane;GO:0005777//peroxisome
1315	gi|406365505	Q9ZPI6	CL6963.Contig1_All	2.92				2.92				12.6				2				Peroxisomal fatty acid beta-oxidation multifunctional protein AIM1	Arabidopsis thaliana		GO:0009845//seed germination;GO:0009695//jasmonic acid biosynthetic process;GO:0009908//flower development;GO:0006635//fatty acid beta-oxidation	GO:0008692//3-hydroxybutyryl-CoA epimerase activity;GO:0003857//3-hydroxyacyl-CoA dehydrogenase activity;GO:0050662//coenzyme binding;GO:0004300//enoyl-CoA hydratase activity	GO:0005618//cell wall;GO:0005777//peroxisome;GO:0009507//chloroplast
1316	gi|350535683	Q9LQ73	CL7348.Contig3_All	2	2.01	2		2	2.01	2		16.3	18.9	15.9		1	1	1		Peroxisomal membrane protein 11C	Arabidopsis thaliana		GO:0016559//peroxisome fission	GO:0042802//identical protein binding	GO:0005779//integral to peroxisomal membrane;GO:0009507//chloroplast;GO:0005739//mitochondrion
1317	gi|225458611		CL9135.Contig1_All		0.94				0.94				20.2				1			Peroxisomal multifunctional enzyme type 2 isoform 1	Vitis vinifera		GO:0046487//glyoxylate metabolic process;GO:0009845//seed germination;GO:0032365//intracellular lipid transport;GO:0006635//fatty acid beta-oxidation	GO:0032934//sterol binding;GO:0016491//oxidoreductase activity	GO:0005777//peroxisome;GO:0016023//cytoplasmic membrane-bounded vesicle
1318	gi|225458611		Unigene38042_All	0.48				0.48				26.6				1				Peroxisomal multifunctional enzyme type 2 isoform 1	Vitis vinifera		GO:0046487//glyoxylate metabolic process;GO:0009845//seed germination;GO:0032365//intracellular lipid transport;GO:0006635//fatty acid beta-oxidation	GO:0032934//sterol binding;GO:0016491//oxidoreductase activity	GO:0005777//peroxisome;GO:0016023//cytoplasmic membrane-bounded vesicle
1319	gi|224074153	Q94EI3	CL2654.Contig1_All			2.01				2.01				27.7				1		Peroxisome biogenesis protein 19-2	Arabidopsis thaliana		GO:0007031//peroxisome organization	GO:0005515//protein binding	GO:0005777//peroxisome;GO:0005829//cytosol
1320	gi|71370257		CL15264.Contig2_All	3.51	3.22			3.51	3.22			38.9	40.5			2	2			PHB1	Nicotiana benthamiana		GO:0016049//cell growth;GO:0009651//response to salt stress;GO:0051301//cell division;GO:0009733//response to auxin stimulus;GO:0007005//mitochondrion organization;GO:0048527//lateral root development;GO:0071731//response to nitric oxide	-	GO:0005739//mitochondrion;GO:0005730//nucleolus;GO:0009505//plant-type cell wall;GO:0005774//vacuolar membrane;GO:0009507//chloroplast;GO:0005886//plasma membrane;GO:0045271//respiratory chain complex I
1321	gi|71370259		CL78.Contig1_All	8.26	4.3	13.41		8.26	4.3	13.41		28.4	37	39.1		7	3	8		PHB2	Nicotiana benthamiana		GO:0006950//response to stress	-	GO:0005774//vacuolar membrane;GO:0005739//mitochondrion;GO:0045271//respiratory chain complex I
1322	gi|224070730	Q40359	CL2008.Contig31_All		2.04	2.92			2.04	2.92			27.3	18.8			1	2		PHD finger protein Alfin1	Medicago sativa		GO:0006355//regulation of transcription, DNA-dependent	GO:0003677//DNA binding;GO:0016787//hydrolase activity;GO:0035064//methylated histone residue binding;GO:0005524//ATP binding;GO:0008270//zinc ion binding	GO:0005634//nucleus
1323	gi|359482710	O81488	CL2008.Contig15_All	2.02				2.02				18.4				1				PHD finger protein ALFIN-LIKE 4	Arabidopsis thaliana		-	GO:0008270//zinc ion binding	-
1324	gi|225455762	Q9SGE9	CL14857.Contig1_All	9.01	10.48	4.04		9.01	10.48	4.04		18.9	25.3	13.3		5	5	2		Phenylalanine-tRNA ligase beta subunit	Arabidopsis thaliana		GO:0055114//oxidation-reduction process;GO:0006432//phenylalanyl-tRNA aminoacylation	GO:0009055//electron carrier activity;GO:0004497//monooxygenase activity;GO:0005524//ATP binding;GO:0004826//phenylalanine-tRNA ligase activity;GO:0000287//magnesium ion binding;GO:0020037//heme binding;GO:0000049//tRNA binding	GO:0009328//phenylalanine-tRNA ligase complex
1325	gi|3759184		CL13722.Contig2_All	3.62		2.26		3.66		2.28		14.2		16.4		2		2		phi-1	Nicotiana tabacum		GO:0009741//response to brassinosteroid stimulus	-	GO:0009505//plant-type cell wall
1326	gi|13785471	Q9T074	CL2927.Contig4_All	22.73	13.53	24.38		22.73	13.53	24.38		36.5	26.9	40.8		17	8	16		Phosphoenolpyruvate carboxykinase [ATP]	Arabidopsis thaliana		GO:0009965//leaf morphogenesis;GO:0016310//phosphorylation;GO:0009817//defense response to fungus, incompatible interaction;GO:0006094//gluconeogenesis;GO:0046686//response to cadmium ion;GO:0016036//cellular response to phosphate starvation	GO:0004612//phosphoenolpyruvate carboxykinase (ATP) activity;GO:0003677//DNA binding;GO:0005524//ATP binding;GO:0005515//protein binding;GO:0016301//kinase activity	GO:0005829//cytosol;GO:0005730//nucleolus;GO:0016020//membrane
1327	gi|32478660	Q9FR44	Unigene41340_All	2	2			2	2			38.5	40.4			1	1			Phosphoethanolamine N-methyltransferase 1	Arabidopsis thaliana		GO:0006656//phosphatidylcholine biosynthetic process;GO:0042425//choline biosynthetic process;GO:0032259//methylation;GO:0006499//N-terminal protein myristoylation;GO:0009860//pollen tube growth;GO:0009555//pollen development;GO:0010183//pollen tube guidance;GO:0048528//post-embryonic root development	GO:0000234//phosphoethanolamine N-methyltransferase activity;GO:0004379//glycylpeptide N-tetradecanoyltransferase activity	GO:0005737//cytoplasm
1328	gi|357476115		Unigene7786_All			2				2				14.5				1		Phosphoglycerate mutase-like protein	Medicago truncatula		-	-	GO:0009507//chloroplast
1329	gi|13877687		CL4844.Contig13_All			5.48				5.48				18.3				3		Phospholipase	Arabidopsis thaliana		-	GO:0003824//catalytic activity	-
1330	gi|255574752		Unigene32061_All	1.71	2			2.03	2			14.8	16.4			2	1			Phospholipase C	Ricinus communis		GO:0035556//intracellular signal transduction;GO:0006629//lipid metabolic process	GO:0004629//phospholipase C activity	GO:0009536//plastid
[truncated: 865 more rows]
