# Supplementary material for: Proteomic Characterisation of the Salt Gland-Enriched Tissues of the Mangrove Tree Species Avicennia officinalis
Source: PLoS One. 2015 Jul 20;10(7):e0133386. doi: 10.1371/journal.pone.0133386 (PMC4508094; doi:10.1371/journal.pone.0133386)
Supplement: S8 Table — (XLSX) [file pone.0133386.s008.xlsx]

## Sheet: S8 Table
S8 Table. List of proteins from salt gland-enriched tissues selected for GO analysis. These proteins are identified in the epidermal tissues but not in the mesophyll tissues of A. officinalis and only those that are present in two out of the three biological replicates are selected for further anlaysis.
No.	gi Accession Number	Swiss-Prot ID	Contig Number	Unused ProtScore*				Total ProtScore*				% Coverage*				Peptides (95%)*				Protein Description	Species		GO : Biological Process	GO : Molecular Function	GO : Cellular Component
				T1	T2	T3		T1	T2	T3		T1	T2	T3		T1	T2	T3
1	gi|115511406	F6HDT7	CL3774.Contig2_All	4.49	3.03	3.09		4.49	3.04	3.09		33.5	32	40		4	2	2		1,2-dihydroxy-3-keto-5-methylthiopentene dioxygenase 2	Vitis vinifera		GO:0019509//L-methionine salvage from methylthioadenosine;GO:0055114//oxidation-reduction process	GO:0046872//metal ion binding;GO:0010309//acireductone dioxygenase [iron(II)-requiring] activity	-
2	gi|118486279	Q8LAH7	CL2868.Contig3_All	2.59	2.53	4		2.59	2.53	4		27.9	15.8	22.8		1	1	2		12-oxophytodienoate reductase 1	Arabidopsis thaliana		-	-	-
3	gi|297737985	P42856	CL5341.Contig4_All	3.87	0.58	2.38		3.87	0.58	2.38		34.2	20.5	25.8		2	1	3		14 kDa zinc-binding protein	Zea mays		GO:0008152//metabolic process	GO:0003824//catalytic activity;GO:0005080//protein kinase C binding;GO:0008270//zinc ion binding	GO:0005739//mitochondrion;GO:0009507//chloroplast
4	gi|224139616	P42855	Unigene17065_All	1.61	1.39	0.58		1.61	1.39	0.58		26	18	48		1	1	1		14 kDa zinc-binding protein	Brassica juncea		GO:0006790//sulfur compound metabolic process;GO:0009150//purine ribonucleotide metabolic process	GO:0047627//adenylylsulfatase activity;GO:0008270//zinc ion binding;GO:0005080//protein kinase C binding	GO:0005777//peroxisome;GO:0005886//plasma membrane
5	gi|3912949	O49996	CL15843.Contig3_All	2.27	8	12.21		6.48	8.01	14.46		42.9	34.3	52.7		6	5	9		14-3-3-like protein D	Nicotiana tabacum		GO:0042742//defense response to bacterium;GO:0048366//leaf development;GO:0009742//brassinosteroid mediated signaling pathway;GO:0046686//response to cadmium ion	GO:0045309//protein phosphorylated amino acid binding;GO:0019904//protein domain specific binding	GO:0005829//cytosol;GO:0009941//chloroplast envelope;GO:0009505//plant-type cell wall;GO:0005634//nucleus;GO:0005886//plasma membrane
6	gi|224136700	Q9LT08	CL5021.Contig4_All	7.7	3.95	4.36		7.7	3.95	4.36		32.1	33	22.1		6	4	3		26S proteasome non-ATPase regulatory subunit 14	Arabidopsis thaliana		GO:0006511//ubiquitin-dependent protein catabolic process;GO:0009651//response to salt stress	-	GO:0008541//proteasome regulatory particle, lid subcomplex;GO:0005634//nucleus
7	gi|3914467	P93768	Unigene16875_All	2	2	0.36		2	2	0.36		30.3	30.3	30.3		1	1	1		26S proteasome non-ATPase regulatory subunit 3	Nicotiana tabacum		-	-	-
8	gi|359480888	P19682	CL1930.Contig8_All	2	2	2.97		2	2	2.97		15.8	13.5	19.9		1	1	2		28 kDa ribonucleoprotein	Nicotiana sylvestris		-	GO:0000166//nucleotide binding;GO:0003723//RNA binding	GO:0030529//ribonucleoprotein complex
9	gi|224142221	Q9LVC8	CL14980.Contig3_All	2.05	2.77	4		2.05	2.77	4		22.8	24.1	16.6		1	2	2		2-methoxy-6-polyprenyl-1,4-benzoquinol methylase	Arabidopsis thaliana		GO:0032259//methylation	GO:0008168//methyltransferase activity	GO:0005739//mitochondrion
10	gi|350538091	O04059	CL2261.Contig1_All	7.52	11.08	6.18		7.52	11.08	6.18		22.3	19.2	20.8		5	6	3		3,4-dihydroxy-2-butanone kinase	Solanum lycopersicum		GO:0006071//glycerol metabolic process;GO:0016310//phosphorylation	GO:0005524//ATP binding;GO:0004371//glycerone kinase activity	-
11	gi|359491523	Q9SUC0	CL11790.Contig2_All	4.32	4.05	2.02		4.32	4.05	2.02		25.9	26.3	14		3	2	2		3-hydroxyisobutyrate dehydrogenase	Arabidopsis thaliana		GO:0006098//pentose-phosphate shunt;GO:0006573//valine metabolic process;GO:0006096//glycolysis	GO:0008442//3-hydroxyisobutyrate dehydrogenase activity;GO:0008270//zinc ion binding;GO:0004616//phosphogluconate dehydrogenase (decarboxylating) activity;GO:0050662//coenzyme binding;GO:0004332//fructose-bisphosphate aldolase activity	GO:0005634//nucleus
12	gi|359484336	Q9SUC0	CL4548.Contig4_All	7.45	6.38	8.31		7.45	6.38	8.31		32.8	17.8	27.5		5	4	5		3-hydroxyisobutyrate dehydrogenase	Arabidopsis thaliana		GO:0006098//pentose-phosphate shunt	GO:0004616//phosphogluconate dehydrogenase (decarboxylating) activity;GO:0050662//coenzyme binding	-
13	gi|6014701	Q9LKJ1	CL10292.Contig8_All	2.21	2	0.56		2.21	2	0.56		26.9	18.9	23.5		2	1	1		3-hydroxyisobutyryl-CoA hydrolase 1	Arabidopsis thaliana		GO:0016123//xanthophyll biosynthetic process;GO:0009409//response to cold;GO:0009733//response to auxin stimulus;GO:0006635//fatty acid beta-oxidation;GO:0006574//valine catabolic process;GO:0016119//carotene metabolic process	GO:0003860//3-hydroxyisobutyryl-CoA hydrolase activity;GO:0016829//lyase activity;GO:0010291//carotene beta-ring hydroxylase activity	GO:0009507//chloroplast;GO:0005783//endoplasmic reticulum
14	gi|359484612	Q9T0K7	CL11067.Contig4_All	8.11	6.88	9.92		8.11	6.88	9.92		29.4	21.9	32.8		4	5	10		3-hydroxyisobutyryl-CoA hydrolase-like protein 3	Arabidopsis thaliana		GO:0008152//metabolic process	GO:0004300//enoyl-CoA hydratase activity;GO:0016853//isomerase activity	-
15	gi|225425854	P28643	CL1194.Contig6_All	1.09	0.89	0.78		1.09	0.89	0.78		7.3	4.1	9.2		2	1	1		3-oxoacyl-[acyl-carrier-protein] reductase	Cuphea lanceolata		GO:0006633//fatty acid biosynthetic process;GO:0055114//oxidation-reduction process	GO:0051287//NAD binding;GO:0004316//3-oxoacyl-[acyl-carrier-protein] reductase (NADPH) activity	GO:0009507//chloroplast
16	gi|81074037	Q9AYP4	Unigene2907_All	4	1.19	4		8	5.47	6		66.1	35.7	40.2		5	3	3		40S ribosomal protein S10	Oryza sativa subsp. japonica		-	-	GO:0005840//ribosome
17	gi|330318591	P49215	CL15813.Contig2_All	11.17	5.42	6.01		11.17	5.42	6.01		47.9	40.1	49.3		9	4	5		40S ribosomal protein S17	Solanum lycopersicum		GO:0006412//translation	GO:0003735//structural constituent of ribosome	GO:0005840//ribosome
18	gi|118488288	Q9M339	CL2489.Contig1_All	3.09	4.22	0.82		3.5	6.01	0.95		35.6	32	30.4		4	4	2		40S ribosomal protein S3-2	Arabidopsis thaliana		GO:0006412//translation	GO:0003735//structural constituent of ribosome;GO:0003723//RNA binding	GO:0015935//small ribosomal subunit
19	gi|1350984	P49198	Unigene21351_All	4.01	3.2	8		9.12	8.46	8		55	73.3	73.3		8	7	7		40S ribosomal protein S3a	Helianthus annuus		GO:0006412//translation	GO:0003735//structural constituent of ribosome	GO:0005840//ribosome
20	gi|334700317	A7M999	CL8104.Contig1_All	2	0.59	1.01		2	0.59	1.01		40	90	70		1	1	2		50S ribosomal protein L14	Cuscuta reflexa		GO:0006412//translation;GO:0006355//regulation of transcription, DNA-dependent;GO:0007165//signal transduction	GO:0019843//rRNA binding;GO:0003735//structural constituent of ribosome	GO:0000311//plastid large ribosomal subunit;GO:0009507//chloroplast
21	gi|359476745		Unigene29197_All	4	3.8	2.48		4	3.8	2.48		23.4	23.4	31.1		2	2	1		50S ribosomal protein L25-like	Vitis vinifera		GO:0006412//translation	GO:0050897//cobalt ion binding;GO:0008097//5S rRNA binding;GO:0003735//structural constituent of ribosome;GO:0008270//zinc ion binding	GO:0005840//ribosome;GO:0005739//mitochondrion
22	gi|8134569	Q42662	CL1451.Contig5_All	2.96	4.13	2		28.16	19.9	17.02		58.2	38.7	44.6		20	14	12		5-methyltetrahydropteroyltriglutamate--homocysteine methyltransferase	Solenostemon scutellarioides		GO:0009086//methionine biosynthetic process;GO:0032259//methylation	GO:0008270//zinc ion binding;GO:0003871//5-methyltetrahydropteroyltriglutamate-homocysteine S-methyltransferase activity	-
23	gi|225440310	Q9FIZ7	Unigene28844_All	9.53	8.63	6.06		9.53	8.63	6.06		14.1	16.9	17.2		6	5	3		5-oxoprolinase	Arabidopsis thaliana		GO:0006751//glutathione catabolic process	GO:0017168//5-oxoprolinase (ATP-hydrolyzing) activity	GO:0005737//cytoplasm
24	gi|297734823	O24415	CL5641.Contig2_All	16.58	11.66	17.2		16.58	11.66	17.2		55.2	69	81.9		11	7	11		60S acidic ribosomal protein P2B	Zea mays		GO:0006414//translational elongation	GO:0003735//structural constituent of ribosome	GO:0005840//ribosome
25	gi|255576756	P41127	Unigene49178_All	2.01	1.67	10.62		8.53	10.05	10.62		42.5	41.1	42		8	8	8		60S ribosomal protein L13-1	Arabidopsis thaliana		GO:0042254//ribosome biogenesis;GO:0006412//translation	GO:0003735//structural constituent of ribosome	GO:0005730//nucleolus;GO:0005886//plasma membrane;GO:0005618//cell wall;GO:0005774//vacuolar membrane;GO:0022625//cytosolic large ribosomal subunit
26	gi|255554134	Q9FKC0	Unigene13615_All	4.01	6.55	4.03		8.14	6.55	6.34		40.3	53.4	34		7	6	7		60S ribosomal protein L13a-4	Arabidopsis thaliana		GO:0006412//translation	GO:0003735//structural constituent of ribosome;GO:0005515//protein binding	GO:0005730//nucleolus;GO:0022625//cytosolic large ribosomal subunit;GO:0009507//chloroplast;GO:0016020//membrane
27	gi|255564186	Q9M9W1	CL13043.Contig3_All	2	2.01	3.12		2	2.04	3.12		31	54	50		1	1	2		60S ribosomal protein L22-2	Arabidopsis thaliana		GO:0006412//translation	GO:0003735//structural constituent of ribosome	GO:0005730//nucleolus;GO:0005886//plasma membrane;GO:0022625//cytosolic large ribosomal subunit
28	gi|225449635	Q07761	CL14629.Contig1_All	2	2	2		2.33	4.7	2.46		32.9	47.1	48.4		2	3	3		60S ribosomal protein L23a	Nicotiana tabacum		GO:0006412//translation	GO:0003735//structural constituent of ribosome;GO:0019843//rRNA binding;GO:0000166//nucleotide binding	GO:0005840//ribosome
29	gi|76573317	O82204	Unigene24268_All	6.86	4.53	5.55		6.86	4.53	5.55		64.8	32.4	33.8		4	4	3		60S ribosomal protein L28-1	Arabidopsis thaliana		GO:0006412//translation	GO:0003735//structural constituent of ribosome	GO:0005840//ribosome
30	gi|224116704	P49211	CL11691.Contig5_All	0.69	0.56	3.21		0.69	0.56	3.21		33.1	49.6	40.6		1	1	4		60S ribosomal protein L32-1	Arabidopsis thaliana		GO:0006412//translation	GO:0003735//structural constituent of ribosome	GO:0005840//ribosome
31	gi|296084316	Q6UNT2	CL5107.Contig4_All	3.89	2.07	19.56		14.82	8.13	19.56		30.6	35.8	30		8	6	14		60S ribosomal protein L5	Cucumis sativus		GO:0006412//translation	GO:0008097//5S rRNA binding;GO:0003735//structural constituent of ribosome	GO:0005840//ribosome
32	gi|255579936		CL13641.Contig5_All	12.94	14.12	23.57		12.94	14.12	23.57		35.5	40.7	43.3		10	9	16		6-phosphogluconate dehydrogenase	Ricinus communis		GO:0006098//pentose-phosphate shunt;GO:0009651//response to salt stress	GO:0050661//NADP binding;GO:0004616//phosphogluconate dehydrogenase (decarboxylating) activity	GO:0005777//peroxisome
33	gi|75324836	Q6V4H0	CL1876.Contig1_All	6.25	8.3	10.84		6.32	8.3	10.85		39.8	24.6	26.1		5	5	9		8-hydroxygeraniol dehydrogenase	Catharanthus roseus		GO:0055114//oxidation-reduction process	GO:0008270//zinc ion binding;GO:0047924;GO:0000166//nucleotide binding	-
34	gi|57229665	Q6V4H0	CL9245.Contig5_All	6.79	3.77	4.37		6.79	3.77	6.45		26.3	18.5	24.7		6	6	7		8-hydroxygeraniol dehydrogenase	Catharanthus roseus		GO:0055114//oxidation-reduction process	GO:0046029//mannitol dehydrogenase activity;GO:0047924;GO:0000166//nucleotide binding;GO:0008270//zinc ion binding	-
35	gi|255584390	Q9LVM1	CL12689.Contig2_All	0.91	2.66	2		0.91	2.66	2		8.9	13.8	15.4		2	1	1		ABC transporter B family member 25	Arabidopsis thaliana		GO:0048364//root development;GO:0006777//Mo-molybdopterin cofactor biosynthetic process;GO:0043085//positive regulation of catalytic activity;GO:0006879//cellular iron ion homeostasis;GO:0009740//gibberellic acid mediated signaling pathway;GO:0030048//actin filament-based movement;GO:0043068//positive regulation of programmed cell death;GO:0009555//pollen development;GO:0009658//chloroplast organ…	GO:0008047//enzyme activator activity;GO:0003774//motor activity;GO:0003677//DNA binding;GO:0008559//xenobiotic-transporting ATPase activity;GO:0003700//sequence-specific DNA binding transcription factor activity;GO:0005524//ATP binding	GO:0009941//chloroplast envelope;GO:0048046//apoplast;GO:0010319//stromule;GO:0009524//phragmoplast;GO:0016021//integral to membrane;GO:0009570//chloroplast stroma;GO:0009534//chloroplast thylakoid;GO:0009504//cell plate;GO:0005886//plasma membrane;GO:0005634//nucleus;GO:0016459//myosin complex;GO:0005739//mitochondrion
36	gi|255552969	Q9M1H3	Unigene32800_All	4.88	5.62	2.01		4.88	5.62	2.01		18.4	17.6	18.2		4	3	1		ABC transporter F family member 4	Arabidopsis thaliana		GO:0006200//ATP catabolic process	GO:0015416//organic phosphonate transmembrane-transporting ATPase activity;GO:0005524//ATP binding	-
37	gi|296090419	Q7PC87	CL4209.Contig1_All	4	2.01	21.16		15.09	13.61	21.16		44.4	46.8	53.6		8	10	13		ABC transporter G family member 34	Arabidopsis thaliana		GO:0006200//ATP catabolic process	GO:0015416//organic phosphonate transmembrane-transporting ATPase activity;GO:0005524//ATP binding	GO:0016020//membrane
38	gi|225428560	Q9M7Q4	CL988.Contig2_All	4.24	2.03	4		4.24	2.03	4		16.8	10	14.3		2	2	2		ABSCISIC ACID-INSENSITIVE 5-like protein 5	Arabidopsis thaliana		GO:0006351//transcription, DNA-dependent	GO:0003677//DNA binding;GO:0000166//nucleotide binding	-
39	gi|308513348	Q8S4Y1	CL1838.Contig2_All	5.43	6.24	8.45		5.43	6.24	8.45		16.3	23.7	30.3		4	5	6		Acetyl-CoA acetyltransferase	Arabidopsis thaliana		GO:0008152//metabolic process	GO:0003985//acetyl-CoA C-acetyltransferase activity	-
40	gi|224082300	Q9CAQ2	Unigene2486_All	2	2	2		2	2	2		13.6	23.3	53.4		1	1	1		Acetyltransferase At1g77540	Arabidopsis thaliana		-	GO:0004402//histone acetyltransferase activity	GO:0005777//peroxisome
41	gi|255553426		CL12535.Contig2_All	2	1.92	1.28		2	2	1.28		10.1	21.8	7.3		1	1	1		Acetyltransferase complex ard1 subunit	Ricinus communis		GO:0008152//metabolic process	GO:0004596//peptide alpha-N-acetyltransferase activity	GO:0012505//endomembrane system;GO:0016023//cytoplasmic membrane-bounded vesicle
42	gi|224116850	P36908	CL9440.Contig3_All	4.79	5.89	10.5		4.79	5.89	10.5		33.5	23.3	36.5		3	3	6		Acidic endochitinase	Cicer arietinum		GO:0006032//chitin catabolic process	GO:0004568//chitinase activity;GO:0043169//cation binding	GO:0005615//extracellular space
43	gi|359478816	Q9SCQ7	CL13444.Contig1_All	5.81	4.02	10.53		5.81	4.02	10.53		25.2	14.6	25.4		3	2	5		Acidic leucine-rich nuclear phosphoprotein 32-related protein	Arabidopsis thaliana		GO:0042742//defense response to bacterium	GO:0005516//calmodulin binding	GO:0016023//cytoplasmic membrane-bounded vesicle
44	gi|374432927	O65314	CL4871.Contig2_All	2	2	2		2.03	2	2		52	52	52		2	1	1		Actin	Scherffelia dubia		-	-	-
45	gi|399514682	P46258	Unigene53862_All	0.44	2	2		4.91	5.6	5.61		45.3	42.1	72.6		5	5	4		Actin-3	Pisum sativum		-	GO:0005524//ATP binding	GO:0005856//cytoskeleton;GO:0005737//cytoplasm
46	gi|224138380	O04066	Unigene290_All	12.55	10.81	10		12.55	10.81	10		57.8	71.1	83.3		7	8	7		Acyl-CoA-binding protein	Ricinus communis		GO:0006810//transport	GO:0000062//fatty-acyl-CoA binding	-
47	gi|147802592	O49447	CL2469.Contig3_All	4.12	5.05	6.65		6.22	6.62	8.48		24.4	33.3	29.9		6	5	8		ADP,ATP carrier protein 3	Arabidopsis thaliana		GO:0015865//purine nucleotide transport;GO:0006839//mitochondrial transport	GO:0005488//binding;GO:0005471//ATP:ADP antiporter activity	GO:0009941//chloroplast envelope;GO:0005743//mitochondrial inner membrane;GO:0016021//integral to membrane
48	gi|371501270	O48649	CL9331.Contig3_All	4.16	3.56	1.35		4.16	3.56	3.66		19.6	19.6	15.8		3	3	2		ADP-ribosylation factor 1	Salix bakko		-	GO:0005525//GTP binding	GO:0005774//vacuolar membrane;GO:0005634//nucleus;GO:0005886//plasma membrane
49	gi|359484370	Q8RXE7	Unigene4379_All	4.83	2	2.18		4.83	2	2.18		19.2	15.1	13.6		3	1	1		ADP-ribosylation factor GTPase-activating protein AGD14	Arabidopsis thaliana		GO:0006184//GTP catabolic process	GO:0005488//binding	GO:0005737//cytoplasm
50	gi|359482440	Q9LDV4	CL449.Contig26_All	4.01	2.5	10.01		4.01	2.5	10.01		19.2	14.4	20.2		2	1	6		Alanine aminotransferase 2	Arabidopsis thaliana		GO:0001666//response to hypoxia;GO:0042218//1-aminocyclopropane-1-carboxylate biosynthetic process;GO:0019481//L-alanine catabolic process, by transamination;GO:0046686//response to cadmium ion	GO:0005507//copper ion binding;GO:0016847//1-aminocyclopropane-1-carboxylate synthase activity;GO:0004021//L-alanine:2-oxoglutarate aminotransferase activity;GO:0005524//ATP binding;GO:0005515//protein binding;GO:0030170//pyridoxal phosphate binding	GO:0005739//mitochondrion;GO:0009507//chloroplast
51	gi|255546541	Q56YU0	CL13289.Contig1_All	3.08	4.09	6.02		3.08	5.74	6.02		21.1	25.9	19.7		3	3	3		Aldehyde dehydrogenase family 2 member C4	Arabidopsis thaliana		GO:0055114//oxidation-reduction process	GO:0001758//retinal dehydrogenase activity	-
52	gi|297823651	Q0PGJ6	CL5791.Contig3_All	4.87	8.4	9.74		4.87	8.4	9.74		39.2	47.7	52.3		6	7	7		Aldo-keto reductase family 4 member C9	Arabidopsis thaliana		GO:0009414//response to water deprivation;GO:0009409//response to cold;GO:0009651//response to salt stress;GO:0055114//oxidation-reduction process	GO:0070401//NADP+ binding;GO:0016229//steroid dehydrogenase activity;GO:0004032//alditol:NADP+ 1-oxidoreductase activity	GO:0005634//nucleus;GO:0005829//cytosol
53	gi|224054576	P18573	CL11184.Contig1_All	4.31	4	2		4.31	4	2		10.8	8.4	6		2	2	1		Alpha/beta-gliadin MM1	Triticum aestivum		-	-	-
54	gi|224104699	Q8GW72	CL2268.Contig1_All	2.01	1.69	3.03		2.01	1.69	3.03		16.3	18.4	25.6		4	3	4		Alpha-L-fucosidase 1	Arabidopsis thaliana		GO:0005975//carbohydrate metabolic process;GO:0006516//glycoprotein catabolic process	GO:0043169//cation binding;GO:0005515//protein binding;GO:0004560//alpha-L-fucosidase activity	GO:0005773//vacuole
55	gi|356540024	Q9M5P8	CL12166.Contig3_All	6	1.55	2.55		6	1.55	2.55		26.6	13.5	19.7		3	1	3		Alpha-soluble NSF attachment protein	Solanum tuberosum		GO:0016192//vesicle-mediated transport;GO:0006886//intracellular protein transport	GO:0005483//soluble NSF attachment protein activity	GO:0005886//plasma membrane;GO:0005774//vacuolar membrane
56	gi|8919178	Q9S7Y7	Unigene14403_All	1.36	2	2		1.36	2	2		14.3	14.3	30.4		1	1	1		Alpha-xylosidase	Arabidopsis thaliana		GO:0010411//xyloglucan metabolic process;GO:0046686//response to cadmium ion;GO:0045493//xylan catabolic process	GO:0009044//xylan 1,4-beta-xylosidase activity;GO:0046556//alpha-N-arabinofuranosidase activity	GO:0009505//plant-type cell wall;GO:0009507//chloroplast;GO:0048046//apoplast
57	gi|225444472	P54260	CL8046.Contig2_All	6.73	1.64	15.75		6.73	1.64	15.75		19.4	22.3	35.3		5	3	9		Aminomethyltransferase	Solanum tuberosum		GO:0032259//methylation;GO:0006546//glycine catabolic process;GO:0046686//response to cadmium ion	GO:0004047//aminomethyltransferase activity;GO:0008483//transaminase activity	GO:0005739//mitochondrion;GO:0009941//chloroplast envelope;GO:0022626//cytosolic ribosome;GO:0016020//membrane;GO:0048046//apoplast
58	gi|224066943	Q9XEE2	CL6641.Contig1_All	19.11	15.02	21.24		19.11	15.02	21.24		53.4	33.2	32.9		12	10	14		Annexin D2	Arabidopsis thaliana		-	GO:0005509//calcium ion binding;GO:0005544//calcium-dependent phospholipid binding	-
59	gi|224093760	Q9LX07	Unigene33334_All	4	2.31	2.02		10	4.43	8.93		16.1	16.8	37.7		5	2	5		Annexin D7	Arabidopsis thaliana		-	GO:0005509//calcium ion binding;GO:0005544//calcium-dependent phospholipid binding	-
60	gi|224094703	Q40287	CL9502.Contig4_All	1.18	3.29	2.12		3.06	3.41	2.16		12.2	16.5	11		3	2	2		Anthocyanidin 3-O-glucosyltransferase 5	Manihot esculenta		GO:0009808//lignin metabolic process	GO:0047209//coniferyl-alcohol glucosyltransferase activity	-
61	gi|224094703	Q40287	CL9502.Contig6_All	6.3	3.94	3.32		6.3	3.94	3.32		12.4	8.9	11.2		4	3	2		Anthocyanidin 3-O-glucosyltransferase 5	Manihot esculenta		-	GO:0016758//transferase activity, transferring hexosyl groups	-
62	gi|225470599		CL259.Contig1_All	4.15	3.75	1.81		4.15	3.75	1.81		13.1	16.8	18.7		2	2	1		AP-1 complex subunit mu-1	Vitis vinifera		GO:0016192//vesicle-mediated transport;GO:0006886//intracellular protein transport	-	GO:0030125//clathrin vesicle coat;GO:0030131//clathrin adaptor complex
63	gi|225458187		Unigene1529_All	4.58	1.1	0.94		4.58	1.1	0.94		26.4	19.1	30.9		2	1	1		AP-4 complex subunit mu-1	Vitis vinifera		GO:0016192//vesicle-mediated transport;GO:0006886//intracellular protein transport	-	GO:0030125//clathrin vesicle coat;GO:0030131//clathrin adaptor complex
64	gi|50345961	Q7XSQ9	CL16514.Contig4_All	4	4.01	6.03		21.02	17.74	26.87		39.5	43	36		12	12	22		Aquaporin PIP1-2	Oryza sativa subsp. japonica		GO:0009414//response to water deprivation;GO:0055085//transmembrane transport	GO:0015250//water channel activity	GO:0016021//integral to membrane;GO:0005886//plasma membrane
65	gi|17940742	Q7XLR1	Unigene32737_All	4	2.09	2		4	2.09	2		29.6	33.7	27.6		7	5	4		Aquaporin PIP2-6	Oryza sativa subsp. japonica		GO:0055085//transmembrane transport	GO:0005215//transporter activity	GO:0016021//integral to membrane
66	gi|76573355	Q9SEE9	Unigene8359_All	2	7.47	3.02		4.25	7.47	8.78		29.7	45.7	37.1		2	4	5		Arginine/serine-rich protein 45	Arabidopsis thaliana		GO:0006396//RNA processing	GO:0003723//RNA binding;GO:0005515//protein binding;GO:0000166//nucleotide binding	GO:0005737//cytoplasm;GO:0005730//nucleolus;GO:0035145//exon-exon junction complex;GO:0016604//nuclear body
67	gi|255541428		CL8427.Contig3_All	4.09	4	2		4.09	4	2		16.4	11.6	6.2		4	2	1		Arsenical pump-driving atpase	Ricinus communis		GO:0006820//anion transport;GO:0006875//cellular metal ion homeostasis	GO:0005524//ATP binding;GO:0015446//arsenite-transmembrane transporting ATPase activity	GO:0016020//membrane
68	gi|22208544	Q43011	CL14924.Contig1_All	2.71	2	2.18		2.71	2	2.18		38.3	24.2	31.4		2	1	2		Asparagine synthetase [glutamine-hydrolyzing]	Oryza sativa subsp. japonica		GO:0006529//asparagine biosynthetic process;GO:0006541//glutamine metabolic process	GO:0004066//asparagine synthase (glutamine-hydrolyzing) activity;GO:0003677//DNA binding;GO:0005524//ATP binding	-
69	gi|225446660	P46643	CL9329.Contig2_All	4.84	4.14	4.01		4.85	4.14	4.01		11.9	15.2	26.3		3	3	2		Aspartate aminotransferase	Arabidopsis thaliana		GO:0032312//regulation of ARF GTPase activity;GO:0009058//biosynthetic process;GO:0006520//cellular amino acid metabolic process;GO:0046686//response to cadmium ion	GO:0005507//copper ion binding;GO:0008060//ARF GTPase activator activity;GO:0008270//zinc ion binding;GO:0004069//L-aspartate:2-oxoglutarate aminotransferase activity;GO:0003677//DNA binding;GO:0030170//pyridoxal phosphate binding	GO:0005829//cytosol;GO:0005739//mitochondrion;GO:0005634//nucleus
70	gi|109675118	O04057	CL16023.Contig1_All	4	0.6	2.5		6.14	2.88	4.69		11.8	12.4	28.2		4	2	2		Aspartic proteinase	Cucurbita pepo		GO:0009651//response to salt stress;GO:0006508//proteolysis;GO:0006629//lipid metabolic process	GO:0004190//aspartic-type endopeptidase activity	GO:0005773//vacuole
71	gi|225436397	Q9S9K4	Unigene3607_All	2	2	2		2	2	2		29.6	30.7	35.2		1	1	1		Aspartic proteinase-like protein 2	Arabidopsis thaliana		GO:0006508//proteolysis	GO:0004190//aspartic-type endopeptidase activity	-
72	gi|2493046	Q40089	CL7437.Contig2_All	6.89	5.65	12.7		6.89	8.51	12.7		26.1	46.8	53.7		4	5	9		ATP synthase subunit delta'	Ipomoea batatas		GO:0042777//plasma membrane ATP synthesis coupled proton transport;GO:0009651//response to salt stress	GO:0046933//hydrogen ion transporting ATP synthase activity, rotational mechanism;GO:0008270//zinc ion binding;GO:0005524//ATP binding;GO:0046961//proton-transporting ATPase activity, rotational mechanism	GO:0005754//mitochondrial proton-transporting ATP synthase, catalytic core
73	gi|225454791		Unigene6969_All	3.38	4	1.54		3.38	4	1.54		47.1	40.2	14.9		2	2	1		ATPase family AAA domain-containing protein 3-B	Vitis vinifera		-	GO:0017111//nucleoside-triphosphatase activity;GO:0008270//zinc ion binding	GO:0009505//plant-type cell wall
74	gi|255543008	Q2QZ86	CL3295.Contig2_All	3.89	0.57	6.47		3.89	3.15	6.47		13.7	14.2	18.2		3	2	4		ATP-citrate synthase alpha chain protein 2	Oryza sativa subsp. japonica		GO:0006085//acetyl-CoA biosynthetic process	GO:0003878//ATP citrate synthase activity;GO:0005524//ATP binding;GO:0004775//succinate-CoA ligase (ADP-forming) activity;GO:0016829//lyase activity	GO:0009346//citrate lyase complex
75	gi|225431960	Q9FGX1	CL9541.Contig3_All	3.79	10.35	13.49		3.79	10.35	13.49		20.1	31.6	23.2		2	7	7		ATP-citrate synthase beta chain protein 2	Arabidopsis thaliana		GO:0006085//acetyl-CoA biosynthetic process;GO:0044262//cellular carbohydrate metabolic process	GO:0005488//binding;GO:0003878//ATP citrate synthase activity;GO:0004775//succinate-CoA ligase (ADP-forming) activity;GO:0016829//lyase activity	GO:0009346//citrate lyase complex;GO:0005886//plasma membrane;GO:0005829//cytosol
76	gi|224101827	Q9S7Z8	CL16429.Contig8_All	3.52	2.19	3.36		3.52	2.19	3.36		15.2	14.7	13.2		3	1	2		Auxin efflux carrier component 3	Arabidopsis thaliana		GO:0055085//transmembrane transport	-	GO:0016021//integral to membrane
77	gi|255584677	Q94BT2	Unigene34588_All	2.13	4.6	9.28		2.13	4.6	9.28		14.6	24.4	33.3		3	3	11		Auxin-induced in root cultures protein 12	Arabidopsis thaliana		GO:0009733//response to auxin stimulus;GO:0010102//lateral root morphogenesis	-	GO:0046658//anchored to plasma membrane
78	gi|359482848	Q9FHB0	CL15791.Contig1_All	2	2.15	7.85		2	2.15	7.86		16.7	25.5	27.1		1	2	6		B3 domain-containing protein At5g60140	Arabidopsis thaliana		GO:0009294//DNA mediated transformation;GO:0046686//response to cadmium ion;GO:0006334//nucleosome assembly;GO:0006281//DNA repair	GO:0003677//DNA binding	GO:0005737//cytoplasm;GO:0005886//plasma membrane;GO:0005634//nucleus
79	gi|255545664	Q9SGZ5	CL10703.Contig5_All	2.41	2.75	2.11		2.44	2.77	2.29		23.1	13.7	17.6		1	2	3		Beta-D-xylosidase 7	Arabidopsis thaliana		GO:0005975//carbohydrate metabolic process	GO:0008422//beta-glucosidase activity	GO:0009505//plant-type cell wall;GO:0048046//apoplast;GO:0009507//chloroplast
80	gi|294612074	P26792	CL4099.Contig1_All	3.09	2.13	4.41		3.09	2.13	4.41		16	21.8	22.8		2	2	3		Beta-fructofuranosidase, insoluble isoenzyme 1	Daucus carota		GO:0005975//carbohydrate metabolic process	GO:0004575//sucrose alpha-glucosidase activity	GO:0005576//extracellular region;GO:0005618//cell wall
81	gi|294612070	P80065	CL6803.Contig7_All	12.77	11.26	24.06		12.77	11.26	24.06		25.5	24.7	39.2		8	6	13		Beta-fructofuranosidase, soluble isoenzyme I	Daucus carota		GO:0005975//carbohydrate metabolic process	GO:0004575//sucrose alpha-glucosidase activity	GO:0005773//vacuole;GO:0016021//integral to membrane
82	gi|25989474	Q5Z9Z0	CL7750.Contig7_All	21.96	25.62	25.94		21.96	25.62	25.94		33.5	32.1	33.1		17	16	15		Beta-glucosidase 24	Oryza sativa subsp. japonica		-	GO:0016798//hydrolase activity, acting on glycosyl bonds	-
83	gi|355525386	Q9FIW4	Unigene37475_All	6	8	6		7.7	10	9.23		48.7	40.8	47.4		6	7	6		Beta-glucosidase 42	Arabidopsis thaliana		GO:0005975//carbohydrate metabolic process;GO:0071369//cellular response to ethylene stimulus;GO:0071281//cellular response to iron ion;GO:0071732//cellular response to nitric oxide	GO:0004553//hydrolase activity, hydrolyzing O-glycosyl compounds;GO:0043169//cation binding	-
84	gi|281193024	Q9SQT8	CL4180.Contig13_All	2.79	2	2.99		2.79	2	2.99		14.5	16	13.6		2	1	3		Bifunctional 3-dehydroquinate dehydratase/shikimate dehydrogenase	Arabidopsis thaliana		GO:0055114//oxidation-reduction process;GO:0019632//shikimate metabolic process;GO:0009793//embryo development ending in seed dormancy;GO:0009073//aromatic amino acid family biosynthetic process	GO:0003855//3-dehydroquinate dehydratase activity;GO:0004764//shikimate 3-dehydrogenase (NADP+) activity;GO:0050661//NADP binding	GO:0009570//chloroplast stroma
85	gi|225453378	Q9FGS8	CL2630.Contig6_All	2	2	2		2	2	2		18.9	10.1	10.6		1	1	1		C2 and GRAM domain-containing protein At5g50170	Arabidopsis thaliana		GO:0043069//negative regulation of programmed cell death;GO:0042742//defense response to bacterium	-	-
86	gi|359493096	Q43609	Unigene7977_All	15.43	13.37	16.22		15.43	13.37	16.22		33.9	42.9	31.9		15	13	14		Caffeic acid 3-O-methyltransferase	Prunus dulcis		-	GO:0008168//methyltransferase activity	-
87	gi|157955933	Q75LU8	CL4667.Contig2_All	2	2	2		2	2	2		10.7	21.9	15.2		1	1	1		Calcineurin B-like protein 3	Oryza sativa subsp. japonica		-	GO:0005515//protein binding;GO:0005509//calcium ion binding	-
88	gi|255587064	Q8W4L0	Unigene189_All	5.84	6.35	6.14		5.84	6.35	6.14		29.4	20.6	26		3	4	4		Calcium-binding protein CML49	Arabidopsis thaliana		-	GO:0005509//calcium ion binding	-
89	gi|224145672	P28583	CL274.Contig2_All	2.39	1.27	1.27		2.39	1.27	1.27		15.5	22	17.4		1	1	1		Calcium-dependent protein kinase SK5	Glycine max		GO:0006468//protein phosphorylation	GO:0004683//calmodulin-dependent protein kinase activity;GO:0005509//calcium ion binding;GO:0005524//ATP binding	-
90	gi|387157284	P17067	CL7670.Contig1_All	3.16	2	4		3.17	2	4		17.2	23.8	24.5		3	2	3		Carbonic anhydrase	Pisum sativum		GO:0015976//carbon utilization	GO:0008270//zinc ion binding;GO:0004089//carbonate dehydratase activity	-
91	gi|82697977	Q9SMN0	Unigene35426_All	8.85	4	7.12		8.85	4	7.12		42.5	18.4	25		5	2	4		Carboxylesterase 12	Arabidopsis thaliana		-	-	-
92	gi|255555507	Q9SX78	CL9066.Contig1_All	1.14	2.03	4.54		1.14	2.03	4.54		18	22.3	32.8		1	1	2		Carboxylesterase 2	Arabidopsis thaliana		-	-	-
93	gi|225428747	Q9SX78	Unigene34741_All	8.01	6.17	4		8.01	6.17	4		26.1	25.1	12		4	4	3		Carboxylesterase 2	Arabidopsis thaliana		GO:0008152//metabolic process	GO:0003824//catalytic activity	-
94	gi|53748437	O64640	CL7886.Contig2_All	30.63	26.34	31.41		30.63	26.34	31.41		56.1	56.5	51.1		23	17	26		Carboxylesterase 8	Arabidopsis thaliana		-	-	-
95	gi|148886630	O49290	Unigene13940_All	6.01	6	4.22		6.01	6	4.22		34.5	17.2	16.9		4	3	3		Carboxyvinyl-carboxyphosphonate phosphorylmutase	Arabidopsis thaliana		GO:0008152//metabolic process	GO:0016787//hydrolase activity;GO:0004451//isocitrate lyase activity	GO:0009570//chloroplast stroma
96	gi|386870489	P17598	Unigene26161_All	2.24	2.44	3.55		2.24	2.44	3.55		43.2	40.5	73		2	2	6		Catalase isozyme 1	Gossypium hirsutum		GO:0042744//hydrogen peroxide catabolic process;GO:0055114//oxidation-reduction process	GO:0020037//heme binding;GO:0004096//catalase activity	GO:0009514//glyoxysome
97	gi|225453042	P92948	CL10151.Contig2_All	10.04	4	2.89		10.04	4	2.89		21.9	18.7	19		5	2	2		Cell division cycle 5-like protein	Arabidopsis thaliana		GO:0042742//defense response to bacterium;GO:0006355//regulation of transcription, DNA-dependent;GO:0009870//defense response signaling pathway, resistance gene-dependent;GO:0051301//cell division;GO:0010204//defense response signaling pathway, resistance gene-independent;GO:0050832//defense response to fungus	GO:0003677//DNA binding;GO:0003700//sequence-specific DNA binding transcription factor activity	GO:0009507//chloroplast;GO:0005634//nucleus
98	gi|225426492	Q9CAI3	CL13136.Contig3_All	8.5	7.12	9.71		8.5	7.12	9.71		16.6	21.4	24.7		5	4	6		Cinnamyl alcohol dehydrogenase 1	Arabidopsis thaliana		GO:0015700//arsenite transport;GO:0042344//indole glucosinolate catabolic process;GO:0006955//immune response;GO:0046938//phytochelatin biosynthetic process;GO:0052544//defense response by callose deposition in cell wall;GO:0009809//lignin biosynthetic process;GO:0046685//response to arsenic-containing substance;GO:0042742//defense response to bacterium;GO:0071994;GO:0008219//cell death;GO:004668…	GO:0048037//cofactor binding;GO:0005515//protein binding;GO:0008270//zinc ion binding;GO:0046029//mannitol dehydrogenase activity;GO:0071992//phytochelatin transmembrane transporter activity;GO:0046870//cadmium ion binding;GO:0015446//arsenite-transmembrane transporting ATPase activity;GO:0005507//copper ion binding;GO:0045551//cinnamyl-alcohol dehydrogenase activity;GO:0016756//glutathione gamma…	GO:0005829//cytosol
99	gi|356495434	Q0WLB5	Unigene37999_All	8.42	5.01	6.6		19.31	13.07	16.58		35.4	34.5	36.2		12	8	10		Clathrin heavy chain 2	Arabidopsis thaliana		GO:0016192//vesicle-mediated transport;GO:0006886//intracellular protein transport	GO:0005488//binding;GO:0005198//structural molecule activity	GO:0030132//clathrin coat of coated pit;GO:0030130//clathrin coat of trans-Golgi network vesicle;GO:0005774//vacuolar membrane;GO:0009507//chloroplast
100	gi|359496589	Q9SKU1	Unigene10883_All	4.08	2.02	3.82		4.08	2.63	3.82		12.3	20	13.5		4	3	4		Clathrin light chain 1	Arabidopsis thaliana		-	-	GO:0005886//plasma membrane
101	gi|147837826	Q8GW78	CL7514.Contig2_All	2	0.53	5.78		2	0.53	5.78		10.6	11.1	28.1		1	1	3		Clp protease-related protein At4g12060	Arabidopsis thaliana		GO:0019538//protein metabolic process	GO:0005524//ATP binding	GO:0009941//chloroplast envelope;GO:0009570//chloroplast stroma;GO:0009579//thylakoid
102	gi|255557423		CL10043.Contig6_All	3.58	2	2		3.58	2	2		12.8	11.3	13.2		2	1	1		Conserved hypothetical protein	Ricinus communis		-	-	-
103	gi|255586109		CL14347.Contig3_All	1.09	2	2		1.09	2	2		5.8	14.1	5.8		1	1	1		Conserved hypothetical protein	Ricinus communis		-	-	GO:0016023//cytoplasmic membrane-bounded vesicle;GO:0005773//vacuole
104	gi|255576298		CL14363.Contig1_All	4	0.67	2		4	0.67	2		11.1	7.7	3.6		2	1	1		Conserved hypothetical protein	Ricinus communis		-	-	-
105	gi|255543525		CL3332.Contig3_All	5.18	6	4.97		5.18	6	4.97		19.8	21.5	16		4	3	4		Conserved hypothetical protein	Ricinus communis		-	-	GO:0005886//plasma membrane
106	gi|186528371		Unigene8999_All	2	2	2		2	2	2		34.4	43.8	30.2		1	1	2		COP1-interactive protein 1	Arabidopsis thaliana		GO:0042306//regulation of protein import into nucleus	GO:0005515//protein binding	GO:0005856//cytoskeleton;GO:0005774//vacuolar membrane;GO:0009507//chloroplast
107	gi|225462922	Q8W207	CL6827.Contig4_All	4.98	2	3.22		4.98	2	3.23		32.5	12.4	27.2		5	1	2		COP9 signalosome complex subunit 2	Arabidopsis thaliana		-	GO:0005488//binding	GO:0000502//proteasome complex
108	gi|317376147	A5BJL8	Unigene25813_All	2.53	2	4.84		2.53	2	4.84		23.9	23.9	40.3		3	2	4		Cyanate hydratase	Vitis vinifera		GO:0009439//cyanate metabolic process	GO:0008824//cyanate hydratase activity;GO:0003677//DNA binding;GO:0016836//hydro-lyase activity	-
109	gi|225443670	O04147	CL3541.Contig3_All	1.07	0.87	0.96		1.07	0.87	0.96		8.9	23.3	23.3		1	1	1		Cyclic phosphodiesterase	Arabidopsis thaliana		GO:0006388//tRNA splicing, via endonucleolytic cleavage and ligation	GO:0004112//cyclic-nucleotide phosphodiesterase activity	GO:0005737//cytoplasm
110	gi|225440171	Q41906	Unigene27704_All	2	2	2		2	2	2		20.6	13.1	20.6		2	2	2		Cysteine proteinase inhibitor 3	Arabidopsis thaliana		-	GO:0030414//peptidase inhibitor activity	-
111	gi|255580698	Q41916	Unigene9986_All	6.39	7.76	7.39		6.39	7.76	7.39		46.4	39.1	62.7		4	5	6		Cysteine proteinase inhibitor 5	Arabidopsis thaliana		-	GO:0004869//cysteine-type endopeptidase inhibitor activity	GO:0005618//cell wall
112	gi|13183179	Q8H0X6	CL11302.Contig2_All	2.39	2	4.03		2.41	2.01	4.03		16.3	20.4	26.5		2	1	2		Cysteine proteinase inhibitor 6	Arabidopsis thaliana		GO:0010466//negative regulation of peptidase activity	GO:0004869//cysteine-type endopeptidase inhibitor activity	-
113	gi|225466204	Q9CAL3	CL14803.Contig3_All	4.96	4.87	8.92		4.96	4.87	8.92		18.6	22.9	23.1		3	3	5		Cysteine-rich receptor-like protein kinase 2	Arabidopsis thaliana		GO:0006468//protein phosphorylation	GO:0005524//ATP binding;GO:0004674//protein serine/threonine kinase activity	-
114	gi|2647949	P49098	Unigene31319_All	4	2.05	6.47		4	2.05	6.47		13.7	22.9	36.6		3	2	5		Cytochrome b5	Nicotiana tabacum		GO:0006810//transport;GO:0022900//electron transport chain	GO:0009703//nitrate reductase (NADH) activity;GO:0020037//heme binding	GO:0005789//endoplasmic reticulum membrane;GO:0016021//integral to membrane
115	gi|399920236	Q42342	CL15483.Contig4_All	4	2	6.01		4	2	6.01		23.9	22.4	46.3		2	1	3		Cytochrome b5 isoform A	Arabidopsis thaliana		GO:0055114//oxidation-reduction process	GO:0009703//nitrate reductase (NADH) activity;GO:0020037//heme binding	GO:0005789//endoplasmic reticulum membrane;GO:0005886//plasma membrane;GO:0005774//vacuolar membrane;GO:0009535//chloroplast thylakoid membrane
116	gi|225460127	Q0DI31	Unigene20350_All	3.32	2.92	2.01		3.32	2.93	2.01		13.9	7	15.7		2	2	1		Cytochrome c	Oryza sativa subsp. japonica		GO:0008152//metabolic process	GO:0004091//carboxylesterase activity	GO:0005773//vacuole
117	gi|255553065	Q9LW15	Unigene623_All	6.03	6.07	4.32		6.03	6.07	4.32		38.9	38.9	40.1		3	3	3		Cytochrome c oxidase subunit 5b-1	Arabidopsis thaliana		-	GO:0050897//cobalt ion binding;GO:0008270//zinc ion binding;GO:0004129//cytochrome-c oxidase activity	GO:0005740//mitochondrial envelope;GO:0009535//chloroplast thylakoid membrane
118	gi|359492639	Q43068	CL12711.Contig1_All	4.47	3.73	2.99		4.47	3.73	3		10.9	17.5	13.7		4	2	2		Cytochrome P450 82A1	Pisum sativum		-	GO:0046872//metal ion binding	-
119	gi|255580539	Q9SZ46	CL14620.Contig1_All	6.19	4.55	3.01		6.19	4.55	3.01		26.2	20	16.3		4	4	2		Cytochrome P450 82C4	Arabidopsis thaliana		-	GO:0016709//oxidoreductase activity, acting on paired donors, with incorporation or reduction of molecular oxygen, NADH or NADPH as one donor, and incorporation of one atom of oxygen;GO:0005506//iron ion binding	-
120	gi|356527081	A8IZG4	CL7908.Contig3_All	4.61	5.94	2.27		4.61	5.94	2.27		11	16.3	15.7		2	4	1		Cytosolic iron-sulfur protein assembly protein CIAO1 homolog	Chlamydomonas reinhardtii		GO:0006900//membrane budding;GO:0006886//intracellular protein transport	GO:0000166//nucleotide binding	GO:0005643//nuclear pore;GO:0005730//nucleolus;GO:0005834//heterotrimeric G-protein complex
121	gi|224120802	P52839	Unigene4281_All	7.64	6.53	4.04		7.64	6.53	4.04		19.9	23.5	25.5		6	4	2		Cytosolic sulfotransferase 12	Arabidopsis thaliana		GO:0006952//defense response;GO:0009651//response to salt stress;GO:0009751//response to salicylic acid stimulus;GO:0016131//brassinosteroid metabolic process	GO:0080118//brassinosteroid sulfotransferase activity	-
122	gi|255572771		CL2026.Contig6_All	0.57	2	0.39		0.57	2	0.39		9.6	11.4	3.9		1	1	1		Defective in cullin neddylation protein	Ricinus communis		-	GO:0005509//calcium ion binding	-
123	gi|332071128	Q9SMC4	Unigene15364_All	1.52	2	2.96		1.52	2	2.96		18.8	8.5	18.8		1	1	2		Defender against cell death 1	Solanum lycopersicum		-	GO:0004579//dolichyl-diphosphooligosaccharide-protein glycotransferase activity	GO:0016021//integral to membrane;GO:0005783//endoplasmic reticulum
124	gi|147861641	P93472	CL15457.Contig3_All	11.52	5.94	11.22		11.52	5.94	11.22		27.2	21.5	26.6		7	4	8		Delta(24)-sterol reductase	Pisum sativum		GO:0016132//brassinosteroid biosynthetic process;GO:0055114//oxidation-reduction process;GO:0009416//response to light stimulus;GO:0009826//unidimensional cell growth	GO:0005516//calmodulin binding;GO:0050614//delta24-sterol reductase activity;GO:0050660//flavin adenine dinucleotide binding	GO:0016021//integral to membrane;GO:0005774//vacuolar membrane;GO:0005886//plasma membrane
125	gi|295640957	Q9ASU1	CL13708.Contig5_All	0.71	1.74	1.47		0.71	1.74	1.47		5.1	8.1	6.9		1	1	1		Diacylglycerol O-acyltransferase 2	Arabidopsis thaliana		-	-	-
126	gi|111073733	P13240	Unigene20849_All	4.01	4.01	7.12		4.01	4.01	7.12		32.6	22.5	26.4		2	2	4		Disease resistance response protein 206	Pisum sativum		-	-	-
127	gi|111073733	P13240	Unigene8094_All	11.01	2.63	14.22		11.01	2.63	14.22		38.2	31.2	55.9		11	8	16		Disease resistance response protein 206	Pisum sativum		-	-	GO:0005618//cell wall
128	gi|359494241		CL5759.Contig3_All	8.46	7.96	6.03		8.46	7.96	6.03		27.1	26.3	26.6		6	5	3		DNA damage-inducible protein 1-like	Vitis vinifera		GO:0046686//response to cadmium ion;GO:0006508//proteolysis	GO:0004190//aspartic-type endopeptidase activity	GO:0005829//cytosol;GO:0005634//nucleus
129	gi|359476152	O04716	CL6065.Contig5_All	4.78	8.05	12.13		4.78	8.05	12.13		26.4	19	34.1		3	4	6		DNA mismatch repair protein MSH6	Arabidopsis thaliana		-	-	GO:0005829//cytosol;GO:0009507//chloroplast
130	gi|88604736	Q00874	Unigene31342_All	4.01	2.1	2.44		4.01	2.1	2.44		18	10.9	8.6		2	1	1		DNA-damage-repair/toleration protein DRT100	Arabidopsis thaliana		GO:0006952//defense response;GO:0016310//phosphorylation;GO:0007165//signal transduction;GO:0055114//oxidation-reduction process	GO:0016301//kinase activity;GO:0032440//2-alkenal reductase [NAD(P)] activity	GO:0012505//endomembrane system;GO:0005618//cell wall;GO:0009507//chloroplast;GO:0016020//membrane;GO:0048046//apoplast
131	gi|356573087	Q05212	Unigene22448_All	5.31	3.18	9.36		5.31	3.19	9.36		33.1	24.5	41.7		3	2	5		DNA-damage-repair/toleration protein DRT102	Arabidopsis thaliana		GO:0000719//photoreactive repair;GO:0009409//response to cold;GO:0009411//response to UV	-	GO:0005737//cytoplasm;GO:0005634//nucleus
132	gi|225428556		CL2938.Contig3_All	1.46	0.86	3.72		1.46	0.9	3.73		20.7	24.8	24.1		1	3	3		Dolichyl-diphosphooligosaccharide-protein glycosyltransferase 48 kDa subunit	Vitis vinifera		GO:0018279//protein N-linked glycosylation via asparagine;GO:0030244//cellulose biosynthetic process;GO:0009826//unidimensional cell growth;GO:0009664//plant-type cell wall organization	GO:0004579//dolichyl-diphosphooligosaccharide-protein glycotransferase activity	GO:0008250//oligosaccharyltransferase complex;GO:0005730//nucleolus;GO:0009505//plant-type cell wall;GO:0005774//vacuolar membrane;GO:0016023//cytoplasmic membrane-bounded vesicle
133	gi|225465253	Q9SE83	CL3377.Contig1_All	2	2	4		2	2	4		32.1	35.8	32.9		1	1	2		Dynamin-2A	Arabidopsis thaliana		GO:0006896//Golgi to vacuole transport;GO:0006184//GTP catabolic process	GO:0003924//GTPase activity;GO:0005525//GTP binding	GO:0005774//vacuolar membrane;GO:0005794//Golgi apparatus;GO:0005886//plasma membrane
134	gi|255571115	Q9FNX5	CL16331.Contig7_All	8.86	11.39	10.39		8.86	11.39	10.39		22.9	29.3	25.2		5	6	5		Dynamin-related protein 1E	Arabidopsis thaliana		GO:0016192//vesicle-mediated transport;GO:0006184//GTP catabolic process;GO:0046686//response to cadmium ion;GO:0050832//defense response to fungus	GO:0003924//GTPase activity;GO:0005525//GTP binding	GO:0005739//mitochondrion;GO:0005774//vacuolar membrane;GO:0005886//plasma membrane
135	gi|225447437		Unigene8095_All	1.48	1.89	2		1.48	1.89	2		9.5	9.7	5.9		2	1	1		E3 ubiquitin-protein ligase HERC2-like	Vitis vinifera		-	GO:0005488//binding	GO:0005739//mitochondrion
136	gi|255572860	Q8GY23	CL11441.Contig2_All	6.19	4.94	4.01		6.19	4.94	4.01		24.5	23.5	18.1		5	3	2		E3 ubiquitin-protein ligase UPL1	Arabidopsis thaliana		GO:0006464//cellular protein modification process	GO:0016881//acid-amino acid ligase activity;GO:0005488//binding	GO:0005622//intracellular
137	gi|224142303	Q9ZP41	Unigene17260_All	0.71	1.31	4.84		0.71	1.31	4.84		24.8	24.8	38		1	1	5		EG45-like domain containing protein	Citrus jambhiri		-	-	GO:0016023//cytoplasmic membrane-bounded vesicle
138	gi|297821401	Q9SIZ9	Unigene17794_All	4	4	2		4	4	2		32.8	25	25		3	3	1		Elicitor peptide 6	Arabidopsis thaliana		-	-	-
139	gi|255564428	P29545	Unigene17026_All	14.04	6.61	8.03		14.04	9.18	10.31		39.5	36.3	64.6		9	10	10		Elongation factor 1-beta	Oryza sativa subsp. japonica		GO:0042742//defense response to bacterium;GO:0006414//translational elongation	GO:0003746//translation elongation factor activity	GO:0005853//eukaryotic translation elongation factor 1 complex;GO:0048046//apoplast
140	gi|224081451	O23755	CL3760.Contig4_All	9.92	10.02	12.19		25.72	20.95	23.87		44.6	38.6	40.2		19	15	20		Elongation factor 2	Beta vulgaris		GO:0006414//translational elongation;GO:0006184//GTP catabolic process	GO:0003746//translation elongation factor activity;GO:0003924//GTPase activity;GO:0005525//GTP binding	-
141	gi|296084568	O23755	CL7225.Contig4_All	4.84	3.37	5.85		4.84	3.37	5.85		12.2	16.2	17.2		3	2	4		Elongation factor 2	Beta vulgaris		GO:0045694//regulation of embryo sac egg cell differentiation;GO:0006184//GTP catabolic process;GO:0009793//embryo development ending in seed dormancy	GO:0003746//translation elongation factor activity;GO:0003924//GTPase activity;GO:0005525//GTP binding	GO:0005618//cell wall;GO:0005730//nucleolus;GO:0016607//nuclear speck;GO:0030529//ribonucleoprotein complex;GO:0005886//plasma membrane
142	gi|255567666	Q9ZT66	Unigene31226_All	22.12	12.35	24.78		22.12	12.35	24.78		39.3	38.9	41.4		13	8	16		Endo-1,3;1,4-beta-D-glucanase	Zea mays		GO:0009651//response to salt stress	GO:0008806//carboxymethylenebutenolidase activity	GO:0005737//cytoplasm;GO:0048046//apoplast;GO:0005634//nucleus;GO:0005886//plasma membrane
143	gi|365189290	P35016	CL10577.Contig3_All	0.68	0.71	0.96		3.77	3.76	3.27		21.1	38.6	59.7		6	5	4		Endoplasmin homolog	Catharanthus roseus		GO:0009306//protein secretion;GO:0009414//response to water deprivation;GO:0006457//protein folding;GO:0009651//response to salt stress;GO:0010075//regulation of meristem growth;GO:0009409//response to cold;GO:0009934//regulation of meristem structural organization;GO:0046686//response to cadmium ion	GO:0005524//ATP binding;GO:0051082//unfolded protein binding	GO:0005739//mitochondrion;GO:0005774//vacuolar membrane;GO:0016023//cytoplasmic membrane-bounded vesicle;GO:0005788//endoplasmic reticulum lumen;GO:0009507//chloroplast;GO:0005634//nucleus;GO:0005886//plasma membrane
144	gi|295855146	O22174	Unigene14578_All	2	2	3.7		4	4	8		26.8	17.3	21.8		4	3	5		Ethylene-responsive transcription factor ERF008	Arabidopsis thaliana		GO:0044237//cellular metabolic process	GO:0050662//coenzyme binding;GO:0003824//catalytic activity	-
145	gi|225464928	P41380	CL10502.Contig2_All	2.48	2.13	3.17		5.18	2.13	8.33		32.3	27.8	35.7		3	2	4		Eukaryotic initiation factor 4A-3	Nicotiana plumbaginifolia		GO:0006413//translational initiation	GO:0008026//ATP-dependent helicase activity;GO:0005524//ATP binding;GO:0003743//translation initiation factor activity	-
146	gi|225430549	P56821	CL8530.Contig1_All	11.4	5.26	7.06		11.4	5.26	7.06		28.9	19	23.3		8	3	5		Eukaryotic translation initiation factor 3 subunit B	Nicotiana tabacum		GO:0006413//translational initiation	GO:0003743//translation initiation factor activity;GO:0000166//nucleotide binding	GO:0005852//eukaryotic translation initiation factor 3 complex;GO:0005634//nucleus;GO:0005829//cytosol
147	gi|225441573	Q9XHM1	CL16466.Contig1_All	2.2	4.69	2.02		2.2	4.69	2.02		15	18.5	7.4		2	3	1		Eukaryotic translation initiation factor 3 subunit C	Medicago truncatula		GO:0006413//translational initiation	GO:0005515//protein binding;GO:0003743//translation initiation factor activity	GO:0005852//eukaryotic translation initiation factor 3 complex;GO:0005634//nucleus;GO:0005829//cytosol
148	gi|34978809	Q9XHM1	Unigene15540_All	2	2	2		2	2	2		45.5	38.3	41.6		1	1	1		Eukaryotic translation initiation factor 3 subunit C	Medicago truncatula		-	GO:0005515//protein binding	GO:0005634//nucleus;GO:0005829//cytosol
149	gi|297828347	Q38884	Unigene43512_All	2.04	1.57	2.32		2.04	1.57	2.32		44.7	44.7	44.7		1	1	2		Eukaryotic translation initiation factor 3 subunit I	Arabidopsis thaliana		GO:0006413//translational initiation;GO:0046686//response to cadmium ion;GO:0009651//response to salt stress	GO:0005515//protein binding;GO:0003743//translation initiation factor activity;GO:0000166//nucleotide binding	GO:0080008//Cul4-RING ubiquitin ligase complex
150	gi|225451753		CL3032.Contig4_All	0.52	2.11	2.97		0.52	2.11	2.97		19.9	30	23.3		1	1	2		Eukaryotic translation initiation factor 3 subunit M-like	Vitis vinifera		-	-	GO:0000502//proteasome complex
151	gi|297735255	P48724	CL5753.Contig2_All	4.03	2.01	2.76		4.03	2.25	2.76		22	22.3	27.9		2	1	2		Eukaryotic translation initiation factor 5	Phaseolus vulgaris		GO:0006446//regulation of translational initiation;GO:0016070//RNA metabolic process	GO:0003743//translation initiation factor activity	GO:0016020//membrane;GO:0005739//mitochondrion
152	gi|255583438	Q9M060	CL5563.Contig2_All	2.03	3.72	4.15		2.03	3.72	4.15		13.3	18	24		1	2	3		Eukaryotic translation initiation factor 6-2	Arabidopsis thaliana		GO:0006413//translational initiation;GO:0042256//mature ribosome assembly;GO:0009793//embryo development ending in seed dormancy	GO:0003743//translation initiation factor activity;GO:0043022//ribosome binding	GO:0005829//cytosol;GO:0005730//nucleolus
153	gi|351630231	O22874	CL7386.Contig4_All	5.64	7.08	15.58		5.64	7.08	15.58		24.3	25.2	30.5		7	8	11		Expansin-A8	Arabidopsis thaliana		GO:0009664//plant-type cell wall organization	-	GO:0005576//extracellular region;GO:0016020//membrane
154	gi|359489740	Q9ZPY7	CL3757.Contig1_All	4.21	0.68	2.02		4.21	0.68	4.04		14.1	7.5	7.2		3	2	2		Exportin-2	Arabidopsis thaliana		GO:0008283//cell proliferation;GO:0000059//protein import into nucleus, docking	GO:0008262//importin-alpha export receptor activity	GO:0005643//nuclear pore;GO:0005737//cytoplasm
155	gi|55710092	O24241	CL2335.Contig1_All	4.04	2.93	2.37		4.04	3.08	2.37		27.6	19.7	27.6		2	3	2		Farnesyl pyrophosphate synthase 1	Parthenium argentatum		GO:0008299//isoprenoid biosynthetic process;GO:0006695//cholesterol biosynthetic process	GO:0046872//metal ion binding;GO:0004337//geranyltranstransferase activity;GO:0004161//dimethylallyltranstransferase activity	GO:0005737//cytoplasm
156	gi|225426641		CL12340.Contig3_All	4	2	2		4	2	2		15.3	14	22.8		2	1	1		FAS-associated factor 2-B-like	Vitis vinifera		-	-	-
157	gi|359489366	O22126	Unigene46572_All	4	3.12	0.46		4	3.13	0.46		39.4	39.4	15.5		2	2	1		Fasciclin-like arabinogalactan protein 8	Arabidopsis thaliana		-	-	GO:0046658//anchored to plasma membrane;GO:0009505//plant-type cell wall;GO:0048046//apoplast
158	gi|225438595	Q9SD85	CL14503.Contig1_All	2.27	2.05	2		2.27	2.05	2		19.3	15.5	10.9		1	1	1		Flavonoid 3'-monooxygenase	Arabidopsis thaliana		GO:0055114//oxidation-reduction process	GO:0020037//heme binding;GO:0033772;GO:0009055//electron carrier activity	-
159	gi|359480839		CL7838.Contig8_All	8	6.02	4.27		8	6.02	4.27		21.8	23.4	19.9		5	3	3		Formation of crista junctions protein 1-like	Vitis vinifera		-	-	GO:0005739//mitochondrion
160	gi|225446357	Q9C6S1	Unigene16767_All	2	1.51	2.15		2	1.51	2.15		9.6	12.2	14.6		1	1	1		Formin-like protein 14	Arabidopsis thaliana		-	-	-
161	gi|255551719	Q9FLQ7	CL9407.Contig1_All	2	2	2		2	2	2		11	6.1	15.6		1	1	1		Formin-like protein 20	Arabidopsis thaliana		-	GO:0005515//protein binding	GO:0000326//protein storage vacuole;GO:0005783//endoplasmic reticulum
162	gi|356536045	Q6ZCX3	Unigene21300_All	5.48	2.99	9.82		5.48	2.99	9.82		26.7	20.3	25.2		6	3	6		Formin-like protein 6	Oryza sativa subsp. japonica		-	GO:0015157//oligosaccharide transmembrane transporter activity	GO:0016023//cytoplasmic membrane-bounded vesicle;GO:0005783//endoplasmic reticulum;GO:0009507//chloroplast;GO:0005886//plasma membrane
163	gi|224068388	P93033	CL8444.Contig4_All	8.01	4.45	4.71		8.01	4.45	4.71		30.7	31.1	37.2		4	3	3		Fumarate hydratase 1	Arabidopsis thaliana		GO:0048868//pollen tube development;GO:0006979//response to oxidative stress;GO:0009651//response to salt stress;GO:0006099//tricarboxylic acid cycle;GO:0042128//nitrate assimilation;GO:0006106//fumarate metabolic process	GO:0004333//fumarate hydratase activity;GO:0005515//protein binding	GO:0005829//cytosol;GO:0005739//mitochondrion;GO:0045239//tricarboxylic acid cycle enzyme complex
164	gi|359495555		CL6789.Contig3_All	8.02	8.01	11.21		8.03	8.01	11.21		24.5	23.6	23.8		6	6	10		Fumarylacetoacetase-like	Vitis vinifera		GO:0009072//aromatic amino acid family metabolic process	GO:0004334//fumarylacetoacetase activity	-
165	gi|255551813		CL15845.Contig1_All	2	6	8.15		2	6	8.15		18.1	24.9	34.8		1	3	5		Fumarylacetoacetate hydrolase	Ricinus communis		GO:0008152//metabolic process	GO:0005507//copper ion binding;GO:0016787//hydrolase activity;GO:0018800	GO:0016023//cytoplasmic membrane-bounded vesicle;GO:0005739//mitochondrion
166	gi|225445031		CL7136.Contig6_All	0.63	5.86	5.46		0.63	5.86	5.46		10.8	15.1	18.7		3	3	4		Gamma-glutamyltranspeptidase 1	Vitis vinifera		GO:0006805//xenobiotic metabolic process;GO:0006751//glutathione catabolic process	GO:0003840//gamma-glutamyltransferase activity;GO:0016756//glutathione gamma-glutamylcysteinyltransferase activity	GO:0005773//vacuole
167	gi|147802902	Q9SJB4	CL8836.Contig1_All	2.03	2.02	3		2.03	2.02	3		13.6	20.2	13.6		1	1	4		GDSL esterase/lipase At2g04570	Arabidopsis thaliana		GO:0006629//lipid metabolic process	GO:0004091//carboxylesterase activity	-
168	gi|225447182	Q9SJB4	Unigene25536_All	2	4.87	2.83		2	4.87	2.83		12.2	22.2	15.6		1	3	2		GDSL esterase/lipase At2g04570	Arabidopsis thaliana		GO:0006629//lipid metabolic process	GO:0004091//carboxylesterase activity	GO:0012505//endomembrane system
169	gi|225424649	Q9LIN2	Unigene17228_All	4	4	4.79		4	4	4.8		17.9	17.5	30.6		4	4	7		GDSL esterase/lipase At3g26430	Arabidopsis thaliana		GO:0006629//lipid metabolic process	GO:0004091//carboxylesterase activity	GO:0012505//endomembrane system
170	gi|339717983	Q8LB81	CL3928.Contig2_All	2.01	4.06	8.16		2.01	4.06	8.16		11.2	15.9	22.1		2	6	8		GDSL esterase/lipase At5g33370	Arabidopsis thaliana		GO:0006629//lipid metabolic process	GO:0016788//hydrolase activity, acting on ester bonds	-
171	gi|153850916	Q9SE96	Unigene9699_All	8	8	10		8	8	10		42	24.9	44.4		4	4	5		GEM-like protein 1	Arabidopsis thaliana		GO:2000030//regulation of response to red or far red light	GO:0004364//glutathione transferase activity;GO:0019899//enzyme binding	GO:0005737//cytoplasm;GO:0005634//nucleus
172	gi|255587566	Q8S8F8	CL15304.Contig1_All	11.44	6.33	8		11.44	6.33	8		45.8	24.1	23.4		6	4	4		GLABRA2 expression modulator	Arabidopsis thaliana		GO:0051567//histone H3-K9 methylation;GO:0048765//root hair cell differentiation;GO:0010482//regulation of epidermal cell division;GO:0010026//trichome differentiation	-	-
173	gi|350534796	P52409	CL6842.Contig2_All	2.01	0.65	4.31		2.11	3	4.38		11.8	14.1	14.5		2	3	5		Glucan endo-1,3-beta-glucosidase	Triticum aestivum		GO:0008152//metabolic process	GO:0004553//hydrolase activity, hydrolyzing O-glycosyl compounds	GO:0005618//cell wall
174	gi|51507325	P36401	CL5184.Contig3_All	23.16	24.84	28.13		23.16	24.84	28.13		52.3	47.1	50		16	19	22		Glucan endo-1,3-beta-glucosidase, acidic isoform PR-Q'	Nicotiana tabacum		GO:0008152//metabolic process	GO:0004553//hydrolase activity, hydrolyzing O-glycosyl compounds	-
175	gi|225458305	P54237	CL5092.Contig7_All	2.66	4	6.98		2.66	4.18	6.98		15.3	13.2	27.5		2	3	5		Glucose-6-phosphate isomerase	Clarkia mildrediae		GO:0006094//gluconeogenesis;GO:0006096//glycolysis	GO:0004347//glucose-6-phosphate isomerase activity	GO:0005737//cytoplasm
176	gi|225452304	Q93ZC9	Unigene4267_All	2.33	3.39	4.71		2.33	3.39	4.71		12.1	11.2	34		1	2	3		Glucuronokinase 1	Arabidopsis thaliana		GO:0048868//pollen tube development;GO:0016310//phosphorylation;GO:0006020//inositol metabolic process;GO:0042546//cell wall biogenesis	GO:0004340//glucokinase activity;GO:0009702//L-arabinokinase activity;GO:0008266//poly(U) RNA binding;GO:0005524//ATP binding;GO:0004335//galactokinase activity;GO:0047940//glucuronokinase activity;GO:0047912//galacturonokinase activity	GO:0005737//cytoplasm
177	gi|297737555	Q07346	Unigene18014_All	2	2	2		20.6	12.25	15.72		33.2	30	40.9		20	11	19		Glutamate decarboxylase	Petunia hybrida		GO:0006536//glutamate metabolic process	GO:0030170//pyridoxal phosphate binding;GO:0004351//glutamate decarboxylase activity;GO:0005516//calmodulin binding	GO:0009536//plastid
178	gi|12229785	O04937	CL16206.Contig2_All	8.8	4.37	6.71		8.8	4.37	6.71		18.5	17.3	50.6		5	4	4		Glutamate dehydrogenase A	Nicotiana plumbaginifolia		GO:0046686//response to cadmium ion;GO:0006520//cellular amino acid metabolic process;GO:0009651//response to salt stress;GO:0055114//oxidation-reduction process	GO:0004353//glutamate dehydrogenase [NAD(P)+] activity;GO:0050897//cobalt ion binding;GO:0005507//copper ion binding;GO:0004352//glutamate dehydrogenase (NAD+) activity;GO:0005524//ATP binding;GO:0008270//zinc ion binding	GO:0005774//vacuolar membrane;GO:0005739//mitochondrion
179	gi|225456404	P31593	Unigene28175_All	2.84	1.06	6.88		2.84	1.06	6.88		11.3	13.6	15.3		3	3	5		Glutamate-1-semialdehyde 2,1-aminomutase	Nicotiana tabacum		GO:0015995//chlorophyll biosynthetic process;GO:0009416//response to light stimulus	GO:0030170//pyridoxal phosphate binding;GO:0042286//glutamate-1-semialdehyde 2,1-aminomutase activity;GO:0005515//protein binding;GO:0008483//transaminase activity	GO:0009941//chloroplast envelope;GO:0009570//chloroplast stroma;GO:0048046//apoplast
180	gi|15637350	Q9ZR41	Unigene22236_All	9.45	7.46	9.56		9.45	7.46	9.56		57	42.1	52.3		6	4	5		Glutaredoxin	Solanum lycopersicum		GO:0045454//cell redox homeostasis;GO:0006810//transport;GO:0022900//electron transport chain	GO:0009055//electron carrier activity;GO:0008794//arsenate reductase (glutaredoxin) activity;GO:0015035//protein disulfide oxidoreductase activity	GO:0005773//vacuole;GO:0005886//plasma membrane
181	gi|255573541	Q8LFQ6	CL15603.Contig2_All	6.45	7.14	10.02		6.45	7.14	10.02		36.8	41.4	66.2		4	6	5		Glutaredoxin-C4	Arabidopsis thaliana		GO:0045454//cell redox homeostasis	GO:0009055//electron carrier activity;GO:0015035//protein disulfide oxidoreductase activity;GO:0008794//arsenate reductase (glutaredoxin) activity	-
182	gi|351725897	Q8L910	CL8125.Contig3_All	4.09	4.33	7.68		4.09	4.33	7.68		30.8	28.4	20.7		4	3	4		Glutathione peroxidase 4	Arabidopsis thaliana		GO:0006979//response to oxidative stress;GO:0009793//embryo development ending in seed dormancy;GO:0055114//oxidation-reduction process	GO:0004602//glutathione peroxidase activity	GO:0005886//plasma membrane;GO:0005829//cytosol;GO:0005783//endoplasmic reticulum
183	gi|225436164	P32110	CL5528.Contig1_All	12.61	8.04	13.57		12.61	8.04	13.57		41.4	37.7	57.7		9	5	7		Glutathione S-transferase	Glycine max		-	GO:0004462//lactoylglutathione lyase activity;GO:0016740//transferase activity	-
184	gi|224110696	Q9FQA3	CL14234.Contig2_All	14.21	11.26	16.27		14.21	11.26	16.27		60.1	44	47.7		8	10	11		Glutathione transferase GST 23	Zea mays		-	GO:0016829//lyase activity	-
185	gi|283136114	Q9FQA3	CL16374.Contig2_All	6.03	6.51	6		6.03	6.51	6		36.6	31.5	20.8		3	4	4		Glutathione transferase GST 23	Zea mays		-	GO:0016740//transferase activity	-
186	gi|356562626	Q7Y208	CL5716.Contig2_All	2.31	2.22	4.09		2.31	2.22	4.09		12.5	18.7	17.6		1	1	2		Glycerophosphoryl diester phosphodiesterase 3	Arabidopsis thaliana		GO:0006071//glycerol metabolic process;GO:0006629//lipid metabolic process	GO:0008889//glycerophosphodiester phosphodiesterase activity	GO:0005773//vacuole;GO:0012505//endomembrane system;GO:0016023//cytoplasmic membrane-bounded vesicle
187	gi|225456501	O23627	CL5594.Contig1_All	12.24	12.42	14.75		12.24	12.42	14.75		32.2	27.3	30.4		9	7	9		Glycine--tRNA ligase 1	Arabidopsis thaliana		GO:0006426//glycyl-tRNA aminoacylation;GO:0046686//response to cadmium ion	GO:0005524//ATP binding;GO:0004820//glycine-tRNA ligase activity	GO:0005739//mitochondrion
188	gi|255574131	Q8VYU6	CL9689.Contig2_All	2.02	2.01	4.03		2.02	2.01	4.03		19.6	17.6	25.7		1	1	2		Golgin candidate 4	Arabidopsis thaliana		-	-	GO:0005774//vacuolar membrane;GO:0016023//cytoplasmic membrane-bounded vesicle;GO:0005783//endoplasmic reticulum
189	gi|225445585		CL12018.Contig2_All	3.12	2.33	2.04		3.12	2.33	2.04		16.2	15.8	12		3	1	1		GTPase-activating protein gyp7-like	Vitis vinifera		GO:0032313//regulation of Rab GTPase activity	GO:0005097//Rab GTPase activator activity	GO:0005622//intracellular
190	gi|351721140	O64477	Unigene30402_All	2.03	2.92	3.18		2.03	2.92	3.18		10.1	14	11.9		1	2	2		G-type lectin S-receptor-like serine/threonine-protein kinase At2g19130	Arabidopsis thaliana		GO:0048544//recognition of pollen;GO:0006468//protein phosphorylation	GO:0005524//ATP binding;GO:0004674//protein serine/threonine kinase activity	-
191	gi|224090025	Q9LD90	CL15108.Contig3_All	4	2	2		4	2.01	2		17.2	12.5	19.3		2	1	1		H/ACA ribonucleoprotein complex subunit 4	Arabidopsis thaliana		GO:0001522//pseudouridine synthesis;GO:0006396//RNA processing	GO:0009982//pseudouridine synthase activity;GO:0003723//RNA binding;GO:0005515//protein binding	GO:0005730//nucleolus;GO:0005829//cytosol
192	gi|224090025	Q9LD90	Unigene10595_All	2	4.02	2.46		4	4.02	2.46		15.9	15.4	15.9		2	2	2		H/ACA ribonucleoprotein complex subunit 4	Arabidopsis thaliana		GO:0001522//pseudouridine synthesis;GO:0006396//RNA processing	GO:0009982//pseudouridine synthase activity;GO:0003723//RNA binding;GO:0005515//protein binding	GO:0005730//nucleolus;GO:0005829//cytosol
193	gi|296081939	F4JMJ1	CL2876.Contig1_All	13.17	7.78	18.76		13.17	7.78	18.76		40.1	32.6	41.3		11	7	10		Heat shock 70 kDa protein 17	Arabidopsis thaliana		GO:0006950//response to stress;GO:0055114//oxidation-reduction process	GO:0005524//ATP binding;GO:0032440//2-alkenal reductase [NAD(P)] activity	GO:0016023//cytoplasmic membrane-bounded vesicle;GO:0005774//vacuolar membrane;GO:0009507//chloroplast
194	gi|224099789	Q9SKY8	CL2714.Contig2_All	4.14	2.01	2.44		4.14	2.01	2.44		17.6	4.2	9.1		2	1	1		Heat shock 70 kDa protein 8	Arabidopsis thaliana		GO:0006457//protein folding;GO:0009644//response to high light intensity;GO:0042542//response to hydrogen peroxide;GO:0009408//response to heat;GO:0055114//oxidation-reduction process	GO:0005524//ATP binding;GO:0032440//2-alkenal reductase [NAD(P)] activity	-
195	gi|45331281	P09189	CL2270.Contig3_All	6.03	4.34	8.12		37.06	35.05	49.95		56	52.1	59		32	33	41		Heat shock cognate 70 kDa protein	Petunia hybrida		GO:0006950//response to stress;GO:0055114//oxidation-reduction process	GO:0005524//ATP binding;GO:0032440//2-alkenal reductase [NAD(P)] activity	-
196	gi|240255879		CL2610.Contig2_All	4.06	4	6		4.06	4	6		44.8	44.8	63.2		2	2	3		Heat shock factor binding protein	Arabidopsis thaliana		GO:0070370//cellular heat acclimation;GO:0048316//seed development	GO:0031072//heat shock protein binding	GO:0005634//nucleus;GO:0005829//cytosol
197	gi|356540381	Q43468	CL13990.Contig2_All	2.09	6	2.03		6.33	8.38	6.03		53.4	52.3	40.4		4	4	3		Heat shock protein STI	Glycine max		GO:0009644//response to high light intensity;GO:0046686//response to cadmium ion;GO:0042542//response to hydrogen peroxide;GO:0009408//response to heat	GO:0005488//binding	GO:0005886//plasma membrane;GO:0005634//nucleus;GO:0005829//cytosol
198	gi|257219554	Q9SZN7	CL5517.Contig2_All	2.09	2	5.42		2.09	2	5.42		16.3	67.4	47.7		2	1	5		Heavy metal-associated isoprenylated plant protein 26	Arabidopsis thaliana		GO:0006355//regulation of transcription, DNA-dependent;GO:0009909//regulation of flower development;GO:0051568//histone H3-K4 methylation;GO:0010093//specification of floral organ identity;GO:0030001//metal ion transport	GO:0010314//phosphatidylinositol-5-phosphate binding;GO:0046872//metal ion binding;GO:0018024//histone-lysine N-methyltransferase activity	GO:0012505//endomembrane system;GO:0005737//cytoplasm;GO:0005634//nucleus;GO:0005886//plasma membrane
199	gi|255542100	Q9FF10	Unigene428_All	7.05	3.04	5.8		7.05	3.04	5.8		23.4	14	31.5		5	4	7		Heparanase-like protein 1	Arabidopsis thaliana		GO:0005975//carbohydrate metabolic process	GO:0016798//hydrolase activity, acting on glycosyl bonds;GO:0043169//cation binding	GO:0016020//membrane
200	gi|296089630	Q9M4U4	CL9467.Contig7_All	5.84	4.07	5.12		5.84	4.07	5.12		17.1	10.5	13.5		4	2	3		Histone deacetylase HDT3	Zea mays		GO:0008283//cell proliferation;GO:0000059//protein import into nucleus, docking	GO:0008262//importin-alpha export receptor activity	GO:0005643//nuclear pore;GO:0005737//cytoplasm
201	gi|388514875	O65759	Unigene27802_All	7.24	10	8.01		9.36	12.15	10.3		45.4	29.8	40.4		8	10	12		Histone H2AX	Cicer arietinum		GO:0006334//nucleosome assembly	GO:0003677//DNA binding	GO:0005730//nucleolus;GO:0000786//nucleosome
202	gi|7387726	O22582	Unigene24789_All	11.17	14.8	10.97		11.17	14.8	10.97		32.1	54.7	48.9		11	14	16		Histone H2B	Gossypium hirsutum		GO:0006334//nucleosome assembly	GO:0003677//DNA binding	GO:0005730//nucleolus;GO:0000786//nucleosome
203	gi|359473854		Unigene32812_All	2.14	2.09	4		2.14	2.09	4		28.7	25.3	14.3		2	1	2		hsp70 nucleotide exchange factor FES1	Vitis vinifera		-	-	GO:0005739//mitochondrion
204	gi|257781224	P54873	CL5415.Contig1_All	2.01	2	2.61		2.01	2	2.61		12.2	21.4	19.8		1	1	2		Hydroxymethylglutaryl-CoA synthase	Arabidopsis thaliana		GO:0008299//isoprenoid biosynthetic process	GO:0004421//hydroxymethylglutaryl-CoA synthase activity	-
205	gi|297793865	Q9FM19	Unigene2776_All	3.72	3.91	9.97		6.12	5.76	14.23		32.2	40.1	40.8		6	7	11		Hypersensitive-induced response protein 1	Arabidopsis thaliana		-	GO:0043424//protein histidine kinase binding	GO:0005774//vacuolar membrane;GO:0005886//plasma membrane
206	gi|313586603		Unigene11939_All	2	1.38	2.87		2	1.38	2.87		16.4	32.1	31.4		1	1	3		Hypothetical protein 33	Hevea brasiliensis		-	-	GO:0005774//vacuolar membrane;GO:0005739//mitochondrion;GO:0009536//plastid
207	gi|297832872		CL5703.Contig1_All	2	2	4		2	2	4		5.8	11.1	11.7		1	1	2		Hypothetical protein ARALYDRAFT_896208	Arabidopsis lyrata subsp. lyrata		-	-	GO:0016021//integral to membrane
208	gi|357463399		CL6036.Contig1_All	7.38	11.05	10.18		7.38	11.05	10.18		43.6	43	45.6		7	11	18		Hypothetical protein MTR_3g087510	Medicago truncatula		-	-	-
209	gi|242051601		CL11522.Contig1_All	4.59	2.55	2		4.59	2.55	2		26.1	35.2	18.2		3	2	1		Hypothetical protein SORBIDRAFT_03g001950	Sorghum bicolor		-	GO:0003676//nucleic acid binding	GO:0005732//small nucleolar ribonucleoprotein complex;GO:0005634//nucleus
210	gi|147768778		CL14348.Contig3_All	0.46	0.48	0.75		0.46	0.48	0.75		19.8	19.8	27.2		1	1	1		Hypothetical protein VITISV_019556	Vitis vinifera		-	-	-
211	gi|147810266		CL6232.Contig2_All	2	2	2		2	2	2		26.9	21.2	37.3		1	1	1		Hypothetical protein VITISV_027853	Vitis vinifera		-	-	-
212	gi|49524068	O04373	CL2155.Contig4_All	4	3.89	2.04		4	3.89	2.04		19	13.9	17.2		2	2	1		IAA-amino acid hydrolase ILR1-like 4	Arabidopsis thaliana		GO:0009611//response to wounding;GO:0006508//proteolysis	GO:0010179//IAA-Ala conjugate hydrolase activity;GO:0047980//hippurate hydrolase activity;GO:0008237//metallopeptidase activity	GO:0005886//plasma membrane;GO:0005783//endoplasmic reticulum
213	gi|255576916	O48788	Unigene6256_All	3.02	2.41	2		3.02	2.6	2.1		27.5	27.5	24.4		4	4	2		Inactive receptor kinase At2g26730	Arabidopsis thaliana		GO:0006468//protein phosphorylation;GO:0007169//transmembrane receptor protein tyrosine kinase signaling pathway	GO:0050321//tau-protein kinase activity;GO:0004872//receptor activity;GO:0005515//protein binding;GO:0005524//ATP binding;GO:0004674//protein serine/threonine kinase activity	GO:0005886//plasma membrane;GO:0016021//integral to membrane
214	gi|2208908	Q96303	CL8176.Contig2_All	12.13	12.15	4.64		12.13	12.16	8.79		18.1	17.5	21.4		9	8	7		Inorganic phosphate transporter 1-4	Arabidopsis thaliana		GO:0006817//phosphate ion transport;GO:0055085//transmembrane transport	GO:0005315//inorganic phosphate transmembrane transporter activity	GO:0016021//integral to membrane
215	gi|357440961	Q8GYF4	CL8176.Contig4_All	6.32	6.68	10.07		9.73	9.58	10.07		19.8	18.5	22.2		7	6	6		Inorganic phosphate transporter 1-5	Arabidopsis thaliana		GO:0006817//phosphate ion transport;GO:0055085//transmembrane transport	GO:0005315//inorganic phosphate transmembrane transporter activity	GO:0016021//integral to membrane
216	gi|330318641		Unigene34891_All	1.01	5.62	4.52		1.02	5.62	4.52		10.8	17	37.6		1	3	3		Isochorismatase hydrolase family protein	Camellia sinensis		GO:0008152//metabolic process	GO:0003824//catalytic activity	-
217	gi|193290660	Q01292	CL11224.Contig1_All	6.91	8.75	9.28		6.91	8.75	9.29		22.3	28.1	17.6		5	5	5		Ketol-acid reductoisomerase	Spinacia oleracea		GO:0055114//oxidation-reduction process;GO:0009082//branched-chain amino acid biosynthetic process;GO:0046686//response to cadmium ion	GO:0005507//copper ion binding;GO:0004455//ketol-acid reductoisomerase activity;GO:0000287//magnesium ion binding;GO:0070402//NADPH binding;GO:0016853//isomerase activity;GO:0042803//protein homodimerization activity	GO:0005618//cell wall;GO:0005739//mitochondrion;GO:0009941//chloroplast envelope;GO:0009570//chloroplast stroma;GO:0048046//apoplast
218	gi|225445949	P58223	CL9715.Contig7_All	6.23	5.66	3.86		6.23	5.66	3.86		20.9	17.8	24		5	2	3		KH domain-containing protein At4g18375	Arabidopsis thaliana		GO:0048467//gynoecium development;GO:0051302//regulation of cell division;GO:0050732//negative regulation of peptidyl-tyrosine phosphorylation;GO:0030154//cell differentiation;GO:0048367//shoot development;GO:0048640//negative regulation of developmental growth	GO:0016788//hydrolase activity, acting on ester bonds;GO:0003676//nucleic acid binding;GO:0004300//enoyl-CoA hydratase activity	GO:0005829//cytosol;GO:0016021//integral to membrane;GO:0009923//fatty acid elongase complex;GO:0005634//nucleus
219	gi|359487233	Q9SN46	Unigene6532_All	8.2	7.81	3.07		8.2	7.81	3.07		20.7	17	13.5		4	4	3		Leucine-rich repeat extensin-like protein 5	Arabidopsis thaliana		-	-	GO:0016020//membrane
220	gi|10047219	Q9SU56	Unigene15541_All	6.99	2.58	3.64		6.99	2.58	3.64		27	12.7	18.2		3	1	3		L-galactono-1,4-lactone dehydrogenase	Arabidopsis thaliana		GO:0055114//oxidation-reduction process	GO:0050660//flavin adenine dinucleotide binding;GO:0050105//L-gulonolactone oxidase activity;GO:0016633//galactonolactone dehydrogenase activity;GO:0003885//D-arabinono-1,4-lactone oxidase activity	GO:0016020//membrane
221	gi|22261807	P80471	CL10957.Contig1_All	6.4	5.26	4		6.4	5.26	4		31.7	22	34.2		6	4	3		Light-induced protein	Solanum tuberosum		GO:0006950//response to stress	GO:0016491//oxidoreductase activity;GO:0005198//structural molecule activity	GO:0009535//chloroplast thylakoid membrane
222	gi|255551451	Q43191	CL56.Contig3_All	2	4.03	2		2	4.03	2		14.6	19	11.5		1	2	1		Linoleate 9S-lipoxygenase 5	Solanum tuberosum		GO:0031408//oxylipin biosynthetic process;GO:0055114//oxidation-reduction process	GO:0005506//iron ion binding;GO:0016165//lipoxygenase activity	-
223	gi|225437622	O22898	CL1029.Contig10_All	6.28	8	5.4		8.77	10	7.64		27.1	17.3	17.6		6	5	6		Long chain acyl-CoA synthetase 1	Arabidopsis thaliana		GO:0010025//wax biosynthetic process;GO:0010143//cutin biosynthetic process	GO:0031957//very long-chain fatty acid-CoA ligase activity;GO:0004467//long-chain fatty acid-CoA ligase activity	GO:0005783//endoplasmic reticulum
224	gi|193290712	Q9SJD4	CL1619.Contig43_All	2.21	4.69	4.02		2.21	4.69	4.02		19.1	15.1	13.2		1	3	2		Long chain acyl-CoA synthetase 8	Arabidopsis thaliana		GO:0006633//fatty acid biosynthetic process	GO:0004467//long-chain fatty acid-CoA ligase activity	GO:0009941//chloroplast envelope;GO:0016020//membrane;GO:0005783//endoplasmic reticulum
225	gi|297740564	C0LGE0	CL3330.Contig3_All	20.94	18.55	25.32		20.94	18.55	25.32		29.5	26.7	31.4		13	12	17		LRR receptor-like serine/threonine-protein kinase At1g07650	Arabidopsis thaliana		-	GO:0004672//protein kinase activity	-
226	gi|224112549	C0LGG9	Unigene4496_All	2.01	2.05	2		2.01	3.35	2.01		22	26	17.1		2	2	1		LRR receptor-like serine/threonine-protein kinase At1g53440	Arabidopsis thaliana		GO:0006468//protein phosphorylation	GO:0004872//receptor activity;GO:0003676//nucleic acid binding;GO:0005524//ATP binding;GO:0008270//zinc ion binding;GO:0004674//protein serine/threonine kinase activity	-
227	gi|359485959	C0LGH3	CL2732.Contig3_All	4.65	7.56	5.09		4.65	7.56	5.18		25.5	15.2	18.8		4	4	4		LRR receptor-like serine/threonine-protein kinase At1g56140	Arabidopsis thaliana		GO:0006468//protein phosphorylation	GO:0005524//ATP binding;GO:0004709//MAP kinase kinase kinase activity	GO:0005886//plasma membrane
228	gi|359493576	C0LGQ5	Unigene30432_All	6.19	5.03	11.29		6.19	5.03	11.29		31.7	27	34.6		5	4	7		LRR receptor-like serine/threonine-protein kinase GSO1	Arabidopsis thaliana		GO:0006952//defense response;GO:0016310//phosphorylation;GO:0007165//signal transduction;GO:0055114//oxidation-reduction process;GO:0080167//response to karrikin	GO:0016301//kinase activity;GO:0032440//2-alkenal reductase [NAD(P)] activity	GO:0009505//plant-type cell wall;GO:0009507//chloroplast
229	gi|356508506	P0C895	CL1044.Contig3_All	3.43	3.42	3.85		3.43	3.42	3.85		39.1	30.3	33		2	2	2		LRR repeats and ubiquitin-like domain-containing protein At2g30105	Arabidopsis thaliana		-	-	GO:0005886//plasma membrane
230	gi|6456434	Q8W3Z2	CL2619.Contig1_All	8.19	2.13	1.64		8.19	4.19	1.64		20.2	17.9	9.8		5	2	2		Lupeol synthase	Betula platyphylla		GO:0008152//metabolic process	GO:0016866//intramolecular transferase activity	-
231	gi|359491464		Unigene29779_All	12	8.46	12.6		12	8.46	12.6		60.9	61.8	60.9		8	5	11		Lysosomal alpha-mannosidase	Vitis vinifera		GO:0006013//mannose metabolic process	GO:0004559//alpha-mannosidase activity;GO:0030246//carbohydrate binding;GO:0008270//zinc ion binding	GO:0016023//cytoplasmic membrane-bounded vesicle
232	gi|359477157	O24248	Unigene27772_All	10.68	9.9	16.31		10.69	9.9	16.99		54.6	57.1	63		6	6	11		Major allergen Pru av 1	Prunus avium		GO:0050896//response to stimulus	-	-
233	gi|359497141	Q9ZRF1	Unigene7981_All	4.3	3.54	3.03		4.88	3.54	3.19		27.2	18.9	14.7		4	3	3		Mannitol dehydrogenase	Fragaria ananassa		GO:0055114//oxidation-reduction process	GO:0046029//mannitol dehydrogenase activity;GO:0000166//nucleotide binding;GO:0008270//zinc ion binding	-
234	gi|147863226	Q5H7P5	CL14945.Contig2_All	4.85	3.1	2		4.85	3.1	2		26.9	31.3	8.2		3	3	1		Mannosylglycoprotein endo-beta-mannosidase	Lilium longiflorum		GO:0005975//carbohydrate metabolic process	GO:0004553//hydrolase activity, hydrolyzing O-glycosyl compounds;GO:0043169//cation binding	-
235	gi|224058377	Q9LW85	CL9671.Contig2_All	3.18	2.11	5.92		3.18	2.11	5.92		31.9	23	29		4	2	3		MAR-binding filament-like protein 1	Arabidopsis thaliana		-	-	GO:0005773//vacuole
236	gi|255539487	Q9M2Z4	Unigene18930_All	10.01	6.65	4.61		10.01	6.65	4.61		35.3	45.3	29.7		6	4	3		Membrane steroid-binding protein 2	Arabidopsis thaliana		GO:0055114//oxidation-reduction process	GO:0020037//heme binding;GO:0032440//2-alkenal reductase [NAD(P)] activity	GO:0005634//nucleus;GO:0009535//chloroplast thylakoid membrane
237	gi|224285599	Q9XI36	CL15994.Contig4_All	10	2	4.67		10	2.59	4.67		32.8	25.1	30		5	2	3		Methyl-CpG-binding domain-containing protein 10	Arabidopsis thaliana		-	-	-
238	gi|147766368	Q9XI36	Unigene18268_All	2.01	2.03	2		4.01	2.6	3.27		66.7	66.7	66.7		2	2	3		Methyl-CpG-binding domain-containing protein 10	Arabidopsis thaliana		-	GO:0008327//methyl-CpG binding	GO:0005634//nucleus
239	gi|297742934	B9HCR2	CL10523.Contig1_All	8.05	2.17	3.56		8.05	2.17	3.56		20.7	10.6	28.2		4	1	2		Methylthioribose-1-phosphate isomerase	Populus trichocarpa		GO:0006413//translational initiation	GO:0005525//GTP binding;GO:0003743//translation initiation factor activity	GO:0005851//eukaryotic translation initiation factor 2B complex
240	gi|356514445	Q9M7N6	Unigene24261_All	2	2.09	2.01		2	2.09	2.01		13.6	13	14.2		1	3	3		MFP1 attachment factor 1	Solanum lycopersicum		GO:0048527//lateral root development;GO:0007067//mitosis	GO:0005515//protein binding	GO:0005737//cytoplasm;GO:0005640//nuclear outer membrane;GO:0005886//plasma membrane
241	gi|224143751	Q10S27	CL6608.Contig4_All	2.02	2	2.01		2.02	2	4.02		21.2	19.4	24		1	1	2		Mitochondrial outer membrane protein porin 6	Oryza sativa subsp. japonica		GO:0009617//response to bacterium;GO:0044070//regulation of anion transport	GO:0008308//voltage-gated anion channel activity	GO:0005886//plasma membrane;GO:0005739//mitochondrion
242	gi|224143751	Q10S27	CL6608.Contig5_All	2	2.01	6.1		2	2.01	6.1		12.7	33.1	30.9		1	2	3		Mitochondrial outer membrane protein porin 6	Oryza sativa subsp. japonica		GO:0009617//response to bacterium;GO:0055085//transmembrane transport;GO:0044070//regulation of anion transport	GO:0008308//voltage-gated anion channel activity	GO:0005886//plasma membrane;GO:0005741//mitochondrial outer membrane
243	gi|255583640	Q9SU40	CL5149.Contig1_All	21.9	13.26	26.46		21.9	13.26	26.46		34.4	27.8	38.4		16	12	15		Monocopper oxidase-like protein SKU5	Arabidopsis thaliana		GO:0009932//cell tip growth;GO:0055114//oxidation-reduction process	GO:0005507//copper ion binding;GO:0008447//L-ascorbate oxidase activity	GO:0009505//plant-type cell wall;GO:0046658//anchored to plasma membrane;GO:0005774//vacuolar membrane;GO:0048046//apoplast
244	gi|227955705	P92947	CL14026.Contig2_All	4	4	4		4.05	5.89	4.5		76.1	56.7	59.7		2	3	3		Monodehydroascorbate reductase	Arabidopsis thaliana		GO:0009409//response to cold;GO:0046686//response to cadmium ion;GO:0055114//oxidation-reduction process	GO:0050660//flavin adenine dinucleotide binding;GO:0016656//monodehydroascorbate reductase (NADH) activity;GO:0005524//ATP binding;GO:0003906//DNA-(apurinic or apyrimidinic site) lyase activity	GO:0010319//stromule;GO:0009570//chloroplast stroma;GO:0005739//mitochondrion
245	gi|255539302	Q8LPQ8	CL3583.Contig3_All	2.46	2.16	2.26		2.46	2.16	2.26		8.7	9.2	10.6		4	3	2		Monosaccharide-sensing protein 2	Arabidopsis thaliana		GO:0055114//oxidation-reduction process;GO:0055085//transmembrane transport;GO:0008643//carbohydrate transport	GO:0022891//substrate-specific transmembrane transporter activity;GO:0032440//2-alkenal reductase [NAD(P)] activity	GO:0016021//integral to membrane
246	gi|225437910	Q8LBS4	Unigene10023_All	2	1.68	4.17		2.69	1.76	4.28		26.9	23.8	47.5		2	1	3		Monothiol glutaredoxin-S12	Arabidopsis thaliana		GO:0045454//cell redox homeostasis	GO:0009055//electron carrier activity;GO:0008794//arsenate reductase (glutaredoxin) activity;GO:0015035//protein disulfide oxidoreductase activity	GO:0009570//chloroplast stroma
247	gi|12644540	Q9M9M9	Unigene2877_All	3.17	4.39	6.54		3.17	4.39	6.54		37	44.8	48.1		4	3	3		NADH dehydrogenase [ubiquinone] 1 alpha subcomplex subunit 12	Arabidopsis thaliana		GO:0055114//oxidation-reduction process	GO:0050897//cobalt ion binding;GO:0009055//electron carrier activity;GO:0008137//NADH dehydrogenase (ubiquinone) activity	GO:0045271//respiratory chain complex I;GO:0005739//mitochondrion
248	gi|225464631	Q9FLX7	Unigene24271_All	6	4.92	4		6	4.92	7.71		27.5	23.6	15.2		3	4	4		NADH dehydrogenase [ubiquinone] 1 alpha subcomplex subunit 5	Arabidopsis thaliana		GO:0009853//photorespiration;GO:0022904//respiratory electron transport chain	GO:0008137//NADH dehydrogenase (ubiquinone) activity	GO:0005743//mitochondrial inner membrane;GO:0045271//respiratory chain complex I;GO:0009507//chloroplast
249	gi|225445442	P83291	CL11996.Contig2_All	2.79	0.65	5.17		2.79	0.65	5.18		37.2	12.8	57.5		2	2	4		NADH-cytochrome b5 reductase-like protein	Arabidopsis thaliana		GO:0009651//response to salt stress;GO:0055114//oxidation-reduction process	GO:0004128//cytochrome-b5 reductase activity;GO:0005507//copper ion binding	GO:0005758//mitochondrial intermembrane space;GO:0009505//plant-type cell wall
250	gi|46403207	P37116	CL8528.Contig2_All	2	1	2		2	1	2		7.4	14.8	25.8		1	1	1		NADPH-cytochrome P450 reductase	Vigna radiata var. radiata		GO:0009753//response to jasmonic acid stimulus;GO:0055114//oxidation-reduction process;GO:0000302//response to reactive oxygen species;GO:0010438//cellular response to sulfur starvation;GO:0009698//phenylpropanoid metabolic process;GO:0009737//response to abscisic acid stimulus;GO:0009759//indole glucosinolate biosynthetic process;GO:0002238//response to molecule of fungal origin;GO:0002213//defe…	GO:0003958//NADPH-hemoprotein reductase activity;GO:0003677//DNA binding;GO:0003700//sequence-specific DNA binding transcription factor activity;GO:0016301//kinase activity;GO:0010181//FMN binding;GO:0005506//iron ion binding	GO:0005789//endoplasmic reticulum membrane;GO:0005634//nucleus
251	gi|325087305	Q9LIG6	Unigene19080_All	0.36	0.76	4.2		0.36	0.77	4.2		7.5	18.2	22.9		1	1	4		NifU-like protein 4	Arabidopsis thaliana		GO:0016226//iron-sulfur cluster assembly	GO:0005507//copper ion binding;GO:0051536//iron-sulfur cluster binding;GO:0005506//iron ion binding;GO:0005524//ATP binding;GO:0005198//structural molecule activity	GO:0005739//mitochondrion
252	gi|255552957		CL7076.Contig1_All	1.2	0.51	2		1.2	0.52	2		8.9	16.5	14.5		1	1	1		NMDA receptor-regulated protein	Ricinus communis		GO:0009793//embryo development ending in seed dormancy	GO:0004872//receptor activity;GO:0005488//binding	GO:0016020//membrane
253	gi|12659322	Q03461	CL128.Contig2_All	6	3.61	7.27		6	3.61	7.27		37.4	34.8	55.7		3	2	6		Non-specific lipid-transfer protein 2	Nicotiana tabacum		GO:0006810//transport	-	-
254	gi|296087247	Q43681	Unigene31288_All	3.28	2	8.01		3.28	2	8.01		56.8	25.9	58		2	1	4		Non-specific lipid-transfer protein AKCS9	Vigna unguiculata		GO:0006810//transport	-	-
255	gi|77999309	Q8L4B2	Unigene5971_All	2.01	2.01	1.73		2.01	2.01	1.73		18.2	14.7	12		1	1	1		Nuclear transcription factor Y subunit C-9	Arabidopsis thaliana		-	GO:0043565//sequence-specific DNA binding	GO:0005634//nucleus
256	gi|225458495	Q8GZD4	Unigene16526_All	4	4.05	3.32		4	4.06	3.32		11	15.3	9.7		2	3	2		Nucleobase-ascorbate transporter 3	Arabidopsis thaliana		GO:0055085//transmembrane transport	GO:0022857//transmembrane transporter activity	GO:0005886//plasma membrane
257	gi|359487861	O04658	CL11590.Contig1_All	8	7.67	2.23		8	7.67	2.23		12.3	25	10.6		4	4	1		Nucleolar protein 5-1	Arabidopsis thaliana		-	-	-
258	gi|225456270	O04658	CL4644.Contig3_All	4	2.02	3.92		4	2.02	3.92		30	21.4	25.2		2	1	2		Nucleolar protein 5-1	Arabidopsis thaliana		-	-	GO:0005730//nucleolus;GO:0005618//cell wall
259	gi|359479205	Q1PEP5	CL10963.Contig3_All	0.88	3.27	7.21		3.25	3.27	7.21		17	20.8	17.7		3	2	4		Nucleolin 2	Arabidopsis thaliana		-	-	-
260	gi|356538573	Q7XTT4	CL1301.Contig9_All	3.41	1.7	2.02		3.41	1.7	2.02		26	14.9	18.2		4	1	1		Nucleolin 2	Oryza sativa subsp. japonica		-	-	-
261	gi|255537177	Q9SZ63	Unigene10984_All	5.59	5.83	2.05		5.59	5.83	2.05		29	22	33.8		3	4	1		Nudix hydrolase 14	Arabidopsis thaliana		GO:0006878//cellular copper ion homeostasis;GO:0006801//superoxide metabolic process;GO:0030001//metal ion transport;GO:0055114//oxidation-reduction process	GO:0016532//superoxide dismutase copper chaperone activity	GO:0009507//chloroplast
262	gi|225444063		CL8211.Contig2_All	12.44	7.93	11.21		12.44	7.93	11.21		33.8	29.4	37.3		7	4	8		obg-like ATPase 1	Vitis vinifera		GO:0046686//response to cadmium ion	GO:0005525//GTP binding	GO:0005622//intracellular
263	gi|225434911	Q93Y40	Unigene4491_All	4	2	1.14		4	2	1.14		15.2	15.9	16.3		2	1	1		Oxysterol-binding protein-related protein 3C	Arabidopsis thaliana		GO:0008202//steroid metabolic process;GO:0009567//double fertilization forming a zygote and endosperm	GO:0005515//protein binding;GO:0008142//oxysterol binding	GO:0005783//endoplasmic reticulum
264	gi|225448093		CL3869.Contig4_All	2.01	2	1.6		2.01	2	1.6		26.6	15.7	14		1	1	1		Partner of Y14 and mago-like	Vitis vinifera		GO:0010224//response to UV-B;GO:0010091//trichome branching;GO:0042023//DNA endoreduplication	GO:0005515//protein binding	GO:0005730//nucleolus;GO:0005654//nucleoplasm;GO:0005737//cytoplasm
265	gi|9794870	Q3YJS9	CL2666.Contig4_All	1.02	2	2.01		1.02	2	2.01		16.9	11.7	17.1		1	1	1		Patatin-3-Kuras 1	Solanum tuberosum		GO:0008152//metabolic process	-	GO:0009536//plastid
266	gi|359495886	P0C896	CL364.Contig1_All	2	2.02	2		2.01	2.03	2.01		8.7	18.4	15.9		1	1	1		Pentatricopeptide repeat-containing protein At3g02650	Arabidopsis thaliana		-	-	-
267	gi|156070758	Q9M065	Unigene29178_All	2	1.8	2		2	1.8	2		31.8	26.6	27.3		1	1	2		Pentatricopeptide repeat-containing protein At4g36680	Arabidopsis thaliana		-	-	GO:0005739//mitochondrion;GO:0016020//membrane
268	gi|352856148	P54153	CL13904.Contig2_All	4.01	2.05	3.81		4.01	2.05	3.81		16.6	24.9	16.1		2	1	2		Peptide methionine sulfoxide reductase	Solanum lycopersicum		GO:0055114//oxidation-reduction process;GO:0006464//cellular protein modification process	GO:0008113//peptide-methionine-(S)-S-oxide reductase activity	GO:0016020//membrane
269	--|	Q39613	Unigene15093_All	4	4	2.6		4	4	2.6		72	80	56		3	3	2		Peptidyl-prolyl cis-trans isomerase	Catharanthus roseus		-	-	-
270	gi|255569359	Q8LDP4	Unigene37103_All	2.12	3.72	6		2.12	3.72	6		58.5	30.5	42.7		2	2	3		Peptidyl-prolyl cis-trans isomerase CYP19-4	Arabidopsis thaliana		GO:0006457//protein folding	GO:0003755//peptidyl-prolyl cis-trans isomerase activity	GO:0016023//cytoplasmic membrane-bounded vesicle;GO:0005739//mitochondrion
271	gi|355329950	Q9C566	CL10490.Contig3_All	2	2	2		2	2	2		10.6	19.8	15.6		1	1	1		Peptidyl-prolyl cis-trans isomerase CYP40	Arabidopsis thaliana		GO:0006457//protein folding	GO:0003755//peptidyl-prolyl cis-trans isomerase activity;GO:0005488//binding	-
272	gi|255581005	A7NY33	CL359.Contig4_All	2.01	3.25	2.32		2.01	3.25	2.33		19.5	16.9	20.1		1	2	3		Peroxidase 4	Vitis vinifera		-	GO:0046872//metal ion binding;GO:0016491//oxidoreductase activity	-
273	gi|206812328	Q9FJZ9	CL4336.Contig1_All	10.05	7.11	9.94		11.37	8.43	10.38		33.9	27.9	39.2		6	7	7		Peroxidase 72	Arabidopsis thaliana		-	GO:0046872//metal ion binding;GO:0004601//peroxidase activity	-
274	gi|225451491	Q9LTV6	CL10440.Contig2_All	2	2	3.07		2	2	3.07		19.6	17.3	27.1		1	1	2		Peroxisomal 2,4-dienoyl-CoA reductase	Arabidopsis thaliana		GO:0055114//oxidation-reduction process	GO:0016491//oxidoreductase activity;GO:0005488//binding	GO:0005777//peroxisome
275	gi|225462240	Q9LTV6	CL2877.Contig2_All	0.66	0.83	2		0.66	0.83	2		17.3	3.9	12.7		1	1	1		Peroxisomal 2,4-dienoyl-CoA reductase	Arabidopsis thaliana		GO:0055114//oxidation-reduction process	GO:0008670//2,4-dienoyl-CoA reductase (NADPH) activity;GO:0005488//binding	GO:0005774//vacuolar membrane;GO:0005777//peroxisome
276	gi|350535683	Q9LQ73	CL7348.Contig3_All	2	2.01	2		2	2.01	2		16.3	18.9	15.9		1	1	1		Peroxisomal membrane protein 11C	Arabidopsis thaliana		GO:0016559//peroxisome fission	GO:0042802//identical protein binding	GO:0005779//integral to peroxisomal membrane;GO:0009507//chloroplast;GO:0005739//mitochondrion
277	gi|71370259		CL78.Contig1_All	8.26	4.3	13.41		8.26	4.3	13.41		28.4	37	39.1		7	3	8		PHB2	Nicotiana benthamiana		GO:0006950//response to stress	-	GO:0005774//vacuolar membrane;GO:0005739//mitochondrion;GO:0045271//respiratory chain complex I
278	gi|225455762	Q9SGE9	CL14857.Contig1_All	9.01	10.48	4.04		9.01	10.48	4.04		18.9	25.3	13.3		5	5	2		Phenylalanine-tRNA ligase beta subunit	Arabidopsis thaliana		GO:0055114//oxidation-reduction process;GO:0006432//phenylalanyl-tRNA aminoacylation	GO:0009055//electron carrier activity;GO:0004497//monooxygenase activity;GO:0005524//ATP binding;GO:0004826//phenylalanine-tRNA ligase activity;GO:0000287//magnesium ion binding;GO:0020037//heme binding;GO:0000049//tRNA binding	GO:0009328//phenylalanine-tRNA ligase complex
279	gi|13785471	Q9T074	CL2927.Contig4_All	22.73	13.53	24.38		22.73	13.53	24.38		36.5	26.9	40.8		17	8	16		Phosphoenolpyruvate carboxykinase [ATP]	Arabidopsis thaliana		GO:0009965//leaf morphogenesis;GO:0016310//phosphorylation;GO:0009817//defense response to fungus, incompatible interaction;GO:0006094//gluconeogenesis;GO:0046686//response to cadmium ion;GO:0016036//cellular response to phosphate starvation	GO:0004612//phosphoenolpyruvate carboxykinase (ATP) activity;GO:0003677//DNA binding;GO:0005524//ATP binding;GO:0005515//protein binding;GO:0016301//kinase activity	GO:0005829//cytosol;GO:0005730//nucleolus;GO:0016020//membrane
280	gi|359489134		CL3759.Contig2_All	2.01	2.02	1.89		2.01	2.02	2		11.9	14.2	8.9		1	1	1		Phospholipase C 3-like isoform 1	Vitis vinifera		GO:0009247//glycolipid biosynthetic process;GO:0009628//response to abiotic stimulus;GO:0016036//cellular response to phosphate starvation;GO:0009395//phospholipid catabolic process;GO:0006796//phosphate-containing compound metabolic process	GO:0034480	GO:0005773//vacuole;GO:0005886//plasma membrane;GO:0005829//cytosol
281	gi|82581134	O48646	CL3282.Contig5_All	2.47	4.08	4.57		2.7	4.94	6.67		37	32.7	41.2		1	3	4		Phospholipid hydroperoxide glutathione peroxidase 6	Arabidopsis thaliana		GO:0006979//response to oxidative stress;GO:0046686//response to cadmium ion;GO:0009651//response to salt stress;GO:0055114//oxidation-reduction process	GO:0047066//phospholipid-hydroperoxide glutathione peroxidase activity;GO:0004602//glutathione peroxidase activity	GO:0005886//plasma membrane;GO:0009507//chloroplast;GO:0005829//cytosol;GO:0005739//mitochondrion
282	gi|224070825	Q9FNA9	CL11624.Contig3_All	4	3.29	4.74		4	3.29	4.74		11.3	11.1	14.8		2	2	3		Phospholipid:diacylglycerol acyltransferase 1	Arabidopsis thaliana		GO:0006629//lipid metabolic process	GO:0004607//phosphatidylcholine-sterol O-acyltransferase activity;GO:0046027//phospholipid:diacylglycerol acyltransferase activity	-
283	gi|225435157	O48963	CL13513.Contig1_All	0.62	1.06	1.13		0.62	1.06	1.13		9	10.8	8.2		1	1	1		Phototropin-1	Arabidopsis thaliana		GO:0010155//regulation of proton transport;GO:0010119//regulation of stomatal movement;GO:0006355//regulation of transcription, DNA-dependent;GO:0009638//phototropism;GO:0010362//negative regulation of anion channel activity by blue light;GO:0046777//protein autophosphorylation;GO:0009903//chloroplast avoidance movement;GO:0000160//two-component signal transduction system (phosphorelay);GO:000978…	GO:0009882//blue light photoreceptor activity;GO:0042802//identical protein binding;GO:0000155//two-component sensor activity;GO:0005524//ATP binding;GO:0004697//protein kinase C activity;GO:0010181//FMN binding	GO:0005773//vacuole;GO:0009898//internal side of plasma membrane
284	gi|359486909	Q2PCF1	CL4209.Contig2_All	15.09	14.18	6		15.09	14.18	17.64		28.1	26	29.6		9	10	11		Pleiotropic drug resistance protein 2	Nicotiana plumbaginifolia		GO:0006200//ATP catabolic process	GO:0015416//organic phosphonate transmembrane-transporting ATPase activity;GO:0005524//ATP binding	GO:0016020//membrane
285	gi|356576010	Q9XIL9	CL7368.Contig4_All	1.57	2.42	2.84		1.57	2.43	2.84		6.3	9.6	15.2		1	2	2		Pollen-specific leucine-rich repeat extensin-like protein 3	Arabidopsis thaliana		GO:0008152//metabolic process	GO:0005212//structural constituent of eye lens;GO:0005488//binding;GO:0016829//lyase activity	GO:0009507//chloroplast
286	gi|338762832	P42731	Unigene33569_All	2	2.34	4		2	2.34	4		9.3	14.2	16.9		1	2	3		Polyadenylate-binding protein 2	Arabidopsis thaliana		GO:0009793//embryo development ending in seed dormancy	GO:0003723//RNA binding;GO:0000166//nucleotide binding	GO:0005730//nucleolus
287	gi|255537765	A7PZL3	CL1698.Contig7_All	3.74	4	6.73		3.74	4	6.73		18.7	14.8	16.4		2	2	4		Polygalacturonase	Vitis vinifera		GO:0005975//carbohydrate metabolic process;GO:0007047//cellular cell wall organization	GO:0004650//polygalacturonase activity;GO:0047911	GO:0012505//endomembrane system;GO:0016023//cytoplasmic membrane-bounded vesicle;GO:0016020//membrane
288	gi|116833020	Q8VZ80	CL6639.Contig1_All	2.27	2.47	6.2		2.27	2.47	6.2		14.2	14.6	17.9		2	2	3		Polyol transporter 5	Arabidopsis thaliana		GO:0055114//oxidation-reduction process;GO:0055085//transmembrane transport;GO:0008643//carbohydrate transport	GO:0022891//substrate-specific transmembrane transporter activity;GO:0032440//2-alkenal reductase [NAD(P)] activity	GO:0016021//integral to membrane
289	gi|296081200	Q6ICX4	CL7628.Contig2_All	2	1.14	2		2	1.14	2		6.8	6.8	6.8		1	1	1		Polypyrimidine tract-binding protein homolog 3	Arabidopsis thaliana		GO:0043484//regulation of RNA splicing;GO:0006397//mRNA processing;GO:0006417//regulation of translation	GO:0003723//RNA binding;GO:0000166//nucleotide binding	GO:0000932//cytoplasmic mRNA processing body;GO:0005634//nucleus
290	gi|224079904		CL12844.Contig3_All	18.39	13.22	22.11		18.39	13.22	22.11		24.8	16.2	17.9		13	7	13		Predicted protein	Populus trichocarpa		GO:0016998//cell wall macromolecule catabolic process	-	-
291	gi|224116144		CL14502.Contig2_All	6.03	3.04	7.01		6.03	3.04	7.01		24.9	24.9	34.1		3	3	6		Predicted protein	Populus trichocarpa		-	GO:0016740//transferase activity	-
292	gi|224082880		CL4480.Contig2_All	6.34	4.89	0.78		6.34	4.89	0.78		30.4	31.1	29.7		5	3	1		Predicted protein	Populus trichocarpa		-	-	-
293	gi|224121366		CL6286.Contig1_All	4	4.04	4.01		4	4.04	4.01		28.2	27.3	21.8		2	2	2		Predicted protein	Populus trichocarpa		-	-	GO:0005886//plasma membrane
294	gi|224069168		Unigene29269_All	2	2.06	4.03		2	2.06	4.03		18.1	23.4	13.8		1	1	2		Predicted protein	Populus trichocarpa		-	-	-
295	gi|224135215		Unigene9809_All	4.09	2	4		4.09	2	4		25.4	18.6	36.8		2	1	2		Predicted protein	Populus trichocarpa		GO:0006810//transport	-	GO:0016021//integral to membrane;GO:0009505//plant-type cell wall;GO:0005794//Golgi apparatus
296	gi|225453014	Q9M4B5	CL14840.Contig2_All	3.96	2.74	3.2		4	2.74	3.2		23.4	38.3	25.8		2	3	2		Prefoldin subunit 4	Arabidopsis thaliana		GO:0006457//protein folding	GO:0051082//unfolded protein binding;GO:0051087//chaperone binding	GO:0016272//prefoldin complex
297	gi|76573323	O22315	CL6889.Contig8_All	4.63	4.84	4.43		4.7	4.84	4.49		37.3	29	33.7		3	3	2		Pre-mRNA-splicing factor SF2	Arabidopsis thaliana		GO:0008380//RNA splicing;GO:0006397//mRNA processing;GO:0046660//female sex differentiation	GO:0003723//RNA binding;GO:0000166//nucleotide binding	GO:0005730//nucleolus
298	gi|28874734		CL13406.Contig1_All	15.18	15.95	18.95		15.18	15.95	18.95		32.7	28.5	35		11	12	12		Progesterone 5-beta-reductase	Digitalis purpurea		GO:0044237//cellular metabolic process	GO:0050662//coenzyme binding;GO:0003824//catalytic activity	-
299	gi|359494681		CL78.Contig6_All	2.19	2	2.15		4.12	4.14	8.82		24.5	29.4	37		4	2	6		Prohibitin-2-like	Vitis vinifera		-	-	GO:0016020//membrane
300	gi|356554862	P93732	CL7566.Contig4_All	8.08	2.56	4.48		8.08	2.56	4.48		22	19	23		5	1	3		Proline iminopeptidase	Arabidopsis thaliana		GO:0006508//proteolysis	GO:0005507//copper ion binding;GO:0009055//electron carrier activity;GO:0004177//aminopeptidase activity	GO:0009507//chloroplast
301	gi|225455748		CL3153.Contig2_All	2.01	1.08	2		2.01	1.08	2		12.7	18.5	26.7		1	1	1		Protease 4-like	Vitis vinifera		GO:0006465//signal peptide processing;GO:0009642//response to light intensity	GO:0003993//acid phosphatase activity;GO:0004252//serine-type endopeptidase activity	GO:0016021//integral to membrane;GO:0009535//chloroplast thylakoid membrane;GO:0005739//mitochondrion
302	gi|22947842	O23712	CL9855.Contig2_All	11.57	10.04	13.99		11.57	10.04	13.99		38.1	41	30.2		7	7	9		Proteasome subunit alpha type-1-B	Arabidopsis thaliana		GO:0006511//ubiquitin-dependent protein catabolic process;GO:0046685//response to arsenic-containing substance	GO:0004298//threonine-type endopeptidase activity	GO:0005737//cytoplasm;GO:0019773//proteasome core complex, alpha-subunit complex;GO:0005886//plasma membrane;GO:0005634//nucleus
303	gi|225440238	O24362	Unigene13393_All	3.62	2.69	4.31		5.8	5.9	4.31		34.5	30.9	27.7		3	5	3		Proteasome subunit alpha type-3	Spinacia oleracea		GO:0009409//response to cold;GO:0046686//response to cadmium ion;GO:0006511//ubiquitin-dependent protein catabolic process	GO:0004298//threonine-type endopeptidase activity	GO:0019773//proteasome core complex, alpha-subunit complex;GO:0005774//vacuolar membrane;GO:0005634//nucleus;GO:0048046//apoplast
304	gi|357506163	O82530	CL6670.Contig2_All	7.16	6.08	11.66		7.16	6.08	11.66		20.8	31.2	28.8		7	6	7		Proteasome subunit alpha type-4	Petunia hybrida		GO:0046686//response to cadmium ion;GO:0006511//ubiquitin-dependent protein catabolic process	GO:0004298//threonine-type endopeptidase activity	GO:0022626//cytosolic ribosome;GO:0005773//vacuole;GO:0019773//proteasome core complex, alpha-subunit complex;GO:0005634//nucleus
305	gi|359806124	Q9M4T8	CL4777.Contig2_All	12.43	8.58	24.43		12.43	8.58	24.43		51.9	61.2	66.7		10	11	19		Proteasome subunit alpha type-5	Glycine max		GO:0046686//response to cadmium ion;GO:0006511//ubiquitin-dependent protein catabolic process	GO:0004540//ribonuclease activity;GO:0004298//threonine-type endopeptidase activity	GO:0022626//cytosolic ribosome;GO:0019773//proteasome core complex, alpha-subunit complex;GO:0005886//plasma membrane;GO:0005774//vacuolar membrane;GO:0005634//nucleus
306	gi|12229948	Q9XG77	CL6054.Contig2_All	17.07	11.29	22.88		17.07	11.29	22.88		43.1	35	51.2		12	10	13		Proteasome subunit alpha type-6	Nicotiana tabacum		GO:0006511//ubiquitin-dependent protein catabolic process;GO:0006825//copper ion transport	GO:0015662//ATPase activity, coupled to transmembrane movement of ions, phosphorylative mechanism;GO:0004298//threonine-type endopeptidase activity;GO:0005375//copper ion transmembrane transporter activity	GO:0009535//chloroplast thylakoid membrane;GO:0019773//proteasome core complex, alpha-subunit complex;GO:0022626//cytosolic ribosome;GO:0005634//nucleus
307	gi|17380185	O82531	CL15595.Contig1_All	2.01	2	2		2.01	2	2		59.5	39.2	46		1	1	1		Proteasome subunit beta type-1	Petunia hybrida		GO:0009817//defense response to fungus, incompatible interaction;GO:0006511//ubiquitin-dependent protein catabolic process	GO:0004298//threonine-type endopeptidase activity	GO:0005839//proteasome core complex;GO:0005886//plasma membrane;GO:0009507//chloroplast;GO:0005634//nucleus
308	gi|116791186	O24361	CL7385.Contig3_All	4	4	4		4	4	4		34.3	35.6	49.3		2	3	2		Proteasome subunit beta type-5	Spinacia oleracea		GO:0046686//response to cadmium ion;GO:0006511//ubiquitin-dependent protein catabolic process	GO:0004298//threonine-type endopeptidase activity	GO:0005737//cytoplasm;GO:0005839//proteasome core complex;GO:0005634//nucleus
309	gi|297815008	Q7DLS1	CL9662.Contig1_All	8.43	7.54	3.66		8.43	7.54	3.66		22	38.1	23.1		5	4	2		Proteasome subunit beta type-7-B	Arabidopsis thaliana		GO:0006511//ubiquitin-dependent protein catabolic process	GO:0004298//threonine-type endopeptidase activity	GO:0005737//cytoplasm;GO:0005839//proteasome core complex;GO:0005634//nucleus
310	gi|298676333	O04379	CL737.Contig1_All	4.1	2.04	2.02		4.49	3.19	2.04		14.7	12.3	17.8		2	2	1		Protein argonaute 1	Arabidopsis thaliana		GO:0006413//translational initiation;GO:0009850//auxin metabolic process;GO:0048830//adventitious root development;GO:0009616//virus induced gene silencing;GO:0048864//stem cell development;GO:0009965//leaf morphogenesis;GO:0009733//response to auxin stimulus;GO:0010218//response to far red light;GO:0009793//embryo development ending in seed dormancy;GO:0035195//gene silencing by miRNA;GO:0016246…	GO:0003743//translation initiation factor activity;GO:0035198//miRNA binding;GO:0004521//endoribonuclease activity;GO:0005515//protein binding;GO:0035197//siRNA binding	GO:0005829//cytosol;GO:0005634//nucleus
311	gi|302141727	Q9SHF2	CL6454.Contig3_All	3.66	2.51	2.12		3.66	2.51	2.12		34.2	35.3	21.4		2	1	1		Protein argonaute 3	Arabidopsis thaliana		-	GO:0003676//nucleic acid binding	GO:0009505//plant-type cell wall
312	gi|84688910	Q9ZVD5	CL3986.Contig4_All	3.37	0.88	1.22		3.37	0.88	1.22		11.1	12.5	18.1		2	1	1		Protein argonaute 4	Arabidopsis thaliana		GO:0006413//translational initiation;GO:0031048//chromatin silencing by small RNA;GO:0051567//histone H3-K9 methylation;GO:0009816//defense response to bacterium, incompatible interaction;GO:0030422//production of siRNA involved in RNA interference;GO:0010495//long-distance posttranscriptional gene silencing;GO:0006306//DNA methylation	GO:0005515//protein binding;GO:0035197//siRNA binding;GO:0003743//translation initiation factor activity	GO:0015030//Cajal body;GO:0005719//nuclear euchromatin;GO:0005730//nucleolus
313	gi|255568540	Q9LS40	CL10166.Contig2_All	22.68	9.85	37.91		22.68	18.31	37.91		25.3	28.8	36.5		15	12	25		Protein ASPARTIC PROTEASE IN GUARD CELL 1	Arabidopsis thaliana		GO:0006508//proteolysis	GO:0004190//aspartic-type endopeptidase activity	GO:0016023//cytoplasmic membrane-bounded vesicle
314	gi|255568540	Q9LS40	CL10166.Contig3_All	12.04	19.58	17.77		21.19	19.58	25.94		37.1	37.7	45.9		15	13	14		Protein ASPARTIC PROTEASE IN GUARD CELL 1	Arabidopsis thaliana		-	GO:0008233//peptidase activity	GO:0016023//cytoplasmic membrane-bounded vesicle
315	gi|255564685	Q9LS40	CL5121.Contig2_All	3.44	6.8	11.47		3.44	6.8	11.47		19.7	21.4	24.2		5	5	7		Protein ASPARTIC PROTEASE IN GUARD CELL 1	Arabidopsis thaliana		GO:0006508//proteolysis;GO:0080167//response to karrikin	GO:0004190//aspartic-type endopeptidase activity	GO:0009505//plant-type cell wall;GO:0016023//cytoplasmic membrane-bounded vesicle;GO:0016020//membrane
316	gi|2541876	Q9LS40	CL7287.Contig2_All	8.01	11.92	23.49		8.01	11.92	23.49		17.3	21.6	41.1		6	8	14		Protein ASPARTIC PROTEASE IN GUARD CELL 1	Arabidopsis thaliana		-	GO:0016787//hydrolase activity	GO:0048046//apoplast
317	gi|225456493	Q941L3	CL997.Contig4_All	6.49	2.07	4.44		6.49	2.07	4.44		12.2	6.4	15.1		4	1	3		Protein BONZAI 1	Arabidopsis thaliana		GO:0060548//negative regulation of cell death;GO:0009626//plant-type hypersensitive response;GO:0009270//response to humidity;GO:0045793//positive regulation of cell size;GO:0010186//positive regulation of cellular defense response;GO:0019725//cellular homeostasis;GO:0009266//response to temperature stimulus	GO:0005544//calcium-dependent phospholipid binding	GO:0005886//plasma membrane
318	gi|37223342	P40781	CL9155.Contig2_All	2	4	2		2	4	2		14.1	18.1	10		1	2	1		Protein CYPRO4	Cynara cardunculus		-	-	-
319	gi|225442595	Q66GQ3	CL2133.Contig8_All	9.92	12.24	17.14		9.92	12.24	17.14		33	34.9	32.5		5	8	11		Protein disulfide isomerase-like 1-6	Arabidopsis thaliana		-	GO:0016757//transferase activity, transferring glycosyl groups;GO:0003756//protein disulfide isomerase activity	GO:0016023//cytoplasmic membrane-bounded vesicle;GO:0005783//endoplasmic reticulum
320	gi|225459342	Q69SA9	CL4543.Contig4_All	0.86	2.84	2.29		0.86	2.84	2.29		22.2	29.6	22.2		1	2	2		Protein disulfide isomerase-like 5-4	Oryza sativa subsp. japonica		-	-	GO:0005774//vacuolar membrane;GO:0005783//endoplasmic reticulum
321	gi|359494074		CL2740.Contig3_All	2.01	6.22	4.06		7.57	6.22	8.73		39.2	60.8	46		6	4	6		Protein grpE-like	Vitis vinifera		GO:0006457//protein folding;GO:0030150//protein import into mitochondrial matrix	GO:0005507//copper ion binding;GO:0000774//adenyl-nucleotide exchange factor activity;GO:0051087//chaperone binding;GO:0016853//isomerase activity;GO:0042803//protein homodimerization activity	GO:0005759//mitochondrial matrix
322	gi|359474260	Q9S746	Unigene1385_All	16.46	19.83	20.78		16.46	19.83	20.78		24.1	30.3	26.7		11	12	13		Protein HOTHEAD	Arabidopsis thaliana		GO:0006066//alcohol metabolic process	GO:0050660//flavin adenine dinucleotide binding;GO:0016614//oxidoreductase activity, acting on CH-OH group of donors;GO:0046593//mandelonitrile lyase activity	GO:0016023//cytoplasmic membrane-bounded vesicle
323	gi|297741498	Q8H8U5	CL44.Contig7_All	2.96	4.15	4.05		2.96	4.15	4.05		24.9	24.9	32.8		2	2	2		Protein IN2-1 homolog B	Oryza sativa subsp. japonica		GO:0008152//metabolic process	GO:0004364//glutathione transferase activity	GO:0005737//cytoplasm
324	gi|255555723		CL8690.Contig1_All	0.88	2.15	4.01		0.88	2.15	4.01		10.5	36.8	27.4		3	2	2		Protein MYG1	Ricinus communis		-	-	GO:0005739//mitochondrion
325	gi|359487596		Unigene22162_All	4.4	4.01	8.45		4.4	4.01	8.45		10.3	6.8	15		4	2	5		Protein notum homolog-like	Vitis vinifera		-	GO:0004091//carboxylesterase activity	GO:0012505//endomembrane system
326	gi|255546870	Q0JAA0	CL3205.Contig4_All	2.12	2.02	4.53		2.12	2.02	4.53		24.1	23.4	38.5		1	1	3		Protein phosphatase 2C 44	Oryza sativa subsp. japonica		GO:0008152//metabolic process	GO:0004721//phosphoprotein phosphatase activity	GO:0009536//plastid
327	gi|255572949	Q0JLS6	CL8291.Contig6_All	3.09	1.53	0.92		3.09	1.53	0.93		13.6	13.6	11.5		2	2	1		Protein ROOT HAIR DEFECTIVE 3	Oryza sativa subsp. japonica		GO:0010053//root epidermal cell differentiation;GO:0009932//cell tip growth;GO:0030036//actin cytoskeleton organization;GO:0006888//ER to Golgi vesicle-mediated transport;GO:0009832//plant-type cell wall biogenesis	GO:0016817//hydrolase activity, acting on acid anhydrides;GO:0005525//GTP binding	GO:0016021//integral to membrane;GO:0005774//vacuolar membrane;GO:0005783//endoplasmic reticulum;GO:0005886//plasma membrane
328	gi|225456743		CL6057.Contig3_All	5.58	4	10.07		7.65	4	10.07		39.6	11.4	36.5		5	2	6		Protein SET	Vitis vinifera		GO:0009409//response to cold;GO:0009408//response to heat;GO:0009617//response to bacterium;GO:0010311//lateral root formation;GO:0030154//cell differentiation;GO:0006334//nucleosome assembly;GO:0009738//abscisic acid mediated signaling pathway;GO:0008283//cell proliferation;GO:0046686//response to cadmium ion	GO:0042393//histone binding;GO:0003677//DNA binding;GO:0003682//chromatin binding	GO:0005737//cytoplasm;GO:0005634//nucleus
329	gi|350535094	Q0JL44	CL4453.Contig1_All	7.27	8	5.83		7.27	8	5.83		20.3	24.4	25.8		4	4	3		Protein SGT1 homolog	Oryza sativa subsp. japonica		-	GO:0005488//binding	-
330	gi|359478005		CL6242.Contig1_All	2.03	2	4.03		2.03	2	4.03		14.8	17.6	26.2		2	1	4		Protein transport protein SEC23-like	Vitis vinifera		GO:0006886//intracellular protein transport;GO:0006888//ER to Golgi vesicle-mediated transport	GO:0008270//zinc ion binding;GO:0005215//transporter activity	GO:0030127//COPII vesicle coat
331	gi|297746234	P38389	Unigene7939_All	5.82	2.87	2.1		5.82	2.87	2.1		52.3	48.6	32.7		3	2	1		Protein transport protein Sec61 subunit beta	Arabidopsis thaliana		GO:0015031//protein transport	GO:0008565//protein transporter activity	GO:0005886//plasma membrane
332	gi|255551833		CL12342.Contig2_All	2.38	2	2		2.38	2	2		15.5	8.8	10.6		2	1	1		Protein with unknown function	Ricinus communis		GO:0048767//root hair elongation;GO:0055114//oxidation-reduction process	GO:0050660//flavin adenine dinucleotide binding;GO:0003995//acyl-CoA dehydrogenase activity	-
333	gi|45433315	P31569	CL4418.Contig4_All	4	1.76	3.06		8	8.28	7.34		29.6	30.1	23.6		6	5	6		Protein ycf2	Oenothera villaricae		GO:0009294//DNA mediated transformation;GO:0046686//response to cadmium ion;GO:0006334//nucleosome assembly;GO:0006281//DNA repair	GO:0003677//DNA binding	GO:0005737//cytoplasm;GO:0005886//plasma membrane;GO:0005634//nucleus
334	gi|396318181		CL13519.Contig2_All	6.17	9.6	10		6.17	9.6	10		25.6	31.8	27.8		5	6	6		PRp27-like protein	Olea europaea subsp. europaea		GO:0006952//defense response	-	GO:0012505//endomembrane system
335	gi|357445105	B9DFG5	Unigene196_All	2	6.02	7.52		11.49	6.02	7.52		22.8	20.1	41.4		6	4	4		PTI1-like tyrosine-protein kinase 3	Arabidopsis thaliana		GO:0006468//protein phosphorylation	GO:0004713//protein tyrosine kinase activity;GO:0005524//ATP binding;GO:0004709//MAP kinase kinase kinase activity;GO:0019901//protein kinase binding	GO:0005886//plasma membrane
336	gi|242064260	Q06572	CL6187.Contig3_All	4	4.01	2		4	4.01	2		10.1	32.4	26.3		2	3	1		Pyrophosphate-energized vacuolar membrane proton pump	Hordeum vulgare		GO:0015992//proton transport;GO:0055114//oxidation-reduction process	GO:0009678//hydrogen-translocating pyrophosphatase activity;GO:0000287//magnesium ion binding;GO:0004427//inorganic diphosphatase activity;GO:0032440//2-alkenal reductase [NAD(P)] activity	GO:0005887//integral to plasma membrane;GO:0016023//cytoplasmic membrane-bounded vesicle
337	gi|356526237	P31414	CL3527.Contig3_All	2.01	2	4.35		2.02	2.01	4.35		11	39.7	37		2	2	4		Pyrophosphate-energized vacuolar membrane proton pump 1	Arabidopsis thaliana		GO:0015992//proton transport;GO:0055114//oxidation-reduction process	GO:0009678//hydrogen-translocating pyrophosphatase activity;GO:0000287//magnesium ion binding;GO:0004427//inorganic diphosphatase activity;GO:0032440//2-alkenal reductase [NAD(P)] activity	GO:0005887//integral to plasma membrane
338	gi|129881	P21342	CL5059.Contig5_All	4	3.39	4		4	3.39	4		36.6	39.4	25.4		2	2	2		Pyrophosphate-fructose 6-phosphate 1-phosphotransferase subunit alpha	Solanum tuberosum		GO:0016310//phosphorylation;GO:0006096//glycolysis;GO:0015979//photosynthesis	GO:0003872//6-phosphofructokinase activity;GO:0047334//diphosphate-fructose-6-phosphate 1-phosphotransferase activity;GO:0005524//ATP binding	GO:0010317//pyrophosphate-dependent phosphofructokinase complex, alpha-subunit complex;GO:0005945//6-phosphofructokinase complex
339	gi|359477316	Q42736	CL384.Contig14_All	4.08	10.48	2.04		10.58	10.48	4.8		18.9	21	21.8		6	6	6		Pyruvate, phosphate dikinase	Flaveria pringlei		GO:0008610//lipid biosynthetic process;GO:0009416//response to light stimulus;GO:0019252//starch biosynthetic process;GO:0016310//phosphorylation;GO:0015979//photosynthesis	GO:0050242//pyruvate, phosphate dikinase activity;GO:0046872//metal ion binding;GO:0016874//ligase activity;GO:0005524//ATP binding;GO:0016301//kinase activity	GO:0005829//cytosol;GO:0009570//chloroplast stroma;GO:0005634//nucleus
340	gi|255554648	Q9ZUC1	Unigene27623_All	2.02	6.38	7.11		2.03	6.38	7.11		17.1	26.5	32.9		1	4	5		Quinone oxidoreductase-like protein At1g23740	Arabidopsis thaliana		GO:0055114//oxidation-reduction process	GO:0008270//zinc ion binding;GO:0003960//NADPH:quinone reductase activity	GO:0005739//mitochondrion
341	gi|258678027	Q9M651	CL13915.Contig4_All	1.19	2.01	2		1.19	2.01	2		25.6	31.8	18.5		1	1	1		RAN GTPase-activating protein 2	Arabidopsis thaliana		GO:0006355//regulation of transcription, DNA-dependent;GO:0009793//embryo development ending in seed dormancy	GO:0043565//sequence-specific DNA binding;GO:0003700//sequence-specific DNA binding transcription factor activity	GO:0005739//mitochondrion;GO:0009941//chloroplast envelope;GO:0005634//nucleus
342	gi|350538193	Q9LMK7	Unigene6536_All	2	2	2.01		2	2	2.01		38.2	39.7	77.9		1	1	1		Ran-binding protein 1 homolog a	Arabidopsis thaliana		-	-	-
343	gi|350538193	P92985	CL9272.Contig1_All	10	2.05	2		10	5.65	4		32.1	26.2	37.1		5	3	2		Ran-binding protein 1 homolog c	Arabidopsis thaliana		GO:0046907//intracellular transport	-	-
344	gi|225442589	O24461	Unigene15058_All	6.09	2.17	3.29		10.02	6.31	7.89		42.1	31.6	33.6		7	8	8		Ras-related protein Rab7	Prunus armeniaca		GO:0007264//small GTPase mediated signal transduction;GO:0015031//protein transport	GO:0005525//GTP binding;GO:0016787//hydrolase activity	GO:0005886//plasma membrane
345	gi|224065032	Q9SIP0	Unigene1214_All	5.91	7.05	5.52		9.93	11.46	9.74		43.1	39.4	37.5		6	8	8		Ras-related protein RABA5d	Arabidopsis thaliana		GO:0007264//small GTPase mediated signal transduction;GO:0015031//protein transport	GO:0005525//GTP binding;GO:0016787//hydrolase activity	GO:0009507//chloroplast
346	gi|16755592	P92963	Unigene29352_All	11.94	0.77	0.93		11.94	3.42	5.58		50.2	37.4	55.5		9	6	3		Ras-related protein RABB1c	Arabidopsis thaliana		GO:0006888//ER to Golgi vesicle-mediated transport;GO:0007264//small GTPase mediated signal transduction;GO:0015031//protein transport	GO:0005525//GTP binding;GO:0005515//protein binding;GO:0003924//GTPase activity	GO:0005773//vacuole;GO:0005886//plasma membrane;GO:0033116//endoplasmic reticulum-Golgi intermediate compartment membrane
347	gi|225441147	O49841	CL14625.Contig2_All	3.69	2.1	2.04		3.75	2.49	2.07		29.9	31.3	40.8		3	4	1		Ras-related protein RABC2a	Arabidopsis thaliana		GO:0006470//protein dephosphorylation;GO:0007264//small GTPase mediated signal transduction;GO:0006355//regulation of transcription, DNA-dependent;GO:0006886//intracellular protein transport	GO:0080115//myosin XI tail binding;GO:0046872//metal ion binding;GO:0004767//sphingomyelin phosphodiesterase activity;GO:0004722//protein serine/threonine phosphatase activity;GO:0030742//GTP-dependent protein binding;GO:0005525//GTP binding	GO:0005777//peroxisome;GO:0008287//protein serine/threonine phosphatase complex;GO:0016023//cytoplasmic membrane-bounded vesicle
348	gi|390979747	P28188	Unigene9718_All	4.52	7.54	2		12.7	14.48	13.44		37	48.8	49.8		11	13	14		Ras-related protein RABD2a	Arabidopsis thaliana		GO:0015031//protein transport;GO:0007264//small GTPase mediated signal transduction	GO:0016787//hydrolase activity;GO:0005525//GTP binding	-
349	gi|327505553	P28186	CL1192.Contig1_All	20.77	17.01	21.36		20.77	17.01	21.36		51.4	60.2	51.4		14	13	15		Ras-related protein RABE1c	Arabidopsis thaliana		GO:0009873//ethylene mediated signaling pathway;GO:0007264//small GTPase mediated signal transduction;GO:0015031//protein transport	GO:0005525//GTP binding;GO:0005515//protein binding;GO:0016787//hydrolase activity	GO:0005886//plasma membrane;GO:0005774//vacuolar membrane
350	gi|225448984	Q9CB01	Unigene8386_All	4	3.68	2.3		6.12	6.48	4.43		45.5	23	34		5	6	3		Ras-related protein RABF1	Arabidopsis thaliana		GO:0000160//two-component signal transduction system (phosphorelay);GO:0007264//small GTPase mediated signal transduction;GO:0006355//regulation of transcription, DNA-dependent;GO:0006184//GTP catabolic process;GO:0045022//early endosome to late endosome transport;GO:0015031//protein transport	GO:0003677//DNA binding;GO:0005515//protein binding;GO:0003924//GTPase activity;GO:0005525//GTP binding	GO:0010009//external side of endosome membrane;GO:0005769//early endosome
351	gi|297830542	Q9LS94	Unigene14656_All	2	2	2.01		2	2	2.01		32.9	20	35.7		1	1	1		Ras-related protein RABG3f	Arabidopsis thaliana		GO:0007264//small GTPase mediated signal transduction;GO:0015031//protein transport	GO:0005525//GTP binding;GO:0016787//hydrolase activity	GO:0005886//plasma membrane;GO:0005634//nucleus
352	gi|255571107	O80501	CL1629.Contig2_All	5.44	3.44	2.43		9.39	7.85	6.95		39.4	34.1	29.3		7	9	9		Ras-related protein RABH1b	Arabidopsis thaliana		GO:0032940//secretion by cell;GO:0007264//small GTPase mediated signal transduction;GO:0015031//protein transport	GO:0005525//GTP binding;GO:0005515//protein binding;GO:0016787//hydrolase activity	GO:0000139//Golgi membrane;GO:0005886//plasma membrane;GO:0005774//vacuolar membrane;GO:0005829//cytosol
353	gi|7672732	P43298	CL15187.Contig2_All	3.87	4.05	6.86		3.9	4.05	6.86		15.1	17.6	12.4		3	2	4		Receptor protein kinase TMK1	Arabidopsis thaliana		GO:0007165//signal transduction	GO:0004675//transmembrane receptor protein serine/threonine kinase activity;GO:0005515//protein binding;GO:0000166//nucleotide binding	GO:0005886//plasma membrane;GO:0005576//extracellular region
354	gi|224087891	Q9SCZ4	CL2320.Contig9_All	2	1.42	2		2	1.42	2		8.2	9.5	6.7		1	1	1		Receptor-like protein kinase FERONIA	Arabidopsis thaliana		GO:0046777//protein autophosphorylation;GO:0010483//pollen tube reception;GO:0009791//post-embryonic development;GO:0050832//defense response to fungus	GO:0004674//protein serine/threonine kinase activity;GO:0004872//receptor activity;GO:0005524//ATP binding;GO:0004715//non-membrane spanning protein tyrosine kinase activity	GO:0016023//cytoplasmic membrane-bounded vesicle;GO:0043680//filiform apparatus;GO:0005886//plasma membrane
355	gi|225462835	Q9SVG4	CL5619.Contig1_All	2	7.23	2.21		2	7.23	2.21		13.3	27.6	20.8		1	4	2		Reticuline oxidase-like protein	Arabidopsis thaliana		GO:0055114//oxidation-reduction process	GO:0050660//flavin adenine dinucleotide binding;GO:0050468;GO:0009055//electron carrier activity	GO:0048046//apoplast;GO:0005886//plasma membrane
356	gi|225459800	Q9SVG4	CL9141.Contig3_All	7.01	3.29	10.15		7.01	3.29	10.15		21.8	16.7	22.3		5	3	5		Reticuline oxidase-like protein	Arabidopsis thaliana		GO:0006508//proteolysis	GO:0004252//serine-type endopeptidase activity	GO:0009507//chloroplast
357	gi|85068684	Q05047	CL1057.Contig3_All	3.05	2.02	2.08		3.05	2.02	2.08		18.7	14.4	17.6		2	1	1		Secologanin synthase	Catharanthus roseus		GO:0055114//oxidation-reduction process	GO:0020037//heme binding;GO:0004497//monooxygenase activity;GO:0009055//electron carrier activity	-
358	gi|225433514	Q93WN0	Unigene19611_All	11.1	4.27	10.65		11.1	4.27	10.65		24.3	16	28.3		6	4	8		Selenium-binding protein 2	Arabidopsis thaliana		-	GO:0008430//selenium binding	-
359	gi|380719865		CL9261.Contig1_All	3.74	2	6		3.74	2	6		16.5	15	33.1		2	1	3		Senescence-associated protein	Vitis quinquangularis		GO:0007568//aging	-	GO:0005886//plasma membrane;GO:0016021//integral to membrane
360	gi|255577035	Q9M099	Unigene11065_All	2.01	0.63	2.43		2.01	0.63	2.43		33.9	33	42.6		1	1	3		Serine carboxypeptidase 24	Arabidopsis thaliana		GO:0006508//proteolysis;GO:0009742//brassinosteroid mediated signaling pathway	GO:0004185//serine-type carboxypeptidase activity	GO:0005615//extracellular space;GO:0016023//cytoplasmic membrane-bounded vesicle
361	gi|165994496	Q2V465	CL686.Contig2_All	10.31	11.18	11.57		10.31	11.18	11.57		38.1	32.6	34.5		6	9	10		Serine carboxypeptidase-like 11	Arabidopsis thaliana		-	GO:0004180//carboxypeptidase activity	-
362	gi|296083020	Q9C7Z9	CL322.Contig58_All	9.2	16.23	28.5		9.2	16.23	28.5		31.2	31.8	51.6		9	9	21		Serine carboxypeptidase-like 18	Arabidopsis thaliana		-	GO:0004180//carboxypeptidase activity	-
363	gi|225427230	Q944A7	CL5141.Contig1_All	4.19	5.46	1.57		4.19	5.46	1.57		28.1	22	21.3		4	3	1		Serine/threonine-protein kinase At4g35230	Arabidopsis thaliana		GO:0006468//protein phosphorylation;GO:0007047//cellular cell wall organization;GO:0005975//carbohydrate metabolic process;GO:0009742//brassinosteroid mediated signaling pathway	GO:0004674//protein serine/threonine kinase activity;GO:0004872//receptor activity;GO:0005524//ATP binding;GO:0004713//protein tyrosine kinase activity;GO:0004650//polygalacturonase activity	GO:0005886//plasma membrane
364	gi|225426412	Q9FHD7	CL7376.Contig1_All	2.59	7.34	8.62		2.76	7.34	8.62		11.3	25.5	25.7		3	4	5		Serine/threonine-protein kinase At5g41260	Arabidopsis thaliana		GO:0006468//protein phosphorylation;GO:0009742//brassinosteroid mediated signaling pathway	GO:0004872//receptor activity;GO:0005524//ATP binding;GO:0004674//protein serine/threonine kinase activity	GO:0005886//plasma membrane
365	gi|225435330		Unigene47142_All	0.4	2.1	2		0.4	2.1	2.47		22.6	22.6	17.7		1	1	1		Serine/threonine-protein phosphatase 6 regulatory subunit 3-like	Vitis vinifera		-	GO:0005488//binding	GO:0012505//endomembrane system
366	gi|225450981	O81983	CL14544.Contig1_All	8.76	9.33	16.54		8.76	9.33	16.54		32.5	24.4	41.5		4	5	10		Serine-tRNA ligase	Helianthus annuus		GO:0046686//response to cadmium ion;GO:0006434//seryl-tRNA aminoacylation	GO:0005524//ATP binding;GO:0004828//serine-tRNA ligase activity	GO:0005829//cytosol
367	gi|225441910	Q8LAS8	Unigene7025_All	2.41	4.8	4		2.41	4.8	4		19.9	19.6	28.5		2	3	2		S-formylglutathione hydrolase	Arabidopsis thaliana		GO:0046686//response to cadmium ion	GO:0018738//S-formylglutathione hydrolase activity;GO:0004091//carboxylesterase activity	GO:0016023//cytoplasmic membrane-bounded vesicle;GO:0048046//apoplast;GO:0009536//plastid
368	gi|407032662	Q8GSM7	CL13438.Contig3_All	2.13	2.34	2.08		2.13	2.34	2.08		33	33	29.5		1	2	1		Shikimate O-hydroxycinnamoyltransferase	Nicotiana tabacum		GO:0009809//lignin biosynthetic process;GO:0009963//positive regulation of flavonoid biosynthetic process;GO:0010252//auxin homeostasis	GO:0047172//shikimate O-hydroxycinnamoyltransferase activity;GO:0047205//quinate O-hydroxycinnamoyltransferase activity	-
369	gi|388495914	P55852	CL16619.Contig1_All	4	4	2		4	4	6		39.8	45.9	31.6		2	2	3		Small ubiquitin-related modifier 1	Arabidopsis thaliana		GO:0016925//protein sumoylation;GO:0010286//heat acclimation;GO:0043433//negative regulation of sequence-specific DNA binding transcription factor activity	GO:0031386//protein tag;GO:0005515//protein binding	GO:0005737//cytoplasm;GO:0005634//nucleus
370	gi|145327199	Q9CAR3	CL8777.Contig2_All	2.73	2.08	2		2.73	2.08	2		13.8	12.9	18.4		2	1	1		SNF1-related protein kinase regulatory subunit gamma-1-like	Arabidopsis thaliana		GO:0008152//metabolic process	GO:0003824//catalytic activity	-
371	gi|225445124		CL8031.Contig2_All	4.7	4.22	3.28		4.7	4.22	3.28		25.9	28.6	23		2	2	2		SNW domain-containing protein 1-like isoform 1	Vitis vinifera		GO:0010555//response to mannitol stimulus;GO:0009737//response to abscisic acid stimulus;GO:0000398//mRNA splicing, via spliceosome;GO:0009651//response to salt stress	-	GO:0005730//nucleolus;GO:0005681//spliceosomal complex
372	gi|194696644	Q84TI7	Unigene26174_All	2.57	2.2	2.51		2.57	2.2	2.52		24.3	38.6	37.1		1	1	1		Sodium transporter HKT1	Arabidopsis thaliana		GO:0009853//photorespiration	-	GO:0016023//cytoplasmic membrane-bounded vesicle;GO:0005747//mitochondrial respiratory chain complex I
373	gi|359479833		CL15552.Contig2_All	1.55	1.55	0.67		1.55	1.55	0.67		8	8.1	11.3		1	1	1		Spermatogenesis-associated protein 20-like	Vitis vinifera		GO:0008152//metabolic process	GO:0003824//catalytic activity	GO:0009507//chloroplast
374	gi|6094330	O48659	CL4072.Contig5_All	6	10	10		6	10	10		9.2	21.4	16.3		3	5	5		Spermidine synthase 2	Hyoscyamus niger		GO:0032259//methylation;GO:0008295//spermidine biosynthetic process	GO:0030750;GO:0004766//spermidine synthase activity;GO:0005515//protein binding	-
375	gi|359495505	Q9LRB0	CL315.Contig4_All	2	0.74	2		2	0.74	2		11.6	17.6	6.8		1	1	1		Sphingoid long-chain bases kinase 1	Arabidopsis thaliana		GO:0009845//seed germination;GO:0009737//response to abscisic acid stimulus;GO:0007205//protein kinase C-activating G-protein coupled receptor signaling pathway	GO:0004143//diacylglycerol kinase activity;GO:0017050//D-erythro-sphingosine kinase activity;GO:0008481//sphinganine kinase activity	GO:0009705//plant-type vacuole membrane
376	gi|359490792		CL11068.Contig2_All	6.45	3.73	2		6.45	3.73	2		24.4	13.4	14.5		4	2	1		Splicing factor 3A subunit 3-like	Vitis vinifera		GO:0045694//regulation of embryo sac egg cell differentiation	GO:0003676//nucleic acid binding;GO:0008270//zinc ion binding	GO:0005634//nucleus;GO:0005829//cytosol
377	gi|225447723		CL9836.Contig1_All	9.39	10.99	12.12		9.39	10.99	12.12		27	19.3	31.5		8	6	6		Staphylococcal nuclease domain-containing protein 1	Vitis vinifera		GO:0031047//gene silencing by RNA	GO:0016788//hydrolase activity, acting on ester bonds;GO:0003676//nucleic acid binding	GO:0016442//RNA-induced silencing complex
378	gi|53748439	Q9SK39	Unigene20857_All	5.7	2	6.2		5.7	2	6.2		34	27	73		4	1	3		Steroid-binding protein 3	Arabidopsis thaliana		GO:0055114//oxidation-reduction process	GO:0020037//heme binding;GO:0032440//2-alkenal reductase [NAD(P)] activity	-
379	gi|350538673	Q9SAA9	Unigene21976_All	4.09	2.42	8.33		4.09	2.42	8.33		23.7	15.6	21.4		3	2	5		Sterol 14-demethylase	Arabidopsis thaliana		GO:0046686//response to cadmium ion;GO:0006098//pentose-phosphate shunt	GO:0004801//sedoheptulose-7-phosphate:D-glyceraldehyde-3-phosphate glyceronetransferase activity	GO:0009570//chloroplast stroma;GO:0005739//mitochondrion
380	gi|225442194		CL6171.Contig3_All	2	2	2		2	2	2		29.2	5.5	18.1		1	1	1		Stomatin-like protein 2	Vitis vinifera		-	GO:0008270//zinc ion binding	GO:0016020//membrane;GO:0005739//mitochondrion
381	gi|148299083	O65351	CL11464.Contig3_All	7.93	3.14	7.27		7.93	3.14	7.28		12.3	12.2	14.8		4	3	3		Subtilisin-like protease	Arabidopsis thaliana		GO:0048359//mucilage metabolic process involved seed coat development;GO:0080001//mucilage extrusion from seed coat;GO:0006508//proteolysis;GO:0043086//negative regulation of catalytic activity	GO:0042802//identical protein binding;GO:0004252//serine-type endopeptidase activity	GO:0009505//plant-type cell wall;GO:0016023//cytoplasmic membrane-bounded vesicle;GO:0048046//apoplast
382	gi|225447456	O65351	CL3664.Contig1_All	15.16	11.95	10.03		15.16	11.95	10.03		21.6	21.3	25.1		9	8	7		Subtilisin-like protease	Arabidopsis thaliana		GO:0009733//response to auxin stimulus;GO:0006508//proteolysis;GO:0043086//negative regulation of catalytic activity;GO:0055114//oxidation-reduction process;GO:0010102//lateral root morphogenesis	GO:0042802//identical protein binding;GO:0004252//serine-type endopeptidase activity;GO:0032440//2-alkenal reductase [NAD(P)] activity	-
383	gi|255579273	O82663	CL3276.Contig8_All	18.02	8.83	11.11		18.02	8.83	11.11		28	21	32.5		14	5	8		Succinate dehydrogenase [ubiquinone] flavoprotein subunit 1	Arabidopsis thaliana		GO:0006099//tricarboxylic acid cycle;GO:0006121//mitochondrial electron transport, succinate to ubiquinone	GO:0050897//cobalt ion binding;GO:0009055//electron carrier activity;GO:0005524//ATP binding;GO:0050660//flavin adenine dinucleotide binding;GO:0008177//succinate dehydrogenase (ubiquinone) activity	GO:0005618//cell wall;GO:0005749//mitochondrial respiratory chain complex II
384	gi|225459368	Q9FEP7	CL1076.Contig46_All	2	2.01	2		2	2.01	2		15.6	12	12.5		1	1	1		Sulfate transporter 1.3	Arabidopsis thaliana		GO:0008272//sulfate transport;GO:0055085//transmembrane transport	GO:0008271//secondary active sulfate transmembrane transporter activity	GO:0016021//integral to membrane
385	gi|117557160	Q8GYH8	Unigene24356_All	2	2	0.53		2	2.01	0.53		12.2	20.1	11.5		1	1	1		Sulfate transporter 4.2	Arabidopsis thaliana		GO:0008272//sulfate transport;GO:0055085//transmembrane transport	GO:0008271//secondary active sulfate transmembrane transporter activity	GO:0016021//integral to membrane
386	gi|147815739	Q9LME2	CL13295.Contig2_All	6.79	4.05	2.52		6.79	4.05	2.52		23.3	12	18		4	2	1		Synaptonemal complex protein 1	Arabidopsis thaliana		GO:0006997//nucleus organization	-	GO:0005829//cytosol;GO:0005654//nucleoplasm
387	gi|296089108	A0JJX5	CL13976.Contig2_All	6.59	4.68	2.94		6.59	4.69	2.94		45.1	40.5	47.7		4	3	2		Synaptotagmin-4	Arabidopsis thaliana		GO:0009958//positive gravitropism;GO:0009414//response to water deprivation;GO:0009651//response to salt stress;GO:0045892//negative regulation of transcription, DNA-dependent	GO:0008289//lipid binding;GO:0043565//sequence-specific DNA binding	GO:0031965//nuclear membrane;GO:0005886//plasma membrane
388	gi|296089108	Q8L706	CL13976.Contig4_All	0.66	2	0.57		0.66	2	0.57		15.9	25.5	12.7		1	1	1		Synaptotagmin-5	Arabidopsis thaliana		GO:0009958//positive gravitropism;GO:0009414//response to water deprivation;GO:0009651//response to salt stress;GO:0045892//negative regulation of transcription, DNA-dependent	GO:0008289//lipid binding;GO:0043565//sequence-specific DNA binding	GO:0031965//nuclear membrane;GO:0005886//plasma membrane
389	gi|255579863	Q8L706	CL854.Contig26_All	2.03	2.72	0.82		2.03	2.72	0.82		10.7	11.2	12.8		1	2	1		Synaptotagmin-5	Arabidopsis thaliana		-	-	GO:0012505//endomembrane system;GO:0005886//plasma membrane
390	gi|225460841	Q9SA23	CL6612.Contig1_All	8.13	4	4.04		8.13	4	4.04		27.4	24.4	31.3		6	2	2		Syntaxin-51	Arabidopsis thaliana		GO:0006886//intracellular protein transport	GO:0005484//SNAP receptor activity	GO:0016020//membrane
391	gi|225451999	O04450	CL14499.Contig2_All	9.81	6.04	7.7		9.81	6.04	7.7		31.8	25.4	31		5	4	6		T-complex protein 1 subunit epsilon	Arabidopsis thaliana		GO:0006457//protein folding;GO:0046686//response to cadmium ion;GO:0010043//response to zinc ion	GO:0005524//ATP binding;GO:0051082//unfolded protein binding	GO:0005737//cytoplasm;GO:0016020//membrane
392	gi|147784740	Q9LKI7	CL12700.Contig3_All	4.4	3.19	2.41		4.41	3.19	3.4		18.5	10.7	17.1		3	2	5		T-complex protein 1 subunit gamma	Thalassiosira weissflogii		GO:0006457//protein folding	GO:0051082//unfolded protein binding;GO:0005524//ATP binding	GO:0005737//cytoplasm
393	gi|225457058	Q9LKI7	CL13194.Contig2_All	0.94	7.1	7.21		7.94	7.1	7.21		25.5	26.5	25.8		5	5	5		T-complex protein 1 subunit gamma	Thalassiosira weissflogii		GO:0006457//protein folding	GO:0051082//unfolded protein binding;GO:0005524//ATP binding	GO:0005737//cytoplasm
394	gi|190358875	P81370	CL16304.Contig1_All	2.65	1.38	10.06		2.66	1.4	10.06		11.1	16.4	46.2		2	2	7		Thaumatin-like protein	Actinidia deliciosa		GO:0050832//defense response to fungus;GO:0031640//killing of cells of other organism	-	GO:0005576//extracellular region
395	gi|225437812	Q8RWQ9	CL7226.Contig1_All	8.02	4.04	6.15		8.02	4.04	6.15		23.2	23.5	24.7		6	5	7		Thiol protease aleurain-like	Arabidopsis thaliana		GO:0006508//proteolysis;GO:0050790//regulation of catalytic activity	GO:0004197//cysteine-type endopeptidase activity	GO:0005773//vacuole
396	gi|225461146	Q8LDI5	Unigene10154_All	8.67	8	3.2		8.67	8	3.2		27.7	42	33.9		5	4	4		Thioredoxin-like protein CXXS1	Arabidopsis thaliana		GO:0006467//protein thiol-disulfide exchange;GO:0045454//cell redox homeostasis;GO:0006662//glycerol ether metabolic process;GO:0080058//protein deglutathionylation	GO:0009055//electron carrier activity;GO:0003756//protein disulfide isomerase activity;GO:0015035//protein disulfide oxidoreductase activity	GO:0005829//cytosol
397	gi|225461914	O04630	Unigene3590_All	4.51	5.48	4.64		4.53	5.48	4.64		23.6	22.6	25.1		3	3	3		Threonine-tRNA ligase	Arabidopsis thaliana		GO:0006435//threonyl-tRNA aminoacylation	GO:0004829//threonine-tRNA ligase activity;GO:0005524//ATP binding	GO:0005886//plasma membrane;GO:0005618//cell wall;GO:0009507//chloroplast;GO:0005739//mitochondrion
398	gi|224054368	Q8LCA1	Unigene20706_All	0.68	0.66	2		0.68	0.66	2		18.2	18.2	11.9		1	1	1		Thylakoid membrane phosphoprotein 14 kDa	Arabidopsis thaliana		-	-	GO:0009535//chloroplast thylakoid membrane
399	gi|359484207	Q27GK7	CL3191.Contig1_All	3.17	1.69	2.32		3.17	1.73	2.81		11.7	9.8	15.5		3	1	2		Topless-related protein 4	Arabidopsis thaliana		GO:0010072//primary shoot apical meristem specification	GO:0005515//protein binding	-
400	gi|359475869	Q84JR9	CL6267.Contig2_All	4.75	2	2.54		4.75	2	2.54		13.9	13.8	10.2		3	1	2		TPR repeat-containing thioredoxin TTL4	Arabidopsis thaliana		-	-	GO:0005773//vacuole
401	gi|356521624	Q9SKZ1	CL5259.Contig5_All	6.99	7.94	9.46		6.99	7.94	9.46		35.9	40.9	38.6		4	6	5		Transcription factor Pur-alpha 1	Arabidopsis thaliana		GO:0046686//response to cadmium ion	GO:0003676//nucleic acid binding	GO:0005737//cytoplasm
402	gi|359493041	A6MVX8	CL10277.Contig3_All	6.67	8.58	5.1		6.67	8.58	5.1		21	20.7	25.3		4	5	3		Translation initiation factor IF-2	Rhodomonas salina		-	GO:0005488//binding	GO:0005886//plasma membrane
403	gi|356573183		Unigene3416_All	4.14	4.36	4.15		4.14	4.36	4.15		16.2	30.7	24.6		3	3	2		tRNA threonylcarbamoyladenosine biosynthesis protein osgep-like	Glycine max		GO:0006508//proteolysis	GO:0004222//metalloendopeptidase activity	-
404	gi|255582570	B9DHQ0	CL1529.Contig3_All	4.54	4.06	2		14.34	18.8	9.2		41.6	39.3	28.7		8	12	8		Tubulin alpha-5 chain	Arabidopsis thaliana		GO:0051258//protein polymerization;GO:0006184//GTP catabolic process;GO:0007018//microtubule-based movement;GO:0046686//response to cadmium ion	GO:0003924//GTPase activity;GO:0005200//structural constituent of cytoskeleton;GO:0005525//GTP binding	GO:0005829//cytosol;GO:0005618//cell wall;GO:0005874//microtubule;GO:0045298//tubulin complex;GO:0016020//membrane
405	gi|255543298	P43333	CL9654.Contig2_All	11.04	3.96	6		11.04	4.01	6		27.3	20.6	39.9		7	3	3		U2 small nuclear ribonucleoprotein A	Arabidopsis thaliana		GO:0009409//response to cold;GO:0000398//mRNA splicing, via spliceosome	GO:0003676//nucleic acid binding	GO:0005730//nucleolus;GO:0015030//Cajal body;GO:0009507//chloroplast;GO:0030529//ribonucleoprotein complex
406	gi|225444671		CL7878.Contig3_All	3.48	3.25	2.04		3.48	3.25	2.04		23	28.6	18.1		2	3	1		Ubiquinone biosynthesis protein COQ9-B	Vitis vinifera		-	-	GO:0005739//mitochondrion
407	gi|225439303	Q84WU2	CL9942.Contig3_All	10	6	8.69		10	6	8.69		44.2	49.6	43.4		6	3	5		Ubiquitin carboxyl-terminal hydrolase 13	Arabidopsis thaliana		GO:0006511//ubiquitin-dependent protein catabolic process	GO:0004221//ubiquitin thiolesterase activity	-
408	gi|359488959	Q9LF41	Unigene7321_All	4.05	1.55	1.36		4.05	1.56	1.36		25	10.9	13.4		2	1	1		Ubiquitin conjugation factor E4	Arabidopsis thaliana		GO:0016567//protein ubiquitination;GO:0006511//ubiquitin-dependent protein catabolic process	GO:0034450//ubiquitin-ubiquitin ligase activity	GO:0000151//ubiquitin ligase complex
409	gi|356524502		CL6749.Contig2_All	4.78	3.78	1.43		4.78	3.78	1.44		16.2	18.2	14.8		3	3	2		Ubiquitin fusion degradation protein 1 homolog	Glycine max		GO:0006511//ubiquitin-dependent protein catabolic process	-	-
410	gi|38142359	P93028	Unigene56239_All	8.96	6.83	13.71		8.96	6.83	13.71		25.1	21.5	35.9		6	5	10		Ubiquitin-activating enzyme E1 1	Arabidopsis thaliana		GO:0006464//cellular protein modification process	GO:0005524//ATP binding;GO:0008641//small protein activating enzyme activity;GO:0016874//ligase activity	-
411	gi|359478703	P92974	Unigene13905_All	0.83	3.96	3.62		3.16	4	6.75		21.2	16.5	17.4		2	2	4		Ubiquitin-activating enzyme E1 2	Arabidopsis thaliana		GO:0016567//protein ubiquitination;GO:0006511//ubiquitin-dependent protein catabolic process	GO:0004839//ubiquitin activating enzyme activity;GO:0005524//ATP binding;GO:0004842//ubiquitin-protein ligase activity	GO:0005634//nucleus
412	gi|225456323	O23034	CL6522.Contig2_All	2	3.66	2		2	3.66	2		29.6	31.8	18.9		1	2	1		Ubiquitin-like modifier-activating enzyme 5	Arabidopsis thaliana		GO:0008152//metabolic process	GO:0048037//cofactor binding;GO:0016616//oxidoreductase activity, acting on the CH-OH group of donors, NAD or NADP as acceptor	-
413	gi|298204497	Q0WL80	CL4712.Contig4_All	2.67	1.42	3.01		2.67	1.42	3.01		15.2	13.4	21.7		4	2	3		UDP-glucose:glycoprotein glucosyltransferase	Arabidopsis thaliana		GO:0009626//plant-type hypersensitive response;GO:0009751//response to salicylic acid stimulus;GO:0010204//defense response signaling pathway, resistance gene-independent;GO:0006486//protein glycosylation;GO:0016051//carbohydrate biosynthetic process;GO:0046283//anthocyanin-containing compound metabolic process	GO:0003980//UDP-glucose:glycoprotein glucosyltransferase activity	GO:0005783//endoplasmic reticulum
414	gi|254920286	O48676	CL9863.Contig2_All	14.74	14.62	15.64		14.74	14.62	15.64		33.3	24.7	28.3		9	7	11		UDP-glycosyltransferase 74B1	Arabidopsis thaliana		-	GO:0016758//transferase activity, transferring hexosyl groups	-
415	gi|255547702	Q9C7F7	Unigene24336_All	7.82	6.14	10.63		7.82	6.14	10.63		36.5	32.7	60.4		7	7	6		Uncharacterized GPI-anchored protein At1g27950	Arabidopsis thaliana		GO:0006869//lipid transport	-	GO:0046658//anchored to plasma membrane;GO:0016023//cytoplasmic membrane-bounded vesicle
416	gi|225443039		CL10751.Contig1_All	2	2	2		2	2	2		5.2	12.3	11.9		1	1	1		Uncharacterized membrane protein YMR155W	Vitis vinifera		GO:0080167//response to karrikin;GO:0055085//transmembrane transport	-	GO:0005634//nucleus
417	gi|225460867	Q94A68	CL701.Contig2_All	4	2.01	2.37		4	2.01	2.37		17.1	21.3	20		2	1	1		Uncharacterized oxidoreductase At1g06690	Arabidopsis thaliana		GO:0006184//GTP catabolic process;GO:0006897//endocytosis	GO:0005509//calcium ion binding;GO:0003924//GTPase activity;GO:0005525//GTP binding	GO:0005768//endosome;GO:0016020//membrane
418	gi|224136704	Q9SX77	CL2324.Contig2_All	10	3.93	11.46		10	3.93	11.46		28.7	29.1	31.7		9	5	11		Uncharacterized protein At1g47420	Arabidopsis thaliana		-	-	GO:0005634//nucleus;GO:0005739//mitochondrion
419	gi|225445462	O22969	Unigene18704_All	1.57	2.02	2		1.57	2.02	2.21		22.1	22.8	26.8		1	1	3		Uncharacterized protein At2g34160	Arabidopsis thaliana		-	GO:0003676//nucleic acid binding	GO:0005634//nucleus;GO:0005886//plasma membrane
420	gi|225449374	Q8W487	Unigene23965_All	2	2	2.01		2	2	2.01		23.5	11.8	8.2		1	1	1		Uncharacterized protein At2g39795	Arabidopsis thaliana		-	-	GO:0005759//mitochondrial matrix
421	gi|225449374	Q8W487	Unigene29274_All	2	2	2.01		2	2	2.01		19.8	11.3	13.6		1	1	1		Uncharacterized protein At2g39795	Arabidopsis thaliana		-	-	GO:0005759//mitochondrial matrix
422	gi|255570730	Q8W487	Unigene35535_All	4	2.9	4.01		4	2.9	4.01		9.9	18.9	38.3		2	2	2		Uncharacterized protein At2g39795	Arabidopsis thaliana		-	-	GO:0005739//mitochondrion
423	gi|337733638	Q8W3M4	Unigene10561_All	22.76	16.76	26.89		22.76	16.76	26.89		30.9	45.2	51.1		16	15	19		Uncharacterized protein At4g06744	Arabidopsis thaliana		-	-	GO:0009507//chloroplast
424	gi|317106610	Q67YC9	Unigene32564_All	2	2	2		2	2	2		5.8	10.1	5.8		1	1	1		Uncharacterized protein At4g14100	Arabidopsis thaliana		-	GO:0016757//transferase activity, transferring glycosyl groups	GO:0005773//vacuole
425	gi|351723033	Q9LV66	CL10381.Contig3_All	5	10.5	18.14		5	10.5	18.14		29.5	31.3	29.5		8	11	16		Uncharacterized protein At5g48480	Arabidopsis thaliana		-	-	-
426	gi|225429981		CL4908.Contig2_All	3.71	8.23	12.44		3.71	9.13	12.44		14	16.6	19.6		5	8	6		Uncharacterized protein KIAA0090 homolog	Vitis vinifera		-	GO:0003824//catalytic activity	GO:0005774//vacuolar membrane;GO:0016023//cytoplasmic membrane-bounded vesicle;GO:0005783//endoplasmic reticulum;GO:0005886//plasma membrane
427	gi|225436767		CL3462.Contig4_All	4	1.1	2.61		4	1.1	2.61		39.7	46.2	62.8		2	1	1		Uncharacterized protein LOC100240880	Vitis vinifera		-	-	-
428	gi|359481534		CL15193.Contig1_All	2.64	1.56	0.38		2.64	1.56	0.58		19.4	20.3	11.1		2	2	1		Uncharacterized protein LOC100241364	Vitis vinifera		-	-	-
429	gi|225424643		Unigene25424_All	4.08	2	2		4.08	2	2		21.6	15.6	19.2		2	1	1		Uncharacterized protein LOC100242447	Vitis vinifera		GO:0006413//translational initiation	GO:0003743//translation initiation factor activity	-
430	gi|225457628		CL5462.Contig1_All	5.31	4	3.8		5.31	4	3.8		17.8	13	17.2		4	2	2		Uncharacterized protein LOC100244427	Vitis vinifera		GO:0009793//embryo development ending in seed dormancy;GO:0009902//chloroplast relocation;GO:0030036//actin cytoskeleton organization	GO:0004476//mannose-6-phosphate isomerase activity	GO:0005886//plasma membrane
431	gi|359489625		CL3236.Contig2_All	2	0.84	1.51		2	0.85	1.51		16.1	9.5	13.4		1	1	1		Uncharacterized protein LOC100244782	Vitis vinifera		-	-	-
432	gi|359477889		Unigene10498_All	7.04	8	7.68		7.04	8	7.68		19.4	30.3	23		5	4	5		Uncharacterized protein LOC100245241	Vitis vinifera		-	-	GO:0005774//vacuolar membrane;GO:0016023//cytoplasmic membrane-bounded vesicle;GO:0005783//endoplasmic reticulum
433	gi|359473858		CL8133.Contig3_All	4	4	4		4	4	4		17.4	30.1	20.9		2	2	2		Uncharacterized protein LOC100246511	Vitis vinifera		-	-	GO:0005829//cytosol;GO:0005886//plasma membrane
434	gi|359476496		Unigene14782_All	15.83	8.21	11.43		15.83	8.21	11.43		22.7	11.2	25.7		9	5	9		Uncharacterized protein LOC100247956	Vitis vinifera		-	GO:0016798//hydrolase activity, acting on glycosyl bonds;GO:0008233//peptidase activity	-
435	gi|225444776		Unigene31865_All	4.01	2.18	4		4.01	2.18	4		20.7	19.8	22.1		2	3	3		Uncharacterized protein LOC100249118	Vitis vinifera		GO:0009753//response to jasmonic acid stimulus;GO:0009817//defense response to fungus, incompatible interaction	-	GO:0005777//peroxisome;GO:0009570//chloroplast stroma;GO:0005829//cytosol
436	gi|225439793		CL13016.Contig1_All	2	2	10		2	2	10		40.4	25.1	55.2		1	1	5		Uncharacterized protein LOC100249849	Vitis vinifera		GO:0016973//poly(A)+ mRNA export from nucleus	-	GO:0005634//nucleus;GO:0009536//plastid
437	gi|225439793		CL9844.Contig3_All	2	2	2		2	2	2		28.6	31.9	28.6		1	1	1		Uncharacterized protein LOC100249849	Vitis vinifera		GO:0016973//poly(A)+ mRNA export from nucleus	-	GO:0005634//nucleus;GO:0009536//plastid
438	gi|225437551		Unigene11643_All	2	2	0.97		2	2	0.97		13.8	13.8	13.8		1	1	1		Uncharacterized protein LOC100250421	Vitis vinifera		-	-	-
439	gi|225430200		Unigene40789_All	2	2	2		2	2	2		31.4	17.1	14.3		1	1	1		Uncharacterized protein LOC100252479	Vitis vinifera		-	-	GO:0009505//plant-type cell wall
440	gi|225429236		CL9112.Contig3_All	4.17	4	2		6.22	4	4		19	14.9	16.7		3	2	2		Uncharacterized protein LOC100254138	Vitis vinifera		-	-	-
441	gi|225440964		CL1392.Contig3_All	1.51	2.16	0.86		1.51	2.16	0.86		6.6	41.5	38.8		1	2	2		Uncharacterized protein LOC100256294	Vitis vinifera		-	GO:0043565//sequence-specific DNA binding	GO:0005886//plasma membrane
442	gi|225467229		CL2400.Contig2_All	2	2	2		2	2	2		9.3	16.4	9.3		1	1	1		Uncharacterized protein LOC100256771	Vitis vinifera		-	-	-
443	gi|359492818		CL16507.Contig2_All	2.07	2.71	1.36		2.07	2.71	1.36		14.5	14.7	11.7		1	2	2		Uncharacterized protein LOC100257505 isoform 1	Vitis vinifera		GO:0050794//regulation of cellular process	GO:0003824//catalytic activity	-
444	gi|359477212		CL10526.Contig2_All	9.67	9.54	4.21		9.67	9.54	4.21		25.5	21.2	18.5		7	6	2		Uncharacterized protein LOC100258488	Vitis vinifera		-	-	GO:0016023//cytoplasmic membrane-bounded vesicle;GO:0005886//plasma membrane
445	gi|359478009		CL11421.Contig1_All	2	0.88	2		2	0.88	2		8	9.4	12.7		1	1	1		Uncharacterized protein LOC100258866	Vitis vinifera		-	-	-
446	gi|225459247		CL15410.Contig2_All	3.75	3.19	4.39		6.03	5.38	6.51		19	24.3	25.9		3	3	4		Uncharacterized protein LOC100259041	Vitis vinifera		GO:0009741//response to brassinosteroid stimulus	-	GO:0009505//plant-type cell wall
447	gi|225428661		CL4810.Contig5_All	2.01	2.1	2.01		2.01	2.1	2.01		16.1	18.2	13.1		1	1	1		Uncharacterized protein LOC100262433	Vitis vinifera		-	-	-
448	gi|359491523		CL16049.Contig1_All	0.41	3.01	2.01		0.41	3.01	2.01		10.9	19.8	19.4		1	2	1		Uncharacterized protein LOC100262718	Vitis vinifera		GO:0006098//pentose-phosphate shunt;GO:0006355//regulation of transcription, DNA-dependent;GO:0006573//valine metabolic process;GO:0006096//glycolysis	GO:0008442//3-hydroxyisobutyrate dehydrogenase activity;GO:0008270//zinc ion binding;GO:0003677//DNA binding;GO:0003700//sequence-specific DNA binding transcription factor activity;GO:0004616//phosphogluconate dehydrogenase (decarboxylating) activity;GO:0050662//coenzyme binding;GO:0004332//fructose-bisphosphate aldolase activity	GO:0005634//nucleus
449	gi|359491523		Unigene37794_All	3.57	5.41	2.84		3.57	5.41	2.84		21	23.9	11.6		3	3	2		Uncharacterized protein LOC100262718	Vitis vinifera		GO:0006098//pentose-phosphate shunt;GO:0006573//valine metabolic process;GO:0006096//glycolysis;GO:0006351//transcription, DNA-dependent	GO:0008442//3-hydroxyisobutyrate dehydrogenase activity;GO:0008270//zinc ion binding;GO:0004616//phosphogluconate dehydrogenase (decarboxylating) activity;GO:0050662//coenzyme binding;GO:0004332//fructose-bisphosphate aldolase activity	GO:0005634//nucleus
450	gi|359481589		CL1212.Contig1_All	2.37	3.75	3.72		2.37	3.76	4.06		22.4	25.5	33.3		3	3	3		Uncharacterized protein LOC100263058	Vitis vinifera		-	-	-
451	gi|359481589		CL4092.Contig1_All	9.35	6.62	5.91		9.35	6.62	5.91		28.1	21.9	30		5	4	3		Uncharacterized protein LOC100263058	Vitis vinifera		-	GO:0016787//hydrolase activity	GO:0005783//endoplasmic reticulum
452	gi|225449156		Unigene6386_All	1.36	2	2		1.36	2	2		6.5	6.5	10.8		1	1	1		Uncharacterized protein LOC100263359	Vitis vinifera		-	-	-
453	gi|225437785		CL11083.Contig3_All	2	2.01	2.04		2	2.01	2.04		20.9	25.4	33.3		1	1	1		Uncharacterized protein LOC100265766	Vitis vinifera		-	-	-
454	gi|225441927		CL15055.Contig1_All	2.01	5.25	4		2.01	5.25	4		38.7	47.9	24.4		1	3	2		Uncharacterized protein LOC100265785 isoform 2	Vitis vinifera		-	-	-
455	gi|225438458		CL6435.Contig2_All	4	6.25	5.33		8.01	6.25	5.33		23.8	30.5	20.3		5	4	3		Uncharacterized protein LOC100266278	Vitis vinifera		-	GO:0005488//binding	GO:0005829//cytosol;GO:0005634//nucleus;GO:0005886//plasma membrane
456	gi|359490184		CL1084.Contig1_All	1.7	4.55	3.77		1.71	4.55	3.77		6.3	15.2	14.3		2	3	2		Uncharacterized protein LOC100266367	Vitis vinifera		GO:0080167//response to karrikin	-	GO:0009505//plant-type cell wall
457	gi|225463055		CL500.Contig9_All	2	1.2	3.16		2	1.2	3.16		7.5	9	11.8		1	1	2		Uncharacterized protein LOC100267143	Vitis vinifera		-	-	GO:0016020//membrane
458	gi|225465783		CL1613.Contig1_All	4.82	2.32	2.55		4.82	2.32	2.55		23.3	16.4	29.6		4	2	3		Uncharacterized protein LOC100267500	Vitis vinifera		-	-	GO:0005774//vacuolar membrane
459	gi|351723875		CL7877.Contig2_All	2	2	2		2	2	2		25.5	16.3	25.5		1	1	1		Uncharacterized protein LOC100305829	Glycine max		-	GO:0016787//hydrolase activity	GO:0005732//small nucleolar ribonucleoprotein complex;GO:0005634//nucleus
460	gi|351720697		Unigene14726_All	5.02	2.42	4.01		5.1	2.99	4.24		24.5	21	23.5		4	3	3		Uncharacterized protein LOC100499870	Glycine max		GO:0055114//oxidation-reduction process;GO:0009733//response to auxin stimulus;GO:0045892//negative regulation of transcription, DNA-dependent	GO:0016655//oxidoreductase activity, acting on NADH or NADPH, quinone or similar compound as acceptor;GO:0010181//FMN binding	GO:0005774//vacuolar membrane;GO:0005886//plasma membrane
461	gi|356559595		Unigene29753_All	2.27	1.04	2		2.27	1.04	2		13.1	5.8	17.8		2	1	1		Uncharacterized protein LOC100789610	Glycine max		-	-	GO:0005783//endoplasmic reticulum
462	gi|359806642		Unigene55658_All	2.03	2.01	0.58		2.03	2.01	0.58		41.7	49.1	52.8		1	1	1		Uncharacterized protein LOC100793233	Glycine max		-	GO:0003676//nucleic acid binding	GO:0005730//nucleolus;GO:0005732//small nucleolar ribonucleoprotein complex
463	gi|356571557		Unigene35044_All	2	1.05	1.11		2	1.06	1.11		44.4	16.7	29.2		1	1	1		Uncharacterized protein LOC100797786	Glycine max		-	-	GO:0005747//mitochondrial respiratory chain complex I
464	gi|363808210		Unigene14402_All	6.27	4.01	4		6.79	4.01	4.03		19.3	22.5	9.3		4	2	2		Uncharacterized protein LOC100809430	Glycine max		-	-	-
465	gi|356505663		CL13482.Contig2_All	5.75	1.35	4		5.75	1.35	4		23.5	13.4	18.2		4	1	2		Uncharacterized protein LOC100811806	Glycine max		-	-	GO:0046658//anchored to plasma membrane
466	gi|358248282		Unigene49973_All	2	1.15	2		2	1.16	2		41	46.2	44.9		1	2	1		Uncharacterized protein LOC100818986	Glycine max		-	GO:0003676//nucleic acid binding	GO:0009505//plant-type cell wall
467	gi|297739351	Q6YYB0	Unigene4019_All	8	6	6		8	6	6		23.1	31.8	14.5		5	3	4		Uncharacterized protein Os08g0359500	Oryza sativa subsp. japonica		-	-	-
468	gi|255586211	P48279	CL289.Contig2_All	4	0.84	4.06		4	0.84	4.06		20.2	14.3	20		4	2	2		Uncharacterized protein ycf39	Cyanophora paradoxa		GO:0008152//metabolic process	GO:0003824//catalytic activity;GO:0005488//binding	GO:0009507//chloroplast
469	gi|255542872	Q8LGG8	Unigene11881_All	0.73	1.41	2		0.74	1.41	2		12	16.4	22		1	2	2		Universal stress protein A-like protein	Arabidopsis thaliana		GO:0006950//response to stress	-	-
470	gi|255556366	Q8LGG8	Unigene2529_All	11.58	1.08	10.1		11.58	1.08	10.1		54.8	36.9	38.2		9	5	7		Universal stress protein A-like protein	Arabidopsis thaliana		GO:0009409//response to cold	-	GO:0005886//plasma membrane
471	gi|294463022		CL10620.Contig2_All	2	2	2.01		2	2	2.01		25.7	33.7	39.6		1	1	1		Unknown	Picea sitchensis		-	-	GO:0016023//cytoplasmic membrane-bounded vesicle;GO:0005739//mitochondrion;GO:0009507//chloroplast
472	gi|388500600		CL13270.Contig1_All	2.23	2	2.09		2.23	2	2.09		28.9	38.5	23.6		2	1	3		Unknown	Lotus japonicus		GO:0006810//transport	-	GO:0016021//integral to membrane;GO:0005739//mitochondrion
473	gi|118488995		CL15794.Contig2_All	4.05	2	4		4.05	2	4		25.6	25.6	13.9		2	1	2		Unknown	Populus trichocarpa		GO:0006979//response to oxidative stress	-	GO:0016023//cytoplasmic membrane-bounded vesicle
474	gi|81076617		CL2019.Contig3_All	6.42	4.11	5.38		6.42	4.11	5.38		33.8	17.4	30.5		6	4	3		Unknown	Solanum tuberosum		-	-	GO:0016023//cytoplasmic membrane-bounded vesicle;GO:0005773//vacuole;GO:0005618//cell wall
475	gi|297746476		CL10713.Contig2_All	4.5	2.34	1.39		4.5	2.35	1.39		24.6	16.8	11.4		3	2	1		Unnamed protein product	Vitis vinifera		GO:0009793//embryo development ending in seed dormancy;GO:0006886//intracellular protein transport	GO:0005488//binding;GO:0008565//protein transporter activity;GO:0016829//lyase activity	GO:0005618//cell wall;GO:0030089//phycobilisome
476	gi|296085428		CL11264.Contig5_All	4.32	5.73	3.44		4.32	5.73	3.44		21.5	21.2	20.9		2	3	2		Unnamed protein product	Vitis vinifera		GO:0009414//response to water deprivation;GO:0009409//response to cold;GO:0009737//response to abscisic acid stimulus;GO:0009651//response to salt stress	GO:0008270//zinc ion binding	GO:0031965//nuclear membrane;GO:0005886//plasma membrane
477	gi|302771988	P07374	CL5562.Contig5_All	4.03	2.01	2.46		4.03	2.01	2.46		20	17.7	20.5		2	1	1		Urease	Canavalia ensiformis		GO:0019627//urea metabolic process	GO:0009039//urease activity;GO:0016151//nickel cation binding	GO:0005737//cytoplasm
478	gi|222143562		CL2544.Contig1_All	6.5	3.02	6.77		6.5	3.02	6.77		32.3	41.3	38.7		6	5	4		Urease accessory protein ureG	Morus alba		GO:0006807//nitrogen compound metabolic process;GO:0048554//positive regulation of metalloenzyme activity	GO:0005524//ATP binding;GO:0016151//nickel cation binding	GO:0016020//membrane;GO:0005737//cytoplasm
479	gi|22328740		Unigene4528_All	4.57	4.21	5.46		4.57	4.21	5.46		29.1	20.8	22.2		4	3	3		Ureidoglycine aminohydrolase	Arabidopsis thaliana		GO:0000256//allantoin catabolic process;GO:0006355//regulation of transcription, DNA-dependent	GO:0003700//sequence-specific DNA binding transcription factor activity;GO:0071522//ureidoglycine aminohydrolase activity	GO:0012505//endomembrane system;GO:0016023//cytoplasmic membrane-bounded vesicle
480	gi|255546123		CL1716.Contig3_All	4.84	3.77	2.26		4.84	3.77	2.26		31.1	12.4	12.8		3	3	2		Valacyclovir hydrolase	Ricinus communis		-	GO:0016787//hydrolase activity	-
481	gi|296081168	Q9FPQ6	CL2287.Contig2_All	7.15	0.74	5.58		7.15	0.74	5.59		20.7	19.8	22.6		4	2	4		Vegetative cell wall protein gp1	Chlamydomonas reinhardtii		-	-	-
482	gi|359480844	Q9FPQ6	CL8615.Contig1_All	9.05	6.73	6.19		9.05	6.73	6.19		24.5	18.6	23.1		7	4	3		Vegetative cell wall protein gp1	Chlamydomonas reinhardtii		-	-	GO:0044444//cytoplasmic part;GO:0043231//intracellular membrane-bounded organelle
483	gi|225429236	Q9FPQ6	CL9112.Contig2_All	8.1	8	10.18		8.1	8	10.18		21.9	17.2	21		6	4	6		Vegetative cell wall protein gp1	Chlamydomonas reinhardtii		-	-	-
484	gi|6688926	Q8VZ95	Unigene26193_All	2.9	3	2.01		2.9	3	2.02		12.2	18.5	18.5		2	2	1		Vesicle-associated protein 1-1	Arabidopsis thaliana		GO:0006605//protein targeting	GO:0005515//protein binding;GO:0005198//structural molecule activity	GO:0005789//endoplasmic reticulum membrane;GO:0005886//plasma membrane;GO:0016021//integral to membrane;GO:0000326//protein storage vacuole;GO:0005634//nucleus;GO:0005829//cytosol
485	gi|6688926	Q8VZ95	Unigene712_All	2.08	2.03	2		2.08	2.03	2		8	21.3	22.2		2	1	1		Vesicle-associated protein 1-1	Arabidopsis thaliana		GO:0046907//intracellular transport	GO:0005515//protein binding;GO:0005198//structural molecule activity	GO:0005789//endoplasmic reticulum membrane;GO:0005886//plasma membrane;GO:0016021//integral to membrane;GO:0000326//protein storage vacuole;GO:0005634//nucleus;GO:0005829//cytosol
486	gi|224117290	Q1ECE0	Unigene18423_All	5.08	4.86	2.68		5.08	4.86	2.68		25.6	30	25.6		3	3	2		Vesicle-associated protein 4-1	Arabidopsis thaliana		GO:0006970//response to osmotic stress	GO:0005198//structural molecule activity	GO:0005886//plasma membrane
487	gi|255554204	O23016	CL6704.Contig3_All	2.99	3.24	2.35		2.99	3.24	2.35		23.2	23.8	19.2		2	2	2		Voltage-gated potassium channel subunit beta	Arabidopsis thaliana		GO:0055085//transmembrane transport;GO:0006813//potassium ion transport;GO:0055114//oxidation-reduction process	GO:0005249//voltage-gated potassium channel activity;GO:0047681//aryl-alcohol dehydrogenase (NADP+) activity	GO:0005886//plasma membrane;GO:0016021//integral to membrane;GO:0005739//mitochondrion
488	gi|357501685	Q9LHA4	CL3237.Contig3_All	9.72	1.48	12.15		9.72	5.92	12.15		18.5	22.5	21.7		6	6	6		V-type proton ATPase subunit d2	Arabidopsis thaliana		GO:0006468//protein phosphorylation;GO:0015986//ATP synthesis coupled proton transport;GO:0015991//ATP hydrolysis coupled proton transport	GO:0004674//protein serine/threonine kinase activity;GO:0005524//ATP binding;GO:0046961//proton-transporting ATPase activity, rotational mechanism	GO:0000325//plant-type vacuole;GO:0033179//proton-transporting V-type ATPase, V0 domain;GO:0005774//vacuolar membrane;GO:0005886//plasma membrane
489	gi|225463325	Q9ZQX4	Unigene24187_All	8.32	11.16	9.34		8.32	11.16	9.34		43.9	50	38.5		5	7	6		V-type proton ATPase subunit F	Arabidopsis thaliana		GO:0015986//ATP synthesis coupled proton transport;GO:0015991//ATP hydrolysis coupled proton transport	GO:0046933//hydrogen ion transporting ATP synthase activity, rotational mechanism;GO:0046961//proton-transporting ATPase activity, rotational mechanism	GO:0005774//vacuolar membrane;GO:0033180//proton-transporting V-type ATPase, V1 domain;GO:0005886//plasma membrane
490	gi|225432878	Q0WNY5	CL3494.Contig3_All	6.01	5.3	5.91		6.01	5.3	5.91		21	22.1	20.8		3	4	3		Wall-associated receptor kinase-like 18	Arabidopsis thaliana		GO:0006468//protein phosphorylation;GO:0016998//cell wall macromolecule catabolic process	GO:0005524//ATP binding;GO:0004674//protein serine/threonine kinase activity	-
491	gi|124221924	Q9LZM4	CL6319.Contig3_All	15.22	6.29	8.21		15.22	6.29	8.21		23.3	24.5	28.1		7	3	6		Wall-associated receptor kinase-like 20	Arabidopsis thaliana		-	GO:0004674//protein serine/threonine kinase activity;GO:0000166//nucleotide binding	-
492	gi|225449971	O22467	CL16212.Contig1_All	5.38	2.55	3.7		9.07	4.53	5.95		13.9	11.4	12.7		7	4	3		WD-40 repeat-containing protein MSI1	Arabidopsis thaliana		-	-	GO:0080008//Cul4-RING ubiquitin ligase complex;GO:0016020//membrane
493	gi|255546107	O22607	CL6999.Contig3_All	2	2	2		2	2	2		24.5	8.2	25.5		1	2	2		WD-40 repeat-containing protein MSI4	Arabidopsis thaliana		GO:0010090//trichome morphogenesis;GO:0009908//flower development;GO:0009965//leaf morphogenesis;GO:0009826//unidimensional cell growth	GO:0046872//metal ion binding;GO:0004402//histone acetyltransferase activity	GO:0080008//Cul4-RING ubiquitin ligase complex;GO:0005730//nucleolus;GO:0005737//cytoplasm
494	gi|90811697	Q38910	Unigene15044_All	14.65	6.77	13		14.65	15.7	23.46		45.9	35	36.5		18	14	20		Xyloglucan endotransglucosylase/hydrolase protein 23	Arabidopsis thaliana		GO:0006073//cellular glucan metabolic process	GO:0004553//hydrolase activity, hydrolyzing O-glycosyl compounds;GO:0016762//xyloglucan:xyloglucosyl transferase activity	GO:0048046//apoplast;GO:0005618//cell wall
495	gi|225441890	Q9ZSK5	CL14139.Contig1_All	2	0.8	2.66		2	0.8	2.66		16.8	15.3	17.6		1	2	2		Zeatin O-glucosyltransferase	Phaseolus lunatus		-	GO:0008194//UDP-glycosyltransferase activity;GO:0016758//transferase activity, transferring hexosyl groups	-
496	gi|297745766	O22941	CL15121.Contig2_All	2.08	2.07	2.02		2.08	2.07	2.02		31.1	31.1	56.3		1	1	1		Zinc-metallopeptidase	Arabidopsis thaliana		GO:0006508//proteolysis	GO:0046872//metal ion binding;GO:0004222//metalloendopeptidase activity	-
497	gi|225428111	Q39227	CL1182.Contig2_All	2	2.07			2	2.07			12.6	13.5			1	2			24-methylenesterol C-methyltransferase 2	Arabidopsis thaliana		GO:0009825//multidimensional cell growth;GO:0032259//methylation;GO:0010051//xylem and phloem pattern formation;GO:0032876//negative regulation of DNA endoreduplication;GO:0016126//sterol biosynthetic process	GO:0030797	GO:0005783//endoplasmic reticulum
498	gi|313586483	Q945U1	CL913.Contig2_All	0.46	6.04			0.46	6.04			21.2	42.4			1	4			40S ribosomal protein S15	Elaeis oleifera		GO:0006412//translation	GO:0003735//structural constituent of ribosome;GO:0003723//RNA binding	GO:0015935//small ribosomal subunit
499	gi|116778782	P46293	CL9138.Contig4_All	8.01	8.23			8.01	8.23			40.9	41.6			4	4			40S ribosomal protein S16	Gossypium hirsutum		GO:0006412//translation	GO:0003735//structural constituent of ribosome	GO:0005840//ribosome
500	gi|255566712	P34788	CL8467.Contig4_All	4	3.42			4	3.42			38.2	21.1			2	2			40S ribosomal protein S18	Arabidopsis thaliana		GO:0006412//translation	GO:0003735//structural constituent of ribosome;GO:0003723//RNA binding;GO:0005515//protein binding	GO:0005730//nucleolus;GO:0005886//plasma membrane;GO:0005618//cell wall;GO:0005774//vacuolar membrane;GO:0022627//cytosolic small ribosomal subunit
501	gi|307136141	P49688	CL900.Contig1_All	11.34	9.54			11.34	9.54			39.3	45.3			7	5			40S ribosomal protein S2-3	Arabidopsis thaliana		GO:0006412//translation	GO:0003735//structural constituent of ribosome;GO:0003723//RNA binding	GO:0005730//nucleolus;GO:0022627//cytosolic small ribosomal subunit;GO:0016020//membrane
502	gi|269849762	P33444	Unigene4033_All	4	3.68			9.18	8.63			37	35.8			7	7			40S ribosomal protein S3a	Catharanthus roseus		GO:0006412//translation	GO:0003735//structural constituent of ribosome	GO:0005840//ribosome
503	gi|20139964	Q9ZNS1	Unigene36537_All	18.91	17.94			18.91	17.94			61.7	69.2			13	10			40S ribosomal protein S7	Avicennia marina		GO:0006412//translation	GO:0003735//structural constituent of ribosome	GO:0005840//ribosome
504	gi|224127352	P49199	CL15462.Contig3_All	4	4.63			4	4.63			25.2	37.2			2	2			40S ribosomal protein S8	Oryza sativa subsp. japonica		GO:0006412//translation	GO:0003735//structural constituent of ribosome;GO:0009055//electron carrier activity;GO:0004497//monooxygenase activity;GO:0020037//heme binding;GO:0019843//rRNA binding	GO:0005840//ribosome;GO:0009507//chloroplast
505	gi|224063657	O82528	CL14456.Contig2_All	5.33	7.03			5.33	7.03			38.7	27			4	4			60S ribosomal protein L15	Petunia hybrida		GO:0006412//translation	GO:0003735//structural constituent of ribosome	GO:0005840//ribosome;GO:0005739//mitochondrion
506	gi|224134781	P50888	Unigene25667_All	2.01	2			2.01	2			44.6	27.7			1	1			60S ribosomal protein L24	Hordeum vulgare		GO:0006412//translation	GO:0003735//structural constituent of ribosome	GO:0005840//ribosome
507	gi|359486157	P22738	CL3940.Contig7_All	2	1.27			2.9	1.27			28.9	16.8			2	1			60S ribosomal protein L3	Arabidopsis thaliana		GO:0006412//translation	GO:0003735//structural constituent of ribosome	GO:0022625//cytosolic large ribosomal subunit;GO:0016020//membrane
508	gi|225455268	Q69NG5	CL1783.Contig2_All	6.03	3.28			6.03	3.28			22.2	16.1			4	3			6-phosphogluconolactonase 4	Oryza sativa subsp. japonica		GO:0006098//pentose-phosphate shunt	GO:0017057//6-phosphogluconolactonase activity	-
509	gi|224113247	Q9LDU6	CL14402.Contig4_All	2	2			2	2			5.8	5.3			1	1			7-dehydrocholesterol reductase	Arabidopsis thaliana		GO:0016132//brassinosteroid biosynthetic process;GO:0016126//sterol biosynthetic process;GO:0055114//oxidation-reduction process	GO:0009918//sterol delta7 reductase activity;GO:0047598//7-dehydrocholesterol reductase activity	GO:0030176//integral to endoplasmic reticulum membrane;GO:0005886//plasma membrane
510	gi|255569405	Q8RXN0	CL4681.Contig3_All	6.01	1.81			6.01	1.81			18.6	15.7			3	1			ABC transporter G family member 11	Arabidopsis thaliana		GO:0006200//ATP catabolic process;GO:0080051//cutin transport	GO:0015416//organic phosphonate transmembrane-transporting ATPase activity;GO:0005524//ATP binding;GO:0015245//fatty acid transporter activity	GO:0009897//external side of plasma membrane
511	gi|225436892	Q6YSF3	Unigene8354_All	4	4			4	4			30.3	26.7			2	2			Acidic leucine-rich nuclear phosphoprotein 32-related protein 1	Oryza sativa subsp. japonica		-	-	-
512	gi|171854675	P49608	CL2995.Contig26_All	2	2			2	2			29.8	14.6			1	1			Aconitate hydratase	Cucurbita maxima		GO:0008152//metabolic process	GO:0051536//iron-sulfur cluster binding;GO:0016836//hydro-lyase activity	-
513	gi|359490812	Q9SM23	CL7075.Contig1_All	0.73	2			0.73	2			18	20.6			1	1			Acyl-CoA-binding domain-containing protein 1	Arabidopsis thaliana		GO:0006629//lipid metabolic process;GO:0009409//response to cold;GO:0010288//response to lead ion;GO:0006869//lipid transport	GO:0032791//lead ion binding;GO:0000062//fatty-acyl-CoA binding;GO:0005515//protein binding;GO:0070300//phosphatidic acid binding	GO:0009505//plant-type cell wall;GO:0016023//cytoplasmic membrane-bounded vesicle;GO:0005886//plasma membrane;GO:0009514//glyoxysome;GO:0005783//endoplasmic reticulum
514	gi|225448900	Q9MA55	CL9046.Contig2_All	2.14	2.06			2.14	2.06			5.9	18.7			2	1			Acyl-CoA-binding domain-containing protein 4	Arabidopsis thaliana		-	-	GO:0005634//nucleus;GO:0005829//cytosol
515	gi|356553280	O48649	Unigene11591_All	0.68	1.36			0.69	1.36			4.3	10.9			1	1			ADP-ribosylation factor 1	Salix bakko		-	GO:0005525//GTP binding	GO:0012505//endomembrane system
516	gi|359495900		Unigene6780_All	2	2			2	2			64.5	64.5			1	1			Alanine aminotransferase 2 isoform 2	Vitis vinifera		-	-	-
517	gi|46389755		Unigene36606_All	1.17	4			1.17	4			11.3	12			1	2			ALG2-interacting protein X	Nicotiana tabacum		-	-	-
518	--|	Q8RU27	Unigene15978_All	2	2			2	2			48.3	48.3			1	1			Alpha-1,4-glucan-protein synthase [UDP-forming] 2	Solanum tuberosum		-	-	-
519	gi|297734087	Q8RU27	Unigene2501_All	2	2			2.72	2.02			22.7	24.5			3	3			Alpha-1,4-glucan-protein synthase [UDP-forming] 2	Solanum tuberosum		GO:0030244//cellulose biosynthetic process;GO:0007047//cellular cell wall organization	GO:0008466//glycogenin glucosyltransferase activity	GO:0030054//cell junction;GO:0005618//cell wall
520	gi|225442044	Q9SA98	CL3011.Contig1_All	1.11	2			1.13	2			13.9	13.1			1	1			Alpha-ketoglutarate-dependent dioxygenase alkB	Arabidopsis thaliana		-	GO:0016491//oxidoreductase activity	-
521	gi|224086707	Q9SG80	CL230.Contig3_All	4.85	2.76			4.85	2.76			18.8	20			4	3			Alpha-L-arabinofuranosidase 1	Arabidopsis thaliana		GO:0046373//L-arabinose metabolic process;GO:0045493//xylan catabolic process	GO:0009044//xylan 1,4-beta-xylosidase activity;GO:0046556//alpha-N-arabinofuranosidase activity	GO:0009505//plant-type cell wall;GO:0005773//vacuole;GO:0048046//apoplast
522	gi|225426434	P48261	CL8707.Contig1_All	1.12	1.26			1.12	1.26			17	16.9			1	1			Anthranilate synthase component II	Cyanophora paradoxa		GO:0006541//glutamine metabolic process;GO:0006529//asparagine biosynthetic process;GO:0006177//GMP biosynthetic process	GO:0003922//GMP synthase (glutamine-hydrolyzing) activity;GO:0005524//ATP binding;GO:0004066//asparagine synthase (glutamine-hydrolyzing) activity	-
523	gi|42573598		Unigene22440_All	2	2			2	2			29.9	20.4			1	1			AP-2 complex subunit mu-1	Arabidopsis thaliana		GO:0016192//vesicle-mediated transport;GO:0006886//intracellular protein transport	-	GO:0030125//clathrin vesicle coat;GO:0030131//clathrin adaptor complex;GO:0030132//clathrin coat of coated pit
524	gi|255550758	O80983	Unigene33059_All	7.78	2.03			7.78	2.03			21.4	17.3			4	2			ATP-dependent zinc metalloprotease FTSH 4	Arabidopsis thaliana		GO:0030163//protein catabolic process;GO:0006508//proteolysis	GO:0004252//serine-type endopeptidase activity;GO:0004222//metalloendopeptidase activity;GO:0005524//ATP binding;GO:0008568//microtubule-severing ATPase activity;GO:0004176//ATP-dependent peptidase activity	GO:0016020//membrane;GO:0009536//plastid;GO:0005739//mitochondrion
525	gi|359488327	Q9SRU2	CL1771.Contig1_All	4.13	0.48			4.13	0.48			9.9	7.7			3	0			Auxin transport protein BIG	Arabidopsis thaliana		GO:0048283//indeterminate inflorescence morphogenesis;GO:0016567//protein ubiquitination;GO:0009926//auxin polar transport;GO:0048364//root development;GO:0009733//response to auxin stimulus;GO:0009640//photomorphogenesis	GO:0004842//ubiquitin-protein ligase activity;GO:0008270//zinc ion binding	GO:0016020//membrane
526	gi|62526583	Q05349	CL13800.Contig3_All	2.01	2.84			2.01	2.84			25.6	29.1			1	2			Auxin-repressed 12.5 kDa protein	Fragaria ananassa		GO:0009734//auxin mediated signaling pathway	GO:0016829//lyase activity	-
527	gi|225462464	Q5JJY5	CL3578.Contig7_All	1	2			1	2			7.4	12.6			1	1			Bidirectional sugar transporter SWEET2a	Oryza sativa subsp. japonica		GO:0008643//carbohydrate transport	GO:0051119//sugar transmembrane transporter activity	GO:0005887//integral to plasma membrane
528	gi|356572078	Q9ZVT9	CL12272.Contig1_All	4.09	5			4.09	5			14.3	16.2			2	4			C2 and GRAM domain-containing protein At1g03370	Arabidopsis thaliana		-	-	GO:0005618//cell wall;GO:0005783//endoplasmic reticulum
529	gi|255561949		CL28.Contig4_All	3.31	6.06			3.31	6.06			23.2	23.8			2	4			Calcium ion binding protein	Ricinus communis		-	GO:0005509//calcium ion binding	-
530	gi|350528638		Unigene25128_All	3.8	2.08			3.8	3.64			27.6	59.9			2	4			Calcium ion binding protein	Prunus salicina		-	GO:0005509//calcium ion binding	GO:0005739//mitochondrion
531	gi|359478773	Q9AUE0	CL15661.Contig3_All	2.85	2.01			2.85	2.01			13	17.4			4	1			Callose synthase 1	Arabidopsis thaliana		GO:0006075//(1->3)-beta-D-glucan biosynthetic process	GO:0003843//1,3-beta-D-glucan synthase activity	GO:0009504//cell plate;GO:0000148//1,3-beta-D-glucan synthase complex
532	gi|15237783	Q9LT10	Unigene20623_All	2	1.82			2	1.82			17	18.5			1	1			Carboxylesterase 18	Arabidopsis thaliana		GO:0009860//pollen tube growth	GO:0004091//carboxylesterase activity	-
533	gi|255574194	Q9LF97	Unigene12023_All	3.22	4.01			3.22	4.01			38	42.6			2	2			CBS domain-containing protein CBSCBSPB3	Arabidopsis thaliana		GO:0008152//metabolic process	GO:0003824//catalytic activity	GO:0009536//plastid
534	gi|118162023	Q9LEV3	CL12513.Contig1_All	3.07	4			5.89	5.43			19.5	42.9			4	4			CBS domain-containing protein CBSX3	Arabidopsis thaliana		GO:0008152//metabolic process;GO:0009651//response to salt stress	GO:0003824//catalytic activity;GO:0050897//cobalt ion binding	GO:0005739//mitochondrion
535	gi|147790753	Q9FG23	CL1515.Contig1_All	2.06	2.01			2.06	2.01			17.3	20.1			1	1			CDK5RAP3-like protein	Arabidopsis thaliana		-	-	-
536	gi|297737189	Q570S7	CL339.Contig8_All	1.56	2.31			1.56	2.31			21	17.8			1	2			Cellulose synthase-like protein G1	Arabidopsis thaliana		-	-	-
537	gi|328930000	Q9S9N9	CL13629.Contig1_All	1.75	2			1.75	2			16.7	30.8			1	1			Cinnamoyl-CoA reductase 1	Arabidopsis thaliana		GO:0046686//response to cadmium ion;GO:0009809//lignin biosynthetic process;GO:0055114//oxidation-reduction process	GO:0016621//cinnamoyl-CoA reductase activity;GO:0050662//coenzyme binding;GO:0045552//dihydrokaempferol 4-reductase activity	-
538	gi|225434540	Q2QYW2	CL16554.Contig3_All	0.9	0.93			1.64	3.63			23.9	29.9			2	4			Clathrin heavy chain 2	Oryza sativa subsp. japonica		GO:0016192//vesicle-mediated transport;GO:0006886//intracellular protein transport	GO:0005488//binding;GO:0005198//structural molecule activity	GO:0030130//clathrin coat of trans-Golgi network vesicle;GO:0030132//clathrin coat of coated pit
539	gi|224119200	Q94A40	CL4580.Contig4_All	2.43	3.84			6.81	4.98			19	22.4			3	2			Coatomer subunit alpha-1	Arabidopsis thaliana		GO:0006888//ER to Golgi vesicle-mediated transport;GO:0006886//intracellular protein transport	GO:0016905//myosin heavy chain kinase activity;GO:0005515//protein binding;GO:0005215//transporter activity;GO:0005198//structural molecule activity	GO:0080008//Cul4-RING ubiquitin ligase complex;GO:0030126//COPI vesicle coat;GO:0005739//mitochondrion;GO:0005886//plasma membrane
540	gi|359475304	Q6Z382	CL2656.Contig6_All	2	1.68			2	1.68			16.7	16.7			1	1			Coatomer subunit gamma-2	Oryza sativa subsp. japonica		GO:0016192//vesicle-mediated transport;GO:0006886//intracellular protein transport	GO:0030276//clathrin binding;GO:0005198//structural molecule activity	GO:0009507//chloroplast;GO:0030126//COPI vesicle coat
541	gi|255547874		CL7317.Contig2_All	2	2			2	2			17.1	9.9			1	1			Conserved hypothetical protein	Ricinus communis		-	-	GO:0005739//mitochondrion
542	gi|255583651	Q8W207	CL4547.Contig2_All	2.7	1.51			2.71	1.51			18.7	19.2			2	2			COP9 signalosome complex subunit 2	Arabidopsis thaliana		-	GO:0005488//binding	-
543	gi|158263556	O81154	CL1169.Contig4_All	8.98	12.88			8.98	12.88			35.4	52.6			7	10			Cysteine synthase	Solanum tuberosum		GO:0006535//cysteine biosynthetic process from serine	GO:0030170//pyridoxal phosphate binding;GO:0004124//cysteine synthase activity;GO:0016740//transferase activity	GO:0005737//cytoplasm
544	gi|18076583	Q8S9L6	CL9653.Contig1_All	2	2.01			2	2.01			9.9	11			1	1			Cysteine-rich receptor-like protein kinase 29	Arabidopsis thaliana		-	-	-
545	gi|357514461	Q9ZNV4	CL758.Contig7_All	2	2			2	2			52.6	38.1			1	1			Cytochrome B5 isoform C	Arabidopsis thaliana		-	GO:0046872//metal ion binding;GO:0016491//oxidoreductase activity	-
546	gi|17978831	O48922	Unigene15718_All	2.18	3.72			2.18	5.78			23.2	16.5			2	3			Cytochrome P450 98A2	Glycine max		GO:0055114//oxidation-reduction process	GO:0020037//heme binding;GO:0009055//electron carrier activity;GO:0016711//flavonoid 3'-monooxygenase activity	GO:0016021//integral to membrane
547	gi|255563717	Q94C53	Unigene24875_All	2	2			2	2			18.8	20.1			1	1			DDRGK domain-containing protein 1	Arabidopsis thaliana		-	-	-
548	gi|225441549	Q84W89	CL7004.Contig3_All	3.05	2.46			5.28	4.98			22.2	24.5			6	5			DEAD-box ATP-dependent RNA helicase 37	Arabidopsis thaliana		-	GO:0008026//ATP-dependent helicase activity;GO:0003676//nucleic acid binding;GO:0005524//ATP binding	GO:0005730//nucleolus;GO:0005777//peroxisome;GO:0005886//plasma membrane;GO:0009536//plastid
549	gi|339431373	Q8W474	Unigene7357_All	2.01	2.17			2.23	2.17			15.3	20.7			1	2			Disease resistance protein At1g58390	Arabidopsis thaliana		-	-	-
550	gi|225445342		CL13252.Contig2_All	0.85	3.64			3.21	3.82			10.5	7.4			2	4			dnaJ homolog subfamily C member 13-like	Vitis vinifera		GO:0009958//positive gravitropism;GO:0042594//response to starvation;GO:0006623//protein targeting to vacuole;GO:0006457//protein folding;GO:0009660//amyloplast organization;GO:0051301//cell division;GO:0009959//negative gravitropism;GO:0007033//vacuole organization;GO:0006897//endocytosis;GO:0007032//endosome organization;GO:0009793//embryo development ending in seed dormancy	GO:0031072//heat shock protein binding	GO:0009536//plastid;GO:0005774//vacuolar membrane;GO:0005770//late endosome;GO:0005802//trans-Golgi network;GO:0005783//endoplasmic reticulum;GO:0005886//plasma membrane
551	gi|356545281		CL6563.Contig2_All	5.78	4.32			5.79	4.32			22.2	34.9			5	5			Dolichyl-diphosphooligosaccharide-protein glycosyltransferase 48 kDa subunit-like	Glycine max		GO:0018279//protein N-linked glycosylation via asparagine;GO:0030244//cellulose biosynthetic process;GO:0009826//unidimensional cell growth;GO:0009664//plant-type cell wall organization	GO:0004579//dolichyl-diphosphooligosaccharide-protein glycotransferase activity	GO:0008250//oligosaccharyltransferase complex;GO:0005730//nucleolus;GO:0009505//plant-type cell wall;GO:0005774//vacuolar membrane;GO:0016023//cytoplasmic membrane-bounded vesicle
552	gi|82623383	P35614	CL12438.Contig1_All	5.61	3.15			5.61	3.15			17.2	23.1			3	3			Eukaryotic peptide chain release factor subunit 1-3	Arabidopsis thaliana		GO:0006415//translational termination	GO:0016149//translation release factor activity, codon specific	GO:0005737//cytoplasm
553	gi|82621136	O24473	Unigene7604_All	9.94	0.59			9.94	0.59			25.4	19.1			6	0			Eukaryotic translation initiation factor 2 subunit beta	Triticum aestivum		GO:0006413//translational initiation	GO:0046872//metal ion binding;GO:0003743//translation initiation factor activity	-
554	gi|225429246		CL10639.Contig3_All	4.02	2.01			4.02	2.01			12.6	9.1			2	1			Exocyst complex component 3	Vitis vinifera		GO:0009846//pollen germination;GO:0009860//pollen tube growth	-	GO:0005886//plasma membrane;GO:0000145//exocyst;GO:0005829//cytosol
555	gi|225433707	Q9ZPY7	CL6532.Contig4_All	2	2			2	2			16.7	5.6			1	1			Exportin-2	Arabidopsis thaliana		GO:0008283//cell proliferation;GO:0000059//protein import into nucleus, docking	GO:0008262//importin-alpha export receptor activity	GO:0005643//nuclear pore;GO:0005737//cytoplasm
556	gi|225430918	P13983	CL8421.Contig2_All	0.4	2.01			0.42	2.01			8	14.8			1	1			Extensin	Nicotiana tabacum		-	-	GO:0005829//cytosol
557	gi|359487575	Q7X923	Unigene32039_All	2	4.13			2	4.13			13.9	19.6			1	2			FACT complex subunit SPT16	Oryza sativa subsp. japonica		GO:0009987//cellular process	-	-
558	gi|255556438	Q9SEE5	Unigene35913_All	2	2			5.61	6			18.4	22.6			3	3			Galactokinase	Arabidopsis thaliana		GO:0046835//carbohydrate phosphorylation;GO:0006012//galactose metabolic process	GO:0005524//ATP binding;GO:0004335//galactokinase activity;GO:0033858//N-acetylgalactosamine kinase activity	GO:0005737//cytoplasm
559	gi|225458237	Q9FWR5	Unigene11794_All	2.92	3.13			6.66	7.1			29.1	31.3			6	6			Gamma carbonic anhydrase 1	Arabidopsis thaliana		GO:0009853//photorespiration	GO:0004089//carbonate dehydratase activity;GO:0016740//transferase activity	GO:0005747//mitochondrial respiratory chain complex I
560	gi|255567082	O65355	CL1055.Contig1_All	2.04	1.55			2.04	1.55			14.1	6.6			2	2			Gamma-glutamyl hydrolase	Arabidopsis thaliana		GO:0046900//tetrahydrofolylpolyglutamate metabolic process;GO:0006541//glutamine metabolic process	GO:0008242//omega peptidase activity	GO:0005773//vacuole
561	gi|225468805	Q9LYV6	CL9014.Contig2_All	2	2.34			2	2.34			12	19.1			1	2			GEM-like protein 5	Arabidopsis thaliana		-	-	-
562	gi|359483084	Q93Z08	CL10676.Contig2_All	0.36	2			0.36	2			5.2	2.4			1	1			Glucan endo-1,3-beta-glucosidase 6	Arabidopsis thaliana		GO:0005975//carbohydrate metabolic process	GO:0043169//cation binding;GO:0042973//glucan endo-1,3-beta-D-glucosidase activity	GO:0046658//anchored to plasma membrane;GO:0016023//cytoplasmic membrane-bounded vesicle
563	gi|302143792	Q84WV9	CL2214.Contig7_All	4.2	2.07			4.2	2.07			27	18.3			4	1			Glutaminyl-peptide cyclotransferase	Arabidopsis thaliana		GO:0017186//peptidyl-pyroglutamic acid biosynthetic process, using glutaminyl-peptide cyclotransferase	GO:0046872//metal ion binding;GO:0016603//glutaminyl-peptide cyclotransferase activity	-
564	gi|225463623		CL14543.Contig1_All	3.87	1.7			3.87	1.7			18.3	9			3	2			Glycerol kinase isoform 1	Vitis vinifera		GO:0002237//response to molecule of bacterial origin;GO:0019563//glycerol catabolic process;GO:0006072//glycerol-3-phosphate metabolic process;GO:0016310//phosphorylation;GO:0010188//response to microbial phytotoxin;GO:0080167//response to karrikin	GO:0019200//carbohydrate kinase activity;GO:0005488//binding;GO:0004370//glycerol kinase activity	-
565	gi|359495862	Q9FFN2	Unigene16999_All	0.41	0.59			0.41	0.59			8.6	8.6			1	1			Glycosyltransferase At5g03795	Arabidopsis thaliana		-	GO:0050508//glucuronosyl-N-acetylglucosaminyl-proteoglycan 4-alpha-N-acetylglucosaminyltransferase activity	GO:0016020//membrane;GO:0009507//chloroplast
566	gi|225465945	B0F9L4	Unigene32303_All	2	2			2	2			12.1	13			1	1			Golgin candidate 6	Arabidopsis thaliana		GO:0048280//vesicle fusion with Golgi apparatus;GO:0009791//post-embryonic development;GO:0032527//protein exit from endoplasmic reticulum	GO:0005488//binding;GO:0008565//protein transporter activity	GO:0000139//Golgi membrane;GO:0005795//Golgi stack;GO:0005829//cytosol
567	gi|33667908	O64644	CL8767.Contig1_All	2	2			2	2			31.9	20.4			1	1			Histone deacetylase complex subunit SAP18	Arabidopsis thaliana		GO:0009737//response to abscisic acid stimulus;GO:0009651//response to salt stress	GO:0005515//protein binding	GO:0005730//nucleolus
568	gi|304651500	P40619	Unigene9998_All	4	4			4	4			44.8	27.1			2	2			HMG1/2-like protein	Ipomoea nil		GO:0006333//chromatin assembly or disassembly	GO:0003700//sequence-specific DNA binding transcription factor activity;GO:0003677//DNA binding;GO:0003682//chromatin binding;GO:0030527//structural constituent of chromatin	GO:0000785//chromatin;GO:0005634//nucleus
569	gi|365222902	O22300	CL14693.Contig2_All	4.19	1.03			4.19	1.03			19.6	16.7			3	1			Homeobox protein knotted-1-like LET12	Solanum lycopersicum		GO:0006355//regulation of transcription, DNA-dependent	GO:0003700//sequence-specific DNA binding transcription factor activity;GO:0043565//sequence-specific DNA binding	GO:0005634//nucleus
570	gi|296088794	Q9S784	CL9896.Contig1_All	2	2.59			2	2.59			15	25			1	1			HVA22-like protein c	Arabidopsis thaliana		-	-	-
571	gi|255552523	O81027	CL1861.Contig11_All	2.02	3.96			2.02	4			24.6	16.9			1	2			Hydroxymethylglutaryl-CoA lyase	Arabidopsis thaliana		GO:0006551//leucine metabolic process	GO:0004419//hydroxymethylglutaryl-CoA lyase activity	GO:0005739//mitochondrion
572	gi|225435754		CL9732.Contig1_All	2.13	1.85			2.13	1.85			7.3	13.7			1	1			Importin-5	Vitis vinifera		GO:0009793//embryo development ending in seed dormancy;GO:0006886//intracellular protein transport	GO:0005488//binding;GO:0008565//protein transporter activity;GO:0016829//lyase activity	GO:0005618//cell wall;GO:0030089//phycobilisome
573	gi|359497728	Q9ASS4	CL4159.Contig1_All	2.22	3.37			4.31	5.52			21	24.5			3	3			Inactive leucine-rich repeat receptor-like protein kinase At5g48380	Arabidopsis thaliana		GO:0006468//protein phosphorylation	GO:0004672//protein kinase activity;GO:0005524//ATP binding	GO:0016023//cytoplasmic membrane-bounded vesicle;GO:0016021//integral to membrane
574	gi|255552774	O04567	Unigene22230_All	1.41	0.55			1.42	0.55			8.6	19.5			1	2			Inactive receptor kinase At1g27190	Arabidopsis thaliana		GO:0006468//protein phosphorylation;GO:0007169//transmembrane receptor protein tyrosine kinase signaling pathway	GO:0004872//receptor activity;GO:0005515//protein binding;GO:0005524//ATP binding;GO:0004674//protein serine/threonine kinase activity	GO:0016023//cytoplasmic membrane-bounded vesicle;GO:0005886//plasma membrane;GO:0016021//integral to membrane;GO:0009507//chloroplast;GO:0005634//nucleus
575	gi|255586379	Q9LVM0	CL2318.Contig1_All	2	3.46			2.08	3.46			13.8	17.1			1	2			Inactive receptor kinase At5g58300	Arabidopsis thaliana		GO:0006468//protein phosphorylation;GO:0007169//transmembrane receptor protein tyrosine kinase signaling pathway;GO:0055114//oxidation-reduction process	GO:0050321//tau-protein kinase activity;GO:0004872//receptor activity;GO:0005524//ATP binding;GO:0004674//protein serine/threonine kinase activity;GO:0032440//2-alkenal reductase [NAD(P)] activity	GO:0005886//plasma membrane;GO:0016021//integral to membrane
576	gi|255561818	Q9LK31	CL3922.Contig6_All	2	1.13			2	1.13			7.8	6.5			1	1			Kelch repeat-containing protein At3g27220	Arabidopsis thaliana		-	-	GO:0005794//Golgi apparatus
577	gi|14278923	P93149	Unigene22209_All	4	1.06			4	1.06			17.8	12.8			2	1			Licodione synthase	Glycyrrhiza echinata		-	GO:0004497//monooxygenase activity;GO:0005506//iron ion binding	-
578	gi|224111206	Q41238	Unigene42_All	2	2			2	2			32.2	24.4			2	1			Linoleate 9S-lipoxygenase 6	Solanum tuberosum		GO:0031408//oxylipin biosynthetic process;GO:0055114//oxidation-reduction process	GO:0005506//iron ion binding;GO:0016165//lipoxygenase activity	-
579	gi|359475515	Q93ZN9	CL7513.Contig5_All	6	7.87			6	7.87			19.2	18.7			3	4			LL-diaminopimelate aminotransferase	Arabidopsis thaliana		GO:0009089//lysine biosynthetic process via diaminopimelate;GO:0009862//systemic acquired resistance, salicylic acid mediated signaling pathway;GO:0032312//regulation of ARF GTPase activity	GO:0004069//L-aspartate:2-oxoglutarate aminotransferase activity;GO:0008270//zinc ion binding;GO:0010285//L,L-diaminopimelate aminotransferase activity;GO:0030170//pyridoxal phosphate binding;GO:0005507//copper ion binding;GO:0008060//ARF GTPase activator activity	GO:0009570//chloroplast stroma;GO:0005739//mitochondrion
580	gi|356575351	A2YQ56	CL9570.Contig1_All	8.71	5.72			9.37	5.72			25.4	13.3			7	3			Lon protease homolog	Oryza sativa subsp. indica		GO:0006508//proteolysis	GO:0004252//serine-type endopeptidase activity;GO:0003677//DNA binding;GO:0005515//protein binding;GO:0005524//ATP binding;GO:0004176//ATP-dependent peptidase activity	GO:0005759//mitochondrial matrix;GO:0009507//chloroplast;GO:0005829//cytosol
581	gi|6456434	Q8W3Z2	Unigene31445_All	5.49	4.24			7.6	4.24			14	19.9			4	3			Lupeol synthase	Betula platyphylla		GO:0008152//metabolic process	GO:0016866//intramolecular transferase activity	-
582	gi|224038262	O22287	CL921.Contig3_All	1.51	4.12			1.51	4.12			21.1	26.3			2	4			Mannose-1-phosphate guanylyltransferase 1	Arabidopsis thaliana		GO:0042742//defense response to bacterium;GO:0009753//response to jasmonic acid stimulus;GO:0060359//response to ammonium ion;GO:0010193//response to ozone;GO:0030244//cellulose biosynthetic process;GO:0019853//L-ascorbic acid biosynthetic process;GO:0009408//response to heat;GO:0009651//response to salt stress	GO:0008928//mannose-1-phosphate guanylyltransferase (GDP) activity;GO:0004475//mannose-1-phosphate guanylyltransferase activity	-
583	gi|225452648	Q941T9	CL319.Contig7_All	0.37	2.79			0.37	2.79			5.8	8.8			0	1			Mannose-1-phosphate guanylyltransferase 2	Oryza sativa subsp. japonica		GO:0006013//mannose metabolic process;GO:0006487//protein N-linked glycosylation	GO:0004559//alpha-mannosidase activity;GO:0030246//carbohydrate binding;GO:0004572//mannosyl-oligosaccharide 1,3-1,6-alpha-mannosidase activity;GO:0008270//zinc ion binding	GO:0005794//Golgi apparatus
584	gi|297744835	Q941T9	CL5972.Contig3_All	5.26	3.41			5.26	3.41			11.6	8			4	2			Mannose-1-phosphate guanylyltransferase 2	Oryza sativa subsp. japonica		GO:0006446//regulation of translational initiation;GO:0016070//RNA metabolic process	GO:0016779//nucleotidyltransferase activity;GO:0003743//translation initiation factor activity	-
585	gi|356574941	Q5H7P5	CL3689.Contig2_All	4.68	2.15			4.68	2.15			58.7	38.1			2	2			Mannosylglycoprotein endo-beta-mannosidase	Lilium longiflorum		GO:0005975//carbohydrate metabolic process	GO:0043169//cation binding;GO:0033947	-
586	gi|224084748	Q9M7J4	CL10603.Contig3_All	1.36	1.1			1.36	1.1			13.4	21.5			1	1			MAR-binding filament-like protein 1-1	Nicotiana tabacum		-	-	GO:0005773//vacuole
587	gi|224103609	Q9LDD8	CL8267.Contig1_All	2	2			2	2			9.4	9.4			2	1			Methylcrotonoyl-CoA carboxylase beta chain	Arabidopsis thaliana		GO:0006552//leucine catabolic process	GO:0050897//cobalt ion binding;GO:0004485//methylcrotonoyl-CoA carboxylase activity;GO:0004075//biotin carboxylase activity;GO:0004658//propionyl-CoA carboxylase activity;GO:0008270//zinc ion binding	GO:0005759//mitochondrial matrix
588	gi|225453730	Q93W95	Unigene34909_All	2	1.19			2	1.19			14.3	57.1			1	1			Methyltransferase PMT13	Arabidopsis thaliana		GO:0032259//methylation	GO:0008168//methyltransferase activity	GO:0005794//Golgi apparatus
589	gi|224077724	Q8LGI2	CL6763.Contig2_All	2.01	2			2.01	2			13.3	14			1	1			Mitochondrial saccharopine dehydrogenase-like oxidoreductase At5g39410	Arabidopsis thaliana		GO:0008152//metabolic process	GO:0003824//catalytic activity;GO:0005488//binding	GO:0005774//vacuolar membrane;GO:0005739//mitochondrion;GO:0009941//chloroplast envelope;GO:0005886//plasma membrane
590	gi|13959067	Q42290	Unigene42049_All	0.47	0.9			14.69	12.65			26.6	24.6			10	8			Mitochondrial-processing peptidase subunit beta	Arabidopsis thaliana		GO:0006508//proteolysis	GO:0008270//zinc ion binding;GO:0004222//metalloendopeptidase activity	GO:0005618//cell wall;GO:0005730//nucleolus;GO:0005750//mitochondrial respiratory chain complex III;GO:0005741//mitochondrial outer membrane;GO:0005774//vacuolar membrane;GO:0005758//mitochondrial intermembrane space;GO:0005759//mitochondrial matrix;GO:0009507//chloroplast
591	gi|359477203		Unigene13674_All	2	1.7			2	1.7			12.5	5.4			1	1			Nuclear export mediator factor Nemf-like	Vitis vinifera		GO:0009793//embryo development ending in seed dormancy;GO:0008152//metabolic process	GO:0046914//transition metal ion binding;GO:0003676//nucleic acid binding	-
592	gi|255540763	Q27GI3	Unigene47198_All	4	3.47			4	3.47			20.3	12.6			2	2			Nucleobase-ascorbate transporter 6	Arabidopsis thaliana		GO:0055085//transmembrane transport	GO:0022857//transmembrane transporter activity	GO:0016020//membrane;GO:0005773//vacuole;GO:0005618//cell wall
593	gi|225454892	Q6Z1C0	CL1081.Contig4_All	3.42	4.05			3.42	4.05			22.1	21.7			3	2			Nucleolin 1	Oryza sativa subsp. japonica		-	GO:0005515//protein binding;GO:0008143//poly(A) RNA binding;GO:0000166//nucleotide binding	-
594	gi|356566449	Q6Z1C0	Unigene31391_All	2	2.13			2	2.13			23.8	34.4			1	2			Nucleolin 1	Oryza sativa subsp. japonica		-	-	-
595	gi|224092224	Q7XTT4	CL14996.Contig1_All	2.03	2			2.03	2			18.1	17.2			1	1			Nucleolin 2	Oryza sativa subsp. japonica		-	-	-
596	gi|6996560		Unigene20811_All	0.53	0.75			0.53	0.76			21.7	14.5			1	1			Oligouridylate binding protein	Nicotiana plumbaginifolia		-	GO:0003676//nucleic acid binding	-
597	gi|359475799	Q8LDP4	CL13647.Contig2_All	2.01	2.01			2.01	2.01			24.2	23.3			1	1			Peptidyl-prolyl cis-trans isomerase CYP19-4	Arabidopsis thaliana		-	-	-
598	gi|71370257		CL15264.Contig2_All	3.51	3.22			3.51	3.22			38.9	40.5			2	2			PHB1	Nicotiana benthamiana		GO:0016049//cell growth;GO:0009651//response to salt stress;GO:0051301//cell division;GO:0009733//response to auxin stimulus;GO:0007005//mitochondrion organization;GO:0048527//lateral root development;GO:0071731//response to nitric oxide	-	GO:0005739//mitochondrion;GO:0005730//nucleolus;GO:0009505//plant-type cell wall;GO:0005774//vacuolar membrane;GO:0009507//chloroplast;GO:0005886//plasma membrane;GO:0045271//respiratory chain complex I
599	gi|32478660	Q9FR44	Unigene41340_All	2	2			2	2			38.5	40.4			1	1			Phosphoethanolamine N-methyltransferase 1	Arabidopsis thaliana		GO:0006656//phosphatidylcholine biosynthetic process;GO:0042425//choline biosynthetic process;GO:0032259//methylation;GO:0006499//N-terminal protein myristoylation;GO:0009860//pollen tube growth;GO:0009555//pollen development;GO:0010183//pollen tube guidance;GO:0048528//post-embryonic root development	GO:0000234//phosphoethanolamine N-methyltransferase activity;GO:0004379//glycylpeptide N-tetradecanoyltransferase activity	GO:0005737//cytoplasm
600	gi|255574752		Unigene32061_All	1.71	2			2.03	2			14.8	16.4			2	1			Phospholipase C	Ricinus communis		GO:0035556//intracellular signal transduction;GO:0006629//lipid metabolic process	GO:0004629//phospholipase C activity	GO:0009536//plastid
601	gi|225423806	Q9LI83	CL3370.Contig1_All	2	1.61			2	1.61			8.9	8.2			1	1			Phospholipid-transporting ATPase 10	Arabidopsis thaliana		GO:0006754//ATP biosynthetic process;GO:0015914//phospholipid transport	GO:0015662//ATPase activity, coupled to transmembrane movement of ions, phosphorylative mechanism;GO:0005524//ATP binding;GO:0000287//magnesium ion binding;GO:0004012//phospholipid-translocating ATPase activity	GO:0016021//integral to membrane;GO:0009941//chloroplast envelope;GO:0005886//plasma membrane
602	gi|113911589	P93025	CL9764.Contig7_All	2.01	2			2.01	2			35.7	37.5			1	1			Phototropin-2	Arabidopsis thaliana		GO:0006355//regulation of transcription, DNA-dependent;GO:0009902//chloroplast relocation;GO:0010118//stomatal movement;GO:0009638//phototropism;GO:0010362//negative regulation of anion channel activity by blue light;GO:0046777//protein autophosphorylation;GO:0007018//microtubule-based movement;GO:0000160//two-component signal transduction system (phosphorelay);GO:0009785//blue light signaling pa…	GO:0009882//blue light photoreceptor activity;GO:0005198//structural molecule activity;GO:0004674//protein serine/threonine kinase activity;GO:0042802//identical protein binding;GO:0000155//two-component sensor activity;GO:0005524//ATP binding;GO:0010181//FMN binding	GO:0005794//Golgi apparatus;GO:0005874//microtubule;GO:0005886//plasma membrane
603	gi|359485026	Q03194	CL16623.Contig1_All	2.16	0.83			4.24	2.83			24.6	18.2			3	2			Plasma membrane ATPase 4	Nicotiana plumbaginifolia		GO:0006200//ATP catabolic process;GO:0006754//ATP biosynthetic process;GO:0015992//proton transport	GO:0008553//hydrogen-exporting ATPase activity, phosphorylative mechanism;GO:0046872//metal ion binding;GO:0005524//ATP binding	GO:0016021//integral to membrane;GO:0005886//plasma membrane
604	gi|125535713	Q2QY12	Unigene37237_All	0.79	2			0.79	2			28.4	35.8			1	1			Plasma membrane-type calcium-transporting ATPase 4	Oryza sativa subsp. japonica		GO:0006812//cation transport	GO:0015662//ATPase activity, coupled to transmembrane movement of ions, phosphorylative mechanism;GO:0005524//ATP binding	GO:0016020//membrane
605	gi|357474769	Q3E7T8	CL1346.Contig12_All	14	12.27			14	12.27			98.7	98.7			12	15			Polyubiquitin 14	Arabidopsis thaliana		-	-	-
606	gi|225448277	Q9FY75	CL2807.Contig2_All	2.04	2.02			2.04	2.02			4.9	4.9			1	1			Potassium transporter 7	Arabidopsis thaliana		GO:0071805//potassium ion transmembrane transport	GO:0015079//potassium ion transmembrane transporter activity	GO:0000325//plant-type vacuole;GO:0005774//vacuolar membrane
607	gi|224058377		CL512.Contig1_All	0.78	2			0.78	2			33.8	28.2			1	1			Predicted protein	Populus trichocarpa		-	-	-
608	gi|224068673		Unigene1886_All	0.39	1.89			0.39	1.89			7.7	16.2			1	1			Predicted protein	Populus trichocarpa		GO:0008152//metabolic process	GO:0016787//hydrolase activity	GO:0016020//membrane
609	gi|224061925		Unigene19006_All	4	2.07			4	2.07			24.9	23.5			2	1			Predicted protein	Populus trichocarpa		-	-	-
610	gi|225456087	Q949S9	CL5397.Contig1_All	2.01	2			2.01	2			18.1	9.9			1	1			Pre-mRNA-splicing factor SPF27 homolog	Arabidopsis thaliana		GO:0042742//defense response to bacterium;GO:0009870//defense response signaling pathway, resistance gene-dependent;GO:0050832//defense response to fungus;GO:0010204//defense response signaling pathway, resistance gene-independent	GO:0005515//protein binding	GO:0005730//nucleolus
611	gi|225456799		CL132.Contig3_All	4.01	2.05			4.01	2.05			22.2	20.4			3	2			Programmed cell death protein 4-like	Vitis vinifera		-	GO:0005515//protein binding	-
612	gi|225445652		CL6309.Contig3_All	0.45	1.92			0.45	2			8.6	8.6			1	1			Proteasomal ubiquitin receptor ADRM1	Vitis vinifera		GO:0007155//cell adhesion	-	GO:0016021//integral to membrane;GO:0044424//intracellular part
613	gi|307136479	Q8S2T0	CL13013.Contig2_All	4.63	5.71			4.63	5.71			22.4	28.1			3	3			Protein GRIP	Arabidopsis thaliana		GO:0006997//nucleus organization	-	GO:0005829//cytosol;GO:0005634//nucleus
614	gi|356564984	Q9SB63	CL1672.Contig4_All	0.44	2			0.44	2			13.3	9			1	1			Protein MODIFIER OF SNC1 1	Arabidopsis thaliana		GO:0010467//gene expression	-	-
615	gi|225452161	F4J8D3	CL3101.Contig2_All	2	1.44			2	1.44			10.3	12			1	1			Protein TPLATE	Arabidopsis thaliana		GO:0009555//pollen development	GO:0005488//binding	GO:0009524//phragmoplast;GO:0005739//mitochondrion;GO:0005634//nucleus;GO:0009504//cell plate;GO:0005886//plasma membrane
616	gi|225464936	Q9SFU0	CL11274.Contig1_All	0.84	0.51			0.84	0.52			10	5.3			1	1			Protein transport protein Sec24-like At3g07100	Arabidopsis thaliana		GO:0006886//intracellular protein transport;GO:0006888//ER to Golgi vesicle-mediated transport	GO:0008270//zinc ion binding;GO:0005215//transporter activity	GO:0030127//COPII vesicle coat
617	gi|302142943	Q9SFU0	Unigene28637_All	2.3	3			2.3	3			19.4	18.1			2	2			Protein transport protein Sec24-like At3g07100	Arabidopsis thaliana		GO:0080119//ER body organization;GO:0006886//intracellular protein transport;GO:0006888//ER to Golgi vesicle-mediated transport	GO:0008270//zinc ion binding;GO:0005215//transporter activity	GO:0030127//COPII vesicle coat
618	gi|225426022	Q9FNS4	CL4462.Contig2_All	2.01	1.53			2.01	1.53			14	18.9			1	1			PsbB mRNA maturation factor Mbb1	Chlamydomonas reinhardtii		GO:0006397//mRNA processing	GO:0005488//binding	GO:0005634//nucleus
619	gi|225430650	Q32RS0	CL1621.Contig1_All	2	1.85			2	1.85			10.3	11.3			1	1			Pyruvate dehydrogenase E1 component subunit beta	Staurastrum punctulatum		GO:0048868//pollen tube development;GO:0006633//fatty acid biosynthetic process;GO:0055114//oxidation-reduction process	GO:0004739//pyruvate dehydrogenase (acetyl-transferring) activity;GO:0008270//zinc ion binding;GO:0004802//transketolase activity	GO:0009941//chloroplast envelope;GO:0010240//plastid pyruvate dehydrogenase complex
620	gi|255573149	Q38942	CL2952.Contig2_All	0.73	0.75			0.73	0.75			7.7	10.7			1	1			Rae1-like protein At1g80670	Arabidopsis thaliana		GO:0007094//mitotic cell cycle spindle assembly checkpoint	GO:0000166//nucleotide binding	GO:0080008//Cul4-RING ubiquitin ligase complex;GO:0000776//kinetochore;GO:0009524//phragmoplast
621	gi|316996018	P26863	Unigene3305_All	0.89	0.79			0.89	0.8			9	6			1	1			Ribosomal protein S1	Marchantia polymorpha		-	-	GO:0044444//cytoplasmic part;GO:0043229//intracellular organelle
622	gi|255580882	Q9FMF5	CL7576.Contig5_All	4	4			4	4			10	15.9			2	2			Root phototropism protein 3	Arabidopsis thaliana		GO:0048367//shoot development;GO:0010087//phloem or xylem histogenesis;GO:0010588//cotyledon vascular tissue pattern formation;GO:0009416//response to light stimulus;GO:0010305//leaf vascular tissue pattern formation;GO:0007165//signal transduction;GO:0080022//primary root development	GO:0004871//signal transducer activity	-
623	gi|224132004	P08926	CL9520.Contig1_All	25.51	17.41			25.63	17.41			43.1	36.8			16	11			RuBisCO large subunit-binding protein subunit alpha	Pisum sativum		GO:0009790//embryo development;GO:0009658//chloroplast organization;GO:0042026//protein refolding	GO:0005524//ATP binding;GO:0051082//unfolded protein binding	GO:0009941//chloroplast envelope;GO:0022626//cytosolic ribosome;GO:0009570//chloroplast stroma;GO:0009579//thylakoid;GO:0016020//membrane;GO:0048046//apoplast;GO:0005739//mitochondrion
624	gi|70724314	Q05047	CL2988.Contig3_All	6.55	5.32			6.55	5.32			31.3	20.6			4	3			Secologanin synthase	Catharanthus roseus		GO:0055114//oxidation-reduction process	GO:0020037//heme binding;GO:0004497//monooxygenase activity;GO:0009055//electron carrier activity	-
625	gi|225439410	Q9STZ2	Unigene9973_All	1.72	1.27			1.74	1.27			16	26.3			1	1			SelT-like protein	Arabidopsis thaliana		GO:0045454//cell redox homeostasis	GO:0008430//selenium binding	GO:0005783//endoplasmic reticulum;GO:0005886//plasma membrane
626	gi|225435731	Q9SEU4	Unigene32164_All	2.47	0.98			2.47	0.99			35.6	42.6			3	1			Serine/arginine-rich splicing factor 33	Arabidopsis thaliana		GO:0000398//mRNA splicing, via spliceosome	GO:0003723//RNA binding;GO:0005515//protein binding	GO:0005730//nucleolus;GO:0005886//plasma membrane;GO:0016607//nuclear speck;GO:0035061//interchromatin granule
627	gi|147768303	Q2MHE4	CL2457.Contig4_All	3.92	1.82			3.92	1.82			29.1	12.6			2	1			Serine/threonine-protein kinase HT1	Arabidopsis thaliana		GO:0006468//protein phosphorylation	GO:0004715//non-membrane spanning protein tyrosine kinase activity;GO:0004712//protein serine/threonine/tyrosine kinase activity;GO:0005524//ATP binding;GO:0004674//protein serine/threonine kinase activity	GO:0005886//plasma membrane
628	gi|225450981	O81983	Unigene27660_All	2	2			3.89	2.64			39.7	35.1			2	2			Serine-tRNA ligase	Helianthus annuus		GO:0046686//response to cadmium ion;GO:0006434//seryl-tRNA aminoacylation	GO:0005524//ATP binding;GO:0004828//serine-tRNA ligase activity	GO:0005829//cytosol
629	gi|113912327	Q8GSM7	CL13438.Contig1_All	2.86	0.81			2.86	0.82			19.8	6.6			2	1			Shikimate O-hydroxycinnamoyltransferase	Nicotiana tabacum		-	GO:0016747//transferase activity, transferring acyl groups other than amino-acyl groups	-
630	gi|225445848	P49971	CL13951.Contig2_All	2.01	2.22			2.01	2.22			17.4	12			1	1			Signal recognition particle 54 kDa protein 1	Solanum lycopersicum		GO:0006184//GTP catabolic process;GO:0006614//SRP-dependent cotranslational protein targeting to membrane	GO:0004872//receptor activity;GO:0003924//GTPase activity;GO:0005525//GTP binding;GO:0005047//signal recognition particle binding	GO:0005786//signal recognition particle, endoplasmic reticulum targeting;GO:0005785//signal recognition particle receptor complex
631	gi|255540259	Q8LBB2	CL2181.Contig2_All	4.97	3.84			4.97	3.84			22.3	25.4			3	2			SNF1-related protein kinase regulatory subunit gamma-1	Arabidopsis thaliana		GO:0016310//phosphorylation	GO:0016301//kinase activity	GO:0009505//plant-type cell wall
632	gi|350535282	Q9LKW9	Unigene18167_All	2	2			2	2			21.3	12.6			1	1			Sodium/hydrogen exchanger 7	Arabidopsis thaliana		GO:0006814//sodium ion transport;GO:0055085//transmembrane transport	GO:0015299//solute:hydrogen antiporter activity	GO:0016021//integral to membrane
633	gi|225450673	Q9ZR40	Unigene20980_All	3.7	1.72			3.7	1.72			27.7	17.3			2	1			Splicing factor U2af large subunit B	Nicotiana plumbaginifolia		GO:0006396//RNA processing	GO:0046872//metal ion binding	-
634	gi|225442194		CL6171.Contig1_All	2	2			2	2			24.7	23			1	1			Stomatin-like protein 2	Vitis vinifera		-	GO:0008270//zinc ion binding	GO:0016020//membrane;GO:0005739//mitochondrion
635	gi|224054234	P92976	CL794.Contig5_All	5.95	8.4			5.95	8.4			19.7	31.6			3	6			Strictosidine synthase 3	Arabidopsis thaliana		GO:0009821//alkaloid biosynthetic process	GO:0016844//strictosidine synthase activity	GO:0012505//endomembrane system;GO:0005774//vacuolar membrane;GO:0005783//endoplasmic reticulum
636	gi|225439930	Q9SF29	CL9400.Contig5_All	5.56	7.69			5.56	7.69			33.8	31.2			5	5			Syntaxin-71	Arabidopsis thaliana		GO:0006612//protein targeting to membrane	GO:0005484//SNAP receptor activity;GO:0008565//protein transporter activity	GO:0005886//plasma membrane;GO:0016021//integral to membrane;GO:0005783//endoplasmic reticulum
637	gi|359489326	P28769	CL2838.Contig3_All	2.32	9.98			10.64	10.02			30.9	46.1			5	5			T-complex protein 1 subunit alpha	Arabidopsis thaliana		GO:0006457//protein folding	GO:0051082//unfolded protein binding;GO:0005524//ATP binding	GO:0005737//cytoplasm
638	gi|225424564	O04450	CL10734.Contig2_All	2.08	7.37			5.74	7.37			26.2	25.1			3	4			T-complex protein 1 subunit epsilon	Arabidopsis thaliana		GO:0006457//protein folding	GO:0051082//unfolded protein binding;GO:0005524//ATP binding	GO:0005737//cytoplasm;GO:0005886//plasma membrane
639	gi|66096352	Q38879	CL1335.Contig5_All	2	2.28			2	2.28			33.3	45.6			1	3			Thioredoxin H2	Arabidopsis thaliana		GO:0000103//sulfate assimilation	GO:0016671//oxidoreductase activity, acting on a sulfur group of donors, disulfide as acceptor	GO:0005886//plasma membrane;GO:0005829//cytosol;GO:0005739//mitochondrion
640	gi|225465012	O64530	CL3308.Contig6_All	3.07	3.14			3.08	3.14			18.2	21.4			3	3			Thiosulfate/3-mercaptopyruvate sulfurtransferase 1	Arabidopsis thaliana		GO:0007568//aging;GO:0008272//sulfate transport	GO:0004792//thiosulfate sulfurtransferase activity;GO:0016784//3-mercaptopyruvate sulfurtransferase activity	GO:0005739//mitochondrion;GO:0009507//chloroplast
641	gi|359476556		CL948.Contig2_All	0.82	1.64			0.82	1.66			19.1	45.5			1	1			Translational activator GCN1 isoform 2	Vitis vinifera		GO:0042742//defense response to bacterium	GO:0005488//binding	GO:0016020//membrane;GO:0005829//cytosol;GO:0005634//nucleus
642	gi|356575454		CL146.Contig7_All	6.01	3.63			6.01	3.63			14.5	9.1			3	2			Transportin-1-like	Glycine max		GO:0009825//multidimensional cell growth;GO:0009933//meristem structural organization;GO:0009926//auxin polar transport;GO:0009965//leaf morphogenesis;GO:0010305//leaf vascular tissue pattern formation;GO:0009956//radial pattern formation;GO:0000059//protein import into nucleus, docking	GO:0008565//protein transporter activity;GO:0005515//protein binding	GO:0005643//nuclear pore;GO:0005737//cytoplasm
643	gi|302143104	Q8L6Y1	CL5839.Contig1_All	2	2			2	2			20.8	31.5			1	1			Ubiquitin carboxyl-terminal hydrolase 14	Arabidopsis thaliana		GO:0006511//ubiquitin-dependent protein catabolic process;GO:0048767//root hair elongation;GO:0016579//protein deubiquitination;GO:0009793//embryo development ending in seed dormancy	GO:0004221//ubiquitin thiolesterase activity;GO:0008242//omega peptidase activity;GO:0008270//zinc ion binding;GO:0004843//ubiquitin-specific protease activity	-
644	gi|283488489	Q96558	CL3697.Contig3_All	2.08	4			2.08	4			26.1	26.1			2	2			UDP-glucose 6-dehydrogenase	Glycine max		GO:0055114//oxidation-reduction process	GO:0051287//NAD binding;GO:0003979//UDP-glucose 6-dehydrogenase activity	GO:0016023//cytoplasmic membrane-bounded vesicle
645	gi|225434168	O22822	Unigene5257_All	6.2	6.19			6.2	6.19			20.4	15.8			6	5			UDP-glycosyltransferase 74F2	Arabidopsis thaliana		GO:0046482//para-aminobenzoic acid metabolic process;GO:0018874//benzoate metabolic process;GO:0009696//salicylic acid metabolic process	GO:0052641//benzoic acid glucosyltransferase activity;GO:0080046//quercetin 4'-O-glucosyltransferase activity;GO:0080002//UDP-glucose:4-aminobenzoate acylglucosyltransferase activity;GO:0052640//salicylic acid glucosyltransferase (glucoside-forming) activity;GO:0080044//quercetin 7-O-glucosyltransferase activity;GO:0052639//salicylic acid glucosyltransferase (ester-forming) activity	-
646	gi|342306010	Q9LMF1	CL7052.Contig2_All	2.01	1.24			2.01	1.24			9.1	7.5			1	1			UDP-glycosyltransferase 85A3	Arabidopsis thaliana		-	-	-
647	gi|225441896	O22224	CL8625.Contig3_All	2.02	0.5			2.02	0.5			19	8.6			1	1			Uncharacterized protein At2g41620	Arabidopsis thaliana		GO:0006810//transport	GO:0005515//protein binding	GO:0005643//nuclear pore;GO:0005730//nucleolus
648	gi|224117112	O49453	Unigene32409_All	2	4			2	4			23.3	35.2			1	2			Uncharacterized protein At4g28440	Arabidopsis thaliana		-	-	-
649	gi|224072140	P0CB23	CL3108.Contig1_All	5.04	4			5.04	4			22.3	19			3	2			Uncharacterized protein At4g38062	Arabidopsis thaliana		-	-	GO:0005773//vacuole;GO:0016020//membrane
650	gi|225452887	Q9FKA5	CL5064.Contig2_All	2	2			2	2			28.1	22.8			1	1			Uncharacterized protein At5g39570	Arabidopsis thaliana		-	-	GO:0044424//intracellular part
651	gi|359491847		CL8875.Contig6_All	5.36	2.01			5.36	2.01			17.8	20.2			3	1			Uncharacterized protein LOC100240982	Vitis vinifera		-	-	GO:0005886//plasma membrane
652	gi|225461876		CL12121.Contig1_All	2	1.47			2	1.47			16.4	13.3			1	1			Uncharacterized protein LOC100241265	Vitis vinifera		-	-	GO:0005739//mitochondrion;GO:0009507//chloroplast;GO:0016020//membrane
653	gi|225453078		Unigene4936_All	2.01	1.06			2.01	1.06			46.5	51.5			1	1			Uncharacterized protein LOC100241624	Vitis vinifera		-	-	GO:0005886//plasma membrane
654	gi|225426911		CL13278.Contig2_All	2	2			2	2			16.4	12.1			2	1			Uncharacterized protein LOC100242143	Vitis vinifera		-	-	-
655	gi|225430017		CL15206.Contig2_All	4.01	2.03			4.01	2.03			28.8	24.8			2	2			Uncharacterized protein LOC100250699	Vitis vinifera		-	GO:0003723//RNA binding	GO:0005654//nucleoplasm;GO:0005618//cell wall
656	gi|225456465		CL1504.Contig7_All	1.44	2			1.44	2			13	23.7			1	1			Uncharacterized protein LOC100256039	Vitis vinifera		-	-	GO:0005886//plasma membrane;GO:0009536//plastid
657	gi|225457901		Unigene23221_All	2.97	2			2.97	2			10.4	11			2	1			Uncharacterized protein LOC100259195	Vitis vinifera		-	GO:0046872//metal ion binding;GO:0005515//protein binding	-
658	gi|225424297		CL7656.Contig5_All	2.01	3.53			4.44	3.53			19.8	17.5			3	2			Uncharacterized protein LOC100264607 isoform 1	Vitis vinifera		-	-	GO:0005774//vacuolar membrane;GO:0005783//endoplasmic reticulum;GO:0005634//nucleus;GO:0005886//plasma membrane
659	gi|356509182		CL3546.Contig5_All	2	4			2	4			36.1	19.4			1	2			Uncharacterized protein LOC100791640	Glycine max		-	-	GO:0016023//cytoplasmic membrane-bounded vesicle
660	gi|224141283	Q8LGG8	CL2994.Contig3_All	2	2.2			2	2.2			16.6	14.9			1	1			Universal stress protein A-like protein	Arabidopsis thaliana		GO:0006950//response to stress	-	GO:0005886//plasma membrane
661	gi|239056164		CL11146.Contig2_All	2.32	2.04			2.32	2.04			11	8.2			2	1			Unknown protein	Vitis vinifera		-	-	GO:0016020//membrane
662	gi|296084460		Unigene35444_All	2.01	1.92			2.01	2			18.7	5.6			1	1			Unnamed protein product	Vitis vinifera		-	-	-
663	gi|359483124	Q9LVM5	CL9386.Contig3_All	5.33	2.51			5.33	2.51			20.3	21.9			3	2			Uric acid degradation bifunctional protein TTL	Arabidopsis thaliana		GO:0019428//allantoin biosynthetic process;GO:0001560//regulation of cell growth by extracellular stimulus;GO:0009742//brassinosteroid mediated signaling pathway;GO:0051289//protein homotetramerization	GO:0051997//2-oxo-4-hydroxy-4-carboxy-5-ureidoimidazoline decarboxylase activity;GO:0005515//protein binding;GO:0033971//hydroxyisourate hydrolase activity	GO:0005829//cytosol;GO:0031234//extrinsic to internal side of plasma membrane;GO:0005777//peroxisome
664	gi|225427074	Q8VZC9	CL10671.Contig2_All	2	2			2	2			31.3	12.9			1	1			Vacuolar protein sorting-associated protein 25	Arabidopsis thaliana		GO:0016192//vesicle-mediated transport	-	GO:0000814//ESCRT II complex
665	gi|351727985	Q9STT2	CL3450.Contig2_All	1.17	2.55			1.17	2.55			16.3	21.1			1	2			Vacuolar protein sorting-associated protein 29	Arabidopsis thaliana		-	GO:0016788//hydrolase activity, acting on ester bonds	-
666	gi|225451915	Q9FPQ6	CL10152.Contig1_All	1.64	2			1.64	2			20.8	10.3			1	1			Vegetative cell wall protein gp1	Chlamydomonas reinhardtii		-	-	-
667	gi|359485106	O65570	CL3968.Contig12_All	0.81	2			0.81	2			9.4	14.3			1	1			Villin-4	Arabidopsis thaliana		GO:0007010//cytoskeleton organization;GO:0009737//response to abscisic acid stimulus	GO:0003779//actin binding	-
668	gi|225446126	Q38857	Unigene14575_All	4.72	2.07			4.72	2.07			16.3	15.2			2	1			Xyloglucan endotransglucosylase/hydrolase protein 22	Arabidopsis thaliana		-	GO:0005516//calmodulin binding	-
669	gi|297739444	Q9SEI2	CL647.Contig4_All	4.04		3.24		4.04		3.24		12.6		13		2		2		26S protease regulatory subunit 6A homolog A	Arabidopsis thaliana		GO:0006511//ubiquitin-dependent protein catabolic process;GO:0010498//proteasomal protein catabolic process;GO:0009058//biosynthetic process;GO:0009553//embryo sac development;GO:0032259//methylation;GO:0009555//pollen development	GO:0005516//calmodulin binding;GO:0016769//transferase activity, transferring nitrogenous groups;GO:0005524//ATP binding;GO:0016887//ATPase activity;GO:0030170//pyridoxal phosphate binding;GO:0030732	GO:0008540//proteasome regulatory particle, base subcomplex;GO:0005737//cytoplasm;GO:0005634//nucleus
670	gi|297739851	Q04836	CL8526.Contig4_All	2.54		1.48		2.54		1.48		9.8		13.1		2		1		31 kDa ribonucleoprotein	Arabidopsis thaliana		-	GO:0003677//DNA binding;GO:0000166//nucleotide binding	GO:0005634//nucleus
671	gi|224125756	Q8VYK6	CL3342.Contig4_All	2		2.06		5.8		16.54		43.8		49.6		5		10		40S ribosomal protein S4-3	Arabidopsis thaliana		GO:0006412//translation	GO:0003735//structural constituent of ribosome;GO:0003723//RNA binding	GO:0005840//ribosome
672	gi|20139964	Q9ZNS1	CL3945.Contig4_All	2		13.02		2		13.02		15.6		82.2		1		8		40S ribosomal protein S7	Avicennia marina		GO:0006412//translation	GO:0003735//structural constituent of ribosome	GO:0005840//ribosome
673	gi|115446173	P49199	CL15462.Contig2_All	2		8.58		4		8.58		20.7		59		2		5		40S ribosomal protein S8	Oryza sativa subsp. japonica		GO:0006412//translation	GO:0003735//structural constituent of ribosome;GO:0009055//electron carrier activity;GO:0004497//monooxygenase activity;GO:0020037//heme binding	GO:0005840//ribosome
674	gi|225452773	Q9FLF0	CL5422.Contig3_All	12.66		2.09		12.66		16.95		40.9		61.8		9		10		40S ribosomal protein S9-2	Arabidopsis thaliana		GO:0006412//translation	GO:0003735//structural constituent of ribosome;GO:0019843//rRNA binding	GO:0015935//small ribosomal subunit
675	gi|225459832	Q84P21	CL2929.Contig6_All	10.83		2.05		10.83		2.06		19.8		12.5		7		1		4-coumarate--CoA ligase-like 5	Arabidopsis thaliana		GO:0009695//jasmonic acid biosynthetic process;GO:0009611//response to wounding;GO:0009698//phenylpropanoid metabolic process;GO:0055114//oxidation-reduction process	GO:0047077;GO:0016207//4-coumarate-CoA ligase activity	GO:0005777//peroxisome
676	gi|64420807	P51414	CL8881.Contig3_All	2		4.11		2		4.11		47.4		34.5		1		4		60S ribosomal protein L26-1	Arabidopsis thaliana		GO:0009409//response to cold;GO:0006412//translation	GO:0003735//structural constituent of ribosome	GO:0005730//nucleolus;GO:0005886//plasma membrane;GO:0005774//vacuolar membrane;GO:0022625//cytosolic large ribosomal subunit;GO:0009507//chloroplast
677	gi|255544260	Q9FZ76	Unigene6103_All	0.92		2.66		0.92		2.66		19.8		77.8		1		2		60S ribosomal protein L6-1	Arabidopsis thaliana		-	-	GO:0030529//ribonucleoprotein complex
678	gi|255579936		CL13641.Contig3_All	3.82		7.46		9.73		20.59		36.2		43.8		7		14		6-phosphogluconate dehydrogenase	Ricinus communis		GO:0006098//pentose-phosphate shunt;GO:0009651//response to salt stress	GO:0050661//NADP binding;GO:0004616//phosphogluconate dehydrogenase (decarboxylating) activity	GO:0005777//peroxisome
679	gi|225455268	A2Z3C4	Unigene21050_All	1.6		8.27		1.6		8.27		8.3		28		1		5		6-phosphogluconolactonase 4	Oryza sativa subsp. indica		GO:0002229//defense response to oomycetes;GO:0071461//cellular response to redox state;GO:0042742//defense response to bacterium;GO:0005975//carbohydrate metabolic process;GO:0009793//embryo development ending in seed dormancy	GO:0017057//6-phosphogluconolactonase activity	GO:0005777//peroxisome;GO:0009570//chloroplast stroma
680	gi|285309967	O04916	CL2995.Contig22_All	4		5.01		4		5.44		22.9		22.4		2		4		Aconitate hydratase	Solanum tuberosum		GO:0006097//glyoxylate cycle	GO:0046872//metal ion binding;GO:0051539//4 iron, 4 sulfur cluster binding;GO:0003994//aconitate hydratase activity;GO:0052632//citrate hydro-lyase (cis-aconitate-forming) activity;GO:0052633//isocitrate hydro-lyase (cis-aconitate-forming) activity	GO:0005737//cytoplasm
681	gi|225450825	Q9MA55	CL11216.Contig4_All	2.08		2		2.08		2		18.2		18		2		1		Acyl-CoA-binding domain-containing protein 4	Arabidopsis thaliana		GO:0009753//response to jasmonic acid stimulus;GO:0006869//lipid transport;GO:0009723//response to ethylene stimulus;GO:0009416//response to light stimulus	GO:0000062//fatty-acyl-CoA binding;GO:0005515//protein binding	GO:0005634//nucleus;GO:0005829//cytosol
682	gi|357485863	P51823	Unigene29036_All	13.74		17.26		13.74		17.26		57.2		67.8		9		11		ADP-ribosylation factor 2	Oryza sativa subsp. japonica		GO:0006471//protein ADP-ribosylation;GO:0016192//vesicle-mediated transport;GO:0006886//intracellular protein transport;GO:0007264//small GTPase mediated signal transduction	GO:0005525//GTP binding;GO:0016787//hydrolase activity;GO:0005215//transporter activity	GO:0005794//Golgi apparatus;GO:0009536//plastid
683	gi|224119508	Q9SYG7	CL12585.Contig1_All	2.76		2.47		2.76		2.47		11.8		15.9		3		1		Aldehyde dehydrogenase family 7 member B4	Arabidopsis thaliana		GO:0009737//response to abscisic acid stimulus;GO:0009269//response to desiccation;GO:0009651//response to salt stress;GO:0006081//cellular aldehyde metabolic process;GO:0055114//oxidation-reduction process	GO:0004029//aldehyde dehydrogenase (NAD) activity;GO:0004028//3-chloroallyl aldehyde dehydrogenase activity	-
684	gi|152955872		CL1060.Contig3_All	2.01		2.77		2.01		2.77		19.9		31.4		1		2		Alkaline invertase	Triticum aestivum		GO:0008152//metabolic process	GO:0003824//catalytic activity;GO:0005488//binding	-
685	gi|377552569	Q93ZC5	Unigene7265_All	4		10.22		4		10.22		24.9		40.3		2		8		Allene oxide cyclase 4	Arabidopsis thaliana		-	GO:0046423//allene-oxide cyclase activity	GO:0009507//chloroplast
686	gi|225444472	P49363	CL8046.Contig3_All	2.68		2.06		2.68		6.11		13.5		23		2		4		Aminomethyltransferase	Flaveria pringlei		GO:0006546//glycine catabolic process;GO:0046686//response to cadmium ion	GO:0004047//aminomethyltransferase activity;GO:0008483//transaminase activity	GO:0005739//mitochondrion;GO:0009941//chloroplast envelope;GO:0022626//cytosolic ribosome;GO:0016020//membrane;GO:0048046//apoplast
687	gi|225459075	O23917	CL262.Contig3_All	3.96		2		4		2		5.5		9.3		2		1		Anthranilate N-benzoyltransferase protein 2	Dianthus caryophyllus		GO:0010025//wax biosynthetic process	-	GO:0005634//nucleus
688	gi|359483518		CL12388.Contig1_All	3.74		2.62		3.74		2.62		33.3		22.8		3		3		Apoptosis inhibitor 5-like	Vitis vinifera		-	GO:0005488//binding	-
689	gi|297793179	Q9SW96	Unigene10035_All	1.42		3.92		1.42		3.92		20.7		35.2		1		2		Asparagine--tRNA ligase	Arabidopsis thaliana		GO:0006421//asparaginyl-tRNA aminoacylation;GO:0006422//aspartyl-tRNA aminoacylation;GO:0046686//response to cadmium ion;GO:0009793//embryo development ending in seed dormancy	GO:0004816//asparagine-tRNA ligase activity;GO:0003676//nucleic acid binding;GO:0005524//ATP binding;GO:0004815//aspartate-tRNA ligase activity	GO:0005739//mitochondrion;GO:0009507//chloroplast
690	gi|4530584		Unigene13648_All	8.08		6.06		8.08		6.06		36		43.8		6		4		B12D protein	Ipomoea batatas		-	-	GO:0016023//cytoplasmic membrane-bounded vesicle
691	gi|224074998	Q9SUS3	Unigene7541_All	4.26		6.71		4.26		6.71		11.9		17.4		2		4		Beta-adaptin-like protein B	Arabidopsis thaliana		GO:0016192//vesicle-mediated transport;GO:0006886//intracellular protein transport	GO:0030276//clathrin binding;GO:0008565//protein transporter activity	GO:0005886//plasma membrane;GO:0030131//clathrin adaptor complex
692	gi|68300884	Q9LIR6	Unigene15729_All	2		1.04		2		1.04		5.3		6.5		1		1		Beta-amylase 1	Arabidopsis thaliana		GO:0006468//protein phosphorylation;GO:0009414//response to water deprivation;GO:0010075//regulation of meristem growth;GO:0048229//gametophyte development;GO:0005983//starch catabolic process;GO:0007169//transmembrane receptor protein tyrosine kinase signaling pathway;GO:0009934//regulation of meristem structural organization;GO:0010480//microsporocyte differentiation	GO:0043169//cation binding;GO:0016161//beta-amylase activity;GO:0004674//protein serine/threonine kinase activity;GO:0033612//receptor serine/threonine kinase binding;GO:0043621//protein self-association;GO:0005524//ATP binding	GO:0005829//cytosol;GO:0005634//nucleus;GO:0005886//plasma membrane
693	gi|224066931	Q9SGZ5	Unigene9709_All	2		2		2		2		39.6		26.1		1		1		Beta-D-xylosidase 7	Arabidopsis thaliana		GO:0005975//carbohydrate metabolic process	GO:0004553//hydrolase activity, hydrolyzing O-glycosyl compounds	GO:0009505//plant-type cell wall;GO:0048046//apoplast;GO:0009507//chloroplast
694	gi|359474925	Q9SCV9	Unigene180_All	13.22		25.02		13.22		25.02		15.2		28.5		7		14		Beta-galactosidase 3	Arabidopsis thaliana		GO:0005975//carbohydrate metabolic process	GO:0004565//beta-galactosidase activity;GO:0043169//cation binding	-
695	gi|225434674	A5JTQ3	CL14392.Contig1_All	6.28		2.02		6.28		2.02		17.9		16.2		4		1		Beta-xylosidase/alpha-L-arabinofuranosidase 2	Medicago sativa subsp. varia		GO:0005975//carbohydrate metabolic process	GO:0008422//beta-glucosidase activity	GO:0005773//vacuole
696	gi|359480239		CL398.Contig2_All	2.02		2.82		2.02		2.82		10.6		24.6		2		3		Bifunctional aminoacyl-tRNA synthetase-like	Vitis vinifera		GO:0006433//prolyl-tRNA aminoacylation	GO:0004827//proline-tRNA ligase activity;GO:0005515//protein binding;GO:0005524//ATP binding	GO:0005737//cytoplasm;GO:0016020//membrane
697	gi|255556850	Q84UV8	CL6644.Contig2_All	4		4.71		4		4.71		33.7		24.4		2		3		Bifunctional monodehydroascorbate reductase and carbonic anhydrase nectarin-3	Nicotiana langsdorffii x Nicotiana sanderae		GO:0006730//one-carbon metabolic process	GO:0008270//zinc ion binding;GO:0004089//carbonate dehydratase activity	GO:0016023//cytoplasmic membrane-bounded vesicle
698	gi|225456262		Unigene37594_All	0.96		3.24		0.96		3.24		29.5		24.2		2		2		Brain protein 44-like protein isoform 1	Vitis vinifera		-	-	GO:0005774//vacuolar membrane;GO:0005739//mitochondrion;GO:0005886//plasma membrane
699	gi|365927830	Q9FYG2	CL1047.Contig2_All	2		0.49		2		0.49		9.8		12.2		1		1		Calmodulin-binding transcription activator 4	Arabidopsis thaliana		-	GO:0005516//calmodulin binding	GO:0005634//nucleus;GO:0005829//cytosol
700	gi|21535793	P51201	CL2251.Contig2_All	5.75		2		5.75		2		17.8		6.8		4		1		Carbamoyl-phosphate synthase small chain	Porphyra purpurea		GO:0006541//glutamine metabolic process;GO:0009058//biosynthetic process;GO:0016036//cellular response to phosphate starvation	GO:0004088//carbamoyl-phosphate synthase (glutamine-hydrolyzing) activity	GO:0009570//chloroplast stroma
701	gi|255541376	Q0ZPV7	CL7886.Contig1_All	2.02		2.95		4.41		2.96		55.7		32		3		2		Carboxylesterase 1	Actinidia eriantha		-	GO:0004091//carboxylesterase activity	-
702	gi|147794997	O64640	CL14069.Contig2_All	4.11		0.96		4.11		0.96		18		13.9		2		1		Carboxylesterase 8	Arabidopsis thaliana		-	GO:0004091//carboxylesterase activity	-
703	gi|225438980	O64816	CL136.Contig4_All	0.37		1.44		0.37		1.44		15.2		27.5		1		1		Casein kinase II subunit alpha	Arabidopsis thaliana		GO:0006468//protein phosphorylation	GO:0008353//RNA polymerase II carboxy-terminal domain kinase activity;GO:0005524//ATP binding	-
704	gi|356535446	O80891	Unigene37579_All	4		2.01		4		2.01		21.4		24.7		2		1		Cellulose synthase-like protein B4	Arabidopsis thaliana		GO:0009987//cellular process	GO:0016757//transferase activity, transferring glycosyl groups	GO:0016020//membrane
705	gi|225446893	P49299	CL16467.Contig2_All	2.01		2.02		2.01		2.02		13.1		17.2		1		1		Citrate synthase	Cucurbita maxima		GO:0044262//cellular carbohydrate metabolic process;GO:0006635//fatty acid beta-oxidation;GO:0006099//tricarboxylic acid cycle	GO:0004108//citrate (Si)-synthase activity	GO:0005777//peroxisome;GO:0009536//plastid
706	gi|363808208	Q8GW78	CL7514.Contig1_All	0.93		2		0.93		2		31.5		40.7		1		1		Clp protease-related protein At4g12060	Arabidopsis thaliana		GO:0019538//protein metabolic process	GO:0008233//peptidase activity;GO:0005524//ATP binding	GO:0009941//chloroplast envelope;GO:0009570//chloroplast stroma;GO:0009579//thylakoid
707	gi|297737988	Q93Y22	CL15707.Contig4_All	2.55		0.43		2.56		0.43		26		10.3		3		1		Coatomer subunit delta	Arabidopsis thaliana		GO:0016192//vesicle-mediated transport;GO:0006886//intracellular protein transport	-	GO:0030131//clathrin adaptor complex
708	gi|255553161	Q5NA06	Unigene671_All	0.56		1.19		0.56		1.19		19.1		19.1		1		1		Coatomer subunit zeta-3	Oryza sativa subsp. japonica		GO:0006810//transport	-	GO:0009536//plastid
709	gi|255573421		CL12145.Contig2_All	2.01		6		2.01		6		24.9		21.7		1		3		Conserved hypothetical protein	Ricinus communis		GO:0046786//viral replication complex formation and maintenance	GO:0005515//protein binding	GO:0016023//cytoplasmic membrane-bounded vesicle;GO:0016021//integral to membrane;GO:0005773//vacuole
710	gi|255555255		CL2284.Contig1_All	0.76		4		0.76		4		7.2		11.7		1		2		Conserved hypothetical protein	Ricinus communis		-	-	-
711	gi|255574131		CL6130.Contig3_All	6		6		6		6		53.1		53.1		3		3		Conserved hypothetical protein	Ricinus communis		-	-	GO:0005774//vacuolar membrane;GO:0016023//cytoplasmic membrane-bounded vesicle;GO:0005783//endoplasmic reticulum
712	gi|329025154	Q94JU3	CL2525.Contig4_All	1.54		2		1.54		2		15.9		22		1		1		COP9 signalosome complex subunit 7	Arabidopsis thaliana		GO:0009640//photomorphogenesis;GO:0010387//signalosome assembly;GO:0010388//cullin deneddylation	GO:0004708//MAP kinase kinase activity;GO:0005515//protein binding	GO:0008180//signalosome
713	gi|158263556	O81154	CL1169.Contig1_All	2.01		2.17		4.02		4.24		27.2		25.3		3		3		Cysteine synthase	Solanum tuberosum		GO:0006535//cysteine biosynthetic process from serine	GO:0050461;GO:0030170//pyridoxal phosphate binding;GO:0004124//cysteine synthase activity;GO:0047458	GO:0005737//cytoplasm
714	gi|255572963	Q5QMN3	CL4508.Contig2_All	6.66		5.84		6.66		5.84		26.1		32.5		7		3		DEAD-box ATP-dependent RNA helicase 20	Oryza sativa subsp. japonica		-	GO:0003676//nucleic acid binding;GO:0005524//ATP binding;GO:0008026//ATP-dependent helicase activity	-
715	gi|225446899	Q9LUW5	CL1202.Contig3_All	2		4		2		4		17.4		17.4		1		2		DEAD-box ATP-dependent RNA helicase 53	Arabidopsis thaliana		GO:0009414//response to water deprivation;GO:0009651//response to salt stress;GO:0000373//Group II intron splicing;GO:0009409//response to cold	GO:0003723//RNA binding;GO:0008026//ATP-dependent helicase activity;GO:0003677//DNA binding	GO:0005618//cell wall;GO:0043234//protein complex;GO:0005739//mitochondrion;GO:0005730//nucleolus
716	gi|6225816	O04015	CL659.Contig3_All	7.75		3.84		7.75		3.84		16		13.3		4		3		Delta-1-pyrroline-5-carboxylate synthase	Actinidia deliciosa		GO:0016310//phosphorylation;GO:0006561//proline biosynthetic process;GO:0055114//oxidation-reduction process	GO:0005524//ATP binding;GO:0004349//glutamate 5-kinase activity;GO:0004350//glutamate-5-semialdehyde dehydrogenase activity	GO:0005737//cytoplasm
717	gi|350535092	P46519	Unigene24894_All	2		4.05		2		4.05		27.3		33.5		1		5		Desiccation protectant protein Lea14 homolog	Glycine max		GO:0009269//response to desiccation	-	-
718	gi|225453897	P51103	CL1530.Contig6_All	2.01		1.04		2.01		1.04		24.3		12.6		2		1		Dihydroflavonol-4-reductase	Callistephus chinensis		GO:0008152//metabolic process	GO:0016491//oxidoreductase activity;GO:0005488//binding	-
719	gi|255578100	Q8H107	CL7587.Contig2_All	2		2.1		20.3		26.62		33.2		37		14		19		Dihydrolipoyllysine-residue succinyltransferase component of 2-oxoglutarate dehydrogenase complex 2	Arabidopsis thaliana		GO:0006979//response to oxidative stress;GO:0006099//tricarboxylic acid cycle	GO:0004149//dihydrolipoyllysine-residue succinyltransferase activity;GO:0008270//zinc ion binding	GO:0045252//oxoglutarate dehydrogenase complex;GO:0022626//cytosolic ribosome;GO:0016020//membrane;GO:0005739//mitochondrion
720	gi|224105209	P13240	CL13947.Contig2_All	0.59		1.19		0.59		1.19		13		6.5		1		1		Disease resistance response protein 206	Pisum sativum		GO:0006952//defense response;GO:0009807//lignan biosynthetic process	-	-
721	gi|255565715		CL811.Contig10_All	2		2.02		4		2.59		12.8		22.4		2		2		DNA helicase	Ricinus communis		GO:0048507//meristem development;GO:2000072//regulation of defense response to fungus, incompatible interaction;GO:0006508//proteolysis	GO:0003678//DNA helicase activity;GO:0004176//ATP-dependent peptidase activity;GO:0005524//ATP binding;GO:0005515//protein binding;GO:0004252//serine-type endopeptidase activity	GO:0005730//nucleolus;GO:0009507//chloroplast
722	gi|255576447	Q40742	CL2413.Contig7_All	2.81		1.92		2.81		2		7.6		7.1		5		2		DNA repair protein RAD23	Oryza sativa subsp. japonica		GO:0043161//proteasomal ubiquitin-dependent protein catabolic process;GO:0006289//nucleotide-excision repair	GO:0003684//damaged DNA binding	GO:0005634//nucleus
723	gi|106879563		CL706.Contig11_All	4.86		1.17		4.86		1.18		74.8		18.1		3		1		DNA-binding protein	Plantago major		-	-	-
724	gi|359492508	Q8H0T4	CL15498.Contig1_All	4		1.15		4		1.15		12.3		10		2		1		E3 ubiquitin-protein ligase UPL2	Arabidopsis thaliana		GO:0006464//cellular protein modification process	GO:0005488//binding;GO:0016881//acid-amino acid ligase activity	GO:0005634//nucleus;GO:0005829//cytosol;GO:0005739//mitochondrion
725	gi|106879642		Unigene24353_All	2.22		3.46		2.22		3.46		16.2		22.1		2		2		Embryo-specific protein 3	Plantago major		-	-	GO:0031225//anchored to membrane;GO:0005774//vacuolar membrane
726	gi|462013	P35016	Unigene693_All	2		4.09		6.46		12.04		44.8		47.1		9		8		Endoplasmin homolog	Catharanthus roseus		GO:0009306//protein secretion;GO:0009414//response to water deprivation;GO:0006457//protein folding;GO:0009651//response to salt stress;GO:0010075//regulation of meristem growth;GO:0009409//response to cold;GO:0009934//regulation of meristem structural organization;GO:0046686//response to cadmium ion	GO:0005524//ATP binding;GO:0051082//unfolded protein binding	GO:0005739//mitochondrion;GO:0005774//vacuolar membrane;GO:0016023//cytoplasmic membrane-bounded vesicle;GO:0005788//endoplasmic reticulum lumen;GO:0009507//chloroplast;GO:0005634//nucleus;GO:0005886//plasma membrane
727	gi|147770366	Q9FG71	Unigene18624_All	4		4		4		4		36		22.2		2		2		ER membrane protein complex subunit 8/9 homolog	Arabidopsis thaliana		GO:0009793//embryo development ending in seed dormancy	-	GO:0005783//endoplasmic reticulum
728	gi|356524672	O49160	CL13207.Contig2_All	2.05		2.66		2.05		2.66		19.3		38		1		2		Eukaryotic translation initiation factor 3 subunit C	Arabidopsis thaliana		GO:0006413//translational initiation	GO:0005515//protein binding;GO:0003743//translation initiation factor activity	GO:0005852//eukaryotic translation initiation factor 3 complex;GO:0005634//nucleus;GO:0005829//cytosol
729	gi|15225954	Q38884	CL12769.Contig3_All	2.04		2		2.04		2		18.9		40.5		1		1		Eukaryotic translation initiation factor 3 subunit I	Arabidopsis thaliana		GO:0006413//translational initiation;GO:0046686//response to cadmium ion;GO:0009651//response to salt stress	GO:0005515//protein binding;GO:0003743//translation initiation factor activity;GO:0000166//nucleotide binding	GO:0080008//Cul4-RING ubiquitin ligase complex
730	gi|356563065	Q38884	CL8054.Contig1_All	3		2		3		2		17.4		18.3		2		1		Eukaryotic translation initiation factor 3 subunit I	Arabidopsis thaliana		GO:0016310//phosphorylation	GO:0016301//kinase activity;GO:0004872//receptor activity;GO:0000166//nucleotide binding	GO:0080008//Cul4-RING ubiquitin ligase complex
731	gi|224146166	Q9S825	CL5753.Contig1_All	2.39		2.28		2.4		2.28		21.7		15.2		2		1		Eukaryotic translation initiation factor 5-2	Arabidopsis thaliana		GO:0006446//regulation of translational initiation;GO:0016070//RNA metabolic process	GO:0003743//translation initiation factor activity	GO:0016020//membrane;GO:0005739//mitochondrion
732	gi|33325123	Q9AXJ4	Unigene31035_All	0.86		5.86		5.36		5.87		43.8		64.1		3		4		Eukaryotic translation initiation factor 5A	Manihot esculenta		GO:0006413//translational initiation;GO:0006452//translational frameshifting;GO:0008612//peptidyl-lysine modification to hypusine;GO:0045905//positive regulation of translational termination;GO:0045901//positive regulation of translational elongation	GO:0003743//translation initiation factor activity;GO:0003746//translation elongation factor activity;GO:0043022//ribosome binding	-
733	gi|192910692	P24922	CL8033.Contig4_All	4.17		6.47		6.22		6.47		31.5		37.7		4		4		Eukaryotic translation initiation factor 5A-2	Nicotiana plumbaginifolia		GO:0006413//translational initiation;GO:0006452//translational frameshifting;GO:0008612//peptidyl-lysine modification to hypusine;GO:0045905//positive regulation of translational termination;GO:0045901//positive regulation of translational elongation	GO:0003743//translation initiation factor activity;GO:0003746//translation elongation factor activity;GO:0043022//ribosome binding	-
734	gi|296081171	Q8S3U9	CL5581.Contig2_All	4		1.07		4		1.07		18		17.5		2		1		Exocyst complex component 2	Arabidopsis thaliana		GO:0009846//pollen germination;GO:0009860//pollen tube growth	-	GO:0005886//plasma membrane;GO:0005829//cytosol
735	gi|224105725	P13983	CL4472.Contig2_All	0.43		2.04		0.43		2.04		25.4		29.6		1		1		Extensin	Nicotiana tabacum		-	-	-
736	gi|255571404	P13983	Unigene25690_All	2		2		2		2		19.8		14.5		1		1		Extensin	Nicotiana tabacum		-	-	GO:0009536//plastid
737	gi|255545216	P13983	Unigene31355_All	0.42		4.01		0.42		4.01		24.3		33.3		2		2		Extensin	Nicotiana tabacum		-	-	-
738	gi|255553599	Q9ZWA8	Unigene27724_All	2		0.56		2		0.56		18.1		8.2		1		1		Fasciclin-like arabinogalactan protein 9	Arabidopsis thaliana		-	-	GO:0009505//plant-type cell wall;GO:0046658//anchored to plasma membrane
739	gi|359472706	Q7G6K7	CL7344.Contig9_All	2		2.01		2		2.01		16.1		13.7		1		1		Formin-like protein 3	Oryza sativa subsp. japonica		GO:0017148//negative regulation of translation;GO:0042023//DNA endoreduplication;GO:0045892//negative regulation of transcription, DNA-dependent	GO:0030371//translation repressor activity	GO:0005829//cytosol;GO:0009524//phragmoplast;GO:0005634//nucleus
740	gi|224056853	P46256	Unigene21704_All	6.08		5.67		11.08		15.6		31		36.8		8		10		Fructose-bisphosphate aldolase	Pisum sativum		GO:0006096//glycolysis	GO:0005515//protein binding;GO:0004332//fructose-bisphosphate aldolase activity	GO:0009507//chloroplast
741	gi|225434490		Unigene4774_All	2.56		9.93		2.75		9.93		11.2		28.8		3		7		Gamma-interferon-inducible lysosomal thiol reductase isoform 1	Vitis vinifera		-	GO:0003824//catalytic activity	GO:0005773//vacuole
742	gi|225444207	Q9SPE5	Unigene27430_All	2.08		4		2.08		4		31.2		15.4		2		2		Gamma-soluble NSF attachment protein	Arabidopsis thaliana		GO:0006886//intracellular protein transport	GO:0005488//binding;GO:0005215//transporter activity	GO:0005783//endoplasmic reticulum;GO:0005794//Golgi apparatus;GO:0005886//plasma membrane
743	gi|81075965	P37830	CL3925.Contig4_All	13.88		12.83		13.88		12.83		24.6		25.2		8		7		Glucose-6-phosphate 1-dehydrogenase	Solanum tuberosum		GO:0046686//response to cadmium ion;GO:0009051//pentose-phosphate shunt, oxidative branch	GO:0050661//NADP binding;GO:0004345//glucose-6-phosphate dehydrogenase activity	GO:0009507//chloroplast;GO:0005829//cytosol
744	gi|225451379	P51119	CL2107.Contig2_All	10.55		2.12		24.52		22.52		49.7		39		22		21		Glutamine synthetase cytosolic isozyme 2	Vitis vinifera		GO:0009399//nitrogen fixation;GO:0006542//glutamine biosynthetic process	GO:0004356//glutamate-ammonia ligase activity;GO:0005524//ATP binding	GO:0005737//cytoplasm
745	gi|225453336	P52780	CL7355.Contig2_All	6.09		13.25		6.09		13.25		23.1		26.1		3		8		Glutamine--tRNA ligase	Lupinus luteus		GO:0006424//glutamyl-tRNA aminoacylation;GO:0048481//ovule development;GO:0006425//glutaminyl-tRNA aminoacylation	GO:0004819//glutamine-tRNA ligase activity;GO:0005524//ATP binding	GO:0005829//cytosol
746	gi|147835769	Q8VZF3	CL5137.Contig1_All	1.44		2.02		1.44		2.02		7.5		10.5		2		1		Glutamyl endopeptidase	Arabidopsis thaliana		GO:0006508//proteolysis	GO:0008236//serine-type peptidase activity	GO:0016020//membrane
747	gi|224074915	Q9ZRT5	CL6533.Contig4_All	8.46		5.19		8.46		5.19		33.9		20.7		9		6		Glutathione S-transferase T1	Arabidopsis thaliana		GO:0009407//toxin catabolic process	GO:0004364//glutathione transferase activity	GO:0005777//peroxisome
748	gi|359495228	P08489	CL12869.Contig3_All	10.21		8.01		10.21		8.01		22.9		22		7		4		Glutenin, high molecular weight subunit PW212	Triticum aestivum		-	-	-
749	gi|224086078	P25857	Unigene10153_All	2		2		2.88		2		34.1		17.5		2		2		Glyceraldehyde-3-phosphate dehydrogenase B	Arabidopsis thaliana		GO:0019253//reductive pentose-phosphate cycle;GO:0055114//oxidation-reduction process;GO:0009744//response to sucrose stimulus;GO:0009416//response to light stimulus;GO:0009409//response to cold;GO:0006096//glycolysis;GO:0046686//response to cadmium ion	GO:0004365//glyceraldehyde-3-phosphate dehydrogenase (NAD+) (phosphorylating) activity;GO:0051287//NAD binding;GO:0047100//glyceraldehyde-3-phosphate dehydrogenase (NADP+) (phosphorylating) activity;GO:0005515//protein binding	GO:0009941//chloroplast envelope;GO:0009535//chloroplast thylakoid membrane;GO:0009570//chloroplast stroma;GO:0010319//stromule;GO:0048046//apoplast
750	gi|225457213	Q05966	Unigene35507_All	6.92		8.42		6.92		8.42		23.1		17.5		5		6		Glycine-rich RNA-binding protein 10	Brassica napus		-	GO:0005507//copper ion binding;GO:0003676//nucleic acid binding;GO:0005524//ATP binding	GO:0005739//mitochondrion
751	gi|225457213	Q43472	CL8336.Contig3_All	5.55		8		5.55		8		19.9		29.5		3		4		Glycine-rich RNA-binding protein blt801	Hordeum vulgare		-	GO:0005507//copper ion binding;GO:0003676//nucleic acid binding;GO:0005524//ATP binding	GO:0005739//mitochondrion
752	gi|6563322	O04266	Unigene25085_All	2.04		2		10.13		8.62		39.4		37.3		6		6		GTP-binding protein SAR1A	Brassica campestris		GO:0016192//vesicle-mediated transport;GO:0006886//intracellular protein transport	GO:0005525//GTP binding	GO:0012505//endomembrane system;GO:0005794//Golgi apparatus;GO:0005783//endoplasmic reticulum
753	gi|224113157	O81832	CL3993.Contig2_All	2.01		2		4.02		4		12.8		13.9		2		2		G-type lectin S-receptor-like serine/threonine-protein kinase At4g27290	Arabidopsis thaliana		GO:0009987//cellular process	GO:0004672//protein kinase activity;GO:0000166//nucleotide binding	-
754	gi|225435578	Q39202	CL16541.Contig3_All	2.53		2.29		2.53		2.29		16.8		17.3		2		2		G-type lectin S-receptor-like serine/threonine-protein kinase RLK1	Arabidopsis thaliana		GO:0044238//primary metabolic process;GO:0044260	GO:0004672//protein kinase activity;GO:0004871//signal transducer activity;GO:0000166//nucleotide binding	-
755	gi|1749825	P49026	CL617.Contig3_All	2.81		2		2.98		6.76		27.4		41.3		5		6		Guanine nucleotide-binding protein subunit beta-like protein	Nicotiana tabacum		GO:0016310//phosphorylation;GO:0048364//root development;GO:0048367//shoot development;GO:0009845//seed germination	GO:0004872//receptor activity;GO:0016905//myosin heavy chain kinase activity;GO:0000166//nucleotide binding	GO:0005730//nucleolus;GO:0005834//heterotrimeric G-protein complex
756	gi|406870037	P09189	CL2270.Contig2_All	2.78		3.55		9.14		9.98		76.2		78.1		5		8		Heat shock cognate 70 kDa protein	Petunia hybrida		-	GO:0005524//ATP binding	-
757	gi|1708314	P51819	CL1535.Contig1_All	1.79		5.8		26.84		28.45		47.2		41.6		24		29		Heat shock protein 83	Ipomoea nil		GO:0006457//protein folding;GO:0006950//response to stress	GO:0051082//unfolded protein binding;GO:0005524//ATP binding	GO:0005737//cytoplasm
758	gi|224103187	Q9SZN7	CL10260.Contig2_All	4		3.39		4		3.39		35.7		18.2		2		2		Heavy metal-associated isoprenylated plant protein 26	Arabidopsis thaliana		GO:0030001//metal ion transport;GO:0010286//heat acclimation	GO:0046872//metal ion binding;GO:0005515//protein binding	GO:0005886//plasma membrane
759	gi|359473388	Q9SSG3	CL6411.Contig8_All	8.02		13.79		8.02		13.79		10.1		12.8		4		10		HIPL1 protein	Arabidopsis thaliana		GO:0005975//carbohydrate metabolic process	GO:0016901//oxidoreductase activity, acting on the CH-OH group of donors, quinone or similar compound as acceptor;GO:0048038//quinone binding	GO:0046658//anchored to plasma membrane;GO:0016023//cytoplasmic membrane-bounded vesicle
760	gi|224058619	P46606	CL1147.Contig4_All	2		2		2		2		16.3		13.8		1		1		Homeobox protein HD1	Brassica napus		GO:0010089//xylem development;GO:0006355//regulation of transcription, DNA-dependent	GO:0003700//sequence-specific DNA binding transcription factor activity;GO:0043565//sequence-specific DNA binding;GO:0005515//protein binding	GO:0005634//nucleus
761	gi|147823109		CL8804.Contig1_All	1.61		1.73		1.63		1.73		22.7		24.3		2		1		Hypothetical protein VITISV_015753	Vitis vinifera		-	-	-
762	gi|225442363	O04373	CL12733.Contig3_All	11.46		2.63		11.46		2.63		36.1		9		7		2		IAA-amino acid hydrolase ILR1-like 4	Arabidopsis thaliana		GO:0009611//response to wounding;GO:0006508//proteolysis	GO:0010179//IAA-Ala conjugate hydrolase activity;GO:0047980//hippurate hydrolase activity;GO:0008237//metallopeptidase activity	GO:0005886//plasma membrane;GO:0005783//endoplasmic reticulum
763	gi|225442363	O04373	Unigene22678_All	2		2		2		2		24.3		16.4		1		1		IAA-amino acid hydrolase ILR1-like 4	Arabidopsis thaliana		GO:0009611//response to wounding;GO:0006508//proteolysis;GO:0010112//regulation of systemic acquired resistance	GO:0010179//IAA-Ala conjugate hydrolase activity;GO:0008237//metallopeptidase activity	GO:0012505//endomembrane system;GO:0005886//plasma membrane;GO:0005783//endoplasmic reticulum
764	gi|119866035	O22478	CL1732.Contig3_All	4.99		6.05		5		6.05		18.3		19.1		3		3		Importin subunit alpha	Solanum lycopersicum		GO:0006606//protein import into nucleus	GO:0005488//binding;GO:0008565//protein transporter activity	GO:0005737//cytoplasm;GO:0005643//nuclear pore
765	gi|157072591	O48965	CL5492.Contig9_All	2		0.64		2		0.64		12		23.1		1		1		Isopentenyl-diphosphate Delta-isomerase II	Camptotheca acuminata		GO:0008299//isoprenoid biosynthetic process;GO:0015995//chlorophyll biosynthetic process;GO:0015979//photosynthesis	GO:0046872//metal ion binding;GO:0016787//hydrolase activity;GO:0004452//isopentenyl-diphosphate delta-isomerase activity	-
766	gi|3202024	Q69SV0	Unigene27834_All	2.56		2		5.27		6.01		27.1		38.8		5		5		L-ascorbate peroxidase 8	Oryza sativa subsp. japonica		GO:0006979//response to oxidative stress;GO:0055114//oxidation-reduction process	GO:0020037//heme binding;GO:0016688//L-ascorbate peroxidase activity	GO:0009507//chloroplast
767	gi|255546868	O65375	Unigene11543_All	1.31		1.75		1.35		1.76		15.1		19.9		2		1		Leucine-rich repeat extensin-like protein 1	Arabidopsis thaliana		GO:0010054//trichoblast differentiation;GO:0009826//unidimensional cell growth;GO:0000904//cell morphogenesis involved in differentiation	GO:0005515//protein binding;GO:0003824//catalytic activity	GO:0009505//plant-type cell wall
768	gi|297739733	Q9T0K5	Unigene34892_All	0.75		10.26		0.75		10.26		6		27.5		1		7		Leucine-rich repeat extensin-like protein 3	Arabidopsis thaliana		-	-	-
769	gi|359493983	C0LGN2	Unigene56808_All	5.42		2		5.42		2.01		18.2		19.2		3		1		Leucine-rich repeat receptor-like serine/threonine-protein kinase At3g14840	Arabidopsis thaliana		GO:0006468//protein phosphorylation;GO:0055114//oxidation-reduction process	GO:0004715//non-membrane spanning protein tyrosine kinase activity;GO:0005524//ATP binding;GO:0004674//protein serine/threonine kinase activity;GO:0032440//2-alkenal reductase [NAD(P)] activity	GO:0005886//plasma membrane
770	gi|225440692	Q9M028	CL12418.Contig2_All	2		2		2		2		6.5		13.2		1		1		LIMR family protein At5g01460	Arabidopsis thaliana		-	-	GO:0016023//cytoplasmic membrane-bounded vesicle;GO:0016020//membrane
771	gi|225447810	C0LGH2	CL11120.Contig8_All	2.53		2		2.53		2		24.5		25.2		1		1		LRR receptor-like serine/threonine-protein kinase At1g56130	Arabidopsis thaliana		GO:0006468//protein phosphorylation	GO:0005515//protein binding;GO:0005524//ATP binding;GO:0004674//protein serine/threonine kinase activity	GO:0005886//plasma membrane
772	gi|255571730	C0LGT6	CL11164.Contig3_All	0.92		6.3		0.92		6.3		26.8		23.6		1		3		LRR receptor-like serine/threonine-protein kinase EFR	Arabidopsis thaliana		-	GO:0004672//protein kinase activity	-
773	gi|225431409	O82515	Unigene31674_All	2		2		2		2		18.5		12.5		1		1		Mannitol dehydrogenase	Medicago sativa		GO:0009809//lignin biosynthetic process;GO:0055114//oxidation-reduction process	GO:0046029//mannitol dehydrogenase activity;GO:0045551//cinnamyl-alcohol dehydrogenase activity;GO:0008270//zinc ion binding;GO:0005515//protein binding	GO:0048046//apoplast
774	gi|225425480		CL690.Contig3_All	4		1.47		4		1.47		9.3		10.6		2		2		Mannosyl-oligosaccharide glucosidase isoform 1	Vitis vinifera		GO:0010053//root epidermal cell differentiation;GO:0008152//metabolic process;GO:0048235//pollen sperm cell differentiation	GO:0004558//alpha-glucosidase activity	GO:0016023//cytoplasmic membrane-bounded vesicle;GO:0005886//plasma membrane;GO:0005783//endoplasmic reticulum
775	gi|297852306	Q9M7N6	Unigene7850_All	2.05		2		2.05		2		19.9		12.4		2		1		MFP1 attachment factor 1	Solanum lycopersicum		GO:0048527//lateral root development;GO:0007067//mitosis	GO:0005515//protein binding	GO:0005640//nuclear outer membrane;GO:0005886//plasma membrane
776	gi|225428553		CL6097.Contig2_All	2.03		2.1		2.09		2.38		24.2		29.2		2		2		Minor allergen Alt a 7	Vitis vinifera		-	GO:0016491//oxidoreductase activity;GO:0010181//FMN binding	GO:0005886//plasma membrane
777	gi|255567254		CL6740.Contig9_All	2		3.7		2		3.7		14.7		15.6		1		2		Mitochondrial import inner membrane translocase subunit tim44	Ricinus communis		GO:0006626//protein targeting to mitochondrion	GO:0015462//protein-transmembrane transporting ATPase activity	GO:0005744//mitochondrial inner membrane presequence translocase complex
778	gi|225461886	Q8VYE2	CL2521.Contig4_All	2.02		1.04		2.02		1.04		15.1		20.5		1		1		Mitochondrial import inner membrane translocase subunit TIM50	Arabidopsis thaliana		GO:0009793//embryo development ending in seed dormancy	-	GO:0005743//mitochondrial inner membrane
779	gi|225451445	P92792	CL9869.Contig2_All	4.01		4.93		4.01		4.93		14.8		38.9		2		4		Mitochondrial import receptor subunit TOM20	Solanum tuberosum		GO:0045040//protein import into mitochondrial outer membrane	GO:0005488//binding;GO:0004872//receptor activity	GO:0016021//integral to membrane;GO:0005742//mitochondrial outer membrane translocase complex
780	gi|53748497	Q9SSK7	Unigene24206_All	2		1.59		2		1.59		11.1		11.1		1		1		MLP-like protein 34	Arabidopsis thaliana		-	-	-
781	gi|224067419	P37221	Unigene12408_All	2		2.85		2		2.85		12.2		21.3		1		3		NAD-dependent malic enzyme 62 kDa isoform	Solanum tuberosum		GO:0055114//oxidation-reduction process;GO:0009651//response to salt stress;GO:0006108//malate metabolic process	GO:0051287//NAD binding;GO:0008270//zinc ion binding;GO:0016652//oxidoreductase activity, acting on NADH or NADPH, NAD or NADP as acceptor;GO:0050897//cobalt ion binding;GO:0004471//malate dehydrogenase (decarboxylating) activity;GO:0005524//ATP binding;GO:0042803//protein homodimerization activity;GO:0008948//oxaloacetate decarboxylase activity	GO:0005759//mitochondrial matrix;GO:0009507//chloroplast
782	gi|77416915	P80269	CL12768.Contig1_All	2.4		5.37		2.4		5.37		22.4		41.7		2		4		NADH dehydrogenase [ubiquinone] iron-sulfur protein 8	Solanum tuberosum		GO:0006810//transport;GO:0019684//photosynthesis, light reaction;GO:0022900//electron transport chain	GO:0009055//electron carrier activity;GO:0008137//NADH dehydrogenase (ubiquinone) activity;GO:0005506//iron ion binding;GO:0051539//4 iron, 4 sulfur cluster binding	GO:0005747//mitochondrial respiratory chain complex I
783	gi|255546341	P51615	Unigene31204_All	14.47		10.75		14.47		10.75		28.2		27.6		9		7		NADP-dependent malic enzyme	Vitis vinifera		GO:0006108//malate metabolic process;GO:0055114//oxidation-reduction process	GO:0051287//NAD binding;GO:0046872//metal ion binding;GO:0004473//malate dehydrogenase (oxaloacetate-decarboxylating) (NADP+) activity	GO:0005737//cytoplasm
784	gi|124484511	Q9M612	CL11649.Contig2_All	6.4		0.6		6.4		4.24		46.5		13.6		5		3		Nascent polypeptide-associated complex subunit alpha-like protein	Pinus taeda		GO:0015031//protein transport	-	-
785	gi|225429638	Q93XI4	CL9423.Contig1_All	5.7		11.01		5.7		11.01		25.6		26.7		4		6		N-carbamoylputrescine amidase	Oryza sativa subsp. japonica		GO:0006807//nitrogen compound metabolic process	GO:0000257//nitrilase activity;GO:0008270//zinc ion binding	GO:0009507//chloroplast
786	gi|225463067		CL7462.Contig2_All	1.43		0.85		1.43		0.85		17.4		8.2		1		1		NEDD8 ultimate buster 1	Vitis vinifera		-	-	-
787	gi|225437641	Q93W77	CL10135.Contig4_All	2		2		2		2		14.9		20.7		1		1		NifU-like protein 1	Arabidopsis thaliana		GO:0006355//regulation of transcription, DNA-dependent;GO:0032259//methylation	GO:0003677//DNA binding;GO:0003700//sequence-specific DNA binding transcription factor activity;GO:0008168//methyltransferase activity	GO:0005634//nucleus
788	gi|224115622	P10975	CL4746.Contig1_All	1.96		1.44		2		1.44		5		6.8		1		1		Non-specific lipid-transfer protein C, cotyledon-specific isoform	Ricinus communis		GO:0055114//oxidation-reduction process	GO:0016491//oxidoreductase activity;GO:0005488//binding	-
789	gi|356512681	Q7XTT4	CL14342.Contig3_All	2.01		4.02		2.01		4.02		8.8		24		1		3		Nucleolin 2	Oryza sativa subsp. japonica		-	GO:0008143//poly(A) RNA binding;GO:0000166//nucleotide binding;GO:0005515//protein binding	GO:0005774//vacuolar membrane
790	gi|225439029	Q9CAF2	CL12329.Contig2_All	0.4		2		0.4		2		8.1		8.1		1		1		Nudix hydrolase 26	Arabidopsis thaliana		-	GO:0005524//ATP binding;GO:0034432//bis(5'-adenosyl)-pentaphosphatase activity;GO:0004081//bis(5'-nucleosyl)-tetraphosphatase (asymmetrical) activity	GO:0009507//chloroplast
791	gi|225469071	Q94CD1	Unigene26430_All	2		8.92		2		8.92		7.6		19.6		1		5		Omega-hydroxypalmitate O-feruloyl transferase	Arabidopsis thaliana		-	GO:0016747//transferase activity, transferring acyl groups other than amino-acyl groups	-
792	gi|359474403		CL9931.Contig9_All	2.12		2.68		2.13		2.68		10.4		28.8		2		2		Palmitoyl-protein thioesterase 1-like	Vitis vinifera		GO:0006464//cellular protein modification process	GO:0008474//palmitoyl-(protein) hydrolase activity	GO:0016023//cytoplasmic membrane-bounded vesicle
793	gi|255539649		CL1708.Contig2_All	0.78		2.05		0.78		2.05		21.5		17.7		1		1		Peptidase	Ricinus communis		GO:0006508//proteolysis	GO:0004222//metalloendopeptidase activity	GO:0016020//membrane
794	gi|359491749	Q9LV10	CL6459.Contig2_All	3.6		2		3.6		2		14.6		16		2		1		Peptide/nitrate transporter At5g62680	Arabidopsis thaliana		GO:0006857//oligopeptide transport	GO:0005215//transporter activity	GO:0016020//membrane
795	gi|224131530	Q38931	CL111.Contig1_All	2.06		3.48		2.06		3.49		25.2		32		2		3		Peptidyl-prolyl cis-trans isomerase FKBP62	Arabidopsis thaliana		GO:0006457//protein folding	GO:0003755//peptidyl-prolyl cis-trans isomerase activity;GO:0005488//binding	-
796	gi|290760236	Q96522	CL8311.Contig1_All	2.02		13.06		2.02		15.1		27.6		50.9		1		8		Peroxidase 45	Arabidopsis thaliana		GO:0055114//oxidation-reduction process;GO:0006979//response to oxidative stress	GO:0020037//heme binding;GO:0004601//peroxidase activity	GO:0012505//endomembrane system
797	gi|3759184		CL13722.Contig2_All	3.62		2.26		3.66		2.28		14.2		16.4		2		2		phi-1	Nicotiana tabacum		GO:0009741//response to brassinosteroid stimulus	-	GO:0009505//plant-type cell wall
798	gi|255546773	P98204	CL587.Contig1_All	2		0.48		2		0.48		12.8		18.5		1		1		Phospholipid-transporting ATPase 1	Arabidopsis thaliana		GO:0006754//ATP biosynthetic process;GO:0015914//phospholipid transport	GO:0015662//ATPase activity, coupled to transmembrane movement of ions, phosphorylative mechanism;GO:0005524//ATP binding;GO:0005515//protein binding;GO:0000287//magnesium ion binding;GO:0004012//phospholipid-translocating ATPase activity	GO:0016021//integral to membrane;GO:0005886//plasma membrane
799	gi|351727304	Q1W376	Unigene14969_All	4.08		3.92		4.08		3.92		22.5		20.4		2		2		Phosphomannomutase	Glycine max		GO:0019307//mannose biosynthetic process	GO:0004615//phosphomannomutase activity	GO:0005737//cytoplasm
800	gi|356519715	Q93XX5	Unigene673_All	2		2		2		2		7		7		1		1		PI-PLC X domain-containing protein At5g67130	Arabidopsis thaliana		GO:0006629//lipid metabolic process;GO:0035556//intracellular signal transduction;GO:0016310//phosphorylation	GO:0004629//phospholipase C activity;GO:0004672//protein kinase activity;GO:0000166//nucleotide binding	GO:0016023//cytoplasmic membrane-bounded vesicle
801	gi|359476217		CL12758.Contig1_All	2		4		2		4		13.7		26		1		2		PITH domain-containing protein 1-like	Vitis vinifera		-	GO:0003676//nucleic acid binding;GO:0005524//ATP binding;GO:0008026//ATP-dependent helicase activity	-
802	gi|356551940	Q8GU92	CL9146.Contig3_All	1.08		2		1.08		2		9.6		12.5		1		1		Pleiotropic drug resistance protein 2	Oryza sativa subsp. japonica		GO:0006437//tyrosyl-tRNA aminoacylation;GO:0009793//embryo development ending in seed dormancy	GO:0003723//RNA binding;GO:0005524//ATP binding;GO:0004831//tyrosine-tRNA ligase activity	GO:0005739//mitochondrion;GO:0009507//chloroplast
803	gi|225448578	Q9FLB6	CL12065.Contig2_All	2		2		2		2		7.1		7.1		1		1		PRA1 family protein B3	Arabidopsis thaliana		GO:0016192//vesicle-mediated transport	GO:0004872//receptor activity	GO:0005783//endoplasmic reticulum
804	gi|225448578	Q9FLB6	Unigene50326_All	2		2.43		2		2.43		15.2		11.4		1		1		PRA1 family protein B3	Arabidopsis thaliana		GO:0016192//vesicle-mediated transport	GO:0004872//receptor activity	GO:0005783//endoplasmic reticulum
805	gi|224135821		CL10250.Contig5_All	3.39		0.62		3.39		0.62		27.7		8.2		2		1		Predicted protein	Populus trichocarpa		-	-	-
806	gi|224126493		CL11200.Contig1_All	2		2		2		2		13.4		4.9		1		2		Predicted protein	Populus trichocarpa		GO:0016192//vesicle-mediated transport;GO:0006886//intracellular protein transport	-	GO:0030125//clathrin vesicle coat;GO:0030131//clathrin adaptor complex;GO:0030132//clathrin coat of coated pit
807	gi|224087029		CL12394.Contig2_All	4		2		4		2		21.2		15.3		2		1		Predicted protein	Populus trichocarpa		-	-	-
808	gi|224083880	P57742	Unigene31274_All	4.34		10.24		4.35		10.26		59.7		61.2		3		6		Prefoldin subunit 5	Arabidopsis thaliana		GO:0006457//protein folding	GO:0051082//unfolded protein binding	GO:0016272//prefoldin complex
809	gi|359483619		Unigene3000_All	3.09		6.91		3.09		6.91		72.6		86.3		2		5		Prefoldin subunit 6-like	Vitis vinifera		GO:0043622//cortical microtubule organization;GO:0006457//protein folding	GO:0051082//unfolded protein binding	GO:0016023//cytoplasmic membrane-bounded vesicle;GO:0016272//prefoldin complex
810	gi|359482368		CL9364.Contig2_All	4.02		2.01		4.02		2.01		19.6		13.9		2		1		Pre-mRNA-processing-splicing factor 8-like isoform 2	Vitis vinifera		GO:0001666//response to hypoxia;GO:0005986//sucrose biosynthetic process;GO:0005982//starch metabolic process;GO:0010431//seed maturation;GO:0000398//mRNA splicing, via spliceosome	GO:0016157//sucrose synthase activity	GO:0005829//cytosol;GO:0005681//spliceosomal complex;GO:0009505//plant-type cell wall;GO:0009507//chloroplast;GO:0016020//membrane
811	gi|5281040	Q8H1H9	Unigene60209_All	1.92		2		2		2		16.4		16.4		1		1		Primary amine oxidase	Arabidopsis thaliana		GO:0055114//oxidation-reduction process;GO:0009308//amine metabolic process	GO:0005507//copper ion binding;GO:0048038//quinone binding;GO:0008131//primary amine oxidase activity	GO:0012505//endomembrane system;GO:0005773//vacuole
812	gi|224095202	Q9C660	Unigene8986_All	2		2		2		2		18.9		23		1		1		Proline-rich receptor-like protein kinase PERK10	Arabidopsis thaliana		-	GO:0005488//binding	GO:0009570//chloroplast stroma
813	gi|356526137	Q9LK03	CL14215.Contig2_All	2		2		2		2		26.5		20		1		1		Proline-rich receptor-like protein kinase PERK2	Arabidopsis thaliana		-	-	-
814	gi|359488197	Q8RY22	CL7596.Contig5_All	6.72		3.28		6.72		3.28		25.4		12.1		5		2		Protease Do-like 7	Arabidopsis thaliana		GO:0010205//photoinhibition;GO:0006508//proteolysis	GO:0004252//serine-type endopeptidase activity	GO:0009507//chloroplast
815	gi|225435249	Q7DLR9	Unigene2465_All	7.55		9.16		7.55		9.16		36.3		33.5		4		7		Proteasome subunit beta type-4	Arabidopsis thaliana		GO:0046686//response to cadmium ion;GO:0006511//ubiquitin-dependent protein catabolic process;GO:0009651//response to salt stress	GO:0004298//threonine-type endopeptidase activity	GO:0022626//cytosolic ribosome;GO:0005839//proteasome core complex;GO:0005634//nucleus
816	gi|302783030	Q67UF5	CL3927.Contig4_All	3.39		2		3.39		6.13		27.7		28.4		3		4		Protein disulfide isomerase-like 2-3	Oryza sativa subsp. japonica		GO:0034976//response to endoplasmic reticulum stress;GO:0045454//cell redox homeostasis;GO:0006662//glycerol ether metabolic process	GO:0009055//electron carrier activity;GO:0003756//protein disulfide isomerase activity;GO:0015035//protein disulfide oxidoreductase activity	GO:0009505//plant-type cell wall;GO:0016023//cytoplasmic membrane-bounded vesicle
817	gi|225448251	Q9S9Z7	CL5552.Contig7_All	4		2.06		4		2.06		41.9		22.6		3		2		Protein phosphatase 2C 10	Arabidopsis thaliana		GO:0008152//metabolic process	GO:0004722//protein serine/threonine phosphatase activity	GO:0005886//plasma membrane
818	gi|225430569	Q8RXV3	CL7532.Contig3_All	2.01		3.81		2.01		3.81		27.9		23.5		1		3		Protein phosphatase 2C 59	Arabidopsis thaliana		GO:0006470//protein dephosphorylation	GO:0046872//metal ion binding;GO:0004722//protein serine/threonine phosphatase activity	GO:0008287//protein serine/threonine phosphatase complex;GO:0005739//mitochondrion
819	gi|359487233		CL15874.Contig2_All	2		2		2		2		14.4		23.7		1		1		Protein transport protein SEC31 isoform 2	Vitis vinifera		-	-	GO:0080008//Cul4-RING ubiquitin ligase complex;GO:0016020//membrane
820	gi|225429143	P31568	CL15340.Contig1_All	2		2.02		2		2.02		13		12		1		1		Protein ycf2	Oenothera picensis		-	-	-
821	gi|224127957	Q9ZUC1	CL13374.Contig2_All	0.47		0.88		0.47		0.88		9.2		10.3		1		1		Quinone oxidoreductase-like protein At1g23740	Arabidopsis thaliana		GO:0055114//oxidation-reduction process	GO:0008270//zinc ion binding;GO:0005515//protein binding;GO:0003960//NADPH:quinone reductase activity	GO:0005777//peroxisome
822	gi|211905343	Q9ZUC1	CL14866.Contig1_All	5.79		7.56		5.79		7.56		28.7		22.8		6		6		Quinone oxidoreductase-like protein At1g23740	Arabidopsis thaliana		GO:0009644//response to high light intensity;GO:0030154//cell differentiation;GO:0055114//oxidation-reduction process	GO:0008270//zinc ion binding;GO:0003960//NADPH:quinone reductase activity	-
823	gi|296088320	Q35638	Unigene54779_All	1.52		1.17		1.52		1.17		29		21.4		1		1		Rac-like GTP-binding protein RHO1	Pisum sativum		GO:0047497//mitochondrion transport along microtubule;GO:0007264//small GTPase mediated signal transduction;GO:0009860//pollen tube growth;GO:0007005//mitochondrion organization;GO:0009793//embryo development ending in seed dormancy	GO:0005509//calcium ion binding;GO:0016787//hydrolase activity;GO:0005525//GTP binding	GO:0005741//mitochondrial outer membrane
824	gi|350538193	P92985	CL15496.Contig1_All	6		2		10		12.01		57		72		6		8		Ran-binding protein 1 homolog c	Arabidopsis thaliana		GO:0000060//protein import into nucleus, translocation	GO:0005515//protein binding	-
825	gi|225468180	Q40522	CL9973.Contig3_All	0.79		2.02		4.92		6.16		36.9		39.6		5		6		Ras-related protein Rab11D	Nicotiana tabacum		GO:0007264//small GTPase mediated signal transduction;GO:0015031//protein transport	GO:0005525//GTP binding;GO:0016787//hydrolase activity	GO:0005886//plasma membrane
826	gi|225466271	P29687	CL11155.Contig2_All	2		1.19		2		1.19		57.6		81.8		1		2		Ras-related protein Rab5	Nicotiana tabacum		-	-	-
827	gi|255537345		CL8392.Contig3_All	2		1.62		2		1.62		7.5		21		1		1		Replication factor C / DNA polymerase III gamma-tau subunit	Ricinus communis		GO:0006260//DNA replication	GO:0003887//DNA-directed DNA polymerase activity;GO:0003689//DNA clamp loader activity;GO:0005524//ATP binding	GO:0005663//DNA replication factor C complex
828	gi|224058427	Q9SUT9	CL6146.Contig3_All	2		2		2		2		10		10		1		1		Reticulon-like protein B2	Arabidopsis thaliana		-	-	GO:0005789//endoplasmic reticulum membrane;GO:0005886//plasma membrane
829	gi|255537629	Q9SUT9	CL6146.Contig5_All	4		4.01		4		4.01		26		15.9		2		3		Reticulon-like protein B2	Arabidopsis thaliana		-	-	GO:0005789//endoplasmic reticulum membrane;GO:0005886//plasma membrane
830	gi|225457085		CL13390.Contig2_All	2		2		2		2		19.5		32		1		1		Ribonuclease 3	Vitis vinifera		GO:0006333//chromatin assembly or disassembly	GO:0003677//DNA binding;GO:0003682//chromatin binding;GO:0030527//structural constituent of chromatin	GO:0000785//chromatin;GO:0005773//vacuole;GO:0005634//nucleus
831	gi|359472868	Q39221	CL1595.Contig3_All	6		7.5		6		7.5		16.9		28.5		4		4		SEC12-like protein 2	Arabidopsis thaliana		GO:0006888//ER to Golgi vesicle-mediated transport	GO:0016491//oxidoreductase activity	GO:0030176//integral to endoplasmic reticulum membrane;GO:0005886//plasma membrane;GO:0005774//vacuolar membrane;GO:0005739//mitochondrion
832	gi|356537575	Q93Y09	CL8571.Contig2_All	8		8.39		8		8.4		19.5		27.5		4		5		Serine carboxypeptidase-like 45	Arabidopsis thaliana		GO:0006508//proteolysis	GO:0004185//serine-type carboxypeptidase activity	GO:0016023//cytoplasmic membrane-bounded vesicle
833	gi|21901929	P32826	Unigene702_All	2.81		4.84		2.81		4.84		15.4		25		4		5		Serine carboxypeptidase-like 49	Arabidopsis thaliana		GO:0006508//proteolysis	GO:0004185//serine-type carboxypeptidase activity	GO:0016023//cytoplasmic membrane-bounded vesicle;GO:0005773//vacuole
834	gi|225439817	Q9FYB7	CL4255.Contig10_All	2		2		2		2		23		41		1		1		Serine/arginine-rich splicing factor RS2Z32	Arabidopsis thaliana		-	GO:0046872//metal ion binding	GO:0005739//mitochondrion
835	gi|359479658		CL6981.Contig1_All	2.51		4.04		2.51		4.04		23.1		20.9		2		2		Serine/threonine-protein kinase BUD32 homolog	Vitis vinifera		GO:0006468//protein phosphorylation	GO:0004713//protein tyrosine kinase activity;GO:0005524//ATP binding	GO:0012505//endomembrane system;GO:0005739//mitochondrion
836	gi|350536791	Q60EX6	CL9912.Contig1_All	2		0.54		2		0.54		18.9		10.1		1		1		Serine/threonine-protein phosphatase BSL1 homolog	Oryza sativa subsp. japonica		-	GO:0004722//protein serine/threonine phosphatase activity	-
837	gi|224076000	P48578	Unigene29043_All	2.42		2.11		2.42		2.11		18.3		20.3		1		2		Serine/threonine-protein phosphatase PP2A-3 catalytic subunit	Arabidopsis thaliana		GO:0007049//cell cycle;GO:0006470//protein dephosphorylation	GO:0046872//metal ion binding;GO:0004722//protein serine/threonine phosphatase activity	GO:0005737//cytoplasm;GO:0005730//nucleolus;GO:0005886//plasma membrane;GO:0000159//protein phosphatase type 2A complex
838	gi|255553241	P49972	CL2424.Contig4_All	4.68		1.28		4.68		1.28		21.3		18		2		1		Signal recognition particle 54 kDa protein 2	Solanum lycopersicum		GO:0006617//SRP-dependent cotranslational protein targeting to membrane, signal sequence recognition	GO:0017111//nucleoside-triphosphatase activity;GO:0003729//mRNA binding;GO:0008312//7S RNA binding;GO:0005525//GTP binding	GO:0005786//signal recognition particle, endoplasmic reticulum targeting
839	gi|225425902		CL8300.Contig2_All	3.14		1.25		3.14		1.25		23.1		18.5		3		1		Signal recognition particle 72 kDa protein	Vitis vinifera		GO:0006614//SRP-dependent cotranslational protein targeting to membrane	GO:0008312//7S RNA binding	GO:0016023//cytoplasmic membrane-bounded vesicle;GO:0048500//signal recognition particle
840	gi|297816114	Q9SMU7	CL515.Contig2_All	2		2		2		2		24.2		46.2		1		1		Signal recognition particle 9 kDa protein	Arabidopsis thaliana		GO:0045900//negative regulation of translational elongation;GO:0006614//SRP-dependent cotranslational protein targeting to membrane	GO:0008312//7S RNA binding;GO:0005047//signal recognition particle binding	GO:0005786//signal recognition particle, endoplasmic reticulum targeting
841	gi|106879633	Q39255	Unigene16857_All	2.01		1.31		2.01		1.31		34.7		22.1		1		1		SKP1-like protein 1A	Arabidopsis thaliana		GO:0006511//ubiquitin-dependent protein catabolic process	-	-
842	gi|359481615	Q9FG38	CL9454.Contig5_All	5.14		0.86		5.14		0.86		24.6		28.3		4		1		Sorting nexin 1	Arabidopsis thaliana		GO:0035556//intracellular signal transduction;GO:0009958//positive gravitropism;GO:0048364//root development;GO:0006623//protein targeting to vacuole;GO:0008333//endosome to lysosome transport;GO:0006896//Golgi to vacuole transport;GO:0010252//auxin homeostasis;GO:0007154//cell communication	GO:0035091//phosphatidylinositol binding	GO:0030904//retromer complex;GO:0005771//multivesicular body
843	gi|356516027	Q94BN2	CL577.Contig13_All	2		2		2		2		9.7		7.8		1		1		Spermine synthase	Arabidopsis thaliana		GO:0008295//spermidine biosynthetic process;GO:0032259//methylation	GO:0005515//protein binding;GO:0004766//spermidine synthase activity;GO:0016768//spermine synthase activity;GO:0030750	GO:0005737//cytoplasm
844	gi|225423737	Q8RXF1	Unigene701_All	13.77		0.89		13.77		0.89		23.9		12		7		1		Splicing factor 3A subunit 1	Arabidopsis thaliana		GO:0006396//RNA processing	GO:0003723//RNA binding	-
845	gi|224085641	Q9FJL0	Unigene18162_All	5.79		0.76		5.79		0.86		19.7		26		3		1		Structural maintenance of chromosomes protein 4	Arabidopsis thaliana		GO:0007062//sister chromatid cohesion	GO:0005524//ATP binding;GO:0005215//transporter activity	GO:0008278//cohesin complex;GO:0009507//chloroplast;GO:0005634//nucleus
846	gi|350537151	O65351	Unigene6109_All	2.19		4.46		4.18		4.46		12.5		16.6		3		4		Subtilisin-like protease	Arabidopsis thaliana		GO:0048359//mucilage metabolic process involved seed coat development;GO:0080001//mucilage extrusion from seed coat;GO:0006508//proteolysis;GO:0043086//negative regulation of catalytic activity	GO:0042802//identical protein binding;GO:0004252//serine-type endopeptidase activity	GO:0009505//plant-type cell wall;GO:0048046//apoplast
847	gi|350537933	Q6DQL1	CL2707.Contig1_All	2.32		9.6		2.32		9.6		28.3		39.5		2		9		Succinyl-CoA ligase [ADP-forming] subunit alpha-2	Solanum lycopersicum		GO:0006104//succinyl-CoA metabolic process;GO:0006105//succinate metabolic process;GO:0006099//tricarboxylic acid cycle	GO:0004776//succinate-CoA ligase (GDP-forming) activity;GO:0005507//copper ion binding;GO:0003878//ATP citrate synthase activity;GO:0005524//ATP binding;GO:0004775//succinate-CoA ligase (ADP-forming) activity	GO:0005739//mitochondrion
848	gi|225428380	Q9SJT1	Unigene4089_All	2.14		1		2.14		1		7.9		5.3		1		1		SUMO-activating enzyme subunit 2	Arabidopsis thaliana		GO:0009793//embryo development ending in seed dormancy;GO:0016925//protein sumoylation	GO:0005524//ATP binding;GO:0019948//SUMO activating enzyme activity	GO:0005829//cytosol
849	gi|386870491	P11796	Unigene31392_All	4		6		6.01		8.18		48.7		37.6		3		5		Superoxide dismutase [Mn]	Nicotiana plumbaginifolia		GO:0019430//removal of superoxide radicals;GO:0055114//oxidation-reduction process	GO:0046872//metal ion binding;GO:0004784//superoxide dismutase activity	GO:0005759//mitochondrial matrix
850	gi|296084315	Q946Y7	CL10896.Contig4_All	1.52		2.01		1.52		2.01		14.7		16.7		1		1		Syntaxin-61	Arabidopsis thaliana		GO:0006944//cellular membrane fusion;GO:0048193//Golgi vesicle transport;GO:0006886//intracellular protein transport	GO:0005484//SNAP receptor activity	GO:0030140//trans-Golgi network transport vesicle;GO:0016020//membrane
851	gi|359497202	P28769	CL2182.Contig3_All	3.89		10.58		3.9		10.58		26.8		32.5		4		8		T-complex protein 1 subunit alpha	Arabidopsis thaliana		GO:0046686//response to cadmium ion;GO:0006457//protein folding	GO:0051082//unfolded protein binding;GO:0005524//ATP binding	GO:0005737//cytoplasm
852	gi|255579021	Q9FG36	CL10164.Contig7_All	4		4		4		4		24.9		21.8		2		2		Thioredoxin-like 3-1	Arabidopsis thaliana		GO:0006950//response to stress	GO:0051087//chaperone binding;GO:0001671//ATPase activator activity	GO:0005737//cytoplasm
853	gi|255579901	Q8VWG7	CL10920.Contig3_All	6.02		2		6.02		2		21.8		19.7		4		2		TPR repeat-containing thioredoxin TDX	Arabidopsis thaliana		GO:0006457//protein folding;GO:0045454//cell redox homeostasis;GO:0010286//heat acclimation;GO:0051259//protein oligomerization	GO:0016671//oxidoreductase activity, acting on a sulfur group of donors, disulfide as acceptor;GO:0030544//Hsp70 protein binding	-
854	gi|359496003		CL13681.Contig2_All	1		1.4		1		1.4		7		24.7		1		1		Transaldolase-like	Vitis vinifera		GO:0005975//carbohydrate metabolic process	GO:0008270//zinc ion binding;GO:0004801//sedoheptulose-7-phosphate:D-glyceraldehyde-3-phosphate glyceronetransferase activity	GO:0009507//chloroplast
855	gi|359481387		CL110.Contig4_All	2		1.72		2.04		1.73		13.2		24.5		1		1		Translin	Vitis vinifera		-	GO:0043565//sequence-specific DNA binding	GO:0009507//chloroplast
856	gi|390132016	O81283	CL4450.Contig3_All	2		2		2		2		7.7		9		1		1		Translocase of chloroplast 159	Arabidopsis thaliana		GO:0006184//GTP catabolic process;GO:0045036//protein targeting to chloroplast	GO:0005515//protein binding;GO:0003924//GTPase activity;GO:0004888//transmembrane signaling receptor activity;GO:0005525//GTP binding	GO:0005829//cytosol;GO:0009707//chloroplast outer membrane
857	gi|356525371		Unigene48372_All	2		0.4		2		0.4		36.6		18.3		1		1		Transmembrane 9 superfamily member 3-like	Glycine max		-	-	GO:0016021//integral to membrane;GO:0005794//Golgi apparatus
858	gi|225463208		CL6685.Contig2_All	4.01		2.14		4.01		2.14		14.3		16.1		3		3		Transmembrane CLPTM1 family protein-like	Vitis vinifera		-	-	GO:0016021//integral to membrane;GO:0005783//endoplasmic reticulum;GO:0005739//mitochondrion
859	gi|225446491	B6VJS4	CL5077.Contig1_All	7.75		4.68		7.75		4.68		38.5		23.1		7		4		Trans-resveratrol di-O-methyltransferase	Vitis vinifera		-	GO:0008171//O-methyltransferase activity	-
860	gi|283131196	Q9SU50	CL4687.Contig5_All	9.99		10.4		9.99		10.4		22.2		26.3		5		6		Trehalase	Arabidopsis thaliana		GO:0005993//trehalose catabolic process	GO:0004555//alpha,alpha-trehalase activity	GO:0005886//plasma membrane
861	gi|225452543	Q8LFJ5	Unigene2743_All	2.42		1.48		2.43		1.48		24.6		36.1		1		1		TRM112-like protein At1g22270	Arabidopsis thaliana		GO:0035265//organ growth;GO:0051726//regulation of cell cycle;GO:0042127//regulation of cell proliferation	-	-
862	gi|225426385	P45960	Unigene32256_All	1.29		0.48		18.59		12.66		37.6		29.1		18		11		Tubulin beta-4 chain	Oryza sativa subsp. japonica		GO:0009651//response to salt stress;GO:0009409//response to cold;GO:0051258//protein polymerization;GO:0006184//GTP catabolic process;GO:0007018//microtubule-based movement	GO:0003924//GTPase activity;GO:0005200//structural constituent of cytoskeleton;GO:0005525//GTP binding	GO:0005874//microtubule;GO:0005737//cytoplasm;GO:0005886//plasma membrane
863	gi|225428263	Q9LGE6	Unigene13611_All	2.06		4		2.06		4		41.7		45.5		2		2		U6 snRNA-associated Sm-like protein LSm4	Oryza sativa subsp. japonica		-	GO:0003676//nucleic acid binding	GO:0030529//ribonucleoprotein complex
864	gi|118482610	Q7Y175	CL1221.Contig3_All	1.37		0.32		1.37		0.32		18.3		6.8		1		0		UBA and UBX domain-containing protein At4g15410	Arabidopsis thaliana		-	GO:0005515//protein binding	-
865	gi|225424639	Q9ZPR0	CL4569.Contig4_All	2.02		2.01		2.02		2.01		8.6		10.8		1		1		Ubiquinone biosynthesis protein COQ4 homolog	Arabidopsis thaliana		GO:0006744//ubiquinone biosynthetic process	-	GO:0005743//mitochondrial inner membrane
866	gi|359487017	Q9FPT1	Unigene504_All	2.96		2.79		2.96		2.79		11.3		13.1		2		3		Ubiquitin carboxyl-terminal hydrolase 12	Arabidopsis thaliana		GO:0006511//ubiquitin-dependent protein catabolic process	GO:0004221//ubiquitin thiolesterase activity	-
867	gi|38142359	P93028	CL5284.Contig3_All	0.39		0.5		8.52		9.28		25		17		6		5		Ubiquitin-activating enzyme E1 1	Arabidopsis thaliana		GO:0006464//cellular protein modification process	GO:0005524//ATP binding;GO:0008641//small protein activating enzyme activity;GO:0016874//ligase activity	-
868	gi|164457703	Q2V6K0	CL13649.Contig1_All	2.01		3.42		2.01		3.42		17.2		18		1		4		UDP-glucose flavonoid 3-O-glucosyltransferase 6	Fragaria ananassa		-	GO:0016757//transferase activity, transferring glycosyl groups	-
869	gi|359477536		Unigene20700_All	2		2		2		2		19.3		24.4		1		1		Uncharacterized N-acetyltransferase p20	Vitis vinifera		GO:0009737//response to abscisic acid stimulus;GO:0008152//metabolic process	GO:0008080//N-acetyltransferase activity	-
870	gi|224141941	Q8W487	CL9091.Contig1_All	2		2		2		2		26.2		12.8		1		1		Uncharacterized protein At2g39795	Arabidopsis thaliana		-	-	GO:0005759//mitochondrial matrix
871	gi|225461632	Q9LKA5	CL5876.Contig6_All	5.51		6		5.51		6		21		15.5		5		4		Uncharacterized protein At3g15000	Arabidopsis thaliana		-	GO:0050897//cobalt ion binding;GO:0005515//protein binding	GO:0005739//mitochondrion
872	gi|225431796	Q9LKA5	Unigene33350_All	2		2		2		2		15.3		16.1		1		1		Uncharacterized protein At3g15000	Arabidopsis thaliana		-	GO:0050897//cobalt ion binding	GO:0005739//mitochondrion
873	gi|225442649		Unigene29660_All	2		2		2		2		21.8		20.2		1		1		Uncharacterized protein LOC100241173	Vitis vinifera		-	-	GO:0005886//plasma membrane
874	gi|359483816		Unigene41628_All	0.9		2.03		0.9		2.03		5.8		21.2		1		2		Uncharacterized protein LOC100245309	Vitis vinifera		-	-	-
875	gi|359483090		CL7983.Contig4_All	4.2		3.18		4.2		3.18		9.9		11.3		3		2		Uncharacterized protein LOC100255062	Vitis vinifera		GO:0010584//pollen exine formation	-	-
876	gi|225461959		Unigene38076_All	2.62		1.47		2.62		1.47		16.7		9.6		2		1		Uncharacterized protein LOC100258311	Vitis vinifera		-	-	GO:0005739//mitochondrion
877	gi|359481589		CL4092.Contig2_All	2		4.49		2		4.49		8.2		22.3		1		3		Uncharacterized protein LOC100263058	Vitis vinifera		-	GO:0016787//hydrolase activity	-
878	gi|225424297		CL7656.Contig6_All	6.06		3.44		6.06		3.44		21.5		25		4		3		Uncharacterized protein LOC100264607 isoform 1	Vitis vinifera		-	-	GO:0005774//vacuolar membrane;GO:0005783//endoplasmic reticulum;GO:0005634//nucleus;GO:0005886//plasma membrane
879	gi|359474216		CL12668.Contig2_All	2		2		2		2		22.2		13		1		1		Uncharacterized protein LOC100264973	Vitis vinifera		-	-	-
880	gi|225448355		CL7604.Contig9_All	0.63		5.07		3.34		5.07		22.8		24.2		4		3		Uncharacterized protein LOC100265611	Vitis vinifera		-	-	GO:0005739//mitochondrion;GO:0009536//plastid;GO:0005773//vacuole
881	gi|351721436		CL9521.Contig4_All	2.52		0.95		2.52		0.95		17.7		25.7		2		1		Uncharacterized protein LOC100527775	Glycine max		-	-	-
882	gi|118485672		CL216.Contig4_All	1.64		2		1.65		2		23.6		27.9		1		1		Unknown	Populus trichocarpa		GO:0055114//oxidation-reduction process	GO:0003676//nucleic acid binding;GO:0016491//oxidoreductase activity;GO:0000166//nucleotide binding	-
883	gi|388502700		Unigene15564_All	2		2		2		2		19.8		26		1		1		Unknown	Lotus japonicus		-	GO:0003676//nucleic acid binding	-
884	gi|302143924		CL1511.Contig2_All	3.94		1.4		3.94		1.4		19		11		2		1		Unnamed protein product	Vitis vinifera		GO:0000059//protein import into nucleus, docking	GO:0008565//protein transporter activity;GO:0005488//binding	GO:0005643//nuclear pore;GO:0009507//chloroplast
885	gi|296084285		Unigene33137_All	0.41		2.71		0.41		2.71		19.3		31		1		4		Unnamed protein product	Vitis vinifera		-	GO:0008430//selenium binding	GO:0012505//endomembrane system;GO:0016023//cytoplasmic membrane-bounded vesicle
886	gi|297738490		Unigene36477_All	3.41		2		3.41		2		19.6		4.9		2		1		Unnamed protein product	Vitis vinifera		GO:0042742//defense response to bacterium;GO:0016192//vesicle-mediated transport;GO:0040007//growth	GO:0005085//guanyl-nucleotide exchange factor activity;GO:0005515//protein binding	GO:0005769//early endosome;GO:0005802//trans-Golgi network
887	gi|297851252	Q9FZ89	CL6590.Contig2_All	3.53		2.07		3.53		2.07		47.8		47.8		3		2		UPF0426 protein At1g28150	Arabidopsis thaliana		GO:0006259//DNA metabolic process	GO:0008026//ATP-dependent helicase activity;GO:0000166//nucleotide binding	GO:0010287//plastoglobule;GO:0016020//membrane
888	gi|9255873	Q42942	CL10060.Contig2_All	2.16		5.37		2.16		5.37		15		19.2		2		3		Uridine 5'-monophosphate synthase	Nicotiana tabacum		GO:0044205//'de novo' UMP biosynthetic process;GO:0006207//'de novo' pyrimidine nucleobase biosynthetic process;GO:0046686//response to cadmium ion;GO:0016036//cellular response to phosphate starvation	GO:0004590//orotidine-5'-phosphate decarboxylase activity;GO:0000287//magnesium ion binding;GO:0004588//orotate phosphoribosyltransferase activity	-
889	gi|255546239	Q9SZE4	CL1983.Contig3_All	3.68		2		3.68		2		30.1		15.1		2		1		Vacuolar protein sorting-associated protein 32 homolog 2	Arabidopsis thaliana		GO:0015031//protein transport	-	-
890	gi|225433841	P93736	CL12502.Contig1_All	6.86		2.79		6.86		2.79		19.3		14.7		5		2		Valine--tRNA ligase	Arabidopsis thaliana		GO:0046686//response to cadmium ion;GO:0006428//isoleucyl-tRNA aminoacylation	GO:0005524//ATP binding;GO:0004822//isoleucine-tRNA ligase activity;GO:0008270//zinc ion binding	GO:0005829//cytosol
891	gi|296082955	Q9LVP9	CL1545.Contig3_All	2		2		2		2		33.8		18		1		1		Vesicle transport v-SNARE 13	Arabidopsis thaliana		GO:0016192//vesicle-mediated transport;GO:0006886//intracellular protein transport	-	GO:0016020//membrane
892	gi|225464234	O48850	CL16629.Contig1_All	1.27		2.81		1.27		2.81		18.6		16.8		1		2		Vesicle-associated membrane protein 725	Arabidopsis thaliana		GO:0009733//response to auxin stimulus;GO:0006888//ER to Golgi vesicle-mediated transport;GO:0006406//mRNA export from nucleus	GO:0005515//protein binding;GO:0005525//GTP binding	GO:0005829//cytosol;GO:0031965//nuclear membrane;GO:0016021//integral to membrane;GO:0005768//endosome;GO:0005774//vacuolar membrane;GO:0005783//endoplasmic reticulum;GO:0005886//plasma membrane
893	gi|57283137	O81644	CL10361.Contig2_All	4.02		4		4.02		4		28.7		23		2		2		Villin-2	Arabidopsis thaliana		GO:0051014//actin filament severing;GO:0051017//actin filament bundle assembly	GO:0051015//actin filament binding	-
894	gi|224113019	O82702	Unigene35531_All	1.55		2.09		16		14.1		67.5		48.1		12		9		V-type proton ATPase subunit G 1	Nicotiana tabacum		GO:0015992//proton transport	GO:0016820//hydrolase activity, acting on acid anhydrides, catalyzing transmembrane movement of substances	GO:0016471//vacuolar proton-transporting V-type ATPase complex
895	gi|225436703		Unigene38110_All	2		2.04		2		2.04		14.7		10.6		1		1		WD repeat domain phosphoinositide-interacting protein 3	Vitis vinifera		GO:0042594//response to starvation;GO:0010150//leaf senescence;GO:0006914//autophagy	-	-
896	gi|224072140	F4JJP1	CL9671.Contig1_All	0.54		0.53		0.54		0.53		24.7		37.7		1		1		WEB family protein At4g27595	Arabidopsis thaliana		-	-	GO:0005773//vacuole
897	gi|224053312	Q9C826	CL15400.Contig2_All	6.72		5.5		6.72		5.5		39.2		19.4		5		3		Xanthoxin dehydrogenase	Arabidopsis thaliana		GO:0055114//oxidation-reduction process;GO:0009750//response to fructose stimulus;GO:0009414//response to water deprivation;GO:0009408//response to heat;GO:0010115//regulation of abscisic acid biosynthetic process;GO:0006561//proline biosynthetic process;GO:0010182//sugar mediated signaling pathway	GO:0005488//binding;GO:0004316//3-oxoacyl-[acyl-carrier-protein] reductase (NADPH) activity;GO:0010301//xanthoxin dehydrogenase activity	GO:0005829//cytosol
898	gi|44917147	O49996	Unigene34923_All		2	6			4.07	13.65			45.2	62.1			3	10		14-3-3-like protein D	Nicotiana tabacum		GO:0042742//defense response to bacterium;GO:0048366//leaf development;GO:0009742//brassinosteroid mediated signaling pathway;GO:0046686//response to cadmium ion	GO:0045309//protein phosphorylated amino acid binding;GO:0019904//protein domain specific binding	GO:0005829//cytosol;GO:0009941//chloroplast envelope;GO:0009505//plant-type cell wall;GO:0005634//nucleus;GO:0005886//plasma membrane
899	gi|224069216	P17407	Unigene15494_All		2	4			2	4			21.4	38.1			1	2		21 kDa protein	Daucus carota		-	GO:0046910//pectinesterase inhibitor activity	-
900	gi|225465653		CL3375.Contig1_All		1.8	1.22			1.8	1.22			30.6	9.6			1	1		26S proteasome non-ATPase regulatory subunit 1	Vitis vinifera		GO:0042176//regulation of protein catabolic process;GO:0006511//ubiquitin-dependent protein catabolic process;GO:0050790//regulation of catalytic activity	GO:0005488//binding;GO:0030234//enzyme regulator activity	GO:0008540//proteasome regulatory particle, base subcomplex;GO:0005886//plasma membrane;GO:0005634//nucleus;GO:0005829//cytosol
901	gi|225451255		Unigene49648_All		2.02	4			2.02	4.01			23.3	52.4			1	2		26S proteasome non-ATPase regulatory subunit 11 isoform 2	Vitis vinifera		-	GO:0005488//binding	GO:0000502//proteasome complex
902	gi|225453951	P62302	CL852.Contig5_All		0.53	0.74			0.53	0.74			28.5	27.2			0	1		40S ribosomal protein S13	Glycine max		GO:0000911//cytokinesis by cell plate formation;GO:0006412//translation;GO:0010090//trichome morphogenesis;GO:0009965//leaf morphogenesis	GO:0003735//structural constituent of ribosome	GO:0005618//cell wall;GO:0005730//nucleolus;GO:0022627//cytosolic small ribosomal subunit;GO:0009507//chloroplast;GO:0016020//membrane
903	gi|225455513	Q9STY6	CL9782.Contig3_All		2	4.03			2	4.03			38.5	51.6			1	2		40S ribosomal protein S20-2	Arabidopsis thaliana		GO:0006412//translation	GO:0003735//structural constituent of ribosome;GO:0003723//RNA binding	GO:0005730//nucleolus;GO:0005618//cell wall;GO:0022627//cytosolic small ribosomal subunit;GO:0016020//membrane
904	gi|224083430	O80363	Unigene35037_All		0.63	0.63			0.63	0.63			26.7	20			1	1		50S ribosomal protein L17	Nicotiana tabacum		GO:0006412//translation	GO:0003735//structural constituent of ribosome	GO:0005840//ribosome;GO:0005739//mitochondrion
905	gi|296084377	O80575	CL14281.Contig2_All		0.62	0.34			0.62	0.34			17.3	12.4			1	1		6,7-dimethyl-8-ribityllumazine synthase	Arabidopsis thaliana		GO:0009231//riboflavin biosynthetic process;GO:0009867//jasmonic acid mediated signaling pathway	GO:0004746//riboflavin synthase activity;GO:0000906//6,7-dimethyl-8-ribityllumazine synthase activity	GO:0009349//riboflavin synthase complex;GO:0009570//chloroplast stroma
906	gi|359479518	Q8VZB9	CL1286.Contig2_All		2	4.05			5.18	7.17			32.4	35.2			3	9		60S ribosomal protein L10a-1	Arabidopsis thaliana		GO:0048569//post-embryonic organ development;GO:0009955//adaxial/abaxial pattern specification;GO:0006412//translation;GO:0006396//RNA processing	GO:0003735//structural constituent of ribosome;GO:0003723//RNA binding	GO:0005730//nucleolus;GO:0005886//plasma membrane;GO:0022625//cytosolic large ribosomal subunit
907	gi|225449052	Q9FF52	Unigene4797_All		6	8.09			6	8.09			21.7	31.3			3	8		60S ribosomal protein L12-3	Arabidopsis thaliana		GO:0009409//response to cold;GO:0042254//ribosome biogenesis;GO:0006412//translation	GO:0003735//structural constituent of ribosome;GO:0008270//zinc ion binding	GO:0005730//nucleolus;GO:0005773//vacuole;GO:0022625//cytosolic large ribosomal subunit;GO:0009507//chloroplast
908	gi|351722819	Q9SRX2	CL4979.Contig3_All		0.5	0.42			0.5	0.42			22.6	17.9			1	1		60S ribosomal protein L19-1	Arabidopsis thaliana		GO:0006412//translation	GO:0003735//structural constituent of ribosome	GO:0005840//ribosome
909	gi|297721793	Q43291	CL1197.Contig2_All		2	1.43			2	1.43			25	28.1			1	1		60S ribosomal protein L21-1	Arabidopsis thaliana		GO:0006412//translation	GO:0003735//structural constituent of ribosome	GO:0022625//cytosolic large ribosomal subunit;GO:0005739//mitochondrion
910	gi|224110420	Q9M9W1	Unigene35395_All		4	4			4	4			54.9	69.5			3	2		60S ribosomal protein L22-2	Arabidopsis thaliana		GO:0006412//translation	GO:0003735//structural constituent of ribosome	GO:0005840//ribosome
911	gi|730557	P40590	CL3977.Contig4_All		0.65	2			0.65	2			35.8	35			1	1		60S ribosomal protein L34	Pisum sativum		GO:0006412//translation	GO:0003735//structural constituent of ribosome	GO:0005840//ribosome
912	gi|359483254	P60040	CL8433.Contig2_All		0.85	12.21			6.47	13.86			42.8	51.9			3	10		60S ribosomal protein L7-2	Arabidopsis thaliana		GO:0006412//translation	GO:0003735//structural constituent of ribosome;GO:0005515//protein binding	GO:0005730//nucleolus;GO:0005886//plasma membrane;GO:0005618//cell wall;GO:0005774//vacuolar membrane;GO:0022625//cytosolic large ribosomal subunit;GO:0009507//chloroplast
913	gi|242049786	P35685	Unigene13292_All		2	5.74			2	5.74			19.8	39.2			1	5		60S ribosomal protein L7a	Oryza sativa subsp. japonica		GO:0042254//ribosome biogenesis;GO:0006412//translation	GO:0003735//structural constituent of ribosome	GO:0005840//ribosome
914	gi|307135913	P49209	CL3673.Contig2_All		1.45	2.8			17.78	21.05			66.5	72.2			14	16		60S ribosomal protein L9-1	Arabidopsis thaliana		GO:0006412//translation;GO:0009955//adaxial/abaxial pattern specification	GO:0019843//rRNA binding;GO:0003735//structural constituent of ribosome	GO:0005730//nucleolus;GO:0009941//chloroplast envelope;GO:0005774//vacuolar membrane;GO:0022625//cytosolic large ribosomal subunit;GO:0005886//plasma membrane
915	gi|225427157	Q8LPK2	CL12866.Contig4_All		2.92	2.01			2.92	2.01			12.8	19.4			2	1		ABC transporter B family member 2	Arabidopsis thaliana		GO:0055085//transmembrane transport;GO:0006200//ATP catabolic process	GO:0042626//ATPase activity, coupled to transmembrane movement of substances;GO:0005524//ATP binding	GO:0005739//mitochondrion;GO:0016021//integral to membrane
916	gi|296085461	Q8LPJ4	CL6385.Contig3_All		2.93	6.88			2.93	6.88			15	22.9			4	4		ABC transporter E family member 2	Arabidopsis thaliana		GO:0006200//ATP catabolic process	GO:0051536//iron-sulfur cluster binding;GO:0009055//electron carrier activity;GO:0005524//ATP binding;GO:0015408	-
917	gi|359476754	Q9S9K4	CL13333.Contig2_All		2	2			2	2			5.4	5.2			1	1		Aspartic proteinase-like protein 2	Arabidopsis thaliana		GO:0006508//proteolysis	GO:0016787//hydrolase activity	GO:0031225//anchored to membrane;GO:0016023//cytoplasmic membrane-bounded vesicle
918	gi|2493046	Q40089	CL7437.Contig3_All		10.51	7.86			10.51	10.51			56.9	53.4			9	7		ATP synthase subunit delta'	Ipomoea batatas		GO:0042777//plasma membrane ATP synthesis coupled proton transport;GO:0009651//response to salt stress	GO:0046933//hydrogen ion transporting ATP synthase activity, rotational mechanism;GO:0008270//zinc ion binding;GO:0005524//ATP binding;GO:0046961//proton-transporting ATPase activity, rotational mechanism	GO:0005754//mitochondrial proton-transporting ATP synthase, catalytic core
919	gi|297739077	Q9SGY2	CL3295.Contig3_All		4.39	2			4.39	4			22.7	10.5			2	2		ATP-citrate synthase alpha chain protein 1	Arabidopsis thaliana		GO:0016117//carotenoid biosynthetic process;GO:0019252//starch biosynthetic process;GO:0009911//positive regulation of flower development;GO:0007568//aging;GO:0043481//anthocyanin accumulation in tissues in response to UV light;GO:0015995//chlorophyll biosynthetic process;GO:0045793//positive regulation of cell size;GO:0045995//regulation of embryonic development;GO:0048366//leaf development;GO:0…	GO:0003878//ATP citrate synthase activity;GO:0016829//lyase activity;GO:0005524//ATP binding;GO:0004775//succinate-CoA ligase (ADP-forming) activity	GO:0005829//cytosol;GO:0009346//citrate lyase complex
920	gi|359488682	P46942	CL1904.Contig3_All		0.66	2.01			2.97	4.02			19.2	21.6			3	2		ATP-dependent RNA helicase-like protein DB10	Nicotiana sylvestris		GO:0006200//ATP catabolic process	GO:0004004//ATP-dependent RNA helicase activity;GO:0003676//nucleic acid binding;GO:0005524//ATP binding	-
921	gi|113912329	Q9FF86	Unigene17694_All		2.17	8.27			2.17	8.27			9.4	23.8			2	5		BAHD acyltransferase DCR	Arabidopsis thaliana		GO:0009793//embryo development ending in seed dormancy;GO:0010143//cutin biosynthetic process;GO:0048730//epidermis morphogenesis;GO:0051179//localization;GO:0010090//trichome morphogenesis	GO:0047672	GO:0005737//cytoplasm
922	gi|224144897	Q8GT20	CL3917.Contig2_All		4.44	3.09			4.44	3.09			21.9	26			3	2		Benzyl alcohol O-benzoyltransferase	Nicotiana tabacum		-	GO:0016747//transferase activity, transferring acyl groups other than amino-acyl groups	-
923	gi|225437830	Q9M2J9	Unigene2866_All		1.73	1.77			1.73	1.77			36.9	26.2			1	1		Bet1-like SNARE 1-1	Arabidopsis thaliana		-	-	-
924	gi|255590044	Q9SGZ5	CL10703.Contig1_All		2.01	2.01			2.01	2.01			34.8	23.6			1	1		Beta-D-xylosidase 7	Arabidopsis thaliana		GO:0005975//carbohydrate metabolic process	GO:0004553//hydrolase activity, hydrolyzing O-glycosyl compounds	-
925	gi|371917286	Q9SGZ5	CL1364.Contig6_All		1.16	4.72			1.22	4.72			25	23.2			1	3		Beta-D-xylosidase 7	Arabidopsis thaliana		GO:0005975//carbohydrate metabolic process	GO:0008422//beta-glucosidase activity	GO:0009505//plant-type cell wall;GO:0048046//apoplast;GO:0009507//chloroplast
926	gi|186478070	B3H5Q1	Unigene47254_All		9.35	2.35			9.35	6.61			31.9	21.1			8	5		Beta-glucosidase 11	Arabidopsis thaliana		GO:0005975//carbohydrate metabolic process	GO:0004553//hydrolase activity, hydrolyzing O-glycosyl compounds;GO:0043169//cation binding	-
927	gi|297843084	B3H5Q1	Unigene47258_All		4.35	10.04			8.94	10.04			34.6	31.8			7	6		Beta-glucosidase 11	Arabidopsis thaliana		GO:0008152//metabolic process	GO:0004553//hydrolase activity, hydrolyzing O-glycosyl compounds	-
928	gi|255547424		Unigene28910_All		8.11	12.3			8.11	12.3			18.4	27.8			4	8		Beta-hexosaminidase	Ricinus communis		GO:0005975//carbohydrate metabolic process	GO:0004563//beta-N-acetylhexosaminidase activity;GO:0043169//cation binding	GO:0009505//plant-type cell wall;GO:0016023//cytoplasmic membrane-bounded vesicle;GO:0005886//plasma membrane
929	gi|380853844	B9HBA8	CL1767.Contig1_All		3.02	4.1			3.02	4.1			14.4	24.5			2	2		Biotin carboxylase 1	Populus trichocarpa		GO:0008152//metabolic process	GO:0003989//acetyl-CoA carboxylase activity;GO:0005524//ATP binding;GO:0004075//biotin carboxylase activity	-
930	gi|255561949		Unigene21952_All		0.55	2.42			4.63	2.42			22.2	26.9			4	2		Calcium ion binding protein	Ricinus communis		-	GO:0005509//calcium ion binding	GO:0012505//endomembrane system;GO:0005737//cytoplasm;GO:0005634//nucleus
931	gi|48209896	Q94AZ4	CL5812.Contig1_All		4.43	4.87			4.43	4.87			40.1	40.8			3	3		Calcium-binding protein CML13	Arabidopsis thaliana		GO:0016310//phosphorylation;GO:0055114//oxidation-reduction process	GO:0016301//kinase activity;GO:0005509//calcium ion binding;GO:0032440//2-alkenal reductase [NAD(P)] activity	GO:0005737//cytoplasm;GO:0005886//plasma membrane;GO:0005634//nucleus
932	gi|267631890	P28582	Unigene22237_All		2.88	8.71			3.86	8.71			28.9	28.9			4	6		Calcium-dependent protein kinase	Daucus carota		GO:0006468//protein phosphorylation	GO:0004683//calmodulin-dependent protein kinase activity;GO:0005509//calcium ion binding;GO:0005524//ATP binding;GO:0019903//protein phosphatase binding	GO:0005886//plasma membrane
933	gi|11131745	P93508	Unigene55350_All		0.54	1.17			0.54	1.17			18.3	8.7			1	1		Calreticulin	Ricinus communis		GO:0006457//protein folding;GO:0055074//calcium ion homeostasis;GO:0006979//response to oxidative stress;GO:0046686//response to cadmium ion;GO:0009651//response to salt stress	GO:0005509//calcium ion binding;GO:0051082//unfolded protein binding	GO:0005788//endoplasmic reticulum lumen;GO:0005774//vacuolar membrane;GO:0009507//chloroplast;GO:0005739//mitochondrion
934	gi|225443274		Unigene19176_All		0.61	0.75			0.61	0.75			12.3	9.3			1	1		Cell wall integrity protein scw1-like	Vitis vinifera		-	GO:0000166//nucleotide binding;GO:0003723//RNA binding	-
935	gi|122200954	Q2KNL5	CL9839.Contig3_All		1.47	2			1.47	2			3.1	22.5			1	1		Cinnamyl alcohol dehydrogenase 1	Ocimum basilicum		GO:0009809//lignin biosynthetic process;GO:0055114//oxidation-reduction process	GO:0045551//cinnamyl-alcohol dehydrogenase activity;GO:0008270//zinc ion binding	-
936	gi|359478084	Q67YI9	Unigene32193_All		1.29	1.44			1.33	1.48			7.6	7.8			1	1		Clathrin interactor EPSIN 2	Arabidopsis thaliana		-	GO:0005488//binding	GO:0044464//cell part
937	gi|359496589	Q9SKU1	Unigene10884_All		4.75	2			4.75	2.01			21.4	24			4	2		Clathrin light chain 1	Arabidopsis thaliana		-	-	GO:0005886//plasma membrane
938	gi|359475304	Q6Z382	CL2656.Contig4_All		3.76	0.54			3.76	0.54			16	26.4			2	1		Coatomer subunit gamma-2	Oryza sativa subsp. japonica		GO:0016192//vesicle-mediated transport;GO:0006886//intracellular protein transport	GO:0005488//binding;GO:0005198//structural molecule activity	GO:0030126//COPI vesicle coat
939	gi|255566201		CL6055.Contig2_All		3.95	3.92			3.95	3.92			34.3	40.7			2	2		Co-chaperone protein HscB	Ricinus communis		GO:0006457//protein folding	GO:0051087//chaperone binding;GO:0031072//heat shock protein binding	GO:0005739//mitochondrion
940	gi|225462922	Q8W207	CL6827.Contig1_All		1.23	2			1.24	3.23			12.1	23.2			1	2		COP9 signalosome complex subunit 2	Arabidopsis thaliana		-	GO:0005488//binding	GO:0000502//proteasome complex
941	gi|1351357	P48502	CL16309.Contig2_All		4.78	10.36			4.78	10.36			54.5	74.8			3	7		Cytochrome b-c1 complex subunit 7	Solanum tuberosum		GO:0006810//transport;GO:0006122//mitochondrial electron transport, ubiquinol to cytochrome c	GO:0008121//ubiquinol-cytochrome-c reductase activity	GO:0005750//mitochondrial respiratory chain complex III;GO:0009536//plastid
942	gi|224104849	P25076	CL6791.Contig6_All		1.66	9.85			21.75	27.84			47.7	56.7			15	27		Cytochrome c1-1, heme protein	Solanum tuberosum		GO:0006810//transport;GO:0022900//electron transport chain	GO:0020037//heme binding;GO:0045153//electron transporter, transferring electrons within CoQH2-cytochrome c reductase complex activity	GO:0005750//mitochondrial respiratory chain complex III;GO:0005886//plasma membrane;GO:0005774//vacuolar membrane;GO:0016021//integral to membrane
943	gi|225454138	Q8RXK6	CL8970.Contig2_All		4.47	4.13			4.47	4.13			22.4	25.1			3	3		DEAD-box ATP-dependent RNA helicase 8	Arabidopsis thaliana		GO:0019048//virus-host interaction	GO:0003676//nucleic acid binding;GO:0005524//ATP binding;GO:0008026//ATP-dependent helicase activity	-
944	gi|225430043	Q08298	CL6583.Contig2_All		6	4			6	4			33.6	15.2			3	4		Dehydration-responsive protein RD22	Arabidopsis thaliana		-	-	-
945	gi|359477103	P22242	Unigene33129_All		8.04	5.58			8.05	5.58			19.7	37.5			4	3		Desiccation-related protein PCC13-62	Craterostigma plantagineum		GO:0006950//response to stress	-	GO:0012505//endomembrane system
946	gi|225448417	Q8W4J9	Unigene1854_All		2.01	2			2.07	2			19.9	28.6			1	1		Disease resistance protein RPP8	Arabidopsis thaliana		-	-	-
947	gi|75288399	Q5YLB4	CL10668.Contig4_All		1.09	2.42			1.09	2.42			11.8	17.3			1	2		DNA gyrase subunit B	Nicotiana benthamiana		GO:0006265//DNA topological change	GO:0003918//DNA topoisomerase (ATP-hydrolyzing) activity;GO:0005524//ATP binding	GO:0005694//chromosome;GO:0009507//chloroplast;GO:0005739//mitochondrion
948	gi|255539212		Unigene32245_All		2	2.09			2	2.09			11.6	12.1			1	2		Dolichol-phosphate mannosyltransferase	Ricinus communis		GO:0006486//protein glycosylation	GO:0004582//dolichyl-phosphate beta-D-mannosyltransferase activity;GO:0004686//elongation factor-2 kinase activity	GO:0005783//endoplasmic reticulum
949	gi|225457618		CL11401.Contig1_All		4	3.24			4	3.36			15.6	24.1			2	2		Dolichyl-diphosphooligosaccharide-protein glycosyltransferase subunit 1	Vitis vinifera		GO:0006486//protein glycosylation	GO:0004579//dolichyl-diphosphooligosaccharide-protein glycotransferase activity	GO:0016021//integral to membrane;GO:0005783//endoplasmic reticulum
950	gi|225445126		CL11719.Contig1_All		0.5	2.06			0.5	2.06			7.4	10.2			0	2		Dolichyl-diphosphooligosaccharide-protein glycosyltransferase subunit STT3	Vitis vinifera		GO:0006486//protein glycosylation;GO:0009651//response to salt stress	GO:0004579//dolichyl-diphosphooligosaccharide-protein glycotransferase activity	GO:0005886//plasma membrane;GO:0005783//endoplasmic reticulum
951	gi|255571115	Q9FNX5	CL16331.Contig6_All		2	2.01			6.74	5.34			14	20.1			4	3		Dynamin-related protein 1E	Arabidopsis thaliana		GO:0016192//vesicle-mediated transport;GO:0046686//response to cadmium ion;GO:0050832//defense response to fungus	GO:0003924//GTPase activity;GO:0005525//GTP binding	GO:0005739//mitochondrion;GO:0005774//vacuolar membrane;GO:0005886//plasma membrane
952	gi|356561816	Q8LPN7	CL7334.Contig3_All		2.02	2			2.02	2			9.1	10.5			1	1		E3 ubiquitin-protein ligase RING1-like	Arabidopsis thaliana		-	-	-
953	gi|297822075	P93329	Unigene9702_All		4	2			4	2			53.5	26.8			2	1		Early nodulin-20	Medicago truncatula		-	-	-
954	gi|359493457	Q6YW46	CL4249.Contig4_All		9.83	14.53			9.83	14.53			37.4	33.3			10	10		Elongation factor 1-gamma 2	Oryza sativa subsp. japonica		GO:0006414//translational elongation	GO:0003746//translation elongation factor activity	GO:0005853//eukaryotic translation elongation factor 1 complex
955	gi|225449044		Unigene204_All		2.1	4.15			2.13	4.15			13.3	12.5			1	2		Endoplasmic reticulum metallopeptidase 1	Vitis vinifera		-	-	GO:0016020//membrane
956	gi|359489897		CL875.Contig6_All		0.77	5.77			5.19	5.77			16.1	20			3	5		Exportin-1 isoform 2	Vitis vinifera		GO:0006611//protein export from nucleus;GO:0009553//embryo sac development;GO:0009860//pollen tube growth;GO:0009555//pollen development;GO:0009846//pollen germination;GO:0000059//protein import into nucleus, docking	GO:0008565//protein transporter activity;GO:0004872//receptor activity;GO:0005515//protein binding	GO:0005643//nuclear pore;GO:0005737//cytoplasm
957	gi|225436805	Q9FVQ0	CL1014.Contig6_All		3.47	4			3.47	4			26.6	22.5			2	2		Flavin-containing monooxygenase YUCCA10	Arabidopsis thaliana		GO:0022603//regulation of anatomical structure morphogenesis	GO:0004497//monooxygenase activity;GO:0050662//coenzyme binding	-
958	gi|225429797	Q84ZL0	CL5882.Contig2_All		2.01	2			2.01	2			28.7	12.9			1	1		Formin-like protein 5	Oryza sativa subsp. japonica		-	-	-
959	gi|224086589	Q84P54	CL7964.Contig1_All		11.8	7.88			11.8	7.88			29	25.7			7	6		Gamma aminobutyrate transaminase 1	Solanum lycopersicum		GO:0008152//metabolic process	GO:0030170//pyridoxal phosphate binding;GO:0003992//N2-acetyl-L-ornithine:2-oxoglutarate 5-aminotransferase activity;GO:0003867//4-aminobutyrate transaminase activity	GO:0005739//mitochondrion
960	gi|224471665	P93031	CL5821.Contig2_All		2.85	4			2.85	4			20.3	15.8			2	2		GDP-mannose 4,6 dehydratase 2	Arabidopsis thaliana		GO:0019673//GDP-mannose metabolic process;GO:0042351//'de novo' GDP-L-fucose biosynthetic process;GO:0009826//unidimensional cell growth	GO:0005515//protein binding;GO:0008446//GDP-mannose 4,6-dehydratase activity;GO:0050662//coenzyme binding	GO:0005829//cytosol
961	gi|297733630	Q9STM6	CL3283.Contig4_All		0.76	0.68			0.76	0.68			12.5	13.3			1	1		GDSL esterase/lipase At3g48460	Arabidopsis thaliana		-	GO:0016788//hydrolase activity, acting on ester bonds	GO:0016023//cytoplasmic membrane-bounded vesicle
962	gi|224068937	Q94CD8	Unigene19464_All		2	2.65			2	2.65			11.7	12.6			1	2		Glucan endo-1,3-beta-glucosidase 4	Arabidopsis thaliana		GO:0005975//carbohydrate metabolic process	GO:0042973//glucan endo-1,3-beta-D-glucosidase activity;GO:0043169//cation binding	GO:0012505//endomembrane system
963	gi|1170088	P46440	CL6386.Contig3_All		4.14	5.23			4.14	5.23			24	27.4			3	3		Glutathione S-transferase APIC	Nicotiana tabacum		GO:0009734//auxin mediated signaling pathway;GO:0006950//response to stress	GO:0004364//glutathione transferase activity	-
964	gi|329130888	P57108	CL516.Contig9_All		0.94	2.61			0.94	2.61			16.2	26.9			1	3		Glutathione S-transferase zeta class	Euphorbia esula		GO:0009072//aromatic amino acid family metabolic process	GO:0016034//maleylacetoacetate isomerase activity;GO:0016740//transferase activity	GO:0005737//cytoplasm
965	gi|350539339	P93340	CL617.Contig4_All		8.25	6.87			8.25	6.87			35.6	38.6			8	7		Guanine nucleotide-binding protein subunit beta-like protein	Nicotiana plumbaginifolia		GO:0016310//phosphorylation;GO:0048364//root development;GO:0048367//shoot development;GO:0009845//seed germination	GO:0004872//receptor activity;GO:0016905//myosin heavy chain kinase activity;GO:0000166//nucleotide binding	GO:0005730//nucleolus;GO:0005834//heterotrimeric G-protein complex
966	gi|359495248	P93422	CL7629.Contig3_All		3.46	4.23			3.46	4.23			14	14.5			2	3		Histidine-tRNA ligase	Oryza sativa subsp. japonica		GO:0006427//histidyl-tRNA aminoacylation	GO:0005524//ATP binding;GO:0004821//histidine-tRNA ligase activity	GO:0009536//plastid
967	gi|147842416	Q00423	CL5414.Contig2_All		2.03	2.41			2.03	2.41			47	50.6			1	2		HMG-Y-related protein A	Glycine max		GO:0006355//regulation of transcription, DNA-dependent;GO:0006334//nucleosome assembly	GO:0003677//DNA binding	GO:0000786//nucleosome;GO:0005634//nucleus
968	gi|359489358	Q0WV12	CL2218.Contig24_All		2.04	2.03			2.04	2.03			17.8	9.1			1	1		Homeobox-leucine zipper protein ANTHOCYANINLESS 2	Arabidopsis thaliana		GO:0048364//root development;GO:0006355//regulation of transcription, DNA-dependent;GO:0043481//anthocyanin accumulation in tissues in response to UV light	GO:0043565//sequence-specific DNA binding;GO:0003700//sequence-specific DNA binding transcription factor activity	GO:0005634//nucleus
969	gi|330318610		CL14931.Contig1_All		2.14	2.11			2.15	2.11			36.2	18.4			2	1		Hypothetical protein	Camellia sinensis		-	-	-
970	gi|330318680		Unigene9806_All		1.47	2			1.48	6.02			16.1	24.1			1	3		Hypothetical protein	Camellia sinensis		-	-	GO:0005773//vacuole
971	gi|209968797	P42390	CL2859.Contig3_All		2.01	4			2.01	4			21.9	20.3			2	2		Indole-3-glycerol phosphate lyase	Zea mays		GO:0042742//defense response to bacterium;GO:0052544//defense response by callose deposition in cell wall;GO:0000162//tryptophan biosynthetic process;GO:0050832//defense response to fungus	GO:0005509//calcium ion binding;GO:0004834//tryptophan synthase activity;GO:0005515//protein binding	GO:0005777//peroxisome;GO:0009535//chloroplast thylakoid membrane;GO:0009570//chloroplast stroma;GO:0005773//vacuole
972	gi|255551831	Q9FS88	Unigene4398_All		1.57	2			1.57	2			16.5	22			1	1		Isovaleryl-CoA dehydrogenase 1	Solanum tuberosum		GO:0048767//root hair elongation;GO:0055114//oxidation-reduction process	GO:0050660//flavin adenine dinucleotide binding;GO:0003995//acyl-CoA dehydrogenase activity	-
973	gi|225460189		CL8079.Contig2_All		2	6.08			2	6.08			11.9	24.3			1	4		Leucyl-tRNA synthetase	Vitis vinifera		GO:0006429//leucyl-tRNA aminoacylation	GO:0004823//leucine-tRNA ligase activity;GO:0005524//ATP binding	GO:0005737//cytoplasm
974	gi|224118150	P80471	Unigene34993_All		5.64	2.02			5.64	7.35			54.3	41.4			4	4		Light-induced protein	Solanum tuberosum		GO:0006950//response to stress;GO:0055114//oxidation-reduction process	GO:0005198//structural molecule activity;GO:0032440//2-alkenal reductase [NAD(P)] activity	GO:0010287//plastoglobule;GO:0031977//thylakoid lumen;GO:0009535//chloroplast thylakoid membrane
975	gi|225442581	Q8H151	CL9947.Contig2_All		1.18	2.93			1.18	2.93			19.6	7.8			2	2		Malonate--CoA ligase	Arabidopsis thaliana		GO:0008152//metabolic process	GO:0016874//ligase activity;GO:0016208//AMP binding	GO:0016020//membrane
976	gi|147863792	Q9FNC9	Unigene6524_All		1.11	2.02			1.11	2.02			38.5	20.8			1	1		Mitochondrial import receptor subunit TOM22 homolog 2	Arabidopsis thaliana		GO:0006626//protein targeting to mitochondrion	GO:0015450//P-P-bond-hydrolysis-driven protein transmembrane transporter activity	GO:0005742//mitochondrial outer membrane translocase complex;GO:0009536//plastid;GO:0005774//vacuolar membrane
977	gi|13959067	Q42290	CL5074.Contig1_All		2.48	6.05			7.01	10.84			41.9	35.3			5	8		Mitochondrial-processing peptidase subunit beta	Arabidopsis thaliana		GO:0006508//proteolysis	GO:0008270//zinc ion binding;GO:0004222//metalloendopeptidase activity	GO:0005618//cell wall;GO:0005730//nucleolus;GO:0005750//mitochondrial respiratory chain complex III;GO:0005741//mitochondrial outer membrane;GO:0005774//vacuolar membrane;GO:0005758//mitochondrial intermembrane space;GO:0005759//mitochondrial matrix;GO:0009507//chloroplast
978	gi|225424742	Q93VR4	Unigene17262_All		2.27	8.02			2.27	8.02			27.5	36.9			1	4		MLP-like protein 423	Arabidopsis thaliana		GO:0009607//response to biotic stimulus;GO:0006952//defense response	-	-
979	gi|118572820	Q3HVN1	Unigene2603_All		10.09	8.42			10.09	8.42			30.1	22.3			5	5		N-carbamoylputrescine amidase	Solanum tuberosum		GO:0009446//putrescine biosynthetic process	GO:0050126//N-carbamoylputrescine amidase activity	-
980	gi|255563502	Q7XTT4	CL2557.Contig5_All		1.86	3.2			2.03	3.2			29	41			1	3		Nucleolin 2	Oryza sativa subsp. japonica		-	-	GO:0005739//mitochondrion
981	gi|298204759	Q8L831	CL7172.Contig3_All		5.6	2.15			5.6	2.15			24.5	17.7			3	1		Nudix hydrolase 3	Arabidopsis thaliana		GO:0006508//proteolysis	GO:0004452//isopentenyl-diphosphate delta-isomerase activity;GO:0008239//dipeptidyl-peptidase activity;GO:0005515//protein binding	GO:0005829//cytosol;GO:0005773//vacuole
982	gi|255553705	Q93ZR6	CL323.Contig2_All		5.68	3.82			5.68	3.82			19.1	16.8			3	3		O-acyltransferase WSD1	Arabidopsis thaliana		-	GO:0004144//diacylglycerol O-acyltransferase activity	-
983	gi|225463585	Q3Y8L7	CL3736.Contig2_All		1.92	2.01			2	2.01			11.7	19.1			1	1		Outer row dynein assembly protein 16	Chlamydomonas reinhardtii		-	GO:0000166//nucleotide binding	GO:0080008//Cul4-RING ubiquitin ligase complex;GO:0005834//heterotrimeric G-protein complex
984	gi|269996497	P13046	Unigene10019_All		3.72	10			3.72	10			16.8	32.3			5	11		Pathogenesis-related protein R major form	Nicotiana tabacum		GO:0009816//defense response to bacterium, incompatible interaction;GO:0009651//response to salt stress;GO:0009817//defense response to fungus, incompatible interaction	-	GO:0012505//endomembrane system;GO:0005773//vacuole
985	gi|224096149	Q9SJZ2	Unigene20621_All		2	2			2	2			12.2	22.3			1	1		Peroxidase 17	Arabidopsis thaliana		GO:0055114//oxidation-reduction process;GO:0006979//response to oxidative stress	GO:0020037//heme binding;GO:0004601//peroxidase activity	GO:0012505//endomembrane system
986	gi|32351452	Q9FLC0	CL9795.Contig3_All		2.03	1.55			2.04	4.75			13.2	32.7			1	5		Peroxidase 52	Arabidopsis thaliana		GO:0055114//oxidation-reduction process;GO:0006979//response to oxidative stress	GO:0020037//heme binding;GO:0004601//peroxidase activity	-
987	gi|224070730	Q40359	CL2008.Contig31_All		2.04	2.92			2.04	2.92			27.3	18.8			1	2		PHD finger protein Alfin1	Medicago sativa		GO:0006355//regulation of transcription, DNA-dependent	GO:0003677//DNA binding;GO:0016787//hydrolase activity;GO:0035064//methylated histone residue binding;GO:0005524//ATP binding;GO:0008270//zinc ion binding	GO:0005634//nucleus
988	gi|350536569	P93733	CL4875.Contig7_All		4.23	0.81			4.23	0.81			11.3	8.8			2	1		Phospholipase D beta 1	Arabidopsis thaliana		GO:0046686//response to cadmium ion;GO:0016042//lipid catabolic process;GO:0046470//phosphatidylcholine metabolic process;GO:0009816//defense response to bacterium, incompatible interaction	GO:0005515//protein binding;GO:0070290//NAPE-specific phospholipase D activity;GO:0005509//calcium ion binding;GO:0004630//phospholipase D activity;GO:0005546//phosphatidylinositol-4,5-bisphosphate binding	GO:0016020//membrane
989	gi|75326590	Q76CU2	CL168.Contig32_All		4.54	8.86			7.61	11.46			24.1	24.1			5	8		Pleiotropic drug resistance protein 1	Nicotiana tabacum		GO:0006952//defense response;GO:0006810//transport;GO:0006200//ATP catabolic process	GO:0015416//organic phosphonate transmembrane-transporting ATPase activity;GO:0005524//ATP binding;GO:0015417//polyamine-transporting ATPase activity	GO:0016021//integral to membrane;GO:0005886//plasma membrane
990	gi|386780450	P42731	CL3459.Contig5_All		4.05	2			4.05	2			17.2	18.5			2	1		Polyadenylate-binding protein 2	Arabidopsis thaliana		-	GO:0000166//nucleotide binding;GO:0003723//RNA binding	-
991	gi|224101041	P42731	Unigene34763_All		6.03	2.3			6.03	2.3			20.3	36.4			4	2		Polyadenylate-binding protein 2	Arabidopsis thaliana		GO:0006413//translational initiation	GO:0003743//translation initiation factor activity;GO:0008270//zinc ion binding;GO:0000166//nucleotide binding	GO:0005852//eukaryotic translation initiation factor 3 complex;GO:0005886//plasma membrane
992	gi|297737424	Q9LEB4	CL3414.Contig5_All		2.35	2.03			2.35	2.03			29.6	48.6			2	1		Polyadenylate-binding protein RBP45	Nicotiana plumbaginifolia		GO:0010193//response to ozone	GO:0005515//protein binding;GO:0000166//nucleotide binding;GO:0003723//RNA binding	-
993	gi|224142671		CL12027.Contig1_All		2	4			2	4			11.6	20.2			1	2		Predicted protein	Populus trichocarpa		-	-	GO:0005886//plasma membrane
994	gi|356554862	P93732	Unigene10537_All		2.08	2			2.08	2			63.8	50			1	1		Proline iminopeptidase	Arabidopsis thaliana		GO:0006508//proteolysis	GO:0004177//aminopeptidase activity	GO:0009507//chloroplast
995	gi|225455876	Q9LS40	Unigene43316_All		2	2			2	2			29.3	33.3			1	1		Protein ASPARTIC PROTEASE IN GUARD CELL 1	Arabidopsis thaliana		GO:0006508//proteolysis	GO:0008233//peptidase activity	-
996	gi|225459136	Q109R6	Unigene18921_All		2	2.01			2	2.01			39.7	19.9			1	1		Protein CutA 1	Oryza sativa subsp. japonica		GO:0010038//response to metal ion	GO:0005507//copper ion binding	GO:0009507//chloroplast
997	gi|225423849	Q9C658	CL625.Contig2_All		4.03	1.02			4.03	1.02			11	15.8			2	2		Protein decapping 5	Arabidopsis thaliana		GO:0031087//deadenylation-independent decapping of nuclear-transcribed mRNA;GO:0017148//negative regulation of translation;GO:0033962//cytoplasmic mRNA processing body assembly	-	-
998	gi|224077052	O48724	CL309.Contig9_All		0.61	2.02			0.61	2.02			21.4	33.1			1	1		Protein WEAK CHLOROPLAST MOVEMENT UNDER BLUE LIGHT 1	Arabidopsis thaliana		GO:0006955//immune response	GO:0003924//GTPase activity;GO:0005525//GTP binding	GO:0005730//nucleolus;GO:0009507//chloroplast
999	gi|224120498	P21616	CL3527.Contig4_All		2	4			2	4			56.9	55.6			1	2		Pyrophosphate-energized vacuolar membrane proton pump	Vigna radiata var. radiata		GO:0015992//proton transport;GO:0055114//oxidation-reduction process	GO:0009678//hydrogen-translocating pyrophosphatase activity;GO:0000287//magnesium ion binding;GO:0004427//inorganic diphosphatase activity;GO:0032440//2-alkenal reductase [NAD(P)] activity	GO:0005887//integral to plasma membrane;GO:0016023//cytoplasmic membrane-bounded vesicle
1000	gi|325087307	O04016	CL7547.Contig2_All		2.1	7.68			2.1	7.68			22.3	21.9			2	4		Pyrroline-5-carboxylate reductase	Actinidia chinensis		GO:0006561//proline biosynthetic process;GO:0009408//response to heat;GO:0009651//response to salt stress;GO:0055114//oxidation-reduction process	GO:0005488//binding;GO:0004735//pyrroline-5-carboxylate reductase activity	GO:0005737//cytoplasm;GO:0005618//cell wall
1001	gi|356500948	P52903	CL7507.Contig3_All		9.42	8.84			9.42	8.84			33	26.3			7	7		Pyruvate dehydrogenase E1 component subunit alpha	Solanum tuberosum		GO:0046686//response to cadmium ion;GO:0006096//glycolysis;GO:0055114//oxidation-reduction process	GO:0004739//pyruvate dehydrogenase (acetyl-transferring) activity	GO:0005759//mitochondrial matrix;GO:0005634//nucleus;GO:0005829//cytosol
1002	gi|350538193	Q9LMK7	CL9272.Contig5_All		2	2			2	2			25.4	43.7			1	1		Ran-binding protein 1 homolog a	Arabidopsis thaliana		GO:0046907//intracellular transport	-	-
1003	gi|267527	Q01111	CL158.Contig1_All		2	12.89			10.81	14.92			30.3	40.8			9	11		Ras-related protein YPT3	Nicotiana plumbaginifolia		GO:0007264//small GTPase mediated signal transduction;GO:0015031//protein transport	GO:0005525//GTP binding;GO:0016787//hydrolase activity	GO:0005886//plasma membrane
1004	gi|162568920	Q8LDU4	CL1308.Contig2_All		0.58	1.8			0.59	1.8			8.6	13.9			1	1		Red chlorophyll catabolite reductase	Arabidopsis thaliana		GO:0010363//regulation of plant-type hypersensitive response;GO:0015996//chlorophyll catabolic process;GO:0009814//defense response, incompatible interaction	GO:0051743//red chlorophyll catabolite reductase activity	GO:0005829//cytosol;GO:0005739//mitochondrion;GO:0009941//chloroplast envelope;GO:0009570//chloroplast stroma
1005	gi|224122382	Q9SVG4	CL8436.Contig1_All		3.9	4.54			3.9	4.54			20.7	23.5			4	5		Reticuline oxidase-like protein	Arabidopsis thaliana		-	GO:0003824//catalytic activity	-
1006	gi|359494753	Q8L7B2	CL12518.Contig2_All		2.05	4.71			2.05	4.71			23.1	25.8			2	4		Serine carboxypeptidase-like 20	Arabidopsis thaliana		GO:0006508//proteolysis	GO:0004185//serine-type carboxypeptidase activity	GO:0005773//vacuole
1007	gi|255562954	Q2MHE4	Unigene13016_All		3.03	7.85			3.03	7.85			13.3	22.2			1	4		Serine/threonine-protein kinase HT1	Arabidopsis thaliana		GO:0010305//leaf vascular tissue pattern formation;GO:0006468//protein phosphorylation;GO:0009966//regulation of signal transduction;GO:0009734//auxin mediated signaling pathway;GO:0009742//brassinosteroid mediated signaling pathway	GO:0005515//protein binding;GO:0004712//protein serine/threonine/tyrosine kinase activity;GO:0005524//ATP binding;GO:0004674//protein serine/threonine kinase activity	-
1008	gi|225580057	Q9XIC7	CL10222.Contig1_All		1.66	1			1.68	1			16.5	25.9			1	2		Somatic embryogenesis receptor kinase 2	Arabidopsis thaliana		GO:0007165//signal transduction;GO:0016310//phosphorylation;GO:0055114//oxidation-reduction process	GO:0016301//kinase activity;GO:0032440//2-alkenal reductase [NAD(P)] activity	GO:0012505//endomembrane system
1009	gi|255554517	Q9FLG8	CL2300.Contig3_All		2	2			2	2			11.9	9.6			1	1		Sphingolipid transporter spinster homolog 2	Arabidopsis thaliana		GO:0055085//transmembrane transport;GO:0008643//carbohydrate transport	-	GO:0016021//integral to membrane
1010	gi|350537305	O65351	Unigene19965_All		0.8	2.04			0.8	2.04			11.1	17.3			1	2		Subtilisin-like protease	Arabidopsis thaliana		GO:0006508//proteolysis;GO:0043086//negative regulation of catalytic activity	GO:0042802//identical protein binding;GO:0004252//serine-type endopeptidase activity	GO:0016023//cytoplasmic membrane-bounded vesicle;GO:0048046//apoplast
1011	gi|350537933	Q6DQL1	CL2707.Contig2_All		5.08	2			5.08	7.45			25.8	35			6	7		Succinyl-CoA ligase [ADP-forming] subunit alpha-2	Solanum lycopersicum		GO:0006104//succinyl-CoA metabolic process;GO:0006105//succinate metabolic process;GO:0006099//tricarboxylic acid cycle	GO:0004776//succinate-CoA ligase (GDP-forming) activity;GO:0005507//copper ion binding;GO:0003878//ATP citrate synthase activity;GO:0005524//ATP binding;GO:0004775//succinate-CoA ligase (ADP-forming) activity	GO:0005739//mitochondrion
1012	gi|356548778		CL5725.Contig1_All		2	10			2	10			18.1	36.7			1	5		SUN domain-containing protein 1-like	Glycine max		-	GO:0005515//protein binding	GO:0005635//nuclear envelope;GO:0005783//endoplasmic reticulum;GO:0005819//spindle;GO:0009524//phragmoplast;GO:0009536//plastid
1013	gi|225424865		CL2878.Contig9_All		2	2.16			2	2.16			44.3	16.2			1	1		Tetratricopeptide repeat protein 38	Vitis vinifera		-	GO:0005488//binding	-
1014	gi|359493854	Q9SEU6	Unigene13617_All		0.47	2			0.47	2.01			20	36.1			1	1		Thioredoxin M4	Arabidopsis thaliana		GO:0006979//response to oxidative stress;GO:0006662//glycerol ether metabolic process;GO:0045454//cell redox homeostasis;GO:0043086//negative regulation of catalytic activity;GO:0043085//positive regulation of catalytic activity;GO:0006109//regulation of carbohydrate metabolic process	GO:0008047//enzyme activator activity;GO:0009055//electron carrier activity;GO:0004857//enzyme inhibitor activity;GO:0015035//protein disulfide oxidoreductase activity	GO:0005618//cell wall;GO:0009941//chloroplast envelope;GO:0009535//chloroplast thylakoid membrane
1015	gi|297738007	O64764	Unigene3822_All		2.01	4.97			2.01	4.98			38.7	52.3			1	3		Thioredoxin O1	Arabidopsis thaliana		GO:0045454//cell redox homeostasis;GO:0006662//glycerol ether metabolic process	GO:0016671//oxidoreductase activity, acting on a sulfur group of donors, disulfide as acceptor;GO:0009055//electron carrier activity;GO:0015035//protein disulfide oxidoreductase activity	GO:0005759//mitochondrial matrix
1016	gi|225442937	Q27GK7	CL3191.Contig8_All		5.15	4.29			5.15	4.29			20.3	19.3			3	2		Topless-related protein 4	Arabidopsis thaliana		GO:0010072//primary shoot apical meristem specification	GO:0005515//protein binding	-
1017	gi|255566058		Unigene819_All		0.64	1.58			0.65	1.58			21.6	11.8			1	2		Transcription regulator	Ricinus communis		-	-	GO:0009507//chloroplast
1018	gi|75326539	Q75VR1	CL1554.Contig12_All		2.74	1.33			2.74	1.33			10.3	15.3			2	1		Two pore calcium channel protein 1A	Nicotiana tabacum		GO:0006952//defense response;GO:0070588//calcium ion transmembrane transport;GO:0009845//seed germination;GO:0080141//regulation of jasmonic acid biosynthetic process;GO:0010119//regulation of stomatal movement;GO:0019722//calcium-mediated signaling	GO:0005509//calcium ion binding;GO:0005245//voltage-gated calcium channel activity	GO:0016021//integral to membrane;GO:0000325//plant-type vacuole;GO:0005774//vacuolar membrane;GO:0005886//plasma membrane
1019	gi|215490183		CL3975.Contig6_All		1.5	2			1.5	2			24	29			1	1		Type 2 proly 4-hydroxylase	Nicotiana tabacum		GO:0018401//peptidyl-proline hydroxylation to 4-hydroxy-L-proline;GO:0055114//oxidation-reduction process	GO:0031418//L-ascorbic acid binding;GO:0005506//iron ion binding;GO:0004656//procollagen-proline 4-dioxygenase activity	GO:0005794//Golgi apparatus;GO:0005774//vacuolar membrane
1020	gi|358248056	Q42404	CL3336.Contig2_All		2.01	2.99			2.01	2.99			30.1	23.7			1	2		U1 small nuclear ribonucleoprotein 70 kDa	Arabidopsis thaliana		GO:0009567//double fertilization forming a zygote and endosperm	-	-
1021	gi|296086730	Q9LGE6	CL15095.Contig1_All		2	2			2	2			32.4	23.7			1	1		U6 snRNA-associated Sm-like protein LSm4	Oryza sativa subsp. japonica		-	GO:0003676//nucleic acid binding	GO:0030529//ribonucleoprotein complex;GO:0016020//membrane
1022	gi|147858660	Q9SZ83	CL16384.Contig2_All		4.2	3.56			4.21	3.74			15.4	20.4			3	4		Uncharacterized oxidoreductase At4g09670	Arabidopsis thaliana		GO:0055114//oxidation-reduction process	GO:0016491//oxidoreductase activity;GO:0005488//binding	-
1023	gi|224117112	O49453	CL15586.Contig3_All		2	4			4	4			30.1	37.2			2	2		Uncharacterized protein At4g28440	Arabidopsis thaliana		-	-	-
1024	gi|224117112	O49453	Unigene29057_All		2	4			2	4			24.1	45.3			1	2		Uncharacterized protein At4g28440	Arabidopsis thaliana		-	-	-
1025	gi|225435510		CL10972.Contig3_All		2.15	6.7			2.15	6.7			11.7	12.8			1	5		Uncharacterized protein LOC100246702	Vitis vinifera		GO:0008152//metabolic process	GO:0003824//catalytic activity	GO:0005773//vacuole;GO:0009505//plant-type cell wall
1026	gi|359476456		CL12785.Contig2_All		2	0.4			2	0.4			18.2	18.2			1	1		Uncharacterized protein LOC100260617	Vitis vinifera		-	-	-
1027	gi|359495964		CL7051.Contig6_All		2.27	4.01			2.27	4.01			14.4	10.8			1	2		Uncharacterized protein LOC100266068	Vitis vinifera		-	-	-
1028	gi|225447834	Q9FY89	CL989.Contig2_All		4.06	3.4			4.06	3.4			39	26			3	2		Vacuolar protein sorting-associated protein 20 homolog 2	Arabidopsis thaliana		GO:0015031//protein transport;GO:0016192//vesicle-mediated transport	-	GO:0000815//ESCRT III complex;GO:0005886//plasma membrane
1029	gi|359495700	Q8VYN2	CL5476.Contig9_All		4.82	2			4.82	2.04			20.5	13.4			3	1		Vesicle-associated protein 4-2	Arabidopsis thaliana		GO:0009739//response to gibberellin stimulus	GO:0005198//structural molecule activity	GO:0009536//plastid;GO:0005886//plasma membrane
1030	gi|148907059	Q9LHA4	CL3237.Contig1_All		7.19	1.74			7.19	8.72			20.5	25.9			6	4		V-type proton ATPase subunit d2	Arabidopsis thaliana		GO:0006468//protein phosphorylation;GO:0015986//ATP synthesis coupled proton transport;GO:0015991//ATP hydrolysis coupled proton transport	GO:0004674//protein serine/threonine kinase activity;GO:0005524//ATP binding;GO:0046961//proton-transporting ATPase activity, rotational mechanism	GO:0000325//plant-type vacuole;GO:0033179//proton-transporting V-type ATPase, V0 domain;GO:0005774//vacuolar membrane;GO:0005886//plasma membrane
1031	gi|225429824	Q9M8T5	CL3227.Contig1_All		2	1.22			2	1.22			19.8	18.3			1	1		WEB family protein At3g02930	Arabidopsis thaliana		-	-	GO:0005774//vacuolar membrane;GO:0005783//endoplasmic reticulum
1032	gi|225435608	Q7F8R0	Unigene35470_All		2	2			2	2			25.9	32.3			1	1		Zinc finger CCCH domain-containing protein 14	Oryza sativa subsp. japonica		-	GO:0008270//zinc ion binding;GO:0003723//RNA binding	-
		T1 : first biological replicate
		T2 : second biological replicate
		T3 : third biological replicate
		List of proteins that are present in all the three biological replicates
		List of proteins that are present in the first and second biological replicates
		List of proteins that are present in the first and third biological replicates
		List of proteins that are present in the second and third biological replicates
*	· Unused ProtScore = a measurement of all the peptide evidence for a protein that is not better explained by a higher ranking protein. It is the true indicator of protein confidence.
	· Total ProtScore = a measurement of all the peptide evidence for a protein and is analogous to protein scores reported by other protein identification software.
	· % Coverage = percentage of matching amino acids from identified peptides having confidence greater than 0 divided by the total number of amino acids in the sequence.
	· Peptides (95%) = number of distinct peptides having at least 95% confidence.
